# Supplementary material for: Characterization of introgression from the teosinte Zea mays ssp. mexicana to Mexican highland maize
Source: PeerJ. 2019 May 3;7:e6815. doi: 10.7717/peerj.6815 (PMC6501764; doi:10.7717/peerj.6815)
Supplement: Supplemental Information 2 — Introgression events identified by concatenation of the top 1% scoring windows from the genomewide fd scan [file peerj-07-6815-s002.csv]

X	inicio	fin	chr	WinSize	Number_of_genes_todos	midpoint	Recombination.Rate	HIGH_number_HL	HIGH_number_LOW	HIGH_number_LOW_Li	HIGH_number_PAR	HIGH_number_MEX	MOD_number_HL	MOD_number_LOW	MOD_number_LOW_Li	MOD_number_PAR	MOD_number_MEX	LOW_number_HL	LOW_number_LOW	LOW_number_LOW_Li	LOW_number_PAR	LOW_number_MEX	HIGH_number_HL_hom_REF	HIGH_number_LOW_hom_REF	HIGH_number_LOW_Li_hom_REF	HIGH_number_PAR_hom_REF	HIGH_number_MEX_hom_REF	MOD_number_HL_hom_REF	MOD_number_LOW_hom_REF	MOD_number_LOW_Li_hom_REF	MOD_number_PAR_hom_REF	MOD_number_MEX_hom_REF	LOW_number_HL_hom_REF	LOW_number_LOW_hom_REF	LOW_number_LOW_Li_hom_REF	LOW_number_PAR_hom_REF	LOW_number_MEX_hom_REF	MOD_TOT_C	LOW_TOT_C	HIGH_TOT_C	HIGH_SEGnum_HL	HIGH_SEGnum_LOW	HIGH_SEGnum_LOW_Li	HIGH_SEGnum_PAR	HIGH_SEGnum_MEX	MOD_SEGnum_HL	MOD_SEGnum_LOW	MOD_SEGnum_LOW_Li	MOD_SEGnum_PAR
1	12317903	12329748	1	11845	0	12323826	0.76	0	0	0	0	0	0	0	0	0	0	0	0	0	0	0	0	0	0	0	0	0	0	0	0	0	0	0	0	0	0	0	0	0	0	0	0	0	0	0	0	0	0
2	15341961	15474236	1	132275	2	15408098	2.32	0	0	0	0	0	3	0	0	1	3	3	0	0	3	0	1	1	1	1	0	11	14	17	9	10	30	33	40	29	31	20	54	1	0	0	0	0	0	4	2	3	0
3	50100602	50327024	1	226422	2	50213813	0.5	0	0	0	0	0	0	0	0	0	0	0	0	0	0	1	1	0	1	0	0	7	9	20	6	6	13	16	22	9	11	25	25	3	0	1	1	0	0	14	2	3	3
4	165424277	165425513	1	1236	0	165424895	0.2	0	0	0	0	0	1	0	0	0	1	0	0	0	0	0	2	8	9	2	3	17	40	46	16	21	16	28	32	14	14	53	37	10	8	0	0	8	5	32	3	3	36
5	170323899	170369049	1	45150	0	170346474	0.27	0	0	0	0	0	0	0	0	0	0	0	0	0	0	0	0	0	0	0	0	0	0	0	0	0	0	0	0	0	0	0	0	0	0	0	0	0	0	0	0	0	0
6	3674509	3695527	2	21018	2	3685018	2.9	0	0	0	1	0	0	0	0	7	0	0	0	0	3	0	3	4	5	0	5	88	57	65	50	88	64	51	56	43	62	106	77	7	4	0	2	0	0	16	29	39	6
7	19620914	19664458	2	43544	0	19642686	1.12	0	0	0	0	0	0	0	0	0	1	0	0	0	0	1	1	0	0	1	1	25	13	14	25	26	67	45	46	65	63	30	70	1	0	1	1	0	0	2	14	14	1
8	34405396	34433265	2	27869	1	34419330	0.32	0	0	0	0	0	7	0	1	0	8	13	0	0	0	8	2	2	2	2	2	17	18	21	18	17	23	22	30	26	25	36	52	3	0	0	1	0	0	5	10	14	0
9	106826940	106852244	2	25304	0	106839592	0.06	0	0	0	0	0	0	0	0	0	0	0	0	0	1	0	0	0	0	0	0	10	6	6	7	8	15	8	8	8	14	11	16	0	0	0	0	0	0	1	3	5	0
10	153721904	153725783	2	3879	0	153723844	0.12	0	0	0	0	0	0	0	0	0	0	0	0	0	0	0	0	0	0	0	0	0	1	1	1	1	2	3	3	1	3	1	4	0	0	0	0	0	0	1	0	0	0
11	203404320	203407743	2	3423	0	203406032	0.04	0	0	0	0	0	0	0	0	0	0	0	0	0	0	0	0	0	0	0	0	0	0	0	0	0	0	0	0	0	0	0	0	0	0	0	0	0	0	0	0	0	0
12	23211798	23280896	3	69098	0	23246347	0.33	0	0	0	0	0	0	0	0	0	0	0	0	0	0	0	0	0	0	0	0	0	0	0	0	0	6	5	5	4	6	0	7	0	0	0	0	0	0	0	0	0	0
13	65939747	65974100	3	34353	0	65956924	0.02	0	0	0	0	0	0	0	0	0	0	0	0	0	0	0	0	0	0	0	0	0	0	0	0	0	0	0	0	0	0	0	0	0	0	0	0	0	0	0	0	0	0
14	133420522	133468515	3	47993	0	133444518	0.14	0	0	0	0	0	0	0	0	0	0	0	0	0	0	0	0	0	0	0	0	0	0	0	0	0	0	0	0	0	0	0	0	0	0	0	0	0	0	0	0	0	0
15	186753478	186781945	3	28467	0	186767712	1.23	0	0	0	0	0	5	0	0	1	0	3	0	0	0	2	0	0	0	0	0	2	1	1	2	2	1	0	0	1	1	7	4	0	0	0	0	0	0	0	1	6	0
16	47340335	47479636	4	139301	0	47409986	0.04	0	0	0	0	0	0	0	0	0	0	0	0	0	0	0	0	0	0	0	0	0	0	0	0	0	0	0	0	0	0	0	0	0	0	0	0	0	0	0	0	0	0
17	72425390	72493918	4	68528	0	72459654	0.09	0	0	0	0	0	0	0	0	0	0	0	0	0	0	0	0	0	0	0	0	0	0	0	0	0	0	0	0	0	0	0	0	0	0	0	0	0	0	0	0	0	0
18	126035084	126495870	4	460786	2	126265477	0.1	0	0	0	0	0	10	0	0	2	8	6	0	0	3	5	2	1	2	0	2	23	11	27	11	22	21	9	23	2	18	33	31	2	0	0	0	2	0	0	0	2	15
19	126928620	126948190	4	19570	0	126938405	0.12	0	0	0	0	0	0	0	0	0	0	0	0	0	0	0	0	0	0	0	0	0	0	0	0	0	0	0	0	0	0	0	0	0	0	0	0	0	0	0	0	0	0
20	167820181	167943005	4	122824	0	167881593	0.24	0	0	0	0	0	0	0	0	0	0	0	0	0	0	0	0	0	0	0	0	0	0	0	0	0	0	0	0	0	0	0	0	0	0	0	0	0	0	0	0	0	0
21	168884239	169514830	4	630591	14	169199534	0.16	0	0	0	0	0	45	0	7	5	18	58	1	5	7	26	7	7	10	8	10	149	125	167	147	148	204	228	266	232	203	258	327	18	8	0	4	3	0	52	24	37	41
22	169997566	170275075	4	277509	7	170136320	0.11	1	0	0	0	0	23	0	0	11	14	27	0	0	9	18	1	1	4	2	3	75	74	158	96	101	107	99	158	94	129	198	201	6	3	0	0	0	1	87	13	27	22
23	170367297	170435148	4	67851	0	170401222	0.1	0	0	0	0	0	0	0	0	0	0	0	0	0	0	0	0	0	0	0	0	0	0	0	0	0	1	1	1	0	1	0	1	0	0	0	0	0	0	0	0	0	0
24	171009410	171015652	4	6242	0	171012531	0.08	0	0	0	0	0	7	0	0	2	6	5	0	0	0	3	1	1	1	1	1	20	37	44	22	31	25	38	44	28	34	93	96	4	3	3	3	2	3	65	40	44	56
25	172087372	172138580	4	51208	2	172112976	0.04	0	0	0	0	0	13	0	1	1	7	36	0	6	2	21	2	2	2	2	2	53	62	68	62	58	74	98	109	89	70	76	127	2	0	0	0	0	0	10	2	4	0
26	172473846	172697594	4	223748	1	172585720	0.03	1	0	1	1	0	23	7	12	9	4	18	4	5	5	6	3	2	3	3	2	57	63	82	58	61	37	42	52	44	42	106	66	4	0	0	0	0	0	21	6	10	23
27	172862292	173023615	4	161323	1	172942954	0.03	0	0	0	0	0	8	3	4	2	3	5	1	1	3	3	1	1	3	1	3	43	61	81	32	42	34	44	63	37	44	105	84	5	4	0	0	1	1	52	8	11	41
28	173629394	173742820	4	113426	2	173686107	0.02	0	0	0	0	0	8	0	0	3	4	8	0	0	4	6	1	0	4	0	2	12	8	20	13	12	26	29	43	34	33	35	61	5	4	0	0	0	0	14	0	3	0
29	173839003	173960699	4	121696	4	173899851	0.02	0	0	0	0	0	27	0	0	1	17	28	1	1	0	12	4	5	6	5	5	72	122	144	129	73	58	108	123	111	69	166	139	8	1	1	1	2	1	37	13	19	14
30	174993669	175170345	4	176676	2	175082007	0.02	2	0	0	0	2	11	0	0	0	3	31	0	3	0	8	1	2	2	1	1	18	20	29	19	25	46	59	76	51	39	36	81	3	0	0	0	0	0	6	2	4	6
31	175612553	175670518	4	57965	0	175641536	0.03	0	0	0	0	0	0	0	0	0	0	0	0	0	0	0	1	1	1	0	1	6	6	6	0	5	3	3	3	0	3	6	3	1	0	0	0	1	0	0	0	0	6
32	175801991	176001422	4	199431	1	175901706	0.04	0	0	0	0	0	1	0	0	0	0	12	0	0	1	6	0	0	0	0	0	10	3	6	6	9	15	17	26	17	14	11	32	0	0	0	0	0	0	0	3	3	0
33	176105131	176299332	4	194201	4	176202232	0.04	0	0	2	0	0	18	0	7	1	7	11	0	6	0	3	1	0	2	1	1	16	18	39	17	15	8	11	24	10	7	58	39	5	1	1	1	0	0	11	7	10	1
34	176499632	176531617	4	31985	1	176515624	0.05	0	0	0	0	0	1	0	0	0	1	6	0	1	1	7	1	1	1	1	1	17	20	21	21	15	21	26	28	30	20	22	36	1	0	0	0	0	0	4	0	0	0
35	177483917	178029850	4	545933	8	177756884	0.09	1	0	1	2	1	47	1	2	10	25	45	1	4	12	23	2	1	1	0	1	124	109	148	137	125	134	120	149	137	130	223	230	4	1	1	1	0	0	44	23	42	3
36	178082800	178412600	4	329800	5	178247700	0.11	0	0	0	0	0	10	1	5	2	8	13	0	2	1	6	0	6	6	6	2	43	102	110	83	57	32	63	69	52	36	152	94	9	7	3	3	1	1	49	24	33	35
37	178530627	178607615	4	76988	3	178569121	0.13	3	0	0	1	2	38	0	0	4	22	25	0	0	6	10	1	1	4	1	1	13	16	44	7	5	16	10	35	5	13	59	46	4	0	0	0	0	0	0	5	8	0
38	178919220	179185369	4	266149	1	179052294	0.15	0	0	0	0	0	10	2	2	2	5	13	1	1	2	7	1	1	1	0	1	18	16	20	16	17	21	21	26	20	21	28	34	1	0	0	0	0	0	0	2	2	0
39	179335667	179386468	4	50801	1	179361068	0.17	0	0	0	0	0	0	0	0	0	0	0	0	0	0	0	0	0	0	0	0	0	0	0	0	0	0	0	0	0	0	0	0	0	0	0	0	0	0	0	0	0	0
40	179530881	179655293	4	124412	2	179593087	0.18	0	0	0	0	0	3	0	0	3	2	4	0	0	2	3	0	0	0	0	0	15	11	12	6	13	21	22	23	10	17	27	28	1	0	1	1	0	0	0	7	14	0
41	179850855	179878492	4	27637	1	179864674	0.2	0	0	0	0	0	4	0	0	0	2	7	0	0	1	6	0	0	0	0	0	3	5	8	3	3	1	5	10	3	2	9	19	0	0	0	0	0	0	2	0	1	1
42	180085104	180104099	4	18995	0	180094602	0.21	0	0	0	0	0	3	0	0	0	2	2	0	0	2	1	0	0	0	0	0	4	7	7	6	4	12	12	14	12	10	7	14	0	0	0	0	0	0	0	0	0	0
43	208214069	208744885	4	530816	9	208479477	0.02	0	0	3	0	0	1	14	23	1	1	3	16	29	1	2	7	3	5	2	5	64	53	80	57	66	87	67	80	71	96	133	133	13	6	1	4	5	3	65	4	26	20
44	209744308	209764482	4	20174	0	209754395	0.01	0	0	0	0	0	0	0	0	0	0	0	0	0	0	0	0	0	0	0	0	2	2	2	2	2	2	2	2	3	3	6	4	0	0	0	0	0	0	4	4	4	0
45	29155660	29179080	5	23420	0	29167370	0.11	0	0	0	0	0	0	0	0	0	0	0	0	0	0	0	0	0	0	0	0	0	0	0	0	0	0	0	0	0	0	0	0	0	0	0	0	0	0	0	0	0	0
46	32663348	32684093	5	20745	0	32673720	0.22	1	0	0	0	1	1	0	0	0	0	3	0	0	0	3	0	0	0	0	0	2	2	2	1	2	7	9	9	8	7	3	12	1	0	1	1	0	0	0	1	1	0
47	71793787	71879601	5	85814	1	71836694	0.4	0	0	0	0	0	3	0	0	0	1	8	0	0	0	3	0	0	0	0	0	7	6	7	8	5	25	32	44	33	20	12	46	0	0	0	0	0	0	2	2	4	0
48	77454107	77553189	5	99082	1	77503648	0.08	0	0	0	0	0	1	0	1	0	1	1	0	2	0	1	1	0	1	0	0	5	9	17	17	15	10	12	22	9	11	48	37	1	0	0	0	0	0	33	6	18	0
49	114341184	114670715	5	329531	6	114505950	0	0	0	0	0	0	0	0	0	0	0	0	0	0	0	0	0	0	0	0	0	2	9	15	1	0	2	5	10	1	0	20	15	1	0	0	0	0	0	4	4	5	1
50	132007915	132136405	5	128490	0	132072160	0.07	0	0	0	0	0	0	0	0	0	0	0	0	0	0	0	0	0	0	0	0	0	0	0	0	0	0	0	0	0	0	0	0	0	0	0	0	0	0	0	0	0	0
51	144141829	144182403	5	40574	0	144162116	0.09	0	0	0	0	0	2	0	0	1	2	3	0	0	1	4	0	0	0	0	0	6	6	6	6	6	16	23	23	17	22	8	27	0	0	0	0	0	0	0	0	2	0
52	146418239	146426431	5	8192	0	146422335	0.35	0	0	0	0	0	0	0	0	0	0	0	0	0	0	0	0	0	0	0	0	0	0	0	0	0	0	0	0	0	0	0	0	0	0	0	0	0	0	0	0	0	0
53	209298460	209304343	5	5883	0	209301402	0.94	0	0	0	0	0	0	0	0	0	0	0	0	0	0	1	1	0	0	0	1	36	13	13	13	28	69	38	42	32	71	39	82	1	0	1	1	1	0	3	22	24	25
54	212599435	212639450	5	40015	0	212619442	2.61	0	0	0	0	0	0	0	0	0	0	0	0	0	0	0	0	0	0	0	0	0	0	0	0	0	0	0	0	0	0	0	0	0	0	0	0	0	0	0	0	0	0
55	52274881	52445350	6	170469	0	52360116	0.08	0	0	0	0	0	0	0	0	0	0	2	0	0	0	2	1	0	0	0	0	4	7	7	4	5	22	14	14	8	26	7	38	1	0	1	1	1	1	3	0	0	3
56	54147241	54226733	6	79492	0	54186987	0.08	0	0	0	0	0	0	0	0	0	0	0	0	0	0	0	0	0	0	0	0	0	0	0	0	0	0	0	0	0	0	0	0	0	0	0	0	0	0	0	0	0	0
57	54940189	55442803	6	502614	5	55191496	0.08	0	0	0	0	0	2	0	0	0	3	8	0	0	0	10	3	3	3	2	3	18	16	19	16	21	45	42	48	42	46	29	63	4	1	1	1	1	1	9	3	3	2
58	56310083	56393855	6	83772	2	56351969	0.09	0	0	0	0	0	4	0	0	0	3	2	0	0	1	1	0	0	0	0	0	5	3	3	2	5	1	3	3	3	2	10	7	0	0	0	0	0	0	1	7	7	0
59	117203044	117205177	6	2133	0	117204110	0.78	0	0	0	0	0	0	0	0	0	1	0	0	0	0	0	0	0	0	0	0	18	17	19	19	19	19	23	23	25	21	115	75	0	0	0	0	0	0	96	86	96	96
60	129561101	129581753	6	20652	0	129571427	1.11	0	0	0	0	0	0	0	0	0	0	0	0	0	0	0	0	0	0	0	0	0	0	0	0	0	0	0	0	0	0	0	0	0	0	0	0	0	0	0	0	0	0
61	136177886	136191079	6	13193	0	136184482	0.28	0	0	0	0	0	0	0	0	0	0	0	0	0	0	0	0	0	0	0	0	0	0	0	0	0	0	0	0	0	0	0	0	0	0	0	0	0	0	0	0	0	0
62	136202934	136463900	6	260966	0	136333417	0.3	0	0	0	0	0	29	0	0	28	27	23	0	0	21	22	0	0	0	0	0	42	48	49	44	54	44	47	47	43	50	85	77	0	0	0	0	0	0	13	28	31	1
63	9598359	9800571	7	202212	3	9699465	0.87	0	0	0	0	0	0	0	2	0	0	1	2	5	4	2	0	0	2	2	2	26	25	40	30	41	53	40	52	63	71	82	106	4	4	0	2	1	1	46	7	17	21
64	9920535	10041242	7	120707	1	9980888	0.95	0	0	0	0	0	0	0	0	0	0	0	0	0	0	0	0	0	1	0	0	0	0	0	0	0	1	0	0	0	1	0	1	1	1	0	0	0	0	0	0	0	0
65	23478329	23482050	7	3721	0	23480190	0.32	0	0	0	0	0	0	0	0	0	0	0	0	0	0	0	0	0	0	0	0	0	0	0	0	0	0	0	0	0	0	0	0	0	0	0	0	0	0	0	0	0	0
66	126405510	126442067	7	36557	0	126423788	0.22	0	0	0	0	0	0	0	0	0	0	1	1	1	0	0	0	0	0	0	0	8	7	7	11	11	11	11	11	11	13	12	18	0	0	0	0	0	0	4	4	5	1
67	135544421	135548081	7	3660	0	135546251	0.27	0	0	0	0	0	0	0	0	0	0	6	0	0	0	6	3	2	3	3	3	33	31	31	32	33	56	55	56	57	54	33	75	3	0	0	0	0	0	0	2	2	0
68	147107472	147115557	7	8085	1	147111514	0.69	0	0	0	0	0	3	0	1	0	4	5	0	1	0	7	1	1	1	0	1	5	11	13	15	13	10	13	13	12	16	27	29	1	0	0	0	0	0	18	3	6	0
69	156608211	156683866	7	75655	0	156646038	2.4	0	0	0	0	0	32	1	1	5	23	35	0	0	4	27	0	1	1	0	1	86	117	130	84	103	79	116	125	75	79	148	136	1	1	0	0	1	0	28	11	17	48
70	34755483	34896443	8	140960	2	34825963	0.02	0	0	0	0	0	0	0	0	0	0	0	0	0	0	0	0	0	0	0	0	5	5	7	4	0	2	1	1	1	0	8	3	0	0	0	0	0	0	2	1	1	4
71	89636284	89649589	8	13305	0	89642936	0.18	0	0	0	0	0	0	0	0	0	0	0	0	0	0	0	0	0	0	0	0	0	0	0	0	0	0	0	0	0	0	0	0	0	0	0	0	0	0	0	0	0	0
72	132053079	132090684	8	37605	1	132071882	0.11	0	0	0	0	0	5	0	0	5	6	7	0	0	6	8	1	1	1	0	0	13	13	26	16	16	27	17	38	24	29	37	55	1	0	0	0	0	0	15	7	10	0
73	135881165	135928617	8	47452	1	135904891	0.4	0	0	0	0	0	1	0	0	1	1	1	0	0	1	1	0	0	0	0	0	5	2	8	7	4	4	4	7	6	13	12	15	0	0	0	0	0	0	6	1	1	0
74	143279326	143279856	8	530	0	143279591	0.38	0	0	0	0	0	0	0	0	0	0	0	0	0	0	0	0	0	0	0	0	0	0	0	0	0	0	0	0	0	0	0	0	0	0	0	0	0	0	0	0	0	0
75	156919897	156943719	8	23822	1	156931808	0.64	0	0	0	0	0	3	0	0	1	1	7	0	0	2	4	0	0	0	0	0	16	11	16	16	15	42	43	54	36	43	23	72	0	0	0	0	0	0	0	5	7	0
76	9483368	9551362	9	67994	1	9517365	2.65	0	0	0	0	0	0	0	0	0	3	1	0	0	0	7	2	2	2	2	2	24	33	37	22	28	42	47	58	33	45	38	61	2	0	0	0	0	0	14	1	1	6
77	49750655	49755030	9	4375	0	49752842	0.01	0	0	0	0	0	0	0	0	0	0	0	0	0	0	0	1	0	0	0	1	4	3	3	3	4	5	4	4	4	5	4	5	1	0	1	1	0	0	0	1	1	0
78	104478780	104483138	9	4358	0	104480959	0.16	0	0	0	0	0	0	0	0	0	0	0	0	0	0	0	0	0	0	0	0	0	0	0	0	0	0	0	0	0	0	0	0	0	0	0	0	0	0	0	0	0	0
79	103226354	103550711	10	324357	3	103388532	0.19	0	0	0	0	0	7	0	0	1	5	8	0	0	3	3	0	0	0	0	0	6	6	6	7	4	24	24	24	23	22	13	34	0	0	0	0	0	0	0	3	7	0
80	138345366	138346208	10	842	0	138345787	1.91	0	0	0	0	0	0	0	0	0	0	0	0	0	0	0	0	0	0	0	0	1	6	8	0	3	2	5	7	3	2	11	8	0	0	0	0	0	0	10	5	3	11
[truncated: 6 more columns]
