# Supplementary material for: Characterization of introgression from the teosinte Zea mays ssp. mexicana to Mexican highland maize
Source: PeerJ. 2019 May 3;7:e6815. doi: 10.7717/peerj.6815 (PMC6501764; doi:10.7717/peerj.6815)
Supplement: Supplemental Information 3 — Introgression events identified by concatenation of the top 10% scoring windows from the genomewide fd scan [file peerj-07-6815-s003.csv]

X	inicio	fin	chr	WinSize	Number_of_genes_todos	midpoint	Recombination.Rate	HIGH_number_HL	HIGH_number_LOW	HIGH_number_LOW_Li	HIGH_number_PAR	HIGH_number_MEX	MOD_number_HL	MOD_number_LOW	MOD_number_LOW_Li	MOD_number_PAR	MOD_number_MEX	LOW_number_HL	LOW_number_LOW	LOW_number_LOW_Li	LOW_number_PAR	LOW_number_MEX	HIGH_number_HL_hom_REF	HIGH_number_LOW_hom_REF	HIGH_number_LOW_Li_hom_REF	HIGH_number_PAR_hom_REF	HIGH_number_MEX_hom_REF	MOD_number_HL_hom_REF	MOD_number_LOW_hom_REF	MOD_number_LOW_Li_hom_REF	MOD_number_PAR_hom_REF	MOD_number_MEX_hom_REF	LOW_number_HL_hom_REF	LOW_number_LOW_hom_REF	LOW_number_LOW_Li_hom_REF	LOW_number_PAR_hom_REF	LOW_number_MEX_hom_REF	MOD_TOT_C	LOW_TOT_C	HIGH_TOT_C	HIGH_SEGnum_HL	HIGH_SEGnum_LOW	HIGH_SEGnum_LOW_Li	HIGH_SEGnum_PAR	HIGH_SEGnum_MEX	MOD_SEGnum_HL	MOD_SEGnum_LOW	MOD_SEGnum_LOW_Li	MOD_SEGnum_PAR
1	10682886	10731311	1	48425	1	10707098	1.45	0	0	0	1	0	0	0	0	3	1	0	0	0	0	1	2	0	0	2	1	19	18	26	22	22	18	13	16	20	17	32	25	3	1	2	3	0	1	7	5	6	0
2	12317903	12329748	1	11845	0	12323826	0.76	0	0	0	0	0	0	0	0	0	0	0	0	0	0	0	0	0	0	0	0	0	0	0	0	0	0	0	0	0	0	0	0	0	0	0	0	0	0	0	0	0	0
3	15341961	15589447	1	247486	7	15465704	2.31	0	0	0	0	0	3	1	2	7	6	4	1	4	9	6	1	1	1	1	0	50	54	73	37	49	88	83	112	66	74	89	144	1	0	0	0	0	0	33	11	14	0
4	16339638	16436299	1	96661	5	16387968	2.33	0	0	0	0	0	5	0	5	2	4	19	0	6	1	19	2	2	2	2	2	35	25	36	33	39	41	34	47	43	45	66	90	2	0	0	0	0	0	19	7	12	2
5	16578367	16772907	1	194540	5	16675637	2.34	1	0	0	1	1	5	3	3	0	4	15	1	3	6	13	4	4	5	4	4	74	52	61	46	70	73	79	94	54	69	103	136	10	4	0	0	0	0	19	2	2	14
6	22588072	22595293	1	7221	0	22591682	0.83	0	0	0	0	0	0	0	0	0	0	2	0	0	2	2	3	6	8	4	5	14	25	33	16	19	18	21	27	17	21	35	30	8	4	0	0	4	2	21	1	1	19
7	25426966	25624530	1	197564	2	25525748	1.09	0	0	0	0	0	0	0	0	1	1	2	0	0	1	0	0	0	0	0	0	5	6	6	5	5	10	12	13	12	9	11	19	0	0	0	0	0	0	3	2	2	0
8	25787791	25854825	1	67034	2	25821308	1.04	0	0	1	0	0	0	9	17	0	0	0	5	22	0	1	1	0	1	0	4	69	73	91	73	104	45	45	58	57	72	171	106	6	0	2	2	0	0	35	16	16	4
9	26332843	26430737	1	97894	1	26381790	0.94	0	0	0	0	0	0	0	3	0	1	0	1	6	0	2	1	2	2	3	3	40	48	52	49	46	31	41	43	38	41	59	53	3	2	1	1	0	0	19	4	4	5
10	27390002	27631559	1	241557	3	27510780	0.8	0	0	0	0	0	0	6	14	3	0	2	9	19	9	6	3	2	2	3	1	39	24	34	31	45	53	46	61	45	58	66	101	3	0	0	0	0	0	23	2	2	1
11	34899363	34940921	1	41558	1	34920142	0.2	0	0	0	0	0	5	0	1	0	2	1	0	0	0	0	0	0	1	0	0	2	1	3	0	3	0	0	0	0	0	8	3	1	0	0	0	0	0	0	0	0	1
12	35974723	35996228	1	21505	0	35985476	0.16	0	0	0	0	0	0	0	0	0	0	0	0	0	0	0	1	1	1	1	0	3	3	4	5	6	6	7	9	6	8	6	11	1	0	0	0	0	0	2	2	2	1
13	36357156	36408899	1	51743	0	36383028	0.15	0	0	0	0	0	0	0	0	0	0	0	0	0	0	0	0	0	0	0	0	0	0	0	0	0	0	0	0	0	0	0	0	0	0	0	0	0	0	0	0	0	0
14	38198338	38250812	1	52474	0	38224575	0.12	0	0	0	0	0	0	1	2	10	5	0	3	3	19	9	0	0	0	0	0	22	28	33	31	27	31	41	49	40	45	48	75	0	0	0	0	0	0	25	10	11	5
15	43684490	43759503	1	75013	2	43721996	0.17	0	0	1	0	0	0	0	0	0	0	0	2	7	4	1	2	2	3	2	2	10	8	11	11	13	27	33	40	33	41	29	67	6	4	0	1	2	1	15	2	4	6
16	44332442	44347563	1	15121	2	44340002	0.19	0	0	1	0	0	2	0	2	2	5	0	0	6	0	9	3	4	4	1	3	22	32	34	15	19	24	28	31	22	29	43	47	6	3	0	0	5	1	17	1	1	23
17	47298234	47322205	1	23971	0	47310220	0.32	0	0	0	0	0	0	0	0	0	3	2	1	1	0	9	1	1	1	1	1	16	12	17	8	12	89	57	61	41	56	23	94	2	0	0	0	0	0	7	1	1	12
18	50092308	50327024	1	234716	3	50209666	0.5	0	0	0	0	0	0	0	0	1	1	0	0	0	0	1	1	0	1	0	0	40	55	69	35	32	48	60	72	48	40	74	76	3	0	1	1	0	0	30	2	3	19
19	50613119	50639138	1	26019	0	50626128	0.53	0	0	0	0	0	0	0	0	1	0	0	0	0	0	0	0	0	0	0	0	1	1	3	1	3	5	6	8	7	6	6	11	0	0	0	0	0	0	5	1	3	2
20	50675664	50682718	1	7054	1	50679191	0.54	0	0	0	0	0	0	0	0	3	1	0	0	0	3	2	0	0	0	0	0	18	20	28	16	28	7	9	18	6	18	47	28	0	0	0	0	0	0	27	11	17	18
21	50711142	50859413	1	148271	0	50785278	0.55	0	0	0	0	0	0	0	0	0	0	0	0	0	0	0	0	0	0	0	0	0	0	0	0	0	0	0	0	0	0	0	0	0	0	0	0	0	0	0	0	0	0
22	52779304	52796753	1	17449	0	52788028	0.76	0	0	0	0	0	0	0	0	0	1	0	0	0	0	0	3	4	5	4	3	24	27	39	29	30	20	19	23	15	25	63	43	6	3	0	0	2	3	35	25	21	27
23	62943735	63012935	1	69200	1	62978335	0.21	0	0	0	0	0	0	0	0	1	0	0	0	0	1	0	1	0	1	2	2	12	5	36	31	11	10	6	21	17	9	62	40	3	0	0	1	1	0	16	0	6	17
24	67238586	67415532	1	176946	2	67327059	0.75	0	0	0	0	0	4	0	0	6	2	6	0	0	3	1	1	2	2	2	2	37	43	47	28	32	27	27	30	21	23	61	42	3	1	0	0	0	0	16	9	13	2
25	87167002	87404680	1	237678	6	87285841	1.25	0	0	0	0	0	7	0	5	6	10	7	0	1	5	6	3	7	8	2	4	86	108	134	50	53	83	100	130	49	57	165	152	9	2	0	0	0	0	34	14	19	1
26	87609669	87812473	1	202804	4	87711071	1.3	0	0	0	0	0	1	0	0	6	5	8	0	1	18	19	2	5	5	3	4	38	85	126	46	28	35	72	102	42	41	171	144	11	6	2	3	4	3	103	15	20	29
27	91496154	91497271	1	1117	0	91496712	0.48	0	0	0	0	0	0	0	0	0	0	0	0	0	0	0	0	0	0	0	0	0	0	0	0	0	0	0	0	0	0	0	0	0	0	0	0	0	0	0	0	0	0
28	93057919	93059182	1	1263	0	93058550	0.46	0	0	0	0	0	0	0	0	0	0	0	0	0	0	0	0	0	0	0	0	0	0	0	0	0	0	0	0	0	0	0	0	0	0	0	0	0	0	0	0	0	0
29	106130139	106533179	1	403040	10	106331659	0.11	1	0	0	0	0	15	0	2	5	4	17	1	3	6	6	1	4	7	1	0	51	53	100	34	24	81	80	119	53	54	138	151	9	3	0	2	1	1	52	2	28	6
30	107473706	107712768	1	239062	2	107593237	0.07	0	0	0	0	0	0	0	0	0	0	0	0	0	0	0	0	0	0	0	0	0	0	0	0	0	0	0	0	0	0	0	0	0	0	0	0	0	0	0	0	0	0
31	110914401	111209460	1	295059	8	111061930	0.01	0	0	0	0	0	8	0	0	10	11	26	0	0	21	20	4	2	3	2	3	86	62	92	61	72	122	85	130	89	97	139	191	4	0	0	1	2	0	37	23	43	7
32	116013703	116173205	1	159502	1	116093454	0.06	0	0	0	0	0	4	0	0	0	2	15	0	0	0	11	1	0	1	1	1	29	26	29	28	30	60	55	59	58	57	33	77	1	0	0	0	0	0	0	4	4	0
33	119330640	119342004	1	11364	0	119336322	0.08	0	0	0	0	0	0	0	0	0	0	0	0	0	0	0	0	0	0	0	0	0	0	0	0	0	0	0	0	0	0	0	0	0	0	0	0	0	0	0	0	0	0
34	120103010	120223372	1	120362	3	120163191	0.08	1	0	0	0	0	14	2	2	0	12	5	1	1	0	7	0	0	2	1	1	29	39	46	37	36	34	59	67	61	45	70	85	2	0	0	0	0	0	17	11	14	0
35	120337622	120486782	1	149160	1	120412202	0.08	0	0	0	0	0	7	0	0	0	10	3	0	0	0	3	0	0	0	0	0	25	29	55	40	28	30	36	48	43	31	57	49	0	0	0	0	0	0	11	2	2	0
36	120973264	121489164	1	515900	5	121231214	0.08	0	0	0	0	0	3	0	0	0	2	6	0	0	6	7	1	0	8	3	0	14	5	55	13	11	12	3	33	19	15	73	63	9	2	0	0	1	0	35	3	9	4
37	121502104	121564847	1	62743	1	121533476	0.08	0	0	0	0	0	2	0	0	2	1	4	0	0	1	4	0	0	0	0	0	13	15	15	14	16	7	6	7	6	10	23	15	0	0	0	0	0	0	8	6	8	0
38	121984112	122169754	1	185642	1	122076933	0.07	0	0	0	0	0	0	0	0	0	1	0	0	0	0	2	0	0	0	0	0	1	1	1	2	1	6	5	5	8	3	4	8	0	0	0	0	0	0	3	1	3	0
39	141274275	141285394	1	11119	0	141279834	0.04	0	0	0	0	0	0	0	0	0	0	0	0	0	0	0	0	0	0	0	0	6	9	9	6	6	10	13	13	12	10	16	15	0	0	0	0	0	0	10	7	7	8
40	147245269	147357329	1	112060	1	147301299	0.06	0	0	0	0	0	2	0	0	2	4	1	0	0	0	2	2	0	0	1	0	13	8	8	14	19	8	3	4	6	11	26	15	2	0	0	0	1	0	11	0	0	6
41	147358720	147359465	1	745	0	147359092	0.06	0	0	0	0	0	0	0	0	0	0	0	0	0	0	0	0	0	0	0	0	0	0	0	0	0	0	0	0	0	0	0	0	0	0	0	0	0	0	0	0	0	0
42	147361094	147495675	1	134581	1	147428384	0.06	0	0	0	0	0	0	0	0	0	0	3	0	1	0	2	0	0	0	0	0	3	3	3	3	3	11	9	10	8	9	3	16	0	0	0	0	0	0	0	0	0	0
43	155204189	155366655	1	162466	3	155285422	0.11	0	0	0	0	0	4	0	0	0	2	4	0	0	0	3	0	2	2	0	0	5	14	14	12	8	7	7	7	7	7	28	20	3	0	0	0	1	0	5	8	9	1
44	157246685	157521585	1	274900	6	157384135	0.12	0	0	0	0	0	0	0	0	2	1	0	0	0	2	3	0	1	1	0	0	36	59	74	32	38	50	70	79	42	50	90	108	1	0	0	0	0	0	12	9	10	5
45	165424277	165642616	1	218339	3	165533446	0.21	0	0	0	0	0	14	0	0	0	11	10	0	0	0	4	5	10	12	2	4	48	60	70	21	55	35	41	55	17	35	144	86	15	10	1	2	8	8	77	47	66	37
46	168275448	168484924	1	209476	2	168380186	0.24	0	0	0	0	0	21	0	0	0	8	32	0	0	0	13	0	0	0	0	0	36	34	45	30	34	35	20	30	25	14	111	99	0	0	0	0	0	0	41	14	43	21
47	170206128	170494536	1	288408	3	170350332	0.27	0	0	0	0	0	7	0	1	2	4	16	0	0	6	9	0	0	0	0	0	28	23	37	34	28	33	28	40	30	37	58	78	0	0	0	0	0	0	23	7	10	0
48	178776090	179369070	1	592980	6	179072580	0.33	1	0	0	0	0	2	0	0	2	1	3	0	0	6	6	4	3	4	11	2	31	64	81	96	48	23	49	62	70	38	151	131	14	4	7	8	0	0	78	41	55	12
49	187230529	187235494	1	4965	0	187233012	0.26	0	0	0	0	0	0	0	0	0	0	0	0	0	0	0	0	0	0	0	0	0	0	0	0	0	0	0	0	0	0	0	0	0	0	0	0	0	0	0	0	0	0
50	191233122	191235788	1	2666	0	191234455	1.41	0	0	0	0	0	4	0	0	0	4	5	0	0	0	5	5	4	5	5	3	113	105	127	126	98	70	76	85	84	74	193	125	8	3	3	3	3	5	71	53	60	45
51	202031462	202082090	1	50628	1	202056776	0.92	0	0	0	0	0	0	5	5	0	2	0	2	2	0	1	0	0	0	0	0	5	3	3	4	10	9	9	12	9	12	22	22	0	0	0	0	0	0	16	3	3	0
52	204477278	204661961	1	184683	2	204569620	0.89	0	0	0	0	0	1	0	0	0	2	1	0	1	0	2	0	0	0	0	0	16	14	18	13	13	16	15	19	15	15	20	26	0	0	0	0	0	0	3	1	2	0
53	205776191	205809848	1	33657	0	205793020	1.18	0	0	0	0	0	0	0	0	0	0	0	0	0	0	0	0	0	0	0	0	0	0	0	0	0	0	0	0	0	0	0	0	0	0	0	0	0	0	0	0	0	0
54	206414817	206448627	1	33810	2	206431722	1.27	0	0	0	0	0	1	1	3	3	2	0	1	1	1	1	0	0	1	1	2	20	11	32	25	43	14	11	19	15	22	72	40	2	1	1	1	0	0	32	8	25	8
55	209710486	209858417	1	147931	1	209784452	0.7	0	0	0	0	0	0	0	0	0	5	0	0	0	0	1	0	1	1	1	1	2	5	11	4	11	18	29	30	27	24	21	41	1	1	0	0	0	0	17	3	9	7
56	211316231	211379738	1	63507	1	211347984	0.81	0	0	0	0	0	0	1	3	0	2	1	5	9	0	3	0	0	1	0	1	47	68	93	62	46	23	34	46	36	25	98	56	1	1	0	0	0	0	46	0	1	5
57	215558945	215561143	1	2198	0	215560044	0.5	0	0	0	0	0	0	0	0	0	0	0	0	0	0	0	0	0	0	0	0	0	0	0	0	0	0	0	0	0	0	0	0	0	0	0	0	0	0	0	0	0	0
58	216687926	216704200	1	16274	1	216696063	0.48	0	0	0	0	0	0	0	0	1	1	0	0	0	1	1	0	0	0	0	0	9	9	9	7	9	12	13	14	14	10	10	17	0	0	0	0	0	0	1	1	1	0
59	217591838	217618603	1	26765	1	217605220	0.58	0	0	0	0	0	0	0	0	0	0	0	0	0	0	0	0	0	0	0	0	0	0	0	0	3	0	0	0	0	5	42	32	6	0	0	0	0	0	0	0	0	0
60	220033524	220064902	1	31378	1	220049213	0.35	0	0	0	0	0	0	2	2	8	0	0	1	2	6	0	0	1	1	1	1	69	31	31	34	67	33	21	21	16	32	82	39	1	1	0	0	0	0	12	25	32	0
61	220898785	220949103	1	50318	2	220923944	0.11	0	0	0	0	0	4	3	3	3	8	2	4	4	2	4	0	0	0	0	0	19	27	28	29	34	32	42	46	46	49	51	67	0	0	0	0	0	0	25	16	18	8
62	221540576	221628620	1	88044	0	221584598	0.1	0	0	0	0	0	0	0	0	0	0	0	0	0	0	0	0	1	1	0	1	11	12	13	10	6	13	9	10	12	11	14	14	1	1	0	0	1	0	3	1	1	3
63	221862859	222063512	1	200653	2	221963186	0.15	0	0	0	0	0	8	0	7	1	15	1	1	16	4	8	1	1	1	0	1	33	41	81	38	33	58	39	72	35	42	104	119	1	0	0	0	1	0	35	2	12	4
64	222200303	222227859	1	27556	1	222214081	0.21	0	0	0	0	0	4	0	0	3	5	3	0	0	1	2	1	0	0	1	1	5	6	7	11	12	6	3	4	9	9	17	12	1	0	0	0	0	0	8	3	9	0
65	223382167	223430774	1	48607	2	223406470	0.78	0	0	0	0	0	4	0	1	1	1	7	0	0	0	5	1	1	1	1	1	17	19	19	15	13	32	41	47	40	32	23	58	1	0	0	0	0	0	1	2	2	0
66	227014119	227026060	1	11941	0	227020090	1	0	0	0	0	0	0	0	0	0	0	0	0	0	0	0	0	0	0	0	0	0	0	0	0	0	0	0	0	0	0	0	0	0	0	0	0	0	0	0	0	0	0
67	236139725	236144989	1	5264	0	236142357	0.73	0	0	0	0	0	0	0	0	0	0	0	0	0	0	0	0	0	0	0	0	0	0	0	0	0	0	0	0	0	0	0	0	0	0	0	0	0	0	0	0	0	0
68	236632851	236677239	1	44388	0	236655045	0.86	0	0	0	0	0	1	0	0	1	2	1	0	0	0	0	0	0	0	0	0	0	1	1	2	1	9	9	9	9	9	5	13	0	0	0	0	0	0	4	2	3	0
69	239378978	239463825	1	84847	1	239421402	0.55	0	0	0	0	0	0	0	0	0	0	0	0	0	0	0	1	3	4	1	3	12	20	28	14	15	7	6	12	7	4	48	30	5	4	0	0	4	1	31	7	9	27
70	241970406	242147405	1	176999	4	242058906	0.38	0	0	0	0	0	0	0	0	0	4	0	0	0	4	7	5	6	6	5	6	30	38	47	29	27	62	66	78	52	64	54	79	6	1	0	0	0	0	19	1	5	3
71	242337760	242474021	1	136261	1	242405890	0.4	0	0	0	0	0	1	0	0	1	0	4	0	0	4	2	0	0	0	0	0	20	19	21	19	17	43	44	50	45	40	21	50	0	0	0	0	0	0	0	0	0	0
72	244658855	244742209	1	83354	1	244700532	0.74	0	0	0	0	0	2	2	3	0	3	2	2	3	0	3	0	0	0	0	0	17	21	25	24	21	18	20	20	25	18	32	29	0	0	0	0	0	0	11	1	4	1
73	256348305	256349316	1	1011	0	256348810	0.57	0	0	0	0	0	0	0	0	0	0	0	0	0	0	0	0	0	0	0	0	0	0	0	0	0	0	0	0	0	0	0	0	0	0	0	0	0	0	0	0	0	0
74	266157786	266230626	1	72840	1	266194206	0.57	0	0	0	0	0	0	0	0	0	0	4	1	2	3	0	1	0	0	0	0	4	1	3	2	3	24	7	18	13	19	4	32	1	0	0	1	0	0	0	1	1	0
75	266543807	266822924	1	279117	10	266683366	0.5	0	0	0	0	0	0	0	1	0	0	0	2	2	1	1	1	0	0	0	1	15	7	12	9	17	9	8	10	7	11	55	44	1	0	0	0	1	0	31	16	24	20
76	272048730	272049563	1	833	0	272049146	0.42	0	0	0	0	0	0	0	0	0	0	0	0	0	0	0	0	0	0	0	0	0	0	0	0	0	0	0	0	0	0	0	0	0	0	0	0	0	0	0	0	0	0
77	273516371	273741620	1	225249	2	273628996	0.62	0	0	0	0	0	0	0	0	3	1	0	0	0	2	2	11	7	7	2	11	95	83	86	72	86	100	82	84	76	92	105	105	12	1	5	5	5	0	9	16	19	8
78	278586028	278614683	1	28655	0	278600356	0.61	0	0	0	0	0	0	0	0	0	0	0	0	0	0	0	0	1	1	1	0	4	5	5	5	3	4	4	7	4	4	5	7	1	1	0	0	0	0	1	0	0	0
79	278675416	278732919	1	57503	4	278704168	0.65	0	0	0	0	0	9	0	3	0	3	5	0	2	0	6	3	1	2	1	2	42	27	45	25	41	40	32	40	33	43	97	74	4	1	2	2	0	0	42	21	38	1
80	280227516	280231260	1	3744	0	280229388	2.05	0	0	0	0	0	0	0	0	0	0	0	0	0	0	0	0	0	0	0	0	0	0	0	0	0	0	0	0	0	0	0	0	0	0	0	0	0	0	0	0	0	0
81	292484008	292489537	1	5529	0	292486772	1.95	0	0	0	0	0	0	0	0	0	2	0	0	0	0	0	0	0	0	0	0	2	3	3	3	3	3	4	4	3	4	8	6	0	0	0	0	0	0	6	3	4	3
82	292784732	292957503	1	172771	2	292871118	2.01	0	0	0	0	0	0	0	0	0	0	0	0	0	1	1	0	0	0	1	0	9	29	29	18	13	19	25	25	19	18	34	41	1	1	1	1	0	1	20	4	4	16
83	301086954	301251557	1	164603	1	301169256	3.23	0	0	0	0	0	0	0	0	0	0	0	0	0	0	0	0	0	0	0	0	0	8	8	5	0	0	5	6	5	3	8	7	0	0	0	0	0	0	3	0	0	1
84	301345264	301349673	1	4409	0	301347468	3.23	0	0	0	0	0	0	0	0	0	0	0	0	0	0	0	1	3	3	1	2	6	21	23	8	10	5	11	12	4	4	27	12	5	4	1	2	4	3	18	6	4	18
85	1837298	1847931	2	10633	0	1842614	3.04	0	0	0	0	0	0	0	0	0	0	0	0	0	0	1	0	0	0	0	0	73	81	88	80	89	90	81	88	102	104	116	132	0	0	0	0	0	0	40	25	26	15
86	2099153	2117334	2	18181	2	2108244	3.04	0	0	0	0	0	1	0	0	1	4	2	2	5	3	10	0	0	0	0	0	18	17	27	20	26	27	29	40	32	36	48	74	0	0	0	0	0	0	22	15	17	10
87	3674509	3695527	2	21018	2	3685018	2.9	0	0	0	1	0	0	0	0	7	0	0	0	0	3	0	3	4	5	0	5	88	57	65	50	88	64	51	56	43	62	106	77	7	4	0	2	0	0	16	29	39	6
88	5012959	5015476	2	2517	0	5014218	2.58	0	0	0	0	0	0	1	2	0	1	0	1	5	0	0	0	0	0	0	0	3	1	3	3	3	4	3	4	6	4	5	10	0	0	0	0	0	0	2	0	0	0
89	5853669	5868295	2	14626	2	5860982	2.34	0	0	0	0	0	0	0	2	1	1	0	1	2	1	3	2	2	3	2	1	26	23	32	23	28	55	47	50	46	51	37	64	3	1	0	0	0	0	10	3	3	0
90	6152885	6153969	2	1084	0	6153427	2.27	0	0	0	0	0	0	0	0	0	0	0	0	1	0	0	0	3	3	1	1	16	26	26	13	20	16	26	26	12	14	41	32	4	2	1	1	2	1	24	9	14	28
91	13787378	13802538	2	15160	0	13794958	2.23	0	0	0	0	0	5	1	1	1	5	6	0	1	0	9	0	0	0	0	0	9	11	11	15	12	20	20	20	23	22	19	31	0	0	0	0	0	0	5	7	7	0
92	14118391	14126549	2	8158	0	14122470	2.13	0	0	0	0	0	0	0	0	0	0	0	0	0	0	1	0	0	0	0	0	4	6	11	5	9	12	9	10	11	13	11	17	0	0	0	0	0	0	7	0	0	0
93	17843757	17963822	2	120065	2	17903790	1.22	0	0	0	0	0	0	0	0	0	1	2	0	2	0	2	1	1	1	1	1	22	19	21	17	20	32	27	31	28	28	28	41	1	0	0	0	0	0	0	1	1	0
94	19248595	19320199	2	71604	1	19284397	1.13	0	0	0	0	0	0	0	2	1	1	0	1	3	1	1	0	0	0	0	0	4	2	2	10	9	4	3	3	4	7	18	15	0	0	0	0	0	0	12	10	12	0
95	19620914	19664458	2	43544	0	19642686	1.12	0	0	0	0	0	0	0	0	0	1	0	0	0	0	1	1	0	0	1	1	25	13	14	25	26	67	45	46	65	63	30	70	1	0	1	1	0	0	2	14	14	1
96	23616396	23622058	2	5662	0	23619227	1	0	0	0	0	0	0	0	0	0	0	1	0	0	0	1	1	1	1	0	0	9	11	13	6	7	16	18	21	14	13	13	25	1	0	0	0	1	1	4	0	0	3
97	31532007	31672530	2	140523	2	31602268	0.32	0	0	0	0	0	0	0	0	0	3	0	0	0	4	4	4	4	4	5	4	51	45	49	53	49	56	57	60	59	59	65	77	5	1	0	1	0	0	14	9	16	2
98	32881286	33136936	2	255650	11	33009111	0.29	0	0	0	0	0	4	5	6	7	7	10	9	10	16	18	7	8	8	5	7	89	96	111	83	98	104	86	97	90	101	161	179	10	3	1	1	2	0	45	20	28	11
99	34405396	34473204	2	67808	2	34439300	0.32	0	0	0	0	0	9	0	1	0	8	14	0	0	0	8	6	6	6	6	5	34	35	40	37	32	53	50	60	55	55	56	89	7	0	0	1	0	0	6	11	15	0
100	38145778	38183480	2	37702	0	38164629	0.59	0	0	0	0	0	0	0	0	0	0	0	0	0	0	0	0	0	0	0	0	0	0	0	0	0	2	0	0	2	2	0	2	0	0	0	0	0	0	0	0	0	0
101	40166485	40168367	2	1882	0	40167426	0.74	0	0	0	0	0	0	0	0	0	0	0	0	0	0	0	0	0	0	0	0	0	0	0	0	0	0	0	0	0	0	0	0	0	0	0	0	0	0	0	0	0	0
102	40868422	41039974	2	171552	1	40954198	0.76	0	0	0	0	0	0	0	0	0	0	0	0	0	0	3	1	1	1	1	1	34	38	40	33	47	32	37	40	30	43	60	64	1	0	0	0	0	0	26	4	20	0
103	45747188	45760045	2	12857	0	45753616	0.54	0	0	0	0	0	0	0	0	0	0	0	0	0	0	0	0	0	0	0	0	0	0	0	0	0	0	0	0	0	0	0	0	0	0	0	0	0	0	0	0	0	0
104	48432810	48454396	2	21586	1	48443603	0.35	0	0	0	0	0	0	0	0	0	2	0	0	0	0	0	0	1	1	0	0	1	6	9	0	4	1	3	3	0	1	25	4	1	0	0	0	0	0	7	14	16	0
105	48483483	48726370	2	242887	3	48604926	0.34	0	0	0	0	0	0	0	1	0	0	0	0	0	0	0	0	1	2	0	0	2	13	20	1	3	1	8	15	1	2	30	29	3	1	0	1	0	0	14	0	7	0
106	48733214	48745677	2	12463	0	48739446	0.33	0	0	0	0	0	7	0	0	8	5	3	0	0	4	4	1	0	0	1	1	22	32	34	27	27	26	32	38	26	24	47	44	1	0	1	1	0	0	16	8	11	2
107	62688965	62747593	2	58628	1	62718279	0.14	0	0	0	0	0	0	0	0	0	0	0	0	0	0	0	3	2	3	2	3	15	14	14	13	14	22	15	18	17	17	17	25	3	0	0	0	0	0	2	3	3	1
108	63152566	63297014	2	144448	1	63224790	0.14	0	0	0	0	0	1	0	0	0	0	1	0	0	0	0	0	0	0	0	0	3	1	2	4	2	6	4	6	2	4	7	13	0	0	0	0	0	0	0	3	4	0
109	68931329	68944537	2	13208	0	68937933	0.11	0	0	0	0	0	0	0	0	0	0	0	0	0	0	0	0	0	0	0	0	0	0	0	0	0	0	0	0	0	0	0	0	0	0	0	0	0	0	0	0	0	0
110	73724494	73917472	2	192978	2	73820983	0.08	0	0	0	0	0	0	0	0	0	0	0	0	0	0	0	0	0	0	0	0	0	0	0	0	0	0	1	1	1	0	0	1	0	0	0	0	0	0	0	0	0	0
111	73919913	73970867	2	50954	0	73945390	0.08	0	0	0	0	0	0	0	0	0	0	0	0	0	1	1	0	0	0	1	0	3	5	5	3	2	7	8	9	6	5	6	9	1	1	1	1	0	0	3	1	1	2
112	74942490	75187279	2	244789	2	75064884	0.07	1	0	0	0	0	3	1	1	0	4	2	0	0	0	3	1	3	3	1	1	15	29	32	16	15	10	22	22	10	8	41	29	4	0	0	1	3	2	7	7	7	17
113	78221120	78339732	2	118612	1	78280426	0.06	0	0	0	0	0	0	0	0	0	0	0	0	0	0	0	0	0	0	0	0	2	2	2	2	2	5	10	10	9	9	2	12	0	0	0	0	0	0	0	0	0	0
114	79924240	80090740	2	166500	1	80007490	0.05	0	0	0	0	0	0	0	0	0	0	0	0	0	0	0	0	0	0	1	0	0	0	0	0	3	0	0	0	0	0	6	1	1	0	1	1	0	0	0	3	6	0
115	82879762	82884112	2	4350	0	82881937	0.04	0	0	0	0	0	0	0	0	0	0	0	0	0	0	0	0	0	0	0	0	0	0	0	0	0	0	0	0	0	0	0	0	0	0	0	0	0	0	0	0	0	0
116	83025131	83149872	2	124741	0	83087502	0.04	0	0	0	0	0	0	0	0	0	0	0	0	0	0	0	7	7	7	6	6	63	58	59	50	60	94	64	65	67	84	68	100	7	0	0	0	1	1	3	7	8	9
117	83898751	83906059	2	7308	1	83902405	0.04	0	0	0	0	0	0	0	0	2	1	4	0	0	14	7	0	2	2	1	2	8	11	12	12	10	24	29	36	36	32	16	61	2	2	0	0	0	0	8	1	2	2
118	105146191	105378204	2	232013	3	105262198	0.05	0	0	0	0	0	0	0	0	1	1	0	0	0	1	0	2	2	3	2	1	26	34	45	19	16	38	35	45	26	28	75	68	4	1	0	0	0	0	41	18	22	27
119	106826940	106852244	2	25304	0	106839592	0.06	0	0	0	0	0	0	0	0	0	0	0	0	0	1	0	0	0	0	0	0	10	6	6	7	8	15	8	8	8	14	11	16	0	0	0	0	0	0	1	3	5	0
120	107712272	107815846	2	103574	3	107764059	0.06	0	0	0	0	0	0	3	5	0	2	0	5	5	1	5	8	5	6	8	8	44	49	53	43	61	30	26	33	35	38	98	68	14	6	8	7	6	5	52	31	31	51
121	108024814	108398800	2	373986	5	108211807	0.06	0	0	0	0	0	1	0	0	0	1	2	0	0	0	2	2	2	2	1	0	30	29	40	33	25	22	17	30	30	17	114	93	4	1	2	2	1	2	77	20	65	57
122	111526840	111638660	2	111820	0	111582750	0.08	0	0	0	0	0	0	0	0	0	0	0	0	0	0	0	0	0	0	0	0	10	11	11	13	6	40	36	38	42	39	13	48	0	0	0	0	0	0	3	0	0	0
123	112784906	113212818	2	427912	4	112998862	0.09	0	0	0	0	0	6	0	2	0	6	1	0	0	0	10	0	2	3	1	2	34	51	90	47	42	40	55	90	37	54	128	130	3	2	0	0	0	0	61	9	29	18
124	113944283	113948261	2	3978	0	113946272	0.09	0	0	0	0	0	0	3	3	0	0	3	0	0	2	2	1	1	1	1	1	33	38	42	41	39	61	59	68	63	64	49	77	1	0	0	0	0	0	14	3	4	5
125	122983506	123125084	2	141578	0	123054295	0.12	0	0	0	0	0	0	0	0	0	0	0	0	0	0	0	4	2	3	1	5	21	25	27	10	29	18	31	32	10	26	69	49	8	4	4	3	3	3	45	28	38	5
126	126436325	126482500	2	46175	0	126459412	0.13	0	0	0	0	0	0	0	0	0	0	0	0	0	0	0	0	0	0	0	0	0	0	0	0	0	0	0	0	0	0	0	0	0	0	0	0	0	0	0	0	0	0
127	131629278	131927362	2	298084	0	131778320	0.14	0	0	0	0	0	0	0	0	0	0	0	0	0	0	0	0	0	0	0	0	0	0	0	0	0	0	0	0	0	0	0	0	0	0	0	0	0	0	0	0	0	0
128	141809472	141842788	2	33316	1	141826130	0.14	0	0	0	0	0	0	0	0	0	0	0	0	0	0	0	1	1	1	1	1	12	12	12	12	12	15	14	15	11	13	12	16	1	0	0	0	0	0	0	0	0	0
129	142664887	142669749	2	4862	0	142667318	0.14	0	0	0	0	0	0	0	0	0	2	0	0	0	0	2	2	1	1	2	3	5	9	12	8	8	11	16	18	8	17	17	29	4	1	1	3	1	0	12	4	5	5
130	143857035	143901631	2	44596	2	143879333	0.14	0	0	0	0	0	0	0	0	0	0	1	0	0	3	6	1	0	0	1	1	26	13	18	21	19	27	20	29	22	28	45	60	1	0	1	1	0	0	18	15	27	11
131	147563349	147912452	2	349103	1	147737900	0.13	0	0	0	0	0	0	0	0	0	0	0	2	2	1	1	0	0	0	0	0	11	12	12	12	15	22	22	23	18	28	17	42	0	0	0	0	0	0	6	4	5	5
132	153721904	153725783	2	3879	0	153723844	0.12	0	0	0	0	0	0	0	0	0	0	0	0	0	0	0	0	0	0	0	0	0	1	1	1	1	2	3	3	1	3	1	4	0	0	0	0	0	0	1	0	0	0
133	155207510	155209156	2	1646	0	155208333	0.12	0	0	0	0	0	0	0	0	0	0	0	0	0	0	0	0	0	0	0	0	0	0	0	0	0	0	0	0	0	0	0	0	0	0	0	0	0	0	0	0	0	0
134	159205578	159222553	2	16975	0	159214066	0.13	0	0	0	0	0	0	0	0	0	0	0	0	0	0	0	0	0	0	0	0	0	0	0	0	0	0	0	0	0	0	0	0	0	0	0	0	0	0	0	0	0	0
135	166510149	166667156	2	157007	0	166588652	0.23	0	0	0	0	0	0	0	0	0	0	0	0	0	0	0	0	0	0	0	0	0	0	0	0	0	0	0	0	0	0	0	0	0	0	0	0	0	0	0	0	0	0
136	180834763	180841100	2	6337	0	180837932	1.03	0	0	0	0	0	0	0	0	0	0	0	0	0	0	0	0	0	0	0	0	0	0	0	0	0	0	0	0	0	0	0	0	0	0	0	0	0	0	0	0	0	0
137	186054718	186109302	2	54584	2	186082010	1.55	0	0	0	0	0	0	0	0	0	1	1	0	0	1	1	0	0	0	0	0	3	3	3	2	3	14	5	9	9	10	6	20	0	0	0	0	0	0	3	2	3	1
138	187284849	187337520	2	52671	2	187311184	1.7	0	0	0	0	0	0	0	0	2	4	0	0	0	17	2	2	1	1	1	2	42	27	39	18	29	82	43	61	31	58	71	103	3	0	0	2	0	0	25	6	28	10
139	192311864	192461442	2	149578	5	192386653	1.21	0	0	0	0	0	11	0	0	4	15	9	0	0	3	8	0	1	1	1	1	49	53	86	69	66	43	47	53	55	47	124	94	1	1	0	0	0	0	57	23	27	5
140	195009617	195044941	2	35324	0	195027279	0.69	0	0	0	0	0	0	0	0	0	0	0	0	0	0	1	0	0	0	0	0	22	19	19	25	23	45	36	39	48	40	25	62	0	0	0	0	0	0	3	4	4	0
141	198339202	198389168	2	49966	0	198364185	0.28	0	0	0	0	0	2	0	0	0	4	4	0	0	1	5	0	0	0	0	0	15	23	23	21	22	20	29	29	26	26	31	37	0	0	0	0	0	0	12	2	2	0
142	203404320	203407743	2	3423	0	203406032	0.04	0	0	0	0	0	0	0	0	0	0	0	0	0	0	0	0	0	0	0	0	0	0	0	0	0	0	0	0	0	0	0	0	0	0	0	0	0	0	0	0	0	0
143	206149278	206274127	2	124849	1	206211702	0.15	0	0	0	0	0	0	0	0	2	1	0	0	0	11	4	1	1	1	1	1	5	13	13	11	10	30	44	45	31	32	13	46	1	0	0	0	0	0	8	0	0	0
144	209010833	209197231	2	186398	3	209104032	0.44	0	0	0	0	0	0	0	0	5	6	0	0	0	2	3	4	3	5	4	4	55	29	41	39	59	86	64	76	76	91	111	141	7	3	0	0	1	0	53	15	34	13
145	210750791	210771567	2	20776	0	210761179	0.68	0	0	0	0	0	3	0	0	2	1	2	0	0	2	0	1	0	1	1	1	17	15	20	16	20	25	23	24	15	27	29	34	2	0	1	1	1	0	9	6	6	2
146	218746701	218778502	2	31801	0	218762602	1.38	0	0	0	0	0	1	0	0	0	0	5	0	0	0	5	1	1	1	1	1	19	20	20	19	20	33	35	35	35	35	21	40	1	0	0	0	0	0	1	0	0	0
147	220991712	220998605	2	6893	1	220995158	1.46	1	0	0	1	2	0	0	0	5	8	1	3	3	1	3	2	2	3	2	2	32	41	80	38	71	39	43	61	48	56	104	76	5	0	0	0	1	0	2	0	0	43
148	223403025	223411160	2	8135	0	223407092	1.45	0	0	0	0	0	0	0	0	0	0	0	0	0	0	0	0	0	0	0	0	0	0	0	0	0	0	0	0	0	0	0	0	0	0	0	0	0	0	0	0	0	0
149	223975039	224061268	2	86229	3	224018154	1.39	0	0	0	0	0	3	0	0	0	3	4	0	0	0	6	1	0	4	2	1	28	20	47	36	32	39	31	57	40	43	89	91	4	3	0	0	1	0	42	8	11	27
150	225121762	225226344	2	104582	5	225174053	1.26	1	0	0	0	2	10	0	3	1	6	5	0	0	1	2	2	5	8	4	5	42	57	116	43	65	37	46	73	36	51	215	134	12	7	2	3	4	0	78	40	75	31
151	233186475	233191515	2	5040	0	233188995	2.42	0	0	0	0	0	0	0	1	1	1	0	0	1	1	1	2	1	1	0	3	49	24	32	21	60	47	21	21	20	46	83	57	3	0	1	1	1	0	11	33	38	6
152	1223026	1273279	3	50253	3	1248152	5.81	0	0	0	0	0	0	0	0	0	0	0	0	0	2	1	0	0	0	0	0	9	12	14	8	10	11	5	10	6	3	31	23	2	2	1	1	1	0	18	6	8	7
153	1772792	1882700	3	109908	4	1827746	5.5	0	0	0	0	0	4	1	4	12	9	4	1	8	9	12	2	3	3	1	3	52	44	55	54	47	49	45	56	63	56	91	112	3	1	0	0	2	0	28	14	19	3
154	9176347	9320393	3	144046	3	9248370	1.76	0	0	0	0	0	0	0	1	0	0	0	0	1	0	1	0	1	1	0	1	27	35	45	24	30	56	62	76	46	50	50	84	1	1	0	0	1	0	22	0	0	6
155	14346409	14380975	3	34566	1	14363692	1.21	0	0	0	0	0	0	1	1	1	1	0	2	3	1	1	0	0	0	0	1	20	15	20	17	24	20	21	24	17	27	36	44	1	0	0	0	0	0	13	8	8	4
156	14840213	14885071	3	44858	4	14862642	1	0	0	0	0	0	2	1	5	1	1	0	0	3	0	0	1	0	0	0	0	42	41	46	37	51	58	48	52	46	74	67	82	1	0	1	1	1	0	22	16	14	11
157	19260203	19666154	3	405951	4	19463178	0.33	0	0	0	0	0	6	0	0	4	4	15	0	0	2	8	3	3	3	1	3	67	63	68	51	63	61	64	79	62	72	82	102	3	0	0	0	2	0	7	10	10	8
158	23211798	23280896	3	69098	0	23246347	0.33	0	0	0	0	0	0	0	0	0	0	0	0	0	0	0	0	0	0	0	0	0	0	0	0	0	6	5	5	4	6	0	7	0	0	0	0	0	0	0	0	0	0
159	24748114	24862198	3	114084	1	24805156	0.32	0	0	0	0	0	0	0	0	0	0	1	0	0	0	2	0	0	0	0	0	5	17	17	10	16	9	10	13	9	7	27	23	0	0	0	0	0	0	17	6	8	9
160	26789020	27184732	3	395712	1	26986876	0.31	0	0	0	0	0	3	0	0	1	4	0	0	0	0	1	2	2	5	3	1	24	27	56	34	15	27	33	48	36	25	60	49	5	3	0	0	0	3	29	2	4	8
161	29090583	29474461	3	383878	6	29282522	0.28	0	0	0	0	0	3	0	0	5	6	3	0	0	1	1	0	0	2	1	0	21	8	35	19	22	21	15	38	16	20	59	56	2	1	0	0	0	0	24	10	15	7
162	29775691	30011462	3	235771	3	29893576	0.28	0	0	0	0	0	0	5	10	1	1	1	5	10	3	3	0	0	0	1	1	78	65	68	66	76	74	68	76	66	76	113	114	1	1	0	0	0	0	35	25	34	8
163	30109888	30163811	3	53923	1	30136850	0.28	0	0	0	0	0	0	0	0	15	10	0	0	0	8	3	1	1	1	0	1	15	18	33	8	15	19	24	28	13	17	33	29	1	0	0	0	0	0	18	0	0	0
164	41287441	41329355	3	41914	1	41308398	0.02	0	0	0	0	0	0	0	0	0	0	0	0	0	0	0	0	1	2	0	0	1	3	6	0	0	3	0	3	1	0	9	8	2	2	0	0	0	0	7	0	0	0
165	45124526	45172226	3	47700	0	45148376	0.05	0	0	0	0	0	0	0	0	0	0	0	0	0	0	0	0	0	0	0	0	0	0	0	0	0	0	0	0	0	0	0	0	0	0	0	0	0	0	0	0	0	0
166	46553264	46560380	3	7116	0	46556822	0.07	0	0	0	0	0	0	0	0	0	0	0	0	0	0	0	0	0	0	0	0	0	0	0	0	0	0	0	0	0	0	0	0	0	0	0	0	0	0	0	0	0	0
167	47596416	47600459	3	4043	0	47598438	0.08	0	0	0	0	0	0	0	0	0	0	0	0	0	0	0	0	0	0	0	0	0	0	0	0	0	0	0	0	0	0	0	0	0	0	0	0	0	0	0	0	0	0
168	48502971	48713071	3	210100	0	48608021	0.09	0	0	0	0	0	0	0	0	0	0	0	0	0	0	0	0	0	0	0	0	0	0	0	0	0	0	0	0	0	0	0	0	0	0	0	0	0	0	0	0	0	0
169	49146529	49221988	3	75459	1	49184258	0.09	0	0	0	0	0	0	0	0	0	0	0	0	0	0	0	0	0	0	0	0	2	1	4	2	3	0	1	2	2	3	5	5	0	0	0	0	0	0	3	0	1	0
170	56056150	56088962	3	32812	0	56072556	0.07	0	0	0	0	0	0	0	0	0	0	0	0	0	0	0	0	0	0	0	0	0	0	0	0	0	0	0	0	0	0	0	0	0	0	0	0	0	0	0	0	0	0
171	61031425	61189108	3	157683	0	61110266	0.04	0	0	0	0	0	0	0	0	0	0	0	0	0	0	0	0	0	0	0	0	0	0	0	0	0	0	0	0	0	0	0	0	0	0	0	0	0	0	0	0	0	0
172	61242353	61350205	3	107852	1	61296279	0.04	0	0	0	0	0	0	0	0	3	5	0	0	0	7	12	0	0	0	0	0	70	83	91	51	65	51	58	70	38	40	107	93	0	0	0	0	0	0	36	0	0	6
173	62121985	62727745	3	605760	3	62424865	0.04	0	0	0	0	0	0	0	0	0	0	1	0	0	0	0	0	0	1	0	0	22	18	20	24	26	27	21	22	33	35	29	40	1	1	0	0	0	0	6	0	0	0
174	65939747	66186365	3	246618	1	66063056	0.02	0	0	0	0	0	1	0	0	1	1	2	0	0	2	2	0	0	0	0	0	45	45	45	45	45	24	25	25	25	24	64	29	0	0	0	0	0	0	18	14	19	0
175	79004752	79776888	3	772136	3	79390820	0	1	0	0	1	1	5	0	0	3	2	2	0	0	0	0	3	5	6	3	5	17	36	47	12	28	14	22	32	5	15	57	40	7	2	1	1	0	1	33	6	7	22
176	80316463	85024125	3	4707662	21	82670294	0	1	0	0	1	1	22	0	1	20	18	16	0	0	14	10	5	10	13	8	12	65	120	173	75	121	77	102	137	78	96	241	194	22	5	6	7	5	3	93	24	36	81
177	89629701	89677002	3	47301	1	89653352	0	0	0	0	0	0	0	0	0	0	0	0	0	0	0	0	0	3	3	0	1	5	5	5	2	1	3	5	5	1	4	20	16	4	2	0	0	0	0	10	0	0	0
178	89893794	90747670	3	853876	7	90320732	0	0	0	0	0	1	0	0	0	22	20	0	0	0	15	16	0	0	0	1	0	29	29	38	25	32	29	38	43	32	32	82	77	6	3	3	4	0	0	42	8	17	3
179	94004353	94154848	3	150495	2	94079600	0.01	0	0	0	0	0	0	0	0	0	0	0	0	0	0	8	0	0	0	0	0	2	1	3	1	1	2	1	20	2	3	11	25	0	0	0	0	0	0	9	0	0	0
180	98507349	98549514	3	42165	2	98528432	0.02	0	0	0	0	0	13	0	0	1	0	6	0	0	2	1	0	1	3	4	0	14	11	19	39	9	7	3	6	19	1	64	31	5	5	1	2	0	0	36	17	37	5
181	98566110	100899264	3	2333154	22	99732687	0.03	0	0	0	0	0	18	0	2	10	8	21	0	1	9	14	6	9	11	8	8	125	69	97	114	117	111	66	99	98	95	245	219	18	5	2	5	4	0	43	18	36	25
182	101056790	101768852	3	712062	2	101412821	0.03	0	0	0	0	0	1	0	0	0	1	2	0	0	2	2	0	0	0	0	0	7	7	7	6	7	0	0	0	1	0	9	3	0	0	0	0	0	0	1	0	2	0
183	101781489	102414997	3	633508	3	102098243	0.04	0	0	0	0	0	1	0	0	1	1	0	0	0	0	0	2	2	2	2	2	22	22	23	16	20	30	31	31	23	27	33	39	4	2	0	0	1	0	10	2	3	7
184	104918442	105366539	3	448097	3	105142490	0.05	0	0	0	0	0	0	0	0	0	0	0	0	0	0	1	1	0	0	1	2	15	14	17	8	21	5	4	6	6	10	30	17	2	1	0	1	1	0	14	6	6	1
185	110617974	110700675	3	82701	2	110659324	0.06	0	0	0	0	0	0	1	1	1	0	0	3	5	4	0	0	0	0	0	0	7	6	6	7	8	11	12	12	11	13	9	20	1	1	0	0	0	0	2	0	0	0
186	111199619	111877834	3	678215	6	111538726	0.07	0	0	0	0	0	0	0	0	1	0	0	0	0	3	1	8	7	7	2	5	160	164	179	102	134	159	158	170	126	147	201	180	8	0	1	1	4	1	32	3	4	39
187	113915754	113916380	3	626	0	113916067	0.07	0	0	0	0	0	3	6	6	0	0	0	2	2	0	0	1	1	1	0	1	37	44	46	31	36	9	14	14	7	10	91	46	1	0	0	0	0	0	47	26	30	32
188	119661962	119685131	3	23169	0	119673546	0.09	0	0	0	0	0	0	0	0	1	0	0	0	0	1	0	0	0	0	0	0	3	2	2	2	3	6	4	6	6	6	4	8	0	0	0	0	0	0	1	0	0	0
189	122780153	122931660	3	151507	2	122855906	0.1	0	0	0	0	0	1	0	5	3	3	2	0	13	8	8	1	1	1	1	1	45	42	44	32	56	65	52	56	55	76	79	101	1	0	0	0	0	0	24	12	17	0
190	125764754	126127833	3	363079	6	125946294	0.11	0	0	0	0	0	2	0	0	1	1	5	0	0	4	2	0	0	0	0	0	4	6	9	12	9	4	8	11	13	8	21	26	0	0	0	0	0	0	14	5	10	0
191	128936903	129072329	3	135426	1	129004616	0.12	0	0	0	0	0	1	0	1	2	0	8	5	8	3	6	0	0	0	0	0	2	3	5	3	4	19	23	30	26	27	9	53	0	0	0	0	0	0	4	0	1	0
192	133246580	133336189	3	89609	0	133291384	0.14	0	0	0	0	0	0	0	0	0	0	0	0	0	0	0	0	0	0	0	0	0	0	0	0	0	0	0	0	0	0	0	0	0	0	0	0	0	0	0	0	0	0
193	133370496	133468515	3	98019	0	133419506	0.14	0	0	0	0	0	0	0	0	0	0	0	0	0	0	0	0	0	0	0	0	0	0	0	0	0	0	0	0	0	0	0	0	0	0	0	0	0	0	0	0	0	0
194	134034539	134040594	3	6055	0	134037566	0.14	0	0	0	0	0	0	0	0	0	0	0	0	0	0	0	0	0	0	0	0	0	0	0	0	0	0	0	0	0	0	0	0	0	0	0	0	0	0	0	0	0	0
195	135314909	135328277	3	13368	0	135321593	0.16	0	0	0	0	0	0	0	0	0	0	0	0	0	0	0	0	0	0	0	0	0	0	0	0	0	0	0	0	0	0	0	0	0	0	0	0	0	0	0	0	0	0
196	135473364	135543168	3	69804	1	135508266	0.16	0	0	0	0	0	0	0	0	0	0	1	0	0	1	3	1	1	1	0	1	8	7	7	7	8	19	24	26	25	23	10	34	1	0	0	0	0	0	2	1	1	0
197	135862977	135938036	3	75059	2	135900506	0.17	0	0	0	0	0	3	0	0	5	1	1	0	0	1	2	0	0	0	0	0	19	20	32	16	14	17	18	23	16	17	45	29	1	0	0	1	0	0	7	8	12	0
198	140306667	140440232	3	133565	0	140373450	0.19	0	0	0	0	0	1	0	0	1	1	5	0	0	3	5	0	0	0	0	0	2	1	3	3	4	1	2	3	1	3	5	8	0	0	0	0	0	0	2	2	2	0
199	141299293	141341452	3	42159	0	141320372	0.19	0	0	0	0	0	0	0	0	0	0	0	1	1	0	0	0	0	0	0	0	8	11	11	8	10	14	16	16	18	17	11	18	0	0	0	0	0	0	3	0	0	0
200	143539953	143665837	3	125884	3	143602895	0.16	0	0	0	0	0	0	0	0	0	0	1	0	2	1	1	2	1	2	1	0	15	4	13	8	8	16	10	15	15	15	27	27	3	1	0	0	0	1	10	0	12	0
201	146732333	146906865	3	174532	4	146819599	0.5	0	0	0	4	0	1	0	0	4	3	0	0	0	2	0	6	5	6	7	7	57	57	74	74	66	49	56	62	52	61	138	95	14	6	6	8	0	0	61	37	57	22
202	157784932	158395423	3	610491	5	158090178	0.58	0	0	0	0	0	0	1	3	0	0	3	0	2	1	4	0	0	0	1	0	21	28	36	20	23	19	21	27	16	21	89	64	6	1	0	0	4	0	36	10	14	22
203	160976433	161321812	3	345379	2	161149122	0.63	0	0	0	0	1	0	0	0	0	9	1	0	0	1	11	0	0	1	0	0	34	31	38	32	30	53	56	70	62	68	53	93	1	1	0	0	0	0	19	11	15	0
204	161743820	161744846	3	1026	0	161744333	0.42	0	0	0	0	0	1	1	1	2	0	1	1	1	2	0	2	2	2	2	1	27	38	50	48	45	29	36	39	20	31	86	56	3	1	1	1	1	2	54	43	35	35
205	168099891	168278498	3	178607	1	168189194	0.35	0	0	0	0	0	1	0	0	0	1	3	0	0	0	6	0	0	0	0	0	5	5	5	5	5	16	23	23	20	21	6	30	0	0	0	0	0	0	0	0	0	0
206	169355108	169355789	3	681	0	169355448	0.69	0	0	0	0	0	0	0	0	0	0	0	0	0	0	0	0	0	0	0	0	0	0	0	0	0	0	0	0	0	0	0	0	0	0	0	0	0	0	0	0	0	0
207	170591620	170764754	3	173134	1	170678187	0.52	0	0	0	0	0	4	0	0	5	5	0	0	0	2	4	0	0	0	0	0	32	45	49	25	42	23	32	36	16	27	54	36	0	0	0	0	0	0	18	0	0	0
208	177169493	177320140	3	150647	3	177244816	1.69	2	0	0	0	0	40	1	2	1	18	30	2	5	1	17	0	0	1	2	1	54	53	82	59	56	43	42	55	51	51	154	120	5	3	0	0	1	0	42	0	11	4
209	177490662	177724272	3	233610	4	177607467	2.5	0	0	0	0	0	2	2	5	4	9	2	3	8	4	7	1	3	3	1	1	48	64	77	58	68	60	66	74	56	71	108	125	3	2	0	0	2	2	38	0	1	5
210	178921477	179107994	3	186517	2	179014736	1.84	0	0	0	0	0	0	0	0	0	1	0	0	0	0	6	0	0	0	0	0	9	9	14	10	11	47	37	46	41	38	23	73	0	0	0	0	0	0	14	0	0	1
211	179847690	180025783	3	178093	3	179936736	1.38	0	0	0	0	0	0	0	0	0	8	0	0	0	0	3	0	0	0	0	0	9	12	15	14	15	8	11	14	19	19	35	33	0	0	0	0	0	0	19	0	0	1
212	180054512	180160672	3	106160	1	180107592	1.34	0	0	0	0	0	0	0	3	0	2	0	0	4	1	7	0	0	0	0	0	2	4	8	4	5	5	10	29	12	12	11	34	0	0	0	0	0	0	9	0	0	1
213	184658152	184686090	3	27938	1	184672121	0.59	0	0	0	0	0	0	0	0	0	0	2	1	1	1	0	2	3	3	3	3	10	12	13	8	8	11	11	12	13	12	16	25	4	2	1	1	1	1	6	2	2	4
214	186441557	186495280	3	53723	3	186468418	1.3	0	0	0	0	0	5	0	5	1	5	7	1	4	4	7	0	0	0	0	0	104	84	97	103	103	80	69	79	79	75	138	114	0	0	0	0	0	0	26	29	34	0
215	186605997	186808414	3	202417	4	186707206	1.23	0	0	0	0	0	5	0	0	1	1	6	0	0	2	4	0	2	2	0	0	17	10	18	12	11	40	23	32	32	32	35	57	2	2	0	0	0	0	13	8	17	0
216	187470470	187486473	3	16003	0	187478472	1.21	0	0	0	0	0	0	0	0	0	0	0	0	0	0	0	0	0	0	0	0	0	0	0	0	0	0	0	0	0	0	0	0	0	0	0	0	0	0	0	0	0	0
217	189414037	189514059	3	100022	2	189464048	0.05	0	0	0	0	0	0	1	1	1	1	0	0	0	0	1	0	0	0	0	0	12	8	9	3	17	4	5	5	3	7	67	34	2	2	0	2	0	1	46	15	33	32
218	190842846	190918873	3	76027	1	190880860	0.4	0	0	0	0	0	0	0	0	5	4	0	0	0	7	4	0	0	0	0	0	18	18	18	15	14	23	19	20	23	19	24	35	0	0	0	0	0	0	6	4	6	2
219	191205823	191262863	3	57040	1	191234343	0.51	0	0	0	0	0	0	0	0	0	0	1	1	3	2	3	1	1	1	0	1	15	14	14	10	18	29	31	33	30	33	19	49	1	0	0	0	0	0	3	3	4	5
220	193915972	193969183	3	53211	1	193942578	0.61	0	0	0	0	0	4	0	0	2	2	2	0	0	0	1	0	0	0	0	0	17	17	18	18	24	27	30	32	27	31	33	42	0	0	0	0	0	0	11	6	12	6
221	195381069	195482018	3	100949	2	195431544	0.54	0	0	0	0	0	1	0	0	1	3	3	0	0	7	9	1	1	1	0	1	14	16	22	9	22	28	27	36	22	35	27	55	1	0	0	0	1	0	8	3	5	10
222	202435859	202515687	3	79828	1	202475773	0.87	0	0	1	1	1	0	0	7	3	3	0	1	8	5	4	8	8	8	3	6	47	49	49	17	53	43	48	49	41	46	84	80	12	3	3	3	8	5	36	28	27	54
223	203021531	203221277	3	199746	2	203121404	0.87	0	0	0	0	0	7	0	0	0	6	12	0	0	0	10	0	1	2	0	0	9	19	35	11	11	17	32	47	24	20	35	48	2	0	0	0	0	0	8	0	0	11
224	204661805	204701446	3	39641	1	204681626	0.88	0	0	0	0	0	1	2	2	2	1	0	2	2	1	1	2	2	2	2	2	15	11	14	12	16	21	18	21	11	22	32	49	4	1	1	2	0	0	14	9	14	2
225	205670582	205681089	3	10507	1	205675836	0.9	0	0	0	0	0	0	0	5	2	3	1	0	1	0	1	0	0	0	0	0	5	4	12	13	18	6	2	7	5	9	35	16	0	0	0	0	0	0	11	2	13	10
226	205883760	205918819	3	35059	2	205901290	0.91	0	0	0	0	0	4	0	0	2	6	7	0	0	1	8	5	6	6	5	6	54	94	106	69	71	67	95	112	74	82	126	118	7	1	1	1	1	0	38	13	18	42
227	208733645	208766063	3	32418	0	208749854	1.03	0	0	0	0	0	0	0	0	0	0	0	0	0	0	0	0	0	0	0	0	0	0	0	0	0	0	0	0	0	0	0	0	0	0	0	0	0	0	0	0	0	0
228	208975090	208976750	3	1660	0	208975920	1.05	0	0	0	0	0	0	0	0	0	0	0	0	0	0	0	0	0	0	0	0	0	0	0	0	0	0	0	0	0	0	0	0	0	0	0	0	0	0	0	0	0	0
229	215292339	215397191	3	104852	1	215344765	1.62	0	0	0	0	0	0	0	0	0	0	3	1	3	3	3	0	0	0	0	0	3	4	5	5	5	31	29	32	22	25	5	53	0	0	0	0	0	0	2	0	0	0
230	216350189	216430731	3	80542	2	216390460	1.75	0	0	0	0	0	5	1	1	8	14	6	0	0	5	9	3	4	5	4	5	190	185	214	162	195	130	116	156	121	145	239	190	5	2	0	0	1	0	40	17	19	32
231	219419586	219479597	3	60011	2	219449592	1.43	0	0	0	0	0	0	0	2	0	2	3	2	2	2	13	1	0	0	0	1	39	32	40	30	48	66	59	90	71	86	62	136	1	0	0	0	1	0	22	9	11	21
232	223262561	223394028	3	131467	0	223328294	0.31	0	0	0	0	0	3	0	1	2	3	1	0	0	1	3	3	3	3	2	2	34	36	39	20	42	45	45	50	36	47	53	70	4	1	0	1	1	1	16	11	13	23
233	225027159	225123017	3	95858	0	225075088	1.67	0	0	0	0	0	0	0	0	0	0	1	0	0	1	0	0	0	0	0	0	0	0	0	0	0	0	1	1	1	0	0	3	0	0	0	0	0	0	0	0	0	0
234	225913906	225965274	3	51368	1	225939590	1.84	0	0	0	0	0	0	0	0	1	1	0	0	0	2	0	8	4	6	7	9	44	34	53	42	68	47	36	53	49	58	135	114	12	3	4	6	2	1	41	31	70	30
235	227580530	227667455	3	86925	2	227623992	1.06	0	0	0	0	0	0	0	0	0	0	0	0	1	0	0	1	1	1	1	0	4	0	9	1	7	5	1	9	1	2	17	23	1	0	0	0	0	0	6	0	6	1
236	229747441	229823340	3	75899	1	229785390	1.07	0	0	0	0	0	0	4	5	4	3	0	3	5	2	1	5	3	4	2	3	27	19	23	19	24	46	29	37	28	36	39	67	6	1	2	1	0	3	12	5	5	5
237	2600676	2654149	4	53473	1	2627412	3.35	0	0	0	0	0	0	0	0	0	0	2	0	0	1	1	0	0	0	0	0	1	1	1	0	0	3	3	4	0	0	1	19	0	0	0	0	0	0	0	0	0	0
238	3133534	3217488	4	83954	1	3175511	3.79	0	0	0	0	0	0	0	2	1	0	0	0	0	0	0	0	0	0	0	0	5	2	8	9	6	1	0	2	1	2	16	3	0	0	0	0	0	0	11	2	3	0
239	8777068	9697246	4	920178	11	9237157	1.91	2	1	3	0	1	20	14	21	0	10	22	17	21	2	19	4	4	5	3	3	48	42	53	28	40	49	50	58	47	51	121	115	11	4	1	3	0	1	37	11	29	15
240	11903671	11927919	4	24248	0	11915795	2.03	0	0	0	0	0	0	0	0	0	0	0	0	0	0	0	0	0	0	0	0	0	0	0	0	0	0	0	0	0	0	0	0	0	0	0	0	0	0	0	0	0	0
241	15957100	15960176	4	3076	0	15958638	1.47	0	0	0	0	0	0	0	0	0	0	0	0	0	0	0	0	0	0	0	0	0	0	0	0	0	0	0	0	0	0	0	0	0	0	0	0	0	0	0	0	0	0
242	15968211	15969489	4	1278	0	15968850	1.47	0	0	0	0	0	0	0	0	0	0	0	0	0	0	0	0	0	0	0	0	1	3	6	0	1	1	3	5	1	2	16	6	0	0	0	0	0	0	15	6	9	16
243	17818087	17845713	4	27626	0	17831900	1.01	0	0	0	0	0	0	0	0	0	0	0	0	0	0	0	0	0	0	0	0	0	0	0	0	0	0	0	0	0	0	0	0	0	0	0	0	0	0	0	0	0	0
244	23376122	23403353	4	27231	1	23389738	0.65	0	0	0	0	0	0	0	0	0	0	0	0	0	0	0	0	0	0	0	0	0	0	1	0	0	0	0	0	0	0	6	1	0	0	0	0	0	0	6	0	1	0
245	23741088	23763176	4	22088	1	23752132	0.66	0	0	0	0	0	0	0	0	0	0	0	0	0	0	0	0	0	0	0	0	0	0	0	0	0	0	0	0	0	0	0	0	0	0	0	0	0	0	0	0	0	0
246	23900637	23925575	4	24938	0	23913106	0.64	0	0	0	0	0	0	0	0	0	0	0	0	0	0	0	0	0	0	0	0	0	0	0	0	0	0	0	0	0	0	0	0	0	0	0	0	0	0	0	0	0	0
247	24089136	24101029	4	11893	0	24095082	0.63	0	0	0	0	0	0	0	0	0	0	0	0	0	0	0	0	0	0	0	0	0	0	0	0	0	0	0	0	0	0	0	0	0	0	0	0	0	0	0	0	0	0
248	24137903	24519399	4	381496	6	24328651	0.6	0	0	0	0	0	3	0	2	2	4	3	1	4	0	4	1	0	0	0	3	15	15	19	16	23	22	18	22	17	28	46	48	4	2	0	0	0	0	23	7	10	1
249	24535487	24793447	4	257960	4	24664467	0.55	0	0	0	0	0	2	0	2	1	4	0	0	0	0	1	0	1	1	1	1	11	12	12	9	11	12	15	16	13	15	17	22	1	1	0	0	0	0	4	1	3	0
250	24964502	25235665	4	271163	4	25100084	0.49	2	0	0	0	0	11	0	0	1	2	11	1	1	0	4	4	3	5	1	4	36	14	23	27	31	21	7	13	19	16	86	45	12	3	3	4	4	2	32	36	45	23
251	28962054	28969416	4	7362	0	28965735	0.2	0	0	0	0	0	0	0	0	0	0	0	0	0	0	0	0	0	0	0	0	0	0	0	0	0	0	0	0	0	0	0	0	0	0	0	0	0	0	0	0	0	0
252	30317168	30660611	4	343443	3	30488890	0.21	0	0	0	0	0	3	2	4	1	1	3	0	0	3	2	0	0	0	0	0	5	4	10	4	4	11	8	12	7	6	15	19	0	0	0	0	0	0	7	0	0	0
253	31472299	31498462	4	26163	0	31485380	0.21	0	0	0	0	0	0	0	0	0	0	0	0	0	0	0	0	0	0	0	0	0	0	0	0	0	0	0	0	0	0	0	0	0	0	0	0	0	0	0	0	0	0
254	36078077	36526882	4	448805	13	36302480	0.28	0	0	1	0	0	4	6	25	6	17	8	10	29	13	18	9	8	10	4	10	146	138	177	119	138	219	195	240	194	217	277	375	14	5	0	0	8	0	118	25	35	47
255	40735464	41214840	4	479376	2	40975152	0.11	0	0	0	0	1	0	0	0	3	4	0	0	0	1	5	2	2	2	1	2	59	66	74	45	58	41	40	46	34	34	87	56	3	0	0	0	1	0	19	0	0	20
256	43260554	43947355	4	686801	9	43603954	0.07	0	0	1	0	0	9	3	12	16	14	7	2	6	7	8	2	1	3	4	3	145	129	139	105	135	146	121	133	93	124	193	179	6	4	0	1	0	3	34	10	21	19
257	47340335	47479636	4	139301	0	47409986	0.04	0	0	0	0	0	0	0	0	0	0	0	0	0	0	0	0	0	0	0	0	0	0	0	0	0	0	0	0	0	0	0	0	0	0	0	0	0	0	0	0	0	0
258	51575319	51923483	4	348164	2	51749401	0.02	0	0	0	0	0	0	0	0	2	4	0	0	0	1	9	1	1	1	1	1	40	47	51	37	36	50	60	61	42	45	51	61	1	0	0	0	0	0	11	0	0	4
259	55205497	55277437	4	71940	1	55241467	0.02	0	0	0	0	0	1	0	0	6	1	0	0	0	4	1	1	1	1	0	2	8	8	8	2	7	6	5	7	5	3	27	13	3	2	0	1	0	1	17	5	17	0
260	55303098	55415706	4	112608	0	55359402	0.02	0	0	0	0	0	0	0	0	0	0	0	0	0	0	0	0	0	0	0	0	0	0	0	0	0	0	0	0	0	0	0	0	0	0	0	0	0	0	0	0	0	0
261	70414536	70633244	4	218708	1	70523890	0.11	0	0	0	0	0	0	0	0	0	0	0	0	0	0	0	0	0	0	0	0	7	8	8	7	6	12	13	14	11	12	8	14	0	0	0	0	0	0	1	0	0	0
262	71953045	72173585	4	220540	3	72063315	0.09	0	0	0	0	0	1	0	1	5	4	1	2	3	7	7	4	5	7	2	6	40	55	89	38	61	25	29	48	30	39	138	99	8	3	1	1	4	0	92	18	36	21
263	72269787	72561954	4	292167	3	72415870	0.09	0	0	0	0	0	0	0	0	2	0	0	0	0	2	0	1	0	0	1	0	3	12	27	3	6	8	11	22	13	13	36	35	2	0	1	1	0	0	8	1	8	0
264	75723584	75908623	4	185039	0	75816104	0.07	0	0	0	0	0	0	0	0	0	0	0	0	0	0	1	0	0	0	0	0	8	15	16	5	10	9	20	20	10	13	18	22	0	0	0	0	0	0	6	2	2	11
265	76474283	76775094	4	300811	0	76624688	0.07	0	0	0	0	0	0	0	0	0	0	0	0	0	0	0	0	0	0	0	0	0	0	0	0	0	0	0	0	0	0	0	0	0	0	0	0	0	0	0	0	0	0
266	77640593	77649137	4	8544	0	77644865	0.06	0	0	0	0	0	0	0	0	0	0	0	0	0	0	0	0	0	0	0	0	0	0	0	0	0	0	0	0	0	0	0	0	0	0	0	0	0	0	0	0	0	0
267	77916992	78085174	4	168182	1	78001083	0.06	0	0	0	0	0	0	0	0	0	2	0	0	0	0	2	0	0	0	0	0	8	4	9	2	7	7	3	8	3	2	18	16	0	0	0	0	0	0	10	0	7	3
268	80842818	81239731	4	396913	6	81041274	0.05	0	0	0	0	0	12	0	0	0	4	15	0	0	0	1	4	7	7	2	4	40	52	76	28	37	18	33	48	26	23	99	71	11	5	3	4	5	1	37	14	22	30
269	82225107	82230927	4	5820	0	82228017	0.04	0	0	0	0	0	0	0	0	0	0	0	0	0	0	0	0	0	0	0	0	0	0	0	0	0	0	0	0	0	0	0	0	0	0	0	0	0	0	0	0	0	0
270	82797832	82914947	4	117115	2	82856390	0.04	0	0	0	0	0	0	0	0	0	0	0	1	2	3	0	1	2	2	0	2	8	5	6	0	3	19	9	13	8	12	12	28	2	1	0	0	1	0	3	0	0	4
271	89092305	89866964	4	774659	9	89479634	0.02	0	0	0	0	0	0	0	0	3	1	0	0	0	3	4	2	6	6	1	1	62	60	92	23	39	41	46	65	28	35	122	80	8	4	2	2	5	4	55	11	21	25
272	94100619	94349869	4	249250	1	94225244	0.02	0	0	0	0	0	0	0	0	0	0	0	0	0	0	0	0	0	0	0	0	16	14	14	13	13	9	5	7	4	8	17	11	0	0	0	0	0	0	1	0	0	2
273	119866905	120219580	4	352675	3	120043242	0.06	0	0	0	0	0	0	0	0	0	2	2	0	2	0	0	0	0	0	0	0	30	19	23	20	26	38	29	32	30	27	31	41	0	0	0	0	0	0	1	0	0	6
274	125005605	125120271	4	114666	0	125062938	0.09	0	0	0	0	0	0	0	0	0	0	1	0	0	1	0	0	0	0	0	0	0	0	0	0	0	1	1	2	1	3	0	4	0	0	0	0	0	0	0	0	0	0
275	125183170	125504338	4	321168	4	125343754	0.09	0	0	0	0	0	3	0	0	1	3	1	0	0	1	4	3	6	7	1	5	16	23	31	17	25	16	24	28	20	24	46	38	9	4	1	0	5	0	23	11	10	11
276	125975085	126006619	4	31534	0	125990852	0.1	0	0	0	0	0	0	0	0	0	0	0	0	0	0	0	0	0	0	0	0	0	0	0	0	0	0	0	0	0	0	0	0	0	0	0	0	0	0	0	0	0	0
277	126035084	126502969	4	467885	3	126269026	0.1	0	0	0	0	0	11	0	0	2	8	9	0	0	6	7	2	1	2	0	2	24	12	29	12	23	30	10	29	5	24	35	43	2	0	0	0	2	0	0	0	2	16
278	126924163	127482297	4	558134	6	127203230	0.13	0	0	0	0	0	0	0	0	3	4	1	1	1	5	3	4	4	4	2	3	62	55	58	51	58	71	63	64	48	65	92	90	7	1	0	0	1	0	19	4	4	10
279	132938798	133182937	4	244139	1	133060868	0.2	0	0	0	0	0	0	0	0	0	0	3	1	4	1	1	1	1	1	1	1	9	9	9	9	9	21	18	23	20	20	9	29	1	0	0	0	0	0	0	0	0	0
280	133366838	133485212	4	118374	0	133426025	0.18	0	0	0	0	0	1	0	0	0	0	2	0	0	0	1	0	0	0	0	0	0	0	1	1	0	0	1	1	0	0	1	3	0	0	0	0	0	0	0	0	0	0
281	133851756	134044237	4	192481	2	133947996	0.17	2	0	0	0	2	16	0	0	2	7	20	1	1	1	11	3	1	1	1	2	36	27	29	22	30	37	35	42	38	35	56	67	5	0	2	2	3	1	4	8	7	19
282	141625610	141627621	4	2011	0	141626616	0.35	0	0	0	0	0	0	0	0	0	0	0	0	0	0	0	0	0	0	0	0	0	0	0	0	0	0	0	0	0	0	0	0	0	0	0	0	0	0	0	0	0	0
283	145366088	145407196	4	41108	2	145386642	0.54	0	0	0	0	0	0	0	0	0	0	0	0	1	0	0	0	0	0	0	0	5	3	5	2	4	18	11	17	13	13	8	26	0	0	0	0	0	0	3	0	2	3
284	145914598	145943995	4	29397	0	145929296	0.58	0	0	0	0	0	0	0	0	0	0	0	0	0	0	0	0	0	0	0	0	0	0	0	0	0	0	0	0	0	0	0	0	0	0	0	0	0	0	0	0	0	0
285	151774466	151847394	4	72928	1	151810930	1.31	0	0	0	0	1	0	2	3	0	1	0	0	0	0	2	2	4	4	2	3	34	35	44	32	30	43	44	50	34	34	65	62	4	2	0	0	0	0	31	8	11	1
286	153066727	153067813	4	1086	0	153067270	1.52	0	0	0	0	0	0	0	0	0	0	0	0	0	0	0	2	2	2	5	4	3	4	4	2	5	1	2	2	2	3	5	5	5	3	3	3	0	1	2	1	1	2
287	153380158	153433511	4	53353	1	153406834	1.58	0	0	0	0	0	1	0	0	4	3	1	0	0	2	2	4	3	3	3	4	34	24	26	29	34	38	28	30	30	34	46	46	4	0	0	0	0	0	11	7	11	0
288	167471523	168578399	4	1106876	6	168024961	0.23	2	0	0	0	0	17	0	0	2	8	9	0	1	1	4	4	4	4	3	2	60	67	78	74	70	69	69	77	63	71	114	103	7	1	0	0	2	0	29	4	7	15
289	168782414	170998801	4	2216387	55	169890608	0.12	2	0	0	1	1	159	7	23	35	70	236	11	26	43	117	13	18	26	17	19	501	518	764	559	566	755	842	1087	817	819	991	1327	37	17	0	5	6	3	282	68	111	115
290	171009410	171066273	4	56863	0	171037842	0.08	0	0	0	0	0	7	0	0	2	6	5	0	0	0	3	1	1	1	1	1	20	37	44	22	31	25	38	44	28	34	93	96	4	3	3	3	2	3	65	40	44	56
291	171586337	172138580	4	552243	26	171862458	0.05	1	0	0	0	0	108	2	14	15	54	127	3	17	12	59	9	14	18	11	17	415	436	551	388	410	401	452	572	419	409	749	767	26	9	2	2	4	3	155	68	119	96
292	172473846	173742820	4	1268974	38	173108333	0.03	2	0	1	1	1	122	12	27	19	39	136	12	18	29	79	10	11	20	14	20	400	440	578	394	395	482	540	685	547	513	765	869	32	16	2	3	5	1	184	53	73	98
293	173839003	174497224	4	658221	16	174168114	0.02	0	0	0	0	0	71	1	6	8	38	71	2	4	7	27	10	14	16	12	11	214	270	330	269	221	157	221	268	215	170	399	325	18	3	1	1	2	1	66	19	35	29
294	174797560	174799181	4	1621	0	174798370	0.02	0	0	0	0	0	2	0	0	0	2	0	0	0	0	0	0	0	0	0	0	14	10	10	10	16	6	6	6	4	7	39	17	0	0	0	0	0	0	23	25	27	28
295	174800628	174939593	4	138965	4	174870110	0.02	1	0	1	0	1	8	1	2	0	2	30	0	2	6	14	0	1	1	0	1	27	41	49	26	32	51	72	87	60	56	68	154	2	1	0	0	2	0	24	5	9	17
296	174993669	175408979	4	415310	7	175201324	0.03	3	0	0	0	2	25	0	0	2	6	44	0	3	3	21	2	8	8	6	5	110	116	144	125	129	134	176	223	161	140	196	260	10	3	0	0	1	0	44	28	33	22
297	175612553	175773581	4	161028	4	175693067	0.03	0	0	0	0	0	8	0	0	1	2	13	0	0	15	16	3	4	4	2	3	43	81	104	39	73	79	92	113	65	88	132	162	5	1	1	1	1	0	76	14	15	28
298	175801991	176531617	4	729626	14	176166804	0.04	1	0	2	0	0	29	1	8	3	12	41	0	7	3	27	12	12	15	14	12	140	172	212	147	136	142	169	206	166	142	271	265	23	3	4	4	2	0	44	35	44	12
299	176744001	177070882	4	326881	5	176907442	0.06	0	0	0	0	0	16	0	1	3	8	36	0	4	19	19	9	5	6	6	7	78	73	79	70	74	147	136	147	134	137	116	209	11	0	0	0	1	0	7	2	2	1
300	177083713	178412600	4	1328887	33	177748156	0.09	2	0	1	3	4	109	4	12	14	68	118	5	11	17	54	10	18	24	23	13	311	418	557	469	402	293	348	443	370	332	786	648	37	18	8	8	2	1	238	103	142	51
301	178496980	178607615	4	110635	6	178552298	0.13	3	0	0	1	2	47	1	1	4	25	46	1	2	8	17	2	2	5	3	3	44	44	80	34	34	64	58	97	60	58	104	137	6	1	1	1	0	0	5	11	16	0
302	178697931	179386468	4	688537	12	179042200	0.15	1	0	0	0	1	29	3	5	4	10	22	1	2	2	9	5	4	4	1	4	39	35	76	47	36	47	38	61	42	37	99	89	7	0	1	2	0	1	18	4	9	0
303	179472071	179878492	4	406421	12	179675282	0.19	1	0	0	0	0	28	1	3	10	8	52	8	13	12	32	2	3	4	2	4	83	84	110	82	86	134	152	190	118	128	161	266	7	3	2	2	1	2	29	22	35	11
304	180085104	180656401	4	571297	19	180370752	0.23	0	0	0	0	0	48	5	7	10	21	80	6	11	12	25	2	5	7	7	3	135	185	279	167	157	134	187	275	177	152	361	355	15	5	4	7	5	2	86	43	61	102
305	180683844	181252546	4	568702	8	180968195	0.28	0	0	0	0	0	41	0	1	2	19	37	0	1	2	11	1	1	1	1	1	108	100	135	108	100	101	92	129	90	89	162	152	1	0	0	0	0	0	6	4	18	0
306	181465023	181694409	4	229386	3	181579716	0.34	0	0	0	0	0	2	0	0	0	0	4	1	2	0	2	0	0	0	0	0	8	10	11	12	9	14	9	20	17	14	15	31	0	0	0	0	0	0	4	1	1	0
307	181711096	182135599	4	424503	14	181923348	0.38	2	0	0	0	1	39	3	10	2	13	52	1	9	2	23	12	20	24	17	13	131	185	238	211	113	212	251	315	279	215	344	394	28	7	0	2	2	1	63	46	75	30
308	182361271	182668388	4	307117	4	182514830	0.46	1	0	0	0	0	6	0	1	0	1	7	1	3	0	3	1	1	2	2	1	17	22	26	25	19	27	29	31	25	25	28	36	2	0	0	0	0	0	5	1	1	0
309	182783480	182899052	4	115572	2	182841266	0.51	0	0	0	0	0	21	0	0	3	7	19	0	0	2	7	0	0	0	0	0	7	21	27	16	6	15	16	26	30	11	32	39	0	0	0	0	0	0	3	2	4	0
310	183121740	183144847	4	23107	0	183133294	0.55	0	0	0	0	0	0	0	0	0	0	1	0	0	0	1	1	2	3	2	2	46	51	58	56	50	47	49	52	50	41	66	64	4	3	2	1	2	2	19	9	8	10
311	183399174	183514707	4	115533	0	183456940	0.61	0	0	0	0	0	0	0	0	0	0	0	0	0	0	0	0	0	0	0	0	0	0	0	0	0	0	0	0	0	0	0	0	0	0	0	0	0	0	0	0	0	0
312	185740541	185743306	4	2765	0	185741924	1.11	0	0	0	0	0	0	0	0	0	0	0	0	0	0	0	0	0	0	0	0	0	0	0	0	0	0	0	0	0	0	1	1	0	0	0	0	0	0	1	1	1	1
313	192948398	192967689	4	19291	1	192958044	0.36	0	0	0	0	0	1	0	4	1	5	1	0	2	1	5	3	1	2	2	2	74	14	17	37	46	44	7	8	31	28	107	62	5	2	1	1	0	0	30	6	19	0
314	193743200	193877483	4	134283	1	193810342	0.3	0	0	0	0	0	0	0	0	0	1	1	0	0	0	1	0	0	0	0	0	8	9	9	7	8	15	14	15	14	15	10	18	0	0	0	0	0	0	2	0	0	0
315	196268827	196426646	4	157819	3	196347736	0.21	0	0	0	0	0	2	2	2	1	1	0	2	6	2	3	0	0	0	0	0	43	24	28	25	89	31	21	26	30	54	121	80	0	0	0	0	0	0	61	0	1	0
316	197109396	197119885	4	10489	0	197114640	0.19	0	0	0	0	0	0	0	0	3	1	0	0	0	0	0	0	0	0	0	0	1	0	5	4	3	3	2	6	4	2	11	7	0	0	0	0	0	0	9	4	4	0
317	204658394	204661069	4	2675	0	204659732	0.06	0	0	0	0	0	0	0	0	0	0	0	0	0	0	0	0	0	0	0	0	0	0	0	0	0	0	0	0	0	0	0	0	0	0	0	0	0	0	0	0	0	0
318	205600352	205627114	4	26762	0	205613733	0.04	0	0	0	0	0	0	0	0	0	0	0	0	0	0	0	0	0	0	0	0	0	0	0	0	0	0	0	0	0	0	0	0	0	0	0	0	0	0	0	0	0	0
319	205662495	205955431	4	292936	6	205808963	0.04	0	0	0	0	0	0	0	0	0	6	0	0	0	1	7	2	4	4	5	7	59	89	99	62	58	48	67	78	49	47	153	109	8	4	3	3	3	0	80	41	48	37
320	208214069	208771311	4	557242	10	208492690	0.02	0	0	3	0	0	2	15	24	1	1	3	16	29	1	2	8	4	6	3	6	115	99	133	104	113	126	103	119	107	128	187	172	14	6	1	4	5	3	67	4	26	22
321	209744308	209764482	4	20174	0	209754395	0.01	0	0	0	0	0	0	0	0	0	0	0	0	0	0	0	0	0	0	0	0	2	2	2	2	2	2	2	2	3	3	6	4	0	0	0	0	0	0	4	4	4	0
322	214081004	214491156	4	410152	4	214286080	0	0	0	0	0	0	4	0	0	1	11	7	1	1	4	10	0	1	3	3	2	110	99	169	109	107	73	65	88	66	66	212	121	5	1	1	2	1	0	37	26	41	34
323	214536587	214779304	4	242717	2	214657946	0	0	0	0	0	0	2	0	0	0	1	5	0	0	0	1	0	0	0	0	0	3	3	3	2	1	17	18	20	13	15	5	22	0	0	0	0	0	0	0	2	2	0
324	223374933	223442374	4	67441	0	223408654	0.06	0	0	0	0	0	0	0	0	0	0	0	0	0	0	0	0	0	0	0	0	0	0	0	0	0	0	0	0	0	0	0	0	0	0	0	0	0	0	0	0	0	0
325	232500372	232511596	4	11224	0	232505984	1.74	0	0	0	0	0	1	1	1	1	5	3	3	3	4	10	0	0	0	0	0	31	33	33	35	37	37	37	45	46	60	49	79	1	1	0	1	0	0	14	12	15	0
326	235447124	235458718	4	11594	2	235452921	2.95	0	0	0	0	0	2	1	3	2	1	4	1	3	4	3	2	4	5	3	3	42	45	70	55	69	35	41	61	42	62	134	113	6	4	1	1	3	2	79	30	50	49
327	6554181	6623486	5	69305	2	6588834	4.36	0	0	0	0	0	3	10	11	2	7	2	13	15	6	6	0	0	0	0	0	51	51	55	62	57	49	52	58	58	54	104	111	0	0	0	0	0	0	44	17	33	0
328	7995308	8470611	5	475303	16	8232960	1.04	0	0	0	1	2	4	6	20	6	18	3	9	33	8	28	3	2	4	4	8	146	177	207	179	236	213	254	292	265	295	344	452	12	7	7	7	5	0	181	78	103	64
329	12786473	12822151	5	35678	0	12804312	1.7	0	0	0	0	0	0	0	0	0	0	0	0	0	0	0	0	0	0	0	0	0	0	0	0	0	0	0	0	0	0	0	0	0	0	0	0	0	0	0	0	0	0
330	13515425	13612245	5	96820	2	13563835	1.86	0	0	0	0	0	0	0	0	1	0	0	0	0	5	4	1	1	1	0	1	83	93	100	76	94	101	106	113	97	102	104	122	1	0	0	0	1	0	13	4	4	9
331	23288008	23390055	5	102047	1	23339032	1	0	0	0	0	0	10	0	0	0	3	23	0	0	0	8	4	3	3	4	4	40	53	54	54	54	42	47	47	49	47	77	85	4	0	1	1	0	0	26	2	2	0
332	25290352	25725434	5	435082	7	25507893	0.54	0	0	0	0	0	1	0	2	5	0	3	6	8	7	3	1	4	4	3	4	52	50	76	81	76	70	53	67	76	81	111	121	4	3	0	0	1	0	54	11	22	7
333	29129070	29296555	5	167485	0	29212812	0.11	0	0	0	0	0	0	0	0	2	0	0	0	0	3	3	0	0	0	0	0	20	26	27	19	20	19	22	22	13	19	31	28	0	0	0	0	0	0	10	4	4	7
334	32379650	32590317	5	210667	4	32484984	0.21	2	0	0	1	2	21	0	0	1	11	12	0	0	0	9	1	0	3	0	1	53	13	91	22	54	61	43	91	48	69	109	118	6	2	0	0	2	0	26	4	14	41
335	32663348	32823086	5	159738	2	32743217	0.22	1	0	0	0	1	4	0	0	0	1	6	0	0	0	8	1	2	2	2	0	4	15	16	5	11	19	24	26	24	17	25	41	3	1	1	1	0	2	16	4	7	9
336	37142676	37233152	5	90476	2	37187914	0.04	0	0	0	0	0	0	1	1	0	0	0	0	0	0	1	3	3	3	3	6	16	13	18	21	39	14	12	15	25	21	82	73	11	7	1	3	6	0	48	13	18	24
337	37731859	37868675	5	136816	1	37800267	0.03	1	0	0	1	1	5	0	0	12	10	7	0	0	9	10	1	2	2	2	2	16	25	34	32	35	27	35	38	28	37	52	51	3	1	1	1	0	0	31	14	18	5
338	38033362	38270048	5	236686	4	38151705	0.02	0	0	0	0	0	1	0	0	0	1	1	0	0	0	0	0	0	0	0	0	9	8	18	7	10	14	16	29	11	19	22	46	0	0	0	0	0	0	9	1	3	3
339	40128487	40265411	5	136924	1	40196949	0.01	0	0	0	0	0	0	0	0	0	0	0	0	0	2	1	0	0	0	0	0	2	3	3	3	3	14	14	16	13	14	3	16	0	0	0	0	0	0	1	0	0	0
340	40362451	40513725	5	151274	1	40438088	0.01	0	0	0	0	0	0	0	0	3	2	0	0	0	3	3	0	0	0	0	0	28	28	32	30	29	34	33	37	32	33	38	42	0	0	0	0	0	0	9	2	2	0
341	57280801	57458719	5	177918	1	57369760	0.11	0	0	0	0	0	0	1	1	1	1	0	0	0	0	4	4	4	4	3	3	31	27	29	30	31	54	53	55	45	49	42	71	4	0	0	0	0	0	10	5	11	0
342	57934456	57966774	5	32318	1	57950615	0.11	0	0	0	0	0	1	1	1	0	1	0	0	0	0	0	1	1	1	1	1	6	4	4	6	6	6	5	5	6	8	8	13	1	0	0	0	0	0	1	3	3	0
343	57972771	57985829	5	13058	1	57979300	0.11	1	0	0	0	0	3	0	0	2	4	3	0	0	1	2	4	4	6	3	6	12	6	7	12	18	8	6	8	4	8	31	24	10	5	2	4	2	2	14	16	23	2
344	63250854	63419740	5	168886	6	63335297	0.67	0	0	0	0	0	4	0	2	4	6	17	0	0	6	11	4	4	4	4	3	61	80	90	67	73	107	145	166	116	106	101	189	5	1	1	1	0	1	36	9	9	15
345	64278854	64327120	5	48266	1	64302987	0.45	0	0	0	0	0	0	0	0	0	11	0	0	0	0	5	6	6	6	5	5	46	63	63	53	48	49	56	58	53	44	65	63	6	0	0	0	1	1	18	2	2	1
346	66252463	66360219	5	107756	0	66306341	0.17	0	0	0	0	0	0	0	0	0	0	0	0	0	0	0	0	0	0	0	0	0	0	0	0	0	0	0	0	0	0	0	0	0	0	0	0	0	0	0	0	0	0
347	71727226	71909484	5	182258	6	71818355	0.4	0	0	0	0	0	10	0	0	0	8	12	0	0	0	9	3	8	8	1	4	69	81	138	58	80	116	124	182	121	113	167	213	11	6	3	3	5	3	42	21	27	21
348	74078412	74182493	5	104081	1	74130452	0.29	0	0	0	0	0	0	0	1	2	2	1	0	0	1	1	0	1	1	1	1	5	12	14	8	13	6	14	14	9	10	21	18	1	1	0	0	0	0	13	5	5	5
349	76649731	76661948	5	12217	1	76655840	0.1	0	0	0	0	0	2	0	0	1	6	2	0	0	3	8	1	0	0	0	1	68	60	67	76	76	71	52	60	68	74	91	90	1	0	1	1	0	0	20	16	24	3
350	77454107	77553189	5	99082	1	77503648	0.08	0	0	0	0	0	1	0	1	0	1	1	0	2	0	1	1	0	1	0	0	5	9	17	17	15	10	12	22	9	11	48	37	1	0	0	0	0	0	33	6	18	0
351	77952751	78329770	5	377019	5	78141260	0.08	0	0	0	0	0	10	0	0	1	4	11	0	0	9	14	2	1	2	1	1	53	43	69	50	56	74	72	99	60	86	96	134	2	0	0	0	1	0	25	7	23	11
352	82464751	82591793	5	127042	1	82528272	0.14	0	0	0	0	0	2	0	0	4	12	4	1	1	4	17	0	2	2	2	1	78	90	106	64	70	102	133	150	118	114	133	202	2	2	0	0	0	1	51	16	26	24
353	87242391	87442536	5	200145	2	87342464	0.15	0	0	0	0	0	0	0	0	1	1	0	0	0	8	13	3	7	9	5	5	32	53	62	24	38	58	88	102	38	60	88	124	12	6	5	3	2	3	39	24	26	33
354	87450302	87470989	5	20687	1	87460646	0.14	0	0	0	0	0	0	0	0	1	0	0	0	0	2	4	0	0	0	0	0	15	26	27	18	15	21	33	36	23	17	27	36	0	0	0	0	0	0	9	0	0	1
355	88668461	88703454	5	34993	2	88685958	0.13	0	0	0	0	0	0	0	0	4	2	0	0	0	1	0	0	0	0	0	0	23	47	48	22	25	29	39	41	29	27	53	43	0	0	0	0	0	0	7	5	5	1
356	90633244	90634578	5	1334	0	90633911	0.11	0	0	0	0	0	0	0	0	0	0	0	0	0	0	0	0	0	0	0	0	0	0	0	0	0	0	0	0	0	0	0	0	0	0	0	0	0	0	0	0	0	0
357	92398254	92738079	5	339825	2	92568166	0.09	0	0	0	0	0	11	0	0	1	2	3	0	0	0	1	3	4	5	2	4	9	24	26	4	26	12	18	20	8	20	44	28	5	2	0	0	1	0	22	11	16	8
358	99761814	99956907	5	195093	1	99859360	0.04	0	0	0	0	0	0	0	0	0	1	0	0	0	0	1	1	0	1	0	1	9	14	17	10	16	8	17	24	11	19	19	25	1	0	0	0	0	0	10	2	2	0
359	112739213	112856404	5	117191	1	112797808	0	0	0	0	0	0	0	0	0	0	1	0	0	0	1	1	0	0	0	0	0	6	5	7	6	7	3	2	4	2	3	10	7	0	0	0	0	0	0	4	0	2	0
360	114341184	115407370	5	1066186	13	114874277	0	0	0	0	0	0	0	0	0	0	0	0	0	0	5	2	3	5	5	4	5	19	28	42	9	11	19	29	43	11	10	48	53	6	2	0	0	0	0	13	6	5	5
361	126509128	126510939	5	1811	0	126510034	0.03	0	0	0	0	0	0	0	0	0	0	0	0	0	0	0	0	0	0	0	0	0	0	0	0	0	0	0	0	0	0	0	0	0	0	0	0	0	0	0	0	0	0
362	132007915	132136405	5	128490	0	132072160	0.07	0	0	0	0	0	0	0	0	0	0	0	0	0	0	0	0	0	0	0	0	0	0	0	0	0	0	0	0	0	0	0	0	0	0	0	0	0	0	0	0	0	0
363	135229700	135327659	5	97959	1	135278680	0.1	0	0	0	0	0	0	0	0	1	3	0	0	0	0	0	0	0	0	0	0	19	17	19	17	14	13	10	13	10	13	26	15	0	0	0	0	0	0	7	2	6	0
364	143113795	143236344	5	122549	3	143175070	0.03	0	0	0	0	0	0	1	2	2	4	0	0	0	0	4	0	0	0	0	0	19	17	21	20	14	22	13	16	18	18	39	42	0	0	0	0	0	0	20	4	16	0
365	144109485	144182403	5	72918	1	144145944	0.08	0	0	0	0	0	3	0	0	1	3	4	0	0	1	5	0	0	0	0	0	10	10	10	10	10	22	31	31	24	29	13	36	0	0	0	0	0	0	0	1	3	0
366	144185373	144208909	5	23536	0	144197141	0.09	0	0	0	0	0	0	0	0	0	0	0	0	0	0	0	0	0	0	0	0	0	0	0	0	0	0	0	0	0	0	0	0	0	0	0	0	0	0	0	0	0	0
367	144351332	144609281	5	257949	3	144480306	0.11	0	0	0	0	0	0	0	1	9	8	0	0	2	11	4	0	0	0	0	0	32	34	43	31	28	34	34	38	33	32	59	56	0	0	0	0	0	0	10	14	15	5
368	145742811	145771660	5	28849	0	145757236	0.25	0	0	0	0	0	0	0	0	0	0	0	0	0	0	0	0	0	0	0	0	0	0	0	0	0	0	0	0	0	0	0	0	0	0	0	0	0	0	0	0	0	0
369	146418239	146432123	5	13884	0	146425181	0.35	0	0	0	0	0	0	0	0	0	0	0	0	0	0	0	0	0	0	0	0	0	0	0	0	0	0	0	0	0	0	0	0	0	0	0	0	0	0	0	0	0	0
370	146449903	146454135	5	4232	0	146452019	0.36	0	0	0	0	0	0	0	0	0	0	0	0	0	0	0	0	0	0	0	0	0	0	0	0	0	0	0	0	0	0	0	0	0	0	0	0	0	0	0	0	0	0
371	152024921	152153995	5	129074	1	152089458	0.17	0	0	0	0	0	2	2	5	1	0	2	2	11	1	0	0	1	2	1	2	13	12	18	9	17	7	11	12	11	12	26	25	3	3	1	1	1	1	11	3	3	4
372	154654240	154795637	5	141397	0	154724938	0.47	0	0	0	0	0	0	0	0	0	0	0	0	0	0	0	0	0	0	0	0	0	0	0	0	0	0	0	0	0	0	0	0	0	0	0	0	0	0	0	0	0	0
373	157814166	157965261	5	151095	2	157889714	0.63	0	0	0	0	0	1	1	4	2	0	0	2	3	0	0	0	3	4	2	4	52	82	100	40	80	28	55	77	29	59	211	158	7	7	1	2	3	1	144	32	92	107
374	158906466	158963933	5	57467	1	158935200	0.64	0	0	0	0	0	1	0	0	4	9	0	0	0	1	6	0	0	0	0	0	30	40	43	13	16	30	29	37	15	14	47	37	0	0	0	0	0	0	14	2	2	14
375	164257974	164372305	5	114331	1	164315140	0.68	0	0	0	0	0	0	0	0	0	0	2	0	0	0	0	1	0	0	0	1	3	0	0	0	2	4	3	3	3	3	3	10	1	0	0	0	0	0	0	0	0	0
376	170764892	170774311	5	9419	0	170769602	1.36	0	0	0	0	0	0	0	0	0	0	0	0	0	0	0	0	0	0	0	0	0	0	0	0	0	0	0	0	0	0	0	0	0	0	0	0	0	0	0	0	0	0
377	171405968	171749898	5	343930	6	171577933	1.52	0	0	0	0	0	1	0	1	1	0	1	1	2	1	3	1	0	0	1	1	38	33	35	43	38	76	75	76	82	81	57	102	2	0	1	2	0	0	16	16	19	2
378	172685095	172804621	5	119526	1	172744858	1.56	0	0	0	0	0	10	2	3	0	13	10	2	2	0	7	3	2	2	3	3	47	45	45	51	49	31	26	26	33	30	73	49	3	0	1	1	0	0	12	15	22	1
379	173429566	173459472	5	29906	3	173444519	1.48	0	0	0	0	0	0	0	0	0	1	1	0	1	3	0	6	3	3	5	6	64	25	25	36	64	52	22	22	30	46	81	63	6	0	2	3	0	0	15	43	53	7
380	173540861	173674261	5	133400	3	173607561	1.45	0	0	0	0	0	0	0	0	0	2	0	0	0	0	2	3	2	2	1	2	50	31	37	42	64	42	36	42	43	49	91	65	4	0	1	1	2	1	32	32	44	7
381	180178877	180195650	5	16773	0	180187264	1.41	0	0	0	0	0	0	0	0	0	0	0	0	0	0	0	0	0	0	0	0	0	0	0	0	0	0	0	0	0	0	0	0	0	0	0	0	0	0	0	0	0	0
382	184308781	184331459	5	22678	0	184320120	0.17	0	0	0	0	0	0	0	0	0	0	0	0	0	0	0	0	0	0	0	0	0	0	0	0	0	0	0	0	0	0	0	0	0	0	0	0	0	0	0	0	0	0
383	186890399	186913570	5	23171	0	186901984	3.27	0	0	0	0	0	0	0	0	0	2	1	0	0	0	0	1	0	0	1	2	12	24	25	30	51	10	6	6	14	32	65	38	2	1	2	2	1	0	44	27	40	24
384	187067802	187072610	5	4808	0	187070206	3.42	0	0	0	0	0	0	0	0	1	0	0	0	0	1	0	0	0	0	0	0	9	8	8	11	13	11	8	8	10	15	20	20	0	0	0	0	0	0	10	8	12	0
385	191540153	191551095	5	10942	0	191545624	1.48	0	0	0	0	0	0	0	0	0	0	0	0	0	0	0	0	0	0	0	0	0	0	0	0	0	0	0	0	0	0	0	0	0	0	0	0	0	0	0	0	0	0
386	195883313	195911862	5	28549	1	195897588	0.05	0	0	0	0	0	0	0	3	3	1	0	0	5	1	3	0	0	0	0	0	3	0	12	8	3	4	0	2	4	4	20	13	0	0	0	0	0	0	14	0	5	1
387	199177680	199184080	5	6400	0	199180880	0.51	0	0	0	0	0	0	0	0	1	1	0	0	0	0	0	2	1	1	1	2	20	51	51	13	19	17	27	27	8	12	56	28	2	0	1	1	1	0	33	2	5	34
388	204236404	204374666	5	138262	9	204305535	1.03	0	0	0	0	1	1	8	18	3	5	4	13	20	4	8	3	2	2	2	3	114	66	85	83	105	109	80	89	93	104	211	196	5	1	0	1	0	1	93	15	42	23
389	207757375	207945724	5	188349	3	207851550	1.95	0	0	0	0	0	1	0	0	1	1	3	1	1	2	4	4	3	3	3	3	25	19	27	27	23	51	47	51	56	58	37	92	4	0	0	0	0	0	11	2	8	0
390	208796919	208938579	5	141660	2	208867749	0.88	0	0	0	0	0	0	0	0	0	0	0	0	2	0	0	0	0	0	0	1	25	25	31	23	19	45	57	64	46	41	41	77	1	1	0	0	0	0	15	0	4	5
391	209298460	209312029	5	13569	0	209305244	0.95	0	0	0	0	0	0	0	0	0	0	0	0	0	0	2	2	0	0	0	1	68	26	26	24	54	149	89	94	68	132	83	182	2	0	2	2	2	0	15	49	54	58
392	210072575	210220536	5	147961	8	210146556	1.85	0	0	0	0	0	0	6	13	2	3	0	10	18	4	3	0	0	0	0	0	36	39	60	44	37	59	66	104	66	61	107	171	0	0	0	0	0	0	48	8	17	0
393	210552424	210564210	5	11786	0	210558317	2.21	0	0	0	0	0	2	2	2	0	2	7	0	0	0	7	1	2	2	2	2	45	52	57	53	49	46	52	54	48	52	67	69	2	1	0	0	0	0	14	8	8	0
394	211256839	211321763	5	64924	2	211289301	2.53	0	0	0	0	0	0	0	0	0	2	0	1	1	3	6	3	2	2	2	3	24	24	27	28	26	48	46	46	52	44	34	62	3	0	1	1	1	0	10	6	6	0
395	212257302	212284485	5	27183	2	212270894	2.57	0	0	0	0	0	1	0	4	0	2	0	0	2	0	0	0	0	2	0	1	10	10	20	8	11	21	24	28	26	20	40	40	2	2	0	0	0	0	18	1	4	0
396	212599435	212639450	5	40015	0	212619442	2.61	0	0	0	0	0	0	0	0	0	0	0	0	0	0	0	0	0	0	0	0	0	0	0	0	0	0	0	0	0	0	0	0	0	0	0	0	0	0	0	0	0	0
397	212810823	212867209	5	56386	2	212839016	2.73	0	0	0	0	0	3	1	3	3	0	3	2	4	3	0	0	0	0	0	0	3	9	17	8	4	2	6	13	7	7	27	25	0	0	0	0	0	0	6	3	5	1
398	213687341	213783186	5	95845	1	213735264	3.96	0	0	0	0	0	2	2	3	0	4	1	0	3	0	3	2	2	3	3	4	46	65	71	54	60	48	55	60	47	52	98	82	5	3	2	2	2	0	47	21	24	33
399	772110	819989	6	47879	2	796050	3.01	0	0	0	0	0	0	0	1	0	0	1	1	1	1	2	1	0	0	0	0	8	4	8	1	4	11	7	13	13	9	25	33	1	0	0	0	0	0	12	7	12	5
400	9188586	9190275	6	1689	0	9189430	0.42	0	0	0	0	0	0	0	0	0	0	0	0	0	0	0	1	2	2	1	2	8	16	24	18	15	7	9	12	7	11	28	16	2	1	0	0	1	0	19	12	4	10
401	12676052	12689000	6	12948	0	12682526	0.25	0	0	0	0	0	0	0	0	0	0	0	0	0	0	0	0	0	0	0	0	0	0	0	0	0	0	0	0	0	0	0	0	0	0	0	0	0	0	0	0	0	0
402	12690429	12694200	6	3771	0	12692314	0.25	0	0	0	0	0	0	0	0	0	0	0	0	0	0	0	0	0	0	0	0	0	0	0	0	0	0	0	0	0	0	0	0	0	0	0	0	0	0	0	0	0	0
403	12706768	12722328	6	15560	0	12714548	0.25	0	0	0	0	0	0	0	0	0	0	0	0	0	0	0	0	0	0	0	0	0	0	0	0	0	0	0	0	0	0	0	0	0	0	0	0	0	0	0	0	0	0
404	12767340	12770717	6	3377	0	12769028	0.25	0	0	0	0	0	0	0	0	0	0	0	0	0	0	0	0	0	0	0	0	0	0	0	0	0	0	0	0	0	0	0	0	0	0	0	0	0	0	0	0	0	0
405	12773060	12774875	6	1815	0	12773968	0.25	0	0	0	0	0	0	0	0	0	0	0	0	0	0	0	0	0	0	0	0	0	0	0	0	0	0	0	0	0	0	0	0	0	0	0	0	0	0	0	0	0	0
406	12854642	12858681	6	4039	1	12856662	0.25	0	0	0	0	0	0	0	0	0	0	0	0	0	0	0	0	0	0	0	0	0	0	0	0	0	0	0	0	0	0	0	0	0	0	0	0	0	0	0	0	0	0
407	12911472	12918550	6	7078	0	12915011	0.24	0	0	0	0	0	0	0	0	0	0	0	0	0	0	0	0	0	0	0	0	0	0	0	0	0	0	0	0	0	0	0	0	0	0	0	0	0	0	0	0	0	0
408	13030947	13089488	6	58541	3	13060218	0.24	0	0	0	0	0	0	0	0	0	0	0	0	0	1	0	1	0	4	1	3	5	1	20	4	6	2	3	14	5	0	25	22	6	1	0	1	1	1	10	0	4	8
409	13161111	13191938	6	30827	1	13176524	0.23	0	0	0	0	0	0	0	0	0	0	0	0	0	0	0	0	0	0	0	0	0	0	3	0	0	0	0	7	0	0	3	7	0	0	0	0	0	0	0	0	0	0
410	13246100	13252301	6	6201	0	13249200	0.23	0	0	0	0	0	0	0	0	0	0	0	0	0	0	0	0	0	0	0	0	0	0	0	0	0	0	0	0	0	0	0	0	0	0	0	0	0	0	0	0	0	0
411	13301129	13372746	6	71617	0	13336938	0.23	0	0	0	0	0	0	0	0	0	0	0	0	0	0	0	0	0	0	0	0	0	0	0	0	0	0	0	0	0	0	0	0	0	0	0	0	0	0	0	0	0	0
412	13439499	13440436	6	937	0	13439968	0.23	0	0	0	0	0	0	0	0	0	0	0	0	0	0	0	0	0	0	0	0	0	0	0	0	0	0	0	0	0	0	0	0	0	0	0	0	0	0	0	0	0	0
413	13511359	13570372	6	59013	1	13540866	0.22	0	0	0	0	0	0	0	0	0	0	0	0	0	0	0	0	0	0	0	0	0	0	0	0	0	0	0	0	0	0	0	0	0	0	0	0	0	0	0	0	0	0
414	13720993	13815832	6	94839	1	13768412	0.21	0	0	0	0	0	0	0	1	0	0	0	0	1	0	1	1	0	5	0	3	4	0	21	0	3	1	0	20	1	1	22	21	6	0	0	0	0	0	5	0	0	0
415	13838208	13884838	6	46630	1	13861523	0.21	0	0	0	0	0	0	0	0	0	0	0	0	0	0	0	0	0	0	0	0	0	0	4	0	0	0	0	3	0	0	5	3	0	0	0	0	0	0	0	0	0	0
416	14037269	14037741	6	472	0	14037505	0.2	0	0	0	0	0	0	0	0	0	0	0	0	0	0	0	0	0	0	0	0	0	0	0	0	0	0	0	0	0	0	0	0	0	0	0	0	0	0	0	0	0	0
417	14125516	14148379	6	22863	2	14136948	0.2	0	0	0	0	0	0	0	0	0	0	0	0	0	0	0	0	0	1	0	0	0	0	1	0	0	0	0	1	0	0	2	1	1	0	0	0	0	0	0	0	0	0
418	14279192	14669603	6	390411	10	14474398	0.19	0	0	0	0	0	0	0	0	1	0	0	0	0	0	0	2	0	2	1	1	3	1	29	2	3	1	0	26	4	3	38	36	4	0	1	2	1	0	1	0	8	2
419	14740651	14743262	6	2611	0	14741956	0.18	0	0	0	0	0	0	0	0	0	0	0	0	0	0	0	0	0	0	0	0	0	0	0	0	0	0	0	0	0	0	0	0	0	0	0	0	0	0	0	0	0	0
420	14767976	14796754	6	28778	6	14782365	0.18	0	0	0	0	0	0	0	0	0	0	0	0	0	0	0	0	0	2	0	0	0	0	14	0	0	0	0	10	0	0	14	10	2	0	0	0	0	0	0	0	0	0
421	14846857	14848025	6	1168	0	14847441	0.18	0	0	0	0	0	0	0	0	0	0	0	0	0	0	0	0	0	0	0	0	0	0	0	0	0	0	0	0	0	0	0	0	0	0	0	0	0	0	0	0	0	0
422	14932381	14947351	6	14970	0	14939866	0.18	0	0	0	0	0	0	0	0	0	0	0	0	0	0	0	0	0	0	0	0	0	0	0	0	0	0	0	0	0	0	0	0	0	0	0	0	0	0	0	0	0	0
423	14978874	14981067	6	2193	0	14979970	0.17	0	0	0	0	0	0	0	0	0	0	0	0	0	0	0	0	0	0	0	0	0	0	0	0	0	0	0	0	0	0	0	0	0	0	0	0	0	0	0	0	0	0
424	15307033	15322940	6	15907	0	15314986	0.17	0	0	0	0	0	0	0	0	0	0	0	0	0	0	0	0	0	0	0	0	0	0	0	0	0	0	0	0	0	0	0	0	0	0	0	0	0	0	0	0	0	0
425	15417315	15418025	6	710	0	15417670	0.16	0	0	0	0	0	0	0	0	0	0	0	0	0	0	0	0	0	0	0	0	0	0	0	0	0	0	0	0	0	0	0	0	0	0	0	0	0	0	0	0	0	0
426	15423231	15488755	6	65524	2	15455993	0.16	0	0	0	0	0	0	0	0	0	0	0	0	0	0	0	0	0	1	0	0	0	0	14	0	0	0	0	6	0	0	14	6	1	0	0	0	0	0	0	0	0	0
427	15530186	15534746	6	4560	0	15532466	0.16	0	0	0	0	0	0	0	0	0	0	0	0	0	0	0	0	0	0	0	0	0	0	0	0	0	0	0	0	0	0	0	0	0	0	0	0	0	0	0	0	0	0
428	15538294	15541598	6	3304	0	15539946	0.16	0	0	0	0	0	0	0	0	0	0	0	0	0	0	0	0	0	0	0	0	0	0	0	0	0	0	0	0	0	0	0	0	0	0	0	0	0	0	0	0	0	0
429	15554087	15565612	6	11525	0	15559850	0.16	0	0	0	0	0	0	0	0	0	0	0	0	0	0	0	0	0	0	0	0	0	0	19	0	0	0	0	10	0	0	19	10	0	0	0	0	0	0	0	0	0	0
430	18693986	18708190	6	14204	0	18701088	0.1	0	0	0	0	0	0	0	0	0	0	0	0	0	0	0	0	0	0	0	0	0	0	0	0	0	0	0	0	0	0	0	0	0	0	0	0	0	0	0	0	0	0
431	27543600	27869770	6	326170	2	27706685	0.17	0	0	0	0	0	1	0	0	0	8	0	0	0	0	10	4	3	4	5	3	30	45	74	36	39	24	40	64	31	31	102	75	9	2	1	5	1	3	59	15	25	26
432	28801620	28804552	6	2932	0	28803086	0.21	0	0	0	0	0	0	0	0	0	0	0	0	0	0	0	0	0	0	0	0	0	0	0	0	0	0	0	0	0	0	0	0	0	0	0	0	0	0	0	0	0	0
433	30773262	31212422	6	439160	6	30992842	0.27	0	0	0	0	0	0	0	0	1	1	0	0	0	0	0	0	0	0	0	0	12	10	11	10	4	3	2	3	5	2	15	6	0	0	0	0	0	0	1	3	3	0
434	35053966	35392288	6	338322	8	35223127	0.25	0	0	0	0	0	10	0	6	2	3	9	0	8	1	1	3	2	3	0	2	33	27	82	43	59	38	26	64	52	44	177	145	5	1	0	1	3	0	106	13	32	29
435	39108506	39170718	6	62212	0	39139612	0.18	0	0	0	0	0	0	0	0	0	0	0	0	0	0	0	0	0	0	0	0	0	0	0	0	0	0	0	0	0	0	0	0	0	0	0	0	0	0	0	0	0	0
436	44744931	45239355	6	494424	5	44992143	0.11	0	0	0	0	0	2	0	3	1	3	0	0	0	2	11	4	4	4	5	4	87	89	96	82	73	97	96	106	91	88	109	132	7	2	0	1	0	0	18	4	7	1
437	46683051	47530210	6	847159	4	47106630	0.09	0	0	0	0	0	4	0	0	3	4	6	0	0	1	2	2	1	1	3	1	13	13	24	7	11	13	15	21	10	12	46	39	3	1	2	2	0	0	16	10	22	8
438	49973191	53278666	6	3305475	18	51625928	0.08	0	0	0	0	0	34	0	0	0	9	30	0	0	0	13	5	2	6	5	3	164	167	229	160	172	185	169	215	160	164	271	284	9	3	2	3	1	1	41	21	38	41
439	53909213	55761955	6	1852742	18	54835584	0.08	2	0	0	0	1	46	0	0	1	30	38	0	0	1	25	9	16	18	10	9	143	148	164	156	147	157	157	176	168	149	318	310	25	10	4	6	5	4	89	39	49	26
440	56196925	56957439	6	760514	7	56577182	0.09	0	0	0	1	0	7	0	0	8	4	7	0	0	7	3	0	0	0	1	0	12	5	9	21	8	16	5	11	17	10	61	51	5	0	0	2	1	0	13	9	27	3
441	68982978	69156462	6	173484	1	69069720	0.1	0	0	0	0	0	0	0	0	0	0	2	0	0	2	1	0	0	0	0	0	8	4	8	2	1	18	4	12	12	7	8	25	0	0	0	0	0	0	0	2	0	6
442	69272351	69272693	6	342	0	69272522	0.1	0	0	0	0	0	0	0	0	0	0	0	0	0	0	0	0	0	0	0	0	0	0	0	0	0	0	0	0	0	0	0	0	0	0	0	0	0	0	0	0	0	0
443	70999176	71040285	6	41109	2	71019730	0.08	0	0	0	0	0	4	0	0	0	0	6	0	0	0	3	0	0	0	0	0	6	15	19	15	12	8	11	17	13	14	51	39	2	1	1	2	0	0	27	21	24	13
444	71114716	71394572	6	279856	1	71254644	0.08	0	0	0	0	0	1	1	1	0	3	2	0	0	1	4	0	1	2	2	3	11	12	12	6	10	18	16	16	13	19	27	27	3	3	1	1	0	0	15	9	12	0
445	71838954	71892450	6	53496	0	71865702	0.07	0	0	0	0	0	0	10	11	2	8	0	4	4	0	1	6	4	4	5	4	98	70	71	72	94	64	47	47	52	59	121	76	7	1	0	0	0	0	22	7	10	3
446	75884061	75907189	6	23128	0	75895625	0.05	0	0	0	0	0	1	0	0	1	1	0	0	0	0	2	0	0	0	0	0	1	0	1	2	2	9	6	11	14	18	3	21	0	0	0	0	0	0	1	1	2	0
447	80912005	80960024	6	48019	0	80936014	0.42	0	0	0	0	0	0	0	0	0	0	0	0	0	0	0	0	0	0	0	0	0	0	0	0	0	0	0	0	0	0	0	0	0	0	0	0	0	0	0	0	0	0
448	89852993	89878732	6	25739	0	89865862	0.8	0	0	0	0	0	0	0	0	0	0	0	0	0	0	0	0	0	0	0	0	0	0	0	0	0	2	2	2	2	2	0	2	0	0	0	0	0	0	0	0	0	0
449	91236542	91237804	6	1262	0	91237173	1.59	0	0	0	0	0	0	0	0	0	0	0	0	0	0	0	0	1	2	1	1	12	24	26	38	16	3	10	13	18	7	64	31	3	2	1	1	2	2	47	29	31	25
450	101654093	101675648	6	21555	0	101664870	0.92	0	0	0	0	0	0	0	0	0	0	0	0	0	0	0	0	0	0	0	0	0	0	0	0	0	0	0	0	0	0	0	0	0	0	0	0	0	0	0	0	0	0
451	102095790	102155232	6	59442	0	102125511	0.91	0	0	0	0	0	0	0	0	0	0	0	0	0	0	0	0	0	0	0	0	0	0	0	0	0	0	0	0	0	0	0	0	0	0	0	0	0	0	0	0	0	0
452	107082167	107144336	6	62169	1	107113252	1.23	0	0	0	0	0	0	0	0	0	0	0	1	1	0	0	3	2	2	2	2	13	11	11	14	13	23	22	23	26	26	20	32	4	1	0	0	0	0	7	1	3	0
453	107274167	107391030	6	116863	3	107332598	1.27	0	0	0	0	0	1	1	1	2	3	2	0	0	3	5	0	0	0	0	0	26	29	37	28	33	27	27	33	42	39	56	61	0	0	0	0	0	0	27	4	13	5
454	108231607	108234243	6	2636	0	108232925	1.34	0	0	0	0	0	0	3	3	1	0	0	2	2	2	2	1	3	3	1	2	16	23	24	20	15	15	19	24	15	17	43	38	7	6	4	4	6	5	25	13	16	21
455	109771779	110000412	6	228633	1	109886096	1.35	0	0	0	0	0	1	0	0	1	0	1	0	0	0	1	0	1	1	1	1	16	22	26	4	17	9	15	19	8	13	27	21	1	1	0	0	0	0	8	0	0	15
456	117203044	117205177	6	2133	0	117204110	0.78	0	0	0	0	0	0	0	0	0	1	0	0	0	0	0	0	0	0	0	0	18	17	19	19	19	19	23	23	25	21	115	75	0	0	0	0	0	0	96	86	96	96
457	122782458	122795742	6	13284	0	122789100	0.56	0	0	0	0	0	0	0	0	0	0	0	0	0	0	0	0	0	0	0	0	0	0	0	0	0	0	0	0	0	0	0	0	0	0	0	0	0	0	0	0	0	0
458	124922117	124925750	6	3633	0	124923934	0.5	0	0	0	0	0	0	0	0	0	0	0	0	0	0	1	0	0	0	0	0	5	5	5	5	3	26	28	29	27	26	9	35	2	2	0	0	1	2	4	3	3	4
459	125764766	125766727	6	1961	0	125765746	0.21	0	0	0	0	0	0	0	0	0	0	0	0	0	0	0	2	3	3	1	2	2	4	4	3	2	1	1	1	0	1	4	1	3	1	0	0	2	0	2	0	0	1
460	128712484	128738262	6	25778	0	128725373	0.84	0	0	0	0	0	0	0	0	0	0	0	0	0	0	0	0	0	0	0	0	0	0	0	0	0	0	0	0	0	0	0	0	0	0	0	0	0	0	0	0	0	0
461	129546028	129627889	6	81861	1	129586958	1.11	0	0	0	0	0	0	0	0	0	0	2	0	0	2	2	0	0	0	0	0	2	0	1	3	1	0	0	4	1	1	5	8	0	0	0	0	0	0	3	0	4	0
462	130243707	130249660	6	5953	0	130246684	0.88	0	0	0	0	0	0	0	0	0	0	0	0	0	0	0	0	0	0	0	0	0	0	0	0	0	0	0	0	0	0	0	0	0	0	0	0	0	0	0	0	0	0
463	136177886	136463900	6	286014	1	136320893	0.3	0	0	0	0	0	37	0	0	34	33	29	0	0	27	27	0	0	0	0	0	64	74	75	65	79	61	68	68	61	68	121	105	0	0	0	0	0	0	19	37	40	1
464	138890823	138899489	6	8666	0	138895156	1.31	0	0	0	0	0	0	0	0	1	1	0	0	0	3	3	0	0	0	0	0	8	8	12	8	8	12	24	26	16	19	19	57	0	0	0	0	0	0	11	4	7	10
465	144369783	144567561	6	197778	1	144468672	0.27	1	0	0	0	0	15	0	0	0	10	20	0	0	1	14	1	3	7	0	2	45	47	85	34	48	53	45	66	38	52	111	97	8	5	3	1	6	3	44	42	17	44
466	144642598	144785311	6	142713	4	144713954	0.29	0	0	0	0	0	4	1	1	4	3	4	1	1	2	2	1	0	0	1	0	24	16	18	23	18	32	28	30	28	31	28	45	1	0	1	1	0	0	0	8	9	0
467	145513849	145529036	6	15187	0	145521442	0.44	0	0	0	0	0	0	0	0	0	0	0	0	0	0	0	1	1	1	1	1	9	12	12	12	9	5	9	10	10	8	16	13	1	0	0	0	0	0	6	1	2	0
468	147390956	147397577	6	6621	0	147394266	0.43	0	0	0	0	0	0	0	0	0	0	0	0	0	0	0	0	0	0	0	0	0	0	0	0	0	0	0	0	0	0	0	0	0	0	0	0	0	0	0	0	0	0
469	158057304	158083191	6	25887	1	158070248	2.01	0	0	0	0	0	1	0	0	0	1	3	0	0	4	4	2	2	2	3	3	27	24	24	33	28	22	19	20	29	22	49	48	3	1	1	1	0	0	16	20	24	10
470	159379722	159382480	6	2758	0	159381101	2.97	0	0	0	0	0	0	0	0	0	0	0	0	0	0	0	0	0	0	0	0	0	0	0	0	0	0	0	0	0	0	0	0	0	0	0	0	0	0	0	0	0	0
471	167615607	167636896	6	21289	0	167626252	2.49	0	0	0	0	0	0	0	0	0	0	10	0	1	2	7	0	0	0	0	0	5	5	5	4	4	19	18	19	17	19	5	30	0	0	0	0	0	0	0	0	0	0
472	168128891	168157297	6	28406	1	168143094	2.23	0	0	0	0	0	0	0	0	1	1	0	0	0	1	1	1	1	1	1	1	31	20	26	25	28	19	15	16	16	17	33	20	1	0	0	0	0	0	1	6	7	0
473	9549014	9800571	7	251557	4	9674792	0.86	0	0	0	0	0	0	0	2	0	0	1	2	5	6	4	0	0	2	2	2	52	42	58	56	66	123	89	104	132	141	108	189	4	4	0	2	1	1	46	15	25	21
474	9920535	10041242	7	120707	1	9980888	0.95	0	0	0	0	0	0	0	0	0	0	0	0	0	0	0	0	0	1	0	0	0	0	0	0	0	1	0	0	0	1	0	1	1	1	0	0	0	0	0	0	0	0
475	13182639	13352628	7	169989	2	13267634	0.41	0	0	0	0	0	0	0	1	1	2	1	1	4	2	2	1	1	1	0	1	3	9	13	4	7	5	6	8	3	4	18	13	1	0	0	0	0	0	12	1	3	0
476	14896659	14925716	7	29057	1	14911188	0.44	0	0	0	0	0	0	0	0	3	3	0	0	0	5	5	0	0	0	0	0	15	19	21	15	16	20	29	32	23	22	22	35	0	0	0	0	0	0	7	0	0	0
477	19119014	19139483	7	20469	0	19129248	0.28	0	0	0	0	0	0	0	0	0	0	0	0	0	0	0	0	0	0	0	0	0	0	0	0	0	0	0	0	0	0	0	0	0	0	0	0	0	0	0	0	0	0
478	19446036	19602158	7	156122	4	19524097	0.26	0	0	0	0	0	0	0	7	1	1	0	0	3	0	4	0	0	0	0	0	25	27	27	38	33	47	44	46	55	51	49	69	0	0	0	0	0	0	17	13	13	3
479	20746375	20771057	7	24682	0	20758716	0.26	0	0	0	0	0	0	0	0	0	0	0	0	0	0	0	0	0	0	0	0	0	0	0	0	0	0	0	0	0	0	0	0	0	0	0	0	0	0	0	0	0	0
480	22804286	23080248	7	275962	0	22942267	0.32	0	0	0	0	0	0	0	0	0	0	0	0	0	0	0	0	0	0	0	0	0	0	0	0	0	0	0	0	0	0	0	0	0	0	0	0	0	0	0	0	0	0
481	23478329	23482050	7	3721	0	23480190	0.32	0	0	0	0	0	0	0	0	0	0	0	0	0	0	0	0	0	0	0	0	0	0	0	0	0	0	0	0	0	0	0	0	0	0	0	0	0	0	0	0	0	0
482	25108143	25172764	7	64621	1	25140454	0.32	0	0	0	0	0	0	0	0	0	0	6	0	0	1	6	0	0	0	0	0	3	1	3	1	3	8	12	13	6	8	3	14	0	0	0	0	0	0	0	0	0	0
483	29182871	29207075	7	24204	2	29194973	0.19	0	0	0	0	0	0	0	0	4	3	0	0	0	3	3	0	0	0	0	0	9	17	20	20	13	7	7	7	9	8	28	14	0	0	0	0	0	0	19	3	6	0
484	33114462	33236694	7	122232	2	33175578	0.06	0	0	0	0	0	2	1	1	0	1	0	0	0	0	0	0	0	0	0	0	20	13	17	15	18	23	14	19	8	19	29	26	0	0	0	0	0	0	7	5	10	0
485	33393288	33403949	7	10661	0	33398618	0.05	0	0	0	0	0	0	0	0	0	0	0	0	0	0	0	0	0	0	0	0	0	0	0	0	0	0	0	0	0	0	0	0	0	0	0	0	0	0	0	0	0	0
486	38196160	38405342	7	209182	2	38300751	0.02	0	0	0	0	0	0	0	0	4	0	0	0	0	9	0	1	2	2	0	3	38	38	53	9	48	49	42	45	17	50	83	74	3	2	1	1	0	0	38	16	23	3
487	81295734	81757927	7	462193	2	81526830	0	0	0	0	0	0	0	0	0	0	0	0	0	0	4	4	1	1	1	1	1	11	13	13	11	9	24	24	24	22	23	15	34	1	0	0	0	0	0	3	0	1	0
488	82431022	82583313	7	152291	0	82507168	0	0	0	0	0	0	0	0	0	0	0	0	0	0	0	0	1	1	1	0	1	5	1	3	2	1	4	1	2	0	1	7	5	1	0	0	0	1	0	1	3	2	4
489	82674177	82742494	7	68317	0	82708336	0	0	0	0	0	0	0	0	0	1	0	0	0	0	0	0	0	0	0	0	0	1	0	1	0	0	3	2	2	2	4	2	4	0	0	0	0	0	0	1	0	1	0
490	88064316	88243894	7	179578	1	88154105	0.01	0	0	0	0	0	5	0	0	5	3	7	0	0	7	7	0	0	0	0	0	3	3	3	2	2	7	6	6	5	3	8	14	0	0	0	0	0	0	0	5	5	0
491	94239316	94300871	7	61555	0	94270094	0.04	0	0	0	0	0	0	1	1	0	1	0	2	2	2	2	0	0	0	0	0	10	4	4	6	5	18	10	10	15	13	12	24	0	0	0	0	0	0	2	5	5	0
492	96151013	96319136	7	168123	1	96235074	0.06	0	0	0	0	0	0	0	0	0	0	0	0	0	0	0	0	0	0	0	0	5	5	5	5	6	7	7	7	7	7	6	7	0	0	0	0	0	0	1	1	1	0
493	97813067	97910620	7	97553	0	97861844	0.08	0	0	0	0	0	0	0	0	1	4	0	0	0	0	4	0	0	0	0	0	10	13	16	13	11	6	6	8	3	6	21	14	0	0	0	0	0	0	11	3	5	1
494	99438666	99441180	7	2514	0	99439923	0.1	0	0	0	0	0	0	0	0	0	0	0	0	0	0	0	0	0	0	0	0	0	0	0	0	0	0	0	0	0	0	0	0	0	0	0	0	0	0	0	0	0	0
495	99921700	99979879	7	58179	0	99950790	0.1	0	0	0	0	0	0	0	0	0	0	0	0	0	0	0	0	0	0	0	0	0	0	0	0	0	0	0	0	0	0	0	0	0	0	0	0	0	0	0	0	0	0
496	100807157	100826027	7	18870	0	100816592	0.12	0	0	0	0	0	2	0	0	1	1	1	0	0	0	1	2	1	3	2	1	13	17	24	16	11	27	28	38	25	27	31	53	3	1	2	0	1	0	16	10	5	3
497	107374627	107378754	7	4127	0	107376690	0.23	0	0	0	0	0	0	0	0	0	0	0	0	0	0	0	0	0	0	0	0	0	0	0	0	0	0	0	0	0	0	0	0	0	0	0	0	0	0	0	0	0	0
498	113336251	113596266	7	260015	4	113466258	0.14	0	0	0	0	0	0	0	0	0	0	0	0	0	0	0	0	0	0	0	0	0	1	5	1	2	1	1	3	0	1	21	10	1	0	0	0	0	0	6	0	0	1
499	114802357	114883685	7	81328	0	114843021	0.1	0	0	0	0	0	0	0	0	0	0	0	0	0	0	0	0	0	0	0	0	0	0	0	0	0	0	0	0	0	0	0	0	0	0	0	0	0	0	0	0	0	0
500	117706545	117723420	7	16875	0	117714982	0.47	0	0	0	0	0	1	0	0	1	1	1	0	0	1	3	0	0	0	0	0	6	6	9	7	3	8	11	14	12	5	11	18	0	0	0	0	0	0	1	1	1	2
501	126405510	126442067	7	36557	0	126423788	0.22	0	0	0	0	0	0	0	0	0	0	1	1	1	0	0	0	0	0	0	0	8	7	7	11	11	11	11	11	11	13	12	18	0	0	0	0	0	0	4	4	5	1
502	129478717	129600395	7	121678	0	129539556	0.31	0	0	0	0	0	0	0	0	0	0	1	0	1	0	0	3	1	3	4	4	48	46	46	53	46	37	36	37	41	36	58	52	4	1	0	1	0	0	10	9	12	0
503	129899159	129911134	7	11975	1	129905146	0.47	0	0	0	0	0	1	0	0	2	1	0	0	0	1	0	0	1	1	0	1	10	14	16	16	15	7	9	13	7	10	22	15	1	1	0	0	1	0	10	6	6	1
504	131223127	131312357	7	89230	4	131267742	0.91	0	0	0	0	0	3	3	4	0	0	0	0	0	0	0	0	0	0	0	0	52	27	35	26	39	37	21	33	24	37	80	65	0	0	0	0	0	0	24	18	37	27
505	132236692	132421801	7	185109	0	132329246	0.71	0	0	0	0	0	0	0	0	0	0	0	0	0	0	0	0	0	0	0	0	0	0	0	0	0	0	0	0	0	0	0	0	0	0	0	0	0	0	0	0	0	0
506	135544421	135566916	7	22495	0	135555668	0.27	0	0	0	0	0	0	0	0	0	0	8	0	0	0	8	3	2	3	3	3	34	32	32	34	34	70	68	70	70	66	35	94	3	0	0	0	0	0	1	2	3	0
507	140745938	140933530	7	187592	5	140839734	0.98	0	0	0	0	0	0	0	0	1	3	1	1	1	2	6	0	4	4	4	2	29	39	52	35	49	30	54	62	49	46	86	110	7	5	3	3	0	0	56	22	30	2
508	141365614	141483659	7	118045	1	141424636	0.93	0	0	0	0	0	0	0	1	1	0	1	0	0	0	1	0	0	0	0	0	4	4	6	3	4	4	2	6	7	5	11	14	0	0	0	0	0	0	7	0	2	0
509	142066979	142219786	7	152807	4	142143382	0.78	0	0	0	0	0	1	1	2	8	1	0	0	0	5	1	2	3	3	0	1	24	27	39	27	23	22	32	36	24	21	78	71	3	0	0	0	2	0	34	19	28	8
510	145263487	145331857	7	68370	0	145297672	0.24	0	0	0	0	0	0	0	0	0	0	0	0	0	1	0	0	1	1	0	0	10	11	14	12	17	11	11	12	16	10	32	38	1	1	0	0	1	1	22	9	16	19
511	147107472	147115557	7	8085	1	147111514	0.69	0	0	0	0	0	3	0	1	0	4	5	0	1	0	7	1	1	1	0	1	5	11	13	15	13	10	13	13	12	16	27	29	1	0	0	0	0	0	18	3	6	0
512	153341485	153396572	7	55087	0	153369028	0.73	0	0	0	0	0	0	0	0	0	0	0	0	0	0	0	0	0	0	0	0	0	0	0	0	0	0	0	0	0	0	0	0	0	0	0	0	0	0	0	0	0	0
513	155148505	155262303	7	113798	1	155205404	0.32	0	0	0	0	0	3	0	0	0	5	8	0	0	0	9	0	0	0	0	0	2	5	5	0	7	6	11	13	0	18	13	33	0	0	0	0	0	0	8	6	8	0
514	156608211	156683866	7	75655	0	156646038	2.4	0	0	0	0	0	32	1	1	5	23	35	0	0	4	27	0	1	1	0	1	86	117	130	84	103	79	116	125	75	79	148	136	1	1	0	0	1	0	28	11	17	48
515	157711384	157712516	7	1132	0	157711950	2.36	0	0	0	0	0	0	0	0	0	0	0	0	0	0	0	0	0	0	0	0	1	0	0	1	1	1	7	8	4	4	3	15	0	0	0	0	0	0	2	3	3	2
516	159017657	159067802	7	50145	2	159042730	0.35	0	0	0	0	0	0	0	0	0	0	0	0	0	1	1	0	1	2	5	1	18	31	36	52	27	26	29	38	50	38	72	65	7	1	2	5	1	0	0	16	29	15
517	160105463	160119082	7	13619	0	160112272	1.06	0	0	0	0	0	0	0	0	0	0	0	0	0	0	0	0	0	0	0	0	0	0	0	0	0	10	6	6	11	10	0	11	0	0	0	0	0	0	0	0	0	0
518	160351089	160359063	7	7974	1	160355076	1.4	0	0	0	0	0	2	0	0	0	5	3	0	0	3	3	0	0	0	0	0	12	9	11	11	13	10	7	12	18	16	29	36	0	0	0	0	0	0	15	6	18	0
519	162801774	162841654	7	39880	1	162821714	2.32	0	0	0	0	0	0	1	1	1	0	0	2	3	4	0	2	1	1	2	2	39	38	43	38	45	63	57	67	59	77	54	91	3	1	1	2	0	0	13	4	6	0
520	163265402	163553080	7	287678	3	163409241	1.4	0	0	0	0	0	0	0	0	0	0	0	0	0	0	0	4	3	3	5	5	32	34	36	41	35	40	39	44	48	53	53	59	5	0	2	2	0	0	19	11	12	3
521	168693961	168915887	7	221926	9	168804924	1.49	0	0	0	0	0	4	6	10	10	10	3	6	11	17	17	1	2	2	1	2	113	95	134	102	116	153	130	163	146	148	220	279	3	2	0	1	0	0	86	19	55	23
522	171969886	172006566	7	36680	1	171988226	5.91	0	0	0	0	0	2	4	6	2	2	3	5	5	1	4	0	0	0	0	0	8	13	16	14	12	15	18	21	21	18	24	27	0	0	0	0	0	0	13	1	1	2
523	174494038	174547066	7	53028	0	174520552	2.91	0	0	0	0	0	0	0	0	0	0	0	0	0	0	0	2	2	2	3	1	38	30	30	47	30	49	30	30	51	57	49	68	3	1	1	1	0	2	11	19	19	0
524	2111558	2264788	8	153230	2	2188173	0.03	0	0	0	0	0	4	0	0	0	0	5	0	0	0	4	0	0	0	0	0	27	29	33	28	26	32	34	38	45	33	38	54	0	0	0	0	0	0	7	2	3	0
525	2425517	2515891	8	90374	0	2470704	0.03	0	0	0	0	0	0	0	0	1	0	1	0	0	0	3	0	0	0	0	0	39	35	38	23	32	54	66	73	57	50	45	95	1	0	0	1	0	0	5	3	7	4
526	2867256	2869807	8	2551	0	2868532	0.02	0	0	0	0	0	0	0	0	0	0	0	0	0	0	0	0	0	0	0	0	0	0	0	0	0	0	0	0	0	0	0	0	0	0	0	0	0	0	0	0	0	0
527	4257150	4283692	8	26542	1	4270421	0.02	0	0	0	0	0	2	1	2	2	4	1	2	2	2	4	0	0	0	0	0	19	11	19	18	15	20	15	23	22	28	41	46	0	0	0	0	0	0	15	9	20	0
528	6943813	7322782	8	378969	2	7133298	0.02	0	0	0	0	0	2	3	9	2	4	2	1	6	8	7	0	0	0	0	0	21	32	42	32	24	22	18	25	18	22	67	52	0	0	0	0	0	0	23	6	13	0
529	10073239	10078001	8	4762	0	10075620	0.02	0	0	0	0	0	0	0	0	0	1	0	1	1	0	1	0	0	0	0	0	8	11	12	10	11	10	9	10	7	10	14	14	0	0	0	0	0	0	6	2	2	0
530	15429941	15470940	8	40999	1	15450440	0.01	0	0	0	0	0	1	1	1	2	1	0	0	0	0	0	1	2	2	1	2	47	25	27	32	46	62	48	53	45	61	55	77	2	1	0	0	1	0	7	21	22	3
531	15573296	15801810	8	228514	4	15687553	0.01	0	0	0	0	0	7	0	0	0	6	5	0	0	0	3	8	9	9	8	9	186	171	182	186	196	129	118	127	125	127	234	162	13	4	4	4	5	1	33	31	41	16
532	19126901	19569455	8	442554	5	19348178	0.01	0	0	0	0	1	1	2	9	2	5	2	1	21	3	5	2	3	3	1	0	113	107	134	100	101	142	143	162	115	131	191	232	4	2	0	1	0	0	66	7	26	9
533	19683067	19865769	8	182702	4	19774418	0.01	0	0	0	0	0	2	0	1	3	3	4	2	2	5	6	3	5	7	5	5	33	32	53	30	41	47	39	56	43	41	83	95	9	6	2	1	3	3	46	15	21	14
534	21328956	21452899	8	123943	2	21390928	0.01	0	0	0	0	0	0	0	1	3	6	0	0	0	4	3	0	0	0	0	0	15	10	15	11	18	22	12	17	18	17	35	39	0	0	0	0	0	0	3	4	9	0
535	22656241	22720502	8	64261	2	22688372	0.01	0	0	0	0	0	2	4	5	1	1	1	3	9	1	3	2	0	4	2	4	28	24	35	35	39	36	31	43	40	41	65	75	4	2	0	0	2	0	33	7	17	2
536	29739876	29869999	8	130123	2	29804938	0.01	0	0	0	0	0	1	0	0	0	2	4	0	1	1	1	0	0	0	0	0	5	13	19	11	8	2	8	16	13	7	20	21	0	0	0	0	0	0	5	0	1	0
537	33589531	33800435	8	210904	1	33694983	0.02	0	0	0	0	0	1	0	0	1	0	2	0	0	2	1	1	1	1	1	0	6	6	6	6	5	23	26	26	25	23	9	29	1	0	0	0	0	0	1	2	2	0
538	34141450	34242663	8	101213	1	34192056	0.02	0	0	0	0	0	10	0	0	0	4	6	0	0	3	2	1	3	4	0	3	12	28	37	12	31	3	15	21	3	11	84	45	7	6	0	3	4	1	45	21	42	21
539	34755483	34896443	8	140960	2	34825963	0.02	0	0	0	0	0	0	0	0	0	0	0	0	0	0	0	0	0	0	0	0	5	5	7	4	0	2	1	1	1	0	8	3	0	0	0	0	0	0	2	1	1	4
540	35975954	36126088	8	150134	2	36051021	0.02	0	0	0	0	0	3	0	0	0	2	5	0	0	1	1	0	2	5	0	1	12	26	48	3	9	4	12	22	3	4	63	36	6	5	0	1	0	0	30	1	4	4
541	36787750	36981486	8	193736	0	36884618	0.02	0	0	0	0	0	0	0	0	0	0	0	0	0	0	0	0	0	0	0	0	0	0	0	0	0	0	0	0	0	0	0	0	0	0	0	0	0	0	0	0	0	0
542	39455655	39459516	8	3861	0	39457586	0.02	0	0	0	0	0	0	0	0	0	0	0	0	0	0	0	0	0	0	0	0	0	0	0	0	0	0	0	0	0	0	0	0	0	0	0	0	0	0	0	0	0	0
543	39461650	39464807	8	3157	0	39463228	0.02	0	0	0	0	0	0	0	0	0	0	0	0	0	0	0	0	0	0	0	0	0	0	0	0	0	0	0	0	0	0	0	0	0	0	0	0	0	0	0	0	0	0
544	39605548	39736698	8	131150	0	39671123	0.02	0	0	0	0	0	0	0	0	0	0	0	0	0	0	0	0	0	0	0	0	0	0	0	0	0	0	0	0	0	0	0	0	0	0	0	0	0	0	0	0	0	0
545	51482300	51995233	8	512933	5	51738766	0.05	0	0	0	1	0	10	0	0	4	11	17	0	0	2	11	1	3	3	3	3	17	35	39	16	25	13	22	22	14	20	78	61	7	0	4	4	3	1	4	25	36	30
546	52422247	52846862	8	424615	5	52634554	0.06	0	0	0	0	0	0	0	0	0	0	0	0	0	0	0	0	0	0	0	0	1	5	5	1	0	1	4	5	0	1	6	7	0	0	0	0	0	0	0	0	0	0
547	67679675	68107858	8	428183	8	67893766	0.33	0	0	2	0	0	1	4	20	2	5	1	1	20	1	3	4	3	4	2	2	78	52	71	57	58	66	38	60	49	53	130	106	8	3	0	0	2	0	41	2	6	0
548	70740359	70804852	8	64493	1	70772606	0.41	0	0	0	0	0	0	0	0	0	3	0	0	0	1	6	0	1	1	1	1	39	38	45	43	47	76	70	78	82	82	54	101	1	1	0	0	0	0	12	7	8	0
549	79743932	79859992	8	116060	1	79801962	0.07	0	0	0	0	0	0	0	0	0	0	2	0	0	1	0	0	0	0	0	0	4	1	3	5	6	5	4	5	7	4	7	17	0	0	0	0	0	0	3	3	4	0
550	80665067	80685240	8	20173	1	80675154	0.06	0	0	0	0	0	0	0	0	0	0	0	1	1	0	1	0	0	0	0	0	3	3	4	3	3	27	20	20	25	30	4	34	0	0	0	0	0	0	1	0	0	0
551	87681132	87829501	8	148369	1	87755316	0.19	0	0	0	0	0	0	0	1	3	5	0	0	0	8	7	0	0	0	0	0	9	6	12	1	9	14	14	17	11	15	18	30	0	0	0	0	0	0	8	2	5	1
552	89636284	89649589	8	13305	0	89642936	0.18	0	0	0	0	0	0	0	0	0	0	0	0	0	0	0	0	0	0	0	0	0	0	0	0	0	0	0	0	0	0	0	0	0	0	0	0	0	0	0	0	0	0
553	94967010	95079955	8	112945	1	95023482	0.44	0	0	0	0	0	0	0	0	0	2	0	0	1	0	0	0	0	0	0	0	11	16	19	6	18	5	11	13	4	10	33	18	0	0	0	0	0	0	16	7	14	20
554	103806064	103843186	8	37122	0	103824625	0.75	0	0	0	0	0	0	0	0	0	0	0	0	0	0	0	0	0	0	0	0	0	0	0	0	0	0	0	0	0	0	0	0	0	0	0	0	0	0	0	0	0	0
555	109640540	109642925	8	2385	0	109641732	0.56	0	0	0	0	0	0	0	0	0	0	0	0	0	0	0	0	0	0	0	0	0	0	0	0	0	0	0	0	0	0	0	0	0	0	0	0	0	0	0	0	0	0
556	111401348	111534018	8	132670	1	111467683	0.55	0	0	0	0	0	0	0	0	0	0	0	0	0	0	1	0	0	0	0	0	3	3	7	5	4	5	6	7	3	7	12	13	0	0	0	0	0	0	9	2	5	0
557	113940077	113956533	8	16456	0	113948305	0.54	0	0	0	0	0	0	0	0	0	2	0	0	1	1	0	0	0	0	0	0	11	12	12	6	10	11	9	9	8	10	15	16	0	0	0	0	0	0	2	3	3	0
558	114353783	114517445	8	163662	0	114435614	0.55	0	0	0	0	0	0	0	0	0	0	2	0	0	1	0	0	0	0	0	0	8	7	7	8	7	11	12	12	9	10	10	15	0	0	0	0	0	0	2	2	3	1
559	115201137	115294003	8	92866	0	115247570	0.55	0	0	0	0	0	0	0	0	0	0	0	0	0	0	0	0	0	0	0	0	0	0	0	0	0	0	0	0	0	0	0	0	0	0	0	0	0	0	0	0	0	0
560	117516772	117585297	8	68525	1	117551034	0.57	0	0	0	0	0	0	0	0	1	0	1	0	1	1	1	1	0	0	1	1	6	6	7	10	6	15	13	14	15	17	13	24	1	0	1	1	0	0	5	3	6	0
561	129436021	129439651	8	3630	0	129437836	0.07	0	0	0	0	0	0	0	0	0	0	0	0	0	0	0	0	0	0	0	0	0	0	0	0	0	0	0	0	0	0	0	0	0	0	0	0	0	0	0	0	0	0
562	130708462	130873551	8	165089	4	130791006	0.07	0	0	0	0	0	2	2	4	7	4	0	0	2	8	6	9	8	10	9	8	154	185	252	175	160	108	133	179	128	125	352	263	20	11	4	7	7	4	170	56	72	88
563	131051360	131059400	8	8040	1	131055380	0.08	0	0	0	0	0	0	0	0	1	1	0	0	0	17	10	0	0	0	0	0	4	4	7	4	6	17	18	29	18	20	8	53	0	0	0	0	0	0	4	1	1	0
564	132053079	132231779	8	178700	1	132142429	0.12	0	0	0	0	0	5	0	0	5	6	7	0	0	6	8	1	1	1	0	0	13	13	26	16	16	27	17	38	24	29	37	55	1	0	0	0	0	0	15	7	10	0
565	135664921	135671137	8	6216	0	135668029	0.37	0	0	0	0	0	0	0	0	2	5	0	0	0	3	4	2	1	1	2	2	22	28	33	28	27	14	19	22	18	19	39	33	2	0	1	1	0	0	13	2	2	0
566	135762572	135928617	8	166045	2	135845594	0.39	0	0	0	0	0	1	0	0	7	8	1	0	0	6	6	1	1	1	0	1	64	61	73	60	66	56	56	66	54	63	94	84	1	0	0	0	0	0	19	16	17	0
567	136934466	137074745	8	140279	6	137004606	0.5	0	0	0	0	0	7	0	0	5	1	7	0	0	2	2	3	3	3	4	6	39	38	52	37	49	50	47	55	41	52	103	96	8	4	3	4	3	0	36	10	24	16
568	143279326	143279856	8	530	0	143279591	0.38	0	0	0	0	0	0	0	0	0	0	0	0	0	0	0	0	0	0	0	0	0	0	0	0	0	0	0	0	0	0	0	0	0	0	0	0	0	0	0	0	0	0
569	145011071	145018237	8	7166	0	145014654	0.6	0	0	0	0	0	0	0	1	0	0	2	2	2	0	1	0	0	0	0	0	20	18	18	15	21	37	31	32	35	45	25	51	0	0	0	0	0	0	5	5	6	6
570	146481426	146482681	8	1255	0	146482054	0.64	0	0	0	0	0	0	0	0	0	0	0	0	0	0	0	0	0	0	0	0	0	0	0	0	0	0	0	0	0	0	0	0	0	0	0	0	0	0	0	0	0	0
571	147456486	147615771	8	159285	1	147536128	0.54	0	0	0	0	0	2	0	0	3	2	4	0	1	1	2	0	0	0	0	0	6	3	18	9	5	3	1	13	10	8	26	29	0	0	0	0	0	0	17	0	1	0
572	148041988	148077544	8	35556	2	148059766	0.5	0	0	0	0	0	0	0	0	1	0	0	0	0	1	0	0	0	0	0	0	14	15	17	17	17	23	21	28	22	26	26	35	0	0	0	0	0	0	12	5	9	1
573	151942826	151974644	8	31818	1	151958735	0.26	0	0	0	0	0	0	1	1	1	0	0	1	4	4	0	0	0	0	0	0	7	6	6	6	10	13	10	11	13	10	17	31	1	1	0	0	0	0	8	0	1	0
574	154257528	154546757	8	289229	5	154402142	0.18	0	0	0	0	0	0	0	0	3	3	0	0	0	9	10	0	1	2	1	1	44	49	76	28	32	40	40	70	33	40	115	107	3	3	1	1	0	0	44	19	29	15
575	155438884	155509835	8	70951	2	155474360	0.3	0	0	0	0	0	1	0	0	2	5	1	0	0	4	1	2	2	2	2	2	17	15	21	11	12	19	26	36	27	25	26	48	2	0	0	0	0	0	7	3	5	0
576	156209674	156272140	8	62466	4	156240907	0.45	0	0	0	0	0	0	0	0	0	1	4	0	0	1	2	2	0	0	2	2	15	7	16	11	15	13	12	27	19	19	34	54	2	0	1	2	0	0	19	4	14	6
577	156459753	156712064	8	252311	5	156585908	0.54	0	0	0	0	0	0	0	0	4	4	1	0	0	10	12	5	10	10	7	8	79	124	134	100	118	131	173	187	133	147	189	222	14	8	3	3	5	2	93	37	49	42
578	156919897	156943719	8	23822	1	156931808	0.64	0	0	0	0	0	3	0	0	1	1	7	0	0	2	4	0	0	0	0	0	16	11	16	16	15	42	43	54	36	43	23	72	0	0	0	0	0	0	0	5	7	0
579	160656170	160678488	8	22318	1	160667329	1.3	0	0	0	0	0	2	0	1	0	1	0	0	0	0	3	4	4	4	4	2	18	25	26	31	44	31	31	32	32	46	73	63	9	4	3	4	0	0	41	20	26	4
580	162015642	162065733	8	50091	1	162040688	1.33	0	0	0	0	0	0	0	0	0	0	0	0	0	0	5	0	0	0	0	0	15	22	23	16	18	32	40	46	29	34	27	47	0	0	0	0	0	0	3	4	4	0
581	166219273	166226224	8	6951	1	166222748	3.24	0	0	0	0	0	1	0	4	1	1	1	1	2	3	8	1	1	1	3	2	23	22	25	25	24	20	25	37	29	27	47	64	3	2	2	2	0	1	20	13	14	10
582	170396458	170404494	8	8036	0	170400476	4.36	0	0	0	0	0	2	0	0	2	2	1	0	0	1	1	0	1	1	0	1	22	14	14	21	22	50	41	42	45	54	31	63	1	0	0	0	1	0	7	15	17	2
583	172642790	172652098	8	9308	0	172647444	4.78	0	0	0	0	0	0	0	0	0	0	0	0	0	0	0	0	0	0	0	0	0	0	0	0	0	0	0	0	0	0	0	0	0	0	0	0	0	0	0	0	0	0
584	174449644	174507268	8	57624	1	174478456	5.33	0	0	0	0	0	0	0	2	0	0	1	0	0	0	0	0	0	0	0	0	47	0	38	2	47	29	0	28	4	28	49	33	0	0	0	0	0	0	2	0	0	0
585	576423	578257	9	1834	0	577340	1.82	0	0	0	0	0	0	0	0	0	0	0	0	0	0	0	0	0	0	0	0	0	0	0	0	0	0	0	0	0	0	0	0	0	0	0	0	0	0	0	0	0	0
586	1054463	1162578	9	108115	2	1108520	1.82	0	0	0	0	0	0	0	0	0	0	1	0	1	1	0	0	0	0	0	0	2	0	3	3	3	5	2	9	5	5	11	19	0	0	0	0	0	0	7	0	5	1
587	4542020	4543789	9	1769	0	4542904	1.95	0	0	0	0	0	0	0	0	0	0	0	0	0	0	0	0	0	0	0	0	0	0	0	0	0	0	0	0	0	0	0	0	0	0	0	0	0	0	0	0	0	0
588	5652864	5662037	9	9173	1	5657450	2.1	0	0	0	0	0	0	0	0	1	0	0	0	0	3	1	0	0	0	0	0	7	5	13	8	7	4	7	16	9	10	17	20	0	0	0	0	0	0	8	2	3	0
589	9483368	9551362	9	67994	1	9517365	2.65	0	0	0	0	0	0	0	0	0	3	1	0	0	0	7	2	2	2	2	2	24	33	37	22	28	42	47	58	33	45	38	61	2	0	0	0	0	0	14	1	1	6
590	12877316	12882641	9	5325	0	12879978	2.13	0	0	0	0	0	0	1	1	0	0	0	1	1	1	0	2	3	3	2	1	25	33	35	25	29	18	27	27	22	26	43	37	4	2	0	1	2	3	18	4	4	16
591	26494358	26497007	9	2649	0	26495682	0.44	0	0	0	0	0	0	9	10	6	1	0	5	5	4	0	2	2	3	1	2	37	105	111	56	73	22	53	59	30	35	140	73	3	1	0	0	1	0	93	5	5	71
592	32086430	32094173	9	7743	0	32090302	0.13	0	0	0	0	0	0	0	7	0	1	0	0	6	0	0	0	0	0	0	0	9	7	7	16	17	11	7	7	16	18	24	27	0	0	0	0	0	0	15	6	9	6
593	36189568	36415954	9	226386	2	36302761	0.04	0	0	0	0	0	0	0	0	1	0	0	1	1	0	0	2	1	3	0	0	26	28	34	24	26	19	21	30	15	20	50	35	5	3	3	2	0	0	24	15	12	0
594	43845148	44285768	9	440620	7	44065458	0.02	1	0	0	0	1	5	6	7	0	8	9	3	4	0	8	1	1	4	2	5	44	32	52	44	74	41	34	48	51	66	119	104	9	6	0	0	0	1	55	2	8	5
595	44290443	44683887	9	393444	7	44487165	0.02	0	0	0	0	0	2	1	1	0	4	2	1	1	0	3	1	4	5	3	5	44	46	58	60	45	42	60	65	58	36	127	112	8	6	0	2	2	0	66	13	33	20
596	46874674	46881598	9	6924	0	46878136	0.01	0	0	0	0	0	0	0	0	0	0	0	0	0	0	0	0	0	0	0	0	0	0	0	0	0	0	0	0	0	0	0	0	0	0	0	0	0	0	0	0	0	0
597	46889882	46982202	9	92320	1	46936042	0.01	0	0	0	0	0	0	0	0	0	0	0	1	2	1	0	1	1	1	1	0	8	9	10	7	8	11	13	13	11	13	10	15	1	0	0	0	0	0	2	0	0	0
598	48211685	48240703	9	29018	1	48226194	0.01	0	0	0	0	0	0	0	0	0	0	2	3	3	4	3	0	0	0	0	0	20	20	20	16	19	34	34	34	27	27	26	46	0	0	0	0	0	0	5	4	6	0
599	48457040	48619936	9	162896	0	48538488	0.01	0	0	0	0	0	0	0	0	0	5	0	0	0	0	3	1	1	1	1	1	70	69	69	67	88	44	44	44	44	49	104	62	1	0	0	0	0	0	33	28	35	0
600	49346092	49403078	9	56986	1	49374585	0.01	0	0	0	0	0	0	0	0	0	0	0	0	0	0	0	0	0	0	0	0	0	0	0	0	0	0	0	0	0	0	0	0	0	0	0	0	0	0	0	0	0	0
601	49750655	49755030	9	4375	0	49752842	0.01	0	0	0	0	0	0	0	0	0	0	0	0	0	0	0	1	0	0	0	1	4	3	3	3	4	5	4	4	4	5	4	5	1	0	1	1	0	0	0	1	1	0
602	49975652	50145940	9	170288	3	50060796	0.01	0	0	1	0	0	1	3	7	5	2	1	4	5	4	4	5	0	1	0	2	33	9	14	10	19	41	8	16	16	13	64	68	11	5	0	3	0	0	29	5	23	3
603	67790956	67990849	9	199893	1	67890902	0	0	0	0	0	0	0	0	0	0	0	0	0	0	0	0	0	0	0	0	1	10	12	12	12	19	11	12	12	12	14	20	15	1	1	1	1	0	0	10	7	8	0
604	79020454	79063324	9	42870	1	79041889	0	0	0	0	0	0	0	0	0	0	0	0	0	1	1	1	0	0	0	0	0	12	8	9	7	10	10	6	10	5	6	16	16	0	0	0	0	0	0	3	3	7	0
605	79842492	79984895	9	142403	1	79913694	0	0	0	0	0	0	0	0	0	0	0	0	0	0	0	1	0	0	0	0	0	7	10	10	9	7	16	23	24	22	15	10	27	0	0	0	0	0	0	3	0	0	0
606	80123635	80183961	9	60326	1	80153798	0	0	0	0	0	0	1	0	0	0	1	1	0	0	0	1	0	0	2	2	1	4	6	11	11	14	3	7	13	12	13	22	32	2	2	0	0	0	0	14	3	11	0
607	80995832	80997579	9	1747	0	80996706	0	0	0	0	0	0	0	0	0	0	0	0	0	0	0	0	0	0	0	0	0	0	0	0	0	0	0	0	0	0	0	0	0	0	0	0	0	0	0	0	0	0	0
608	86666774	86983841	9	317067	1	86825308	0	0	0	0	0	0	0	0	0	1	0	0	0	0	0	0	0	0	2	4	0	1	2	16	14	0	0	1	10	11	0	37	28	5	0	1	3	0	0	0	7	20	0
609	87002862	87025473	9	22611	0	87014168	0	0	0	0	0	0	0	0	0	0	1	0	0	0	0	0	0	0	0	0	0	12	10	11	11	12	3	3	3	8	3	17	9	0	0	0	0	0	0	5	4	6	0
610	87198320	87321046	9	122726	5	87259683	0	0	0	0	0	1	0	0	0	0	4	1	0	0	1	3	4	4	4	9	4	32	47	58	66	25	37	36	38	50	32	91	68	9	3	4	4	0	0	41	27	33	3
611	89507289	89560406	9	53117	1	89533848	0	0	0	0	0	0	2	0	0	0	1	4	0	0	0	4	0	0	0	0	0	5	3	6	9	6	4	3	7	9	6	10	11	0	0	0	0	0	0	3	0	2	0
612	90556479	90712443	9	155964	1	90634461	0	0	0	0	0	0	0	0	0	1	0	19	0	0	10	18	0	0	0	0	0	8	9	11	10	12	32	25	31	25	35	15	70	0	0	0	0	0	0	7	2	4	0
613	92435862	92494248	9	58386	1	92465055	0.01	0	0	0	0	0	0	0	0	0	0	0	0	0	0	0	0	0	0	0	0	1	0	0	1	0	4	2	6	4	2	4	10	0	0	0	0	0	0	3	1	4	0
614	93020976	93027836	9	6860	0	93024406	0.01	0	0	0	0	0	0	0	0	0	0	0	0	0	0	1	0	0	0	0	0	0	1	1	1	1	14	13	14	14	12	14	21	0	0	0	0	0	0	14	13	13	13
615	95399908	95807892	9	407984	4	95603900	0.03	0	0	0	0	0	0	2	4	1	0	0	3	7	1	0	2	3	3	0	4	36	33	48	26	44	19	21	39	19	28	82	85	6	3	1	1	3	0	40	7	11	21
616	96414525	96462417	9	47892	2	96438471	0.04	0	0	0	0	0	1	1	2	2	1	2	1	1	0	1	0	2	3	1	1	33	34	48	42	50	36	41	52	50	46	105	112	3	3	0	0	2	2	63	43	51	43
617	98955838	98965992	9	10154	0	98960915	0.07	0	0	0	0	0	0	0	0	0	0	0	0	0	0	0	0	0	0	0	0	0	0	0	0	0	0	0	0	0	0	0	0	0	0	0	0	0	0	0	0	0	0
618	104478780	104483138	9	4358	0	104480959	0.16	0	0	0	0	0	0	0	0	0	0	0	0	0	0	0	0	0	0	0	0	0	0	0	0	0	0	0	0	0	0	0	0	0	0	0	0	0	0	0	0	0	0
619	107452330	107608693	9	156363	0	107530512	0.31	0	0	0	0	0	6	0	0	0	0	3	0	0	0	0	0	0	0	0	0	1	5	10	2	2	4	8	8	3	3	10	8	0	0	0	0	0	0	3	0	0	0
620	108423396	108445670	9	22274	0	108434533	0.38	0	0	0	0	0	0	0	0	0	0	0	0	0	0	0	0	0	0	0	0	0	0	0	0	0	0	0	0	0	0	0	0	0	0	0	0	0	0	0	0	0	0
621	108872664	109064389	9	191725	4	108968526	0.43	0	0	0	0	0	5	0	0	0	2	9	0	0	0	0	1	0	0	1	1	26	61	87	47	46	18	58	82	36	38	100	89	1	0	0	1	0	0	52	6	10	4
622	110600173	110678415	9	78242	0	110639294	0.49	0	0	0	0	0	7	0	0	0	0	2	0	0	0	1	0	0	0	0	0	35	36	37	30	33	30	33	33	29	30	46	39	0	0	0	0	0	0	4	7	9	2
623	111568250	111625252	9	57002	1	111596751	0.47	0	0	0	0	0	2	0	0	0	0	3	0	0	0	0	1	1	4	3	3	8	10	40	9	8	31	20	43	31	41	63	78	6	5	0	1	0	0	48	5	15	3
624	116742281	116744106	9	1825	0	116743194	0.38	0	0	0	0	0	0	0	0	0	1	0	0	0	0	0	0	0	0	0	0	6	10	10	3	12	1	0	1	1	0	14	1	0	0	0	0	0	0	6	2	3	9
625	118375704	118483530	9	107826	2	118429617	0.35	0	0	0	0	0	0	0	0	0	4	0	0	0	0	2	2	2	2	2	2	172	177	188	172	161	96	99	104	99	92	198	112	2	0	0	0	0	0	20	1	2	1
626	120770603	120846289	9	75686	0	120808446	0.3	0	0	0	0	0	0	0	0	0	0	0	0	0	0	0	0	0	0	0	0	0	0	0	0	0	0	0	0	0	0	0	0	0	0	0	0	0	0	0	0	0	0
627	125028834	125145644	9	116810	1	125087239	0.26	0	0	0	0	0	0	0	0	0	0	0	0	0	0	0	0	0	0	0	0	0	0	0	0	0	0	0	0	0	0	0	0	0	0	0	0	0	0	0	0	0	0
628	128715922	128799037	9	83115	2	128757480	0.29	0	0	0	0	0	1	1	2	2	2	1	4	6	3	4	2	2	2	2	2	55	38	44	36	51	67	53	67	56	68	99	110	6	3	0	0	0	0	34	2	6	3
629	143191489	143207235	9	15746	3	143199362	1.55	0	0	0	0	0	5	1	1	1	4	10	0	0	4	6	1	0	0	1	1	20	10	14	14	16	15	11	19	16	21	40	44	1	0	0	1	0	0	15	7	24	0
630	145497164	145591814	9	94650	1	145544489	1.74	0	0	0	0	0	2	0	0	3	1	4	1	2	3	4	1	3	3	2	4	22	34	35	28	29	37	33	36	40	37	39	60	4	3	1	1	2	0	13	5	4	8
631	145764050	145786786	9	22736	3	145775418	1.77	0	0	0	0	0	0	0	5	0	0	1	0	11	0	3	0	0	0	0	0	15	17	18	18	10	27	23	29	29	19	29	47	0	0	0	0	0	0	12	1	6	0
632	145899195	146024325	9	125130	0	145961760	1.8	0	0	0	0	0	0	3	14	1	1	0	3	10	0	0	0	1	2	1	0	39	35	41	46	37	23	23	24	26	25	55	34	2	2	0	0	0	0	16	0	0	2
633	146948549	146953754	9	5205	0	146951152	2.01	0	0	0	0	0	0	0	0	0	0	0	0	0	0	0	0	0	0	0	0	1	1	1	1	2	0	3	4	3	5	3	6	0	0	0	0	0	0	1	0	1	0
634	152792837	152801027	9	8190	0	152796932	3.35	0	0	0	0	0	0	0	0	1	3	0	0	0	3	3	2	2	2	2	2	105	90	90	82	104	58	53	53	56	57	121	71	2	0	0	0	0	0	16	25	29	1
635	154091292	154150124	9	58832	5	154120708	2.96	0	0	0	0	0	4	0	1	4	8	8	4	6	4	9	1	0	0	0	0	21	15	29	25	34	36	32	48	36	53	74	101	2	1	1	1	0	0	35	3	16	3
636	156528064	156528636	9	572	0	156528350	2.36	0	0	0	0	0	0	0	0	0	0	0	0	0	0	0	0	0	0	0	0	0	0	0	0	0	0	0	0	0	0	0	0	0	0	0	0	0	0	0	0	0	0
637	1082770	1147443	10	64673	3	1115106	5.27	0	0	0	0	0	3	1	1	0	1	17	2	2	2	13	0	4	5	4	1	25	38	56	33	37	37	61	81	52	51	79	156	5	5	0	0	0	3	47	9	11	17
638	2127874	2130395	10	2521	0	2129134	5.27	0	0	0	0	0	0	0	0	0	0	0	0	0	0	0	0	0	0	0	0	4	0	2	2	6	6	1	3	2	7	6	11	0	0	0	0	0	0	2	0	4	0
639	2990196	2995371	10	5175	0	2992784	5.1	0	0	0	0	0	1	0	1	2	0	0	0	0	1	0	2	0	1	3	2	13	8	8	13	21	6	0	1	12	13	34	15	3	1	1	1	0	0	13	4	6	9
640	7567801	7625556	10	57755	1	7596678	2.26	0	0	0	0	0	0	1	1	2	3	0	1	1	2	6	0	0	0	0	0	28	22	31	28	28	29	27	39	34	33	44	59	0	0	0	0	0	0	10	7	11	0
641	8499001	8605958	10	106957	0	8552480	1.7	0	0	0	0	0	0	0	0	0	0	0	0	0	0	0	0	0	0	0	0	0	0	0	0	0	0	0	0	0	0	0	0	0	0	0	0	0	0	0	0	0	0
642	11308257	11319443	10	11186	0	11313850	0.94	0	0	0	0	0	0	0	0	0	0	0	0	0	0	0	0	0	0	0	0	0	0	0	0	0	0	0	0	0	0	0	0	0	0	0	0	0	0	0	0	0	0
643	11822105	11908951	10	86846	0	11865528	0.92	0	0	0	0	0	0	0	1	1	0	0	0	0	0	2	0	0	0	0	0	7	3	3	7	8	11	10	11	9	7	13	18	1	1	1	1	0	0	5	7	9	0
644	19283709	19336044	10	52335	0	19309876	0.2	0	0	0	0	0	0	0	0	0	0	0	0	0	0	0	0	0	0	0	0	0	0	0	0	0	0	0	0	0	0	0	0	0	0	0	0	0	0	0	0	0	0
645	38445218	38541208	10	95990	1	38493213	0.04	0	0	0	0	0	0	0	1	1	0	0	0	2	0	0	0	0	0	0	0	6	5	9	6	8	12	11	17	10	14	11	22	0	0	0	0	0	0	5	0	1	1
646	39144472	39601909	10	457437	3	39373190	0.04	0	0	0	0	0	3	0	0	4	3	1	0	0	2	1	0	0	0	0	0	74	22	23	19	67	41	28	31	25	34	83	50	0	0	0	0	0	0	4	48	56	51
647	54001603	54191747	10	190144	3	54096675	0.02	0	0	0	0	0	0	0	0	0	0	0	0	0	0	0	0	0	0	0	0	4	6	8	2	3	2	5	9	7	7	39	26	1	1	0	0	0	0	7	0	6	5
648	54599714	54707680	10	107966	0	54653697	0.02	0	0	0	0	0	0	0	0	0	0	0	0	0	0	0	0	0	0	0	0	0	0	0	0	0	0	0	0	0	0	0	0	0	0	0	0	0	0	0	0	0	0
649	55358499	55580058	10	221559	3	55469278	0.02	0	0	0	0	0	0	0	0	0	0	0	0	0	0	0	0	0	0	0	0	16	15	15	15	16	47	41	47	44	47	18	51	0	0	0	0	0	0	0	1	1	0
650	58208069	58248141	10	40072	0	58228105	0.01	0	0	0	0	0	0	0	0	0	0	0	0	0	0	0	0	0	0	0	0	0	0	0	0	0	0	0	0	0	0	0	0	0	0	0	0	0	0	0	0	0	0
651	59203503	59257740	10	54237	0	59230622	0.01	0	0	0	0	0	0	0	0	0	0	0	0	0	0	0	0	0	0	0	0	0	0	0	0	0	0	0	0	0	0	0	0	0	0	0	0	0	0	0	0	0	0
652	62385593	62413744	10	28151	0	62399668	0.01	0	0	0	0	0	0	0	0	0	0	0	0	0	0	0	0	0	0	0	0	0	0	0	0	0	0	0	0	0	0	0	0	0	0	0	0	0	0	0	0	0	0
653	67919880	68033896	10	114016	2	67976888	0.03	0	0	0	0	0	0	0	0	0	0	0	0	0	0	0	0	0	0	0	0	6	7	10	7	7	17	17	18	18	17	10	19	0	0	0	0	0	0	2	0	0	1
654	73328772	73332089	10	3317	0	73330430	0.09	0	0	0	0	0	0	0	0	0	0	0	0	0	0	0	0	0	0	0	0	0	0	0	0	0	0	0	0	0	0	0	0	0	0	0	0	0	0	0	0	0	0
655	81037862	81047163	10	9301	0	81042512	0.24	0	0	0	0	0	0	0	0	0	0	0	0	0	0	0	0	0	0	0	0	0	0	0	0	0	0	0	0	0	0	0	0	0	0	0	0	0	0	0	0	0	0
656	81457442	81725637	10	268195	1	81591540	0.25	0	0	0	0	0	0	0	0	1	1	1	0	0	5	5	0	0	0	0	0	15	16	16	16	12	39	44	44	43	39	20	61	0	0	0	0	0	0	5	3	4	0
657	84156220	84609819	10	453599	8	84383020	0.36	0	0	0	0	0	2	4	9	3	6	4	4	5	5	7	2	3	3	3	4	86	80	84	77	82	136	114	128	109	115	125	188	4	2	1	1	0	0	28	20	27	0
658	89512618	89759127	10	246509	1	89635872	0.26	0	0	0	0	0	29	0	0	25	26	20	0	1	14	14	2	2	2	1	1	144	139	139	134	131	108	109	110	105	105	186	146	2	0	0	0	0	1	0	45	47	2
659	94982303	95053117	10	70814	0	95017710	0.25	0	0	0	0	0	1	0	0	1	2	0	0	0	0	0	1	0	0	1	1	10	0	30	26	19	3	0	7	5	6	47	13	1	0	0	1	0	0	35	0	17	17
660	95141028	95223362	10	82334	0	95182195	0.24	0	0	0	0	0	0	0	0	0	0	0	0	0	0	0	0	0	0	0	0	0	0	0	0	0	0	0	0	0	0	0	0	0	0	0	0	0	0	0	0	0	0
661	95558597	95559486	10	889	0	95559042	0.24	0	0	0	0	0	0	0	0	0	0	0	0	0	0	0	0	0	0	0	0	0	0	0	0	0	0	0	0	0	0	0	0	0	0	0	0	0	0	0	0	0	0
662	96482444	96484510	10	2066	1	96483477	0.23	0	0	0	0	0	0	0	0	0	0	0	0	0	0	0	1	0	0	1	1	11	9	10	7	7	7	3	4	2	7	19	10	1	0	1	1	0	0	7	6	9	6
663	100120874	100140480	10	19606	0	100130677	0.21	0	0	0	0	0	0	0	0	0	0	1	0	0	0	0	0	0	0	0	0	0	0	0	0	0	3	3	3	4	5	0	9	0	0	0	0	0	0	0	0	0	0
664	103199463	103605342	10	405879	5	103402402	0.19	0	0	0	0	0	11	0	0	2	5	11	0	0	3	3	1	0	1	1	1	14	20	27	10	8	29	36	43	25	26	40	55	2	0	0	1	0	0	6	5	11	2
665	111498548	111631640	10	133092	0	111565094	0.22	0	0	0	0	0	0	0	0	0	0	0	0	0	0	0	0	0	0	0	0	0	0	0	0	0	0	0	0	0	0	0	0	0	0	0	0	0	0	0	0	0	0
666	113596484	113733213	10	136729	2	113664848	0.3	0	0	0	0	0	3	0	0	1	1	1	0	2	3	1	0	0	0	0	0	6	11	18	9	14	13	23	31	16	27	25	41	0	0	0	0	0	0	16	2	5	0
667	116998323	117083154	10	84831	3	117040738	0.43	0	0	0	0	0	24	1	1	2	13	10	2	2	2	9	1	1	1	1	1	56	50	52	46	56	46	35	41	38	39	84	56	1	0	0	0	0	0	4	24	31	0
668	117805500	117848453	10	42953	2	117826976	0.39	0	0	0	0	0	9	0	0	2	5	14	0	0	10	15	5	6	6	3	6	45	55	69	65	44	50	51	67	65	48	110	120	8	3	2	2	4	1	50	29	41	13
669	123128055	123215711	10	87656	2	123171883	0.19	0	0	0	0	0	0	0	0	0	1	0	0	0	2	2	12	6	6	5	6	80	64	77	42	58	48	40	47	33	39	174	113	18	5	7	11	2	2	74	64	91	28
670	126896324	126896877	10	553	0	126896600	0.39	0	0	0	0	0	0	0	0	0	0	0	0	0	0	0	0	0	0	0	0	0	0	0	0	0	0	0	0	0	0	0	0	0	0	0	0	0	0	0	0	0	0
671	131449973	131908714	10	458741	7	131679344	1.66	0	0	0	0	0	6	3	6	2	4	7	3	3	4	1	0	0	0	0	0	47	23	40	48	47	43	39	55	50	50	102	103	0	0	0	0	0	0	28	20	46	1
672	132036350	132050051	10	13701	0	132043200	1.82	0	0	0	0	0	0	0	0	0	0	2	0	2	2	2	0	0	0	0	0	8	3	3	6	8	6	6	6	8	4	10	12	0	0	0	0	0	0	2	7	7	0
673	132793211	132983179	10	189968	5	132888195	2.05	0	0	0	0	1	2	7	9	3	5	2	2	4	1	2	4	5	5	2	1	65	54	74	58	62	28	23	36	32	35	120	65	5	1	0	0	0	1	51	11	25	0
674	138345366	138346208	10	842	0	138345787	1.91	0	0	0	0	0	0	0	0	0	0	0	0	0	0	0	0	0	0	0	0	1	6	8	0	3	2	5	7	3	2	11	8	0	0	0	0	0	0	10	5	3	11
675	139646928	139730121	10	83193	3	139688524	1.92	0	0	0	0	0	3	0	0	0	2	1	0	0	2	4	1	2	2	0	1	11	17	22	14	15	16	22	26	17	19	45	48	4	0	2	2	1	0	13	11	17	0
676	140706890	140719888	10	12998	0	140713389	1.96	0	0	0	0	0	0	0	0	2	5	1	0	0	3	10	0	0	3	2	2	15	14	27	24	24	27	30	39	35	37	37	54	3	3	0	0	0	0	22	5	8	0
677	141013584	141045136	10	31552	2	141029360	1.99	1	1	1	1	0	0	1	4	0	1	0	2	6	1	6	1	1	1	1	0	16	21	27	24	27	28	37	39	34	36	35	58	2	0	0	0	0	1	17	1	2	3
678	142958305	142977352	10	19047	0	142967828	2.38	0	0	0	0	0	0	0	0	0	0	0	0	0	0	0	4	4	4	4	4	24	25	26	25	25	18	20	21	19	20	26	22	4	0	0	0	0	0	2	0	0	0
679	146755699	146756596	10	897	0	146756148	3.97	0	0	0	0	0	0	0	0	0	0	2	0	2	2	1	0	0	0	0	0	21	29	39	22	22	29	42	58	28	31	49	73	0	0	0	0	0	0	26	3	4	20
[truncated: 6 more columns]
