# Supplementary material for: Characterization of introgression from the teosinte Zea mays ssp. mexicana to Mexican highland maize
Source: PeerJ. 2019 May 3;7:e6815. doi: 10.7717/peerj.6815 (PMC6501764; doi:10.7717/peerj.6815)
Supplement: Supplemental Information 5 — Raw output from fd analysis. South American maize in test position. [file peerj-07-6815-s005.csv]

window.1..1.	inicio...2.	fin...2.	fin...2....inicio...2.	medio	FdNum	FdDenom	DNum	DDenom	FhomNum	FhomDenom	D	FdRes
1	12267	225138	212871	118702.5	1.95833333333334	4.08333333333334	1.95833333333334	9.98611111111111	1.95833333333334	1.625	0.196105702364395	0.479591836734694
1	225176	1747995	1522819	986585.5	8.35416666666667	21.1597222222222	8.35416666666667	16.1944444444444	8.35416666666667	12.5625	0.515866209262436	0.394814571709879
1	1756027	1782238	26211	1769132.5	3.91666666666667	15.5138888888889	3.91666666666667	16.1666666666667	3.91666666666667	9.16666666666667	0.242268041237114	0.252461951656222
1	1782272	1961025	178753	1871648.5	0.687499999999995	25.0555555555556	0.687499999999995	19.8819444444444	0.687499999999995	24.0833333333333	0.0345791128187214	0.0274390243902437
1	2865132	2931417	66285	2898274.5	4.37499999999999	28.2361111111111	4.37499999999999	17.4027777777778	4.37499999999999	27.3541666666667	0.251396648044692	0.154943433349729
1	2931444	3007198	75754	2969321	3.83333333333334	10.9444444444444	3.83333333333334	14.0277777777778	3.83333333333334	10	0.273267326732674	0.350253807106599
1	3007408	3043207	35799	3025307.5	7.75	15.0555555555556	7.75	15.8888888888889	7.75	14.5625	0.487762237762238	0.514760147601476
1	3043221	3174073	130852	3108647	8.45833333333333	18.7638888888889	8.45833333333333	21.4027777777778	8.45833333333333	15.875	0.395197923426347	0.450777202072539
1	3174622	3270740	96118	3222681	0.312500000000001	9.125	0.312500000000001	14.7986111111111	0.312500000000001	7.85416666666667	0.0211168465509152	0.0342465753424659
1	3271228	3359162	87934	3315195	0.645833333333335	13.8958333333333	0.645833333333335	16.9652777777778	0.645833333333335	12.375	0.0380679492427344	0.0464767616191905
1	3659891	3726432	66541	3693161.5	3.20833333333333	25.0972222222222	3.20833333333333	15.875	3.20833333333333	25.0208333333333	0.202099737532808	0.127836192584394
1	3726454	3888191	161737	3807322.5	1.75	9.36805555555556	1.75	11.0277777777778	1.75	8.375	0.158690176322418	0.186805040770942
1	4059493	4149429	89936	4104461	4.77083333333333	21.9166666666667	4.77083333333333	13.3819444444444	4.77083333333333	21.6041666666667	0.356512714063311	0.217680608365019
1	4149955	4174683	24728	4162319	5.5	25.6597222222222	5.5	14.8611111111111	5.5	25.4166666666667	0.370093457943925	0.214343707713126
1	4350626	4716703	366077	4533664.5	3.375	13.2361111111111	3.375	10.875	3.375	7.29166666666667	0.310344827586207	0.25498426023085
1	5041162	5322639	281477	5181900.5	2.45833333333333	20	2.45833333333333	20.9305555555556	2.45833333333333	19.5833333333333	0.117451891174519	0.122916666666667
1	5322640	5432780	110140	5377710	3.83333333333333	23.0069444444444	3.83333333333333	18.4722222222222	3.83333333333333	22.7083333333333	0.207518796992481	0.166616359794748
1	5432782	5649221	216439	5541001.5	0.604166666666668	14.1875	0.604166666666668	15.1319444444444	0.604166666666668	13.6875	0.0399265718219368	0.0425844346549193
1	5807735	6000851	193116	5904293	3.39583333333334	11.1319444444444	3.39583333333334	10.6875	3.39583333333334	4.35416666666666	0.317738791423002	0.305053025577043
1	6005712	6164903	159191	6085307.5	6.85416666666666	12.7708333333333	6.85416666666666	12.9236111111111	6.85416666666666	9.89583333333333	0.53036002149382	0.536704730831974
1	6217832	6426220	208388	6322026	0.458333333333337	13.1597222222222	0.458333333333337	13.1388888888889	0.458333333333337	10.5416666666667	0.0348837209302329	0.0348284960422167
1	6607125	6835179	228054	6721152	1.64583333333333	21.1805555555556	1.64583333333333	14.8819444444444	1.64583333333333	20.6041666666667	0.110592627158189	0.0777049180327868
1	7261959	7308241	46282	7285100	0.91666666666667	15.2708333333333	0.91666666666667	14.7777777777778	0.91666666666667	14.6875	0.0620300751879702	0.0600272851296046
1	7311414	7425142	113728	7368278	3.91666666666667	16.5625	3.91666666666667	16.5	3.91666666666667	14.8958333333333	0.237373737373737	0.236477987421384
1	7425575	7452055	26480	7438815	6.89583333333334	15.9166666666667	6.89583333333334	9.69444444444445	6.89583333333334	15.4166666666667	0.711318051575931	0.43324607329843
1	7452056	7559252	107196	7505654	2.72916666666667	9.84027777777778	2.72916666666667	10.4027777777778	2.72916666666667	8.81250000000001	0.262349799732978	0.277346506704305
1	7559634	7684796	125162	7622215	0.0833333333333331	11.8333333333333	0.0833333333333331	13.2222222222222	0.0833333333333331	8.47916666666667	0.00630252100840335	0.00704225352112674
1	7703444	7940023	236579	7821733.5	9.75	21.9444444444444	9.75	18.6388888888889	9.75	14.8333333333333	0.523099850968703	0.444303797468354
1	7940255	8015010	74755	7977632.5	9.64583333333333	25.2986111111111	9.64583333333333	20.3680555555556	9.64583333333333	14.1458333333333	0.473576542788953	0.381279165522921
1	8139909	8344836	204927	8242372.5	0.29166666666667	10.0833333333333	0.29166666666667	11.6388888888889	0.29166666666667	8.77083333333334	0.025059665871122	0.0289256198347111
1	8612932	8627412	14480	8620172	6.125	26.3125	6.125	18.4305555555556	6.125	25.0208333333333	0.33232856066315	0.232779097387173
1	8627416	8877735	250319	8752575.5	8.70833333333333	26.6111111111111	8.70833333333333	16.4861111111111	8.70833333333333	25.8125	0.528222409435552	0.327244258872651
1	9212223	9220573	8350	9216398	11.0833333333333	19.6527777777778	11.0833333333333	14.6527777777778	11.0833333333333	16.6458333333333	0.756398104265403	0.563957597173145
1	9220580	9354042	133462	9287311	3.45833333333333	13.8194444444444	3.45833333333333	16.5972222222222	3.45833333333333	11.0416666666667	0.20836820083682	0.250251256281407
1	9354051	9428968	74917	9391509.5	2.20833333333334	7.84722222222223	2.20833333333334	13.2916666666667	2.20833333333334	7.08333333333334	0.16614420062696	0.28141592920354
1	9495262	9533453	38191	9514357.5	2	29.1666666666667	2	19.5555555555555	2	29.1666666666667	0.102272727272727	0.0685714285714285
1	9573379	9688821	115442	9631100	2.83333333333333	12.9027777777778	2.83333333333333	15.7361111111111	2.83333333333333	10.8333333333333	0.180052956751986	0.219590958019376
1	9688843	9982229	293386	9835536	2.95833333333333	16.0208333333333	2.95833333333333	14.9861111111111	2.95833333333333	13.6041666666667	0.19740500463392	0.184655396618986
1	9982653	10094684	112031	10038668.5	1.58333333333333	10.0833333333333	1.58333333333333	11.7361111111111	1.58333333333333	6.60416666666667	0.13491124260355	0.15702479338843
1	10781856	10961586	179730	10871721	1	17.8402777777778	1	12.1388888888889	1	16.8958333333333	0.082379862700229	0.0560529388867265
1	11109773	11235738	125965	11172755.5	5.6875	13.125	5.6875	15.5208333333333	5.6875	11.5	0.366442953020134	0.433333333333334
1	11235760	11297355	61595	11266557.5	9.97916666666667	16.2222222222222	9.97916666666667	17.1458333333333	9.97916666666667	14.3541666666667	0.582017010935602	0.615154109589041
1	12105930	12211063	105133	12158496.5	1.58333333333333	13.8263888888889	1.58333333333333	14.7777777777778	1.58333333333333	10.9166666666667	0.107142857142857	0.114515318935208
1	12319265	12393546	74281	12356405.5	7.20833333333333	19.25	7.20833333333333	17.7361111111111	7.20833333333333	17.4375	0.406421299921692	0.374458874458875
1	12665171	12690535	25364	12677853	2.45833333333334	11.6944444444444	2.45833333333334	10.7916666666667	2.45833333333334	10.9791666666667	0.227799227799228	0.210213776722091
1	12690630	12966815	276185	12828722.5	0.958333333333334	21.5138888888889	0.958333333333334	19.7638888888889	0.958333333333334	20.375	0.0484891075193254	0.0445448676565526
1	13065439	13586839	521400	13326139	3.41666666666666	25.1527777777778	3.41666666666666	12.2083333333333	3.41666666666666	23.0625	0.279863481228669	0.13583655438984
1	13587951	14089595	501644	13838773	0.291666666666666	15.4930555555556	0.291666666666666	14.3472222222222	0.291666666666666	11.2083333333333	0.0203291384317521	0.0188256387270282
1	14089888	14343884	253996	14216886	4.22916666666667	12.2222222222222	4.22916666666667	13.8263888888889	4.22916666666667	8.72916666666667	0.305876443997991	0.346022727272727
1	14344717	14509232	164515	14426974.5	2.29166666666667	11.6041666666667	2.29166666666667	14.1388888888889	2.29166666666667	6.89583333333333	0.162082514734774	0.197486535008977
1	14509235	14638713	129478	14573974	4.95833333333333	11.4444444444444	4.95833333333333	14.8055555555556	4.95833333333333	10.8125	0.334896810506567	0.433252427184466
1	14643510	14816623	173113	14730066.5	1.54166666666667	20.2847222222222	1.54166666666667	14.2222222222222	1.54166666666667	19.8541666666667	0.1083984375	0.0760013693940432
1	15514259	15739241	224982	15626750	0.749999999999999	11.2777777777778	0.749999999999999	14.5555555555556	0.749999999999999	9.5	0.0515267175572518	0.0665024630541871
1	15740339	15806363	66024	15773351	4.41666666666667	13.4513888888889	4.41666666666667	16.25	4.41666666666667	9.125	0.271794871794872	0.328342798141456
1	15806853	16338666	531813	16072759.5	1.66666666666667	13.5138888888889	1.66666666666667	13.4444444444444	1.66666666666667	12.4166666666667	0.12396694214876	0.123329907502569
1	16338999	16436390	97391	16387694.5	7.58333333333333	14.3263888888889	7.58333333333333	17.2361111111111	7.58333333333333	14.2708333333333	0.439967767929089	0.52932622394571
1	16436408	16577995	141587	16507201.5	2.875	12.9583333333333	2.875	11.1111111111111	2.875	12.6875	0.25875	0.221864951768489
1	16578087	16697385	119298	16637736	10.0416666666667	21.25	10.0416666666667	19.4305555555556	10.0416666666667	19.5208333333333	0.516797712651894	0.472549019607843
1	16697391	17001962	304571	16849676.5	10.125	26.8472222222222	10.125	20.4861111111111	10.125	26.1041666666667	0.494237288135593	0.377133988618727
1	17001999	17010248	8249	17006123.5	9.5	21.6944444444444	9.5	13.3888888888889	9.5	20.25	0.70954356846473	0.437900128040973
1	17639621	17673758	34137	17656689.5	0.416666666666667	19.0694444444444	0.416666666666667	17.5555555555556	0.416666666666667	12.5833333333333	0.0237341772151899	0.0218499635833941
1	17673857	17739773	65916	17706815	2.45833333333333	16.2638888888889	2.45833333333333	15.4305555555556	2.45833333333333	14.9791666666667	0.159315931593159	0.151152860802733
1	17739904	17851633	111729	17795768.5	10.2916666666667	28.4166666666667	10.2916666666667	17.2083333333333	10.2916666666667	26.9583333333333	0.598062953995157	0.36217008797654
1	17851649	17960200	108551	17905924.5	5.25	14.3402777777778	5.25	14.1805555555556	5.25	11.5625	0.370225269343781	0.366101694915254
1	17960246	18144508	184262	18052377	5.45833333333334	25.6597222222222	5.45833333333334	8.23611111111112	5.45833333333334	23.7083333333333	0.662731871838111	0.212719891745602
1	18469253	18823084	353831	18646168.5	11.5	31.0555555555556	11.5	14.6944444444444	11.5	30.8333333333333	0.782608695652174	0.370304114490161
1	18823089	19302186	479097	19062637.5	13.25	33.3055555555556	13.25	17.75	13.25	32.25	0.746478873239437	0.397831526271893
1	19943451	20112999	169548	20028225	7.99999999999999	17.9722222222222	7.99999999999999	18.0555555555556	7.99999999999999	17	0.443076923076923	0.445131375579598
1	20113373	21385939	1272566	20749656	8.33333333333334	20.2013888888889	8.33333333333334	20.2361111111111	8.33333333333334	17.6458333333333	0.411805078929307	0.412512891027845
1	21386505	21543728	157223	21465116.5	3.54166666666667	12.8055555555556	3.54166666666667	14.2083333333333	3.54166666666667	9.35416666666667	0.249266862170088	0.276572668112799
1	21543790	21705071	161281	21624430.5	6.16666666666667	18.2291666666667	6.16666666666667	16.8611111111111	6.16666666666667	15.1458333333333	0.365733113673806	0.338285714285714
1	21705160	21983227	278067	21844193.5	4.54166666666667	15.0277777777778	4.54166666666667	17.5416666666667	4.54166666666667	8.875	0.258907363420428	0.302218114602588
1	21983329	22016121	32792	21999725	4.08333333333334	9.25	4.08333333333334	11.9166666666667	4.08333333333334	7.6875	0.342657342657343	0.441441441441442
1	22016176	22153441	137265	22084808.5	1.75	10.6597222222222	1.75	14.8055555555556	1.75	5.16666666666667	0.118198874296435	0.164169381107492
1	22227819	22382932	155113	22305375.5	4.45833333333334	21.0416666666667	4.45833333333334	20.2222222222222	4.45833333333334	16.4375	0.220467032967033	0.211881188118812
1	22382986	22440616	57630	22411801	5.83333333333333	21.25	5.83333333333333	15.8888888888889	5.83333333333333	20.0416666666667	0.367132867132867	0.274509803921568
1	22440990	22503310	62320	22472150	2.33333333333333	10.5625	2.33333333333333	13.1666666666667	2.33333333333333	8.22916666666667	0.177215189873418	0.220907297830375
1	23065993	23567130	501137	23316561.5	2.5	14.3125	2.5	15.0138888888889	2.5	11.6875	0.166512488436633	0.17467248908297
1	23578344	23669525	91181	23623934.5	11.7916666666667	20.9444444444444	11.7916666666667	24.3472222222222	11.7916666666667	17.9791666666667	0.484312606959498	0.562997347480106
1	23670548	23962504	291956	23816526	6.375	24.9791666666667	6.375	19.8888888888889	6.375	23.4375	0.320530726256984	0.255212677231026
1	24268181	24734557	466376	24501369	0.333333333333331	17.1180555555556	0.333333333333331	17.8472222222222	0.333333333333331	16.0833333333333	0.0186770428015563	0.0194726166328599
1	24734707	24912826	178119	24823766.5	6.625	24.9305555555556	6.625	16.3472222222222	6.625	24.5416666666667	0.405267629566695	0.265738161559889
1	24931409	25102176	170767	25016792.5	19.2916666666667	28.4375	19.2916666666667	24.9305555555556	19.2916666666667	26.8333333333333	0.773816155988858	0.678388278388278
1	25102195	25286246	184051	25194220.5	13.0416666666667	16.6180555555556	13.0416666666667	15.9722222222222	13.0416666666667	13.0625	0.816521739130435	0.784788967822817
1	25286286	25414842	128556	25350564	1.16666666666667	14.0902777777778	1.16666666666667	15.6666666666667	1.16666666666667	11.7083333333333	0.074468085106383	0.082799408575653
1	25415836	25621485	205649	25518660.5	5.875	17.5833333333333	5.875	15.2638888888889	5.875	16.375	0.384895359417652	0.334123222748815
1	25786631	25826038	39407	25806334.5	5.41666666666667	19.7222222222222	5.41666666666667	11.4583333333333	5.41666666666667	17.5625	0.472727272727273	0.274647887323944
1	25826248	25888266	62018	25857257	0.687500000000002	16.2916666666667	0.687500000000002	14.625	0.687500000000002	14.625	0.0470085470085472	0.0421994884910487
1	27097396	27179703	82307	27138549.5	4.875	17.0625	4.875	16.4166666666667	4.875	14.7708333333333	0.296954314720812	0.285714285714286
1	27322032	27383388	61356	27352710	6.39583333333333	22.2361111111111	6.39583333333333	15.4375	6.39583333333333	21.625	0.414304993252362	0.287632729544035
1	27384617	27400617	16000	27392617	19.1666666666667	29.0555555555556	19.1666666666667	21.9166666666667	19.1666666666667	21.0833333333333	0.874524714828897	0.659655831739962
1	27400686	27503669	102983	27452177.5	19.0833333333333	30.3888888888889	19.0833333333333	24.0833333333333	19.0833333333333	24.4166666666667	0.792387543252595	0.627970749542962
1	28400193	28607035	206842	28503614	1.91666666666666	19.1388888888889	1.91666666666666	22.0555555555556	1.91666666666666	16.75	0.0869017632241812	0.100145137880987
1	28611449	28650673	39224	28631061	2.29166666666667	26.2083333333333	2.29166666666667	19.7361111111111	2.29166666666667	25.9583333333333	0.116115411681914	0.0874403815580287
1	29757856	29971880	214024	29864868	4.00000000000001	12.5208333333333	4.00000000000001	8.66666666666667	4.00000000000001	12.0625	0.461538461538462	0.31946755407654
1	29971898	30054528	82630	30013213	0.562500000000001	2.97916666666667	0.562500000000001	6.21527777777778	0.562500000000001	1.66666666666667	0.0905027932960896	0.188811188811189
1	30256130	30603107	346977	30429618.5	5.75	25.8194444444444	5.75	18.8333333333333	5.75	23.5416666666667	0.305309734513274	0.22270037654653
1	30603616	30692065	88449	30647840.5	9.02083333333333	23.8055555555556	9.02083333333333	23.6180555555556	9.02083333333333	12.8333333333333	0.381946486327551	0.378938156359393
1	30692098	31074677	382579	30883387.5	4.04166666666667	25.5	4.04166666666667	14.3333333333333	4.04166666666667	25.125	0.281976744186047	0.158496732026144
1	31074797	31385793	310996	31230295	3.04166666666667	10.7638888888889	3.04166666666667	9.19444444444445	3.04166666666667	9.875	0.330815709969789	0.28258064516129
1	31386095	31568372	182277	31477233.5	8.79166666666667	24.0625	8.79166666666667	9.12500000000001	8.79166666666667	24.0625	0.963470319634703	0.365367965367966
1	31568385	31589268	20883	31578826.5	6.87500000000001	13.1458333333333	6.87500000000001	7.87500000000001	6.87500000000001	13.0625	0.873015873015873	0.5229793977813
1	31589305	31652606	63301	31620955.5	6.70833333333334	14.2569444444444	6.70833333333334	8.37500000000001	6.70833333333334	14.125	0.800995024875622	0.470530930345836
1	31652876	31754611	101735	31703743.5	3.29166666666666	12.9791666666667	3.29166666666666	10.2638888888889	3.29166666666666	12.5416666666667	0.320703653585927	0.253611556982343
1	31771125	31866501	95376	31818813	5.45833333333334	19.2777777777778	5.45833333333334	16.2916666666667	5.45833333333334	19.125	0.335038363171356	0.28314121037464
1	31867262	32087996	220734	31977629	1.625	16.1944444444444	1.625	17.1666666666667	1.625	13.875	0.0946601941747572	0.100343053173242
1	32088113	32165029	76916	32126571	2.33333333333334	10.9097222222222	2.33333333333334	14.6805555555556	2.33333333333334	9.375	0.158940397350994	0.213876511775939
1	32236351	32750838	514487	32493594.5	0.0833333333333284	16.0416666666667	0.0833333333333284	13.5833333333333	0.0833333333333284	13.875	0.00613496932515301	0.00519480519480488
1	32750848	33034756	283908	32892802	0.500000000000001	14.3263888888889	0.500000000000001	12.75	0.500000000000001	13.3541666666667	0.0392156862745099	0.0349006301502667
1	33116757	33326672	209915	33221714.5	3.91666666666667	14.5625	3.91666666666667	12.4444444444444	3.91666666666667	11.0625	0.314732142857143	0.2689556509299
1	33387678	33452425	64747	33420051.5	9.45833333333333	33.7916666666667	9.45833333333333	17.7916666666667	9.45833333333333	33.4583333333333	0.531615925058548	0.279901356350185
1	33635091	33958417	323326	33796754	2.83333333333334	15.6388888888889	2.83333333333334	12.4444444444444	2.83333333333334	15	0.227678571428571	0.181172291296625
1	33958433	34260620	302187	34109526.5	2	13.2638888888889	2	17.3888888888889	2	9.52083333333334	0.115015974440895	0.150785340314136
1	34812303	34938365	126062	34875334	3.83333333333334	20.0416666666667	3.83333333333334	18.8333333333333	3.83333333333334	20.0416666666667	0.20353982300885	0.191268191268191
1	34939787	35151024	211237	35045405.5	7.70833333333333	23.875	7.70833333333333	18.2361111111111	7.70833333333333	16.4583333333333	0.422696115765423	0.322862129144852
1	35151086	35468723	317637	35309904.5	1.4375	13.1944444444444	1.4375	18.3333333333333	1.4375	10.7083333333333	0.0784090909090911	0.108947368421053
1	35813334	35986933	173599	35900133.5	1.54166666666667	19.9930555555556	1.54166666666667	17.625	1.54166666666667	19.9375	0.087470449172577	0.0771101076762766
1	36165410	36359244	193834	36262327	4.29166666666666	17.4583333333333	4.29166666666666	16.9583333333333	4.29166666666666	16.8541666666667	0.253071253071253	0.24582338902148
1	36411166	36566615	155449	36488890.5	15.1666666666667	26.75	15.1666666666667	21.2777777777778	15.1666666666667	22.8958333333333	0.712793733681462	0.566978193146418
1	36566627	37115949	549322	36841288	3.45833333333334	22.5694444444444	3.45833333333334	23.7638888888889	3.45833333333334	18.0416666666667	0.145528930450029	0.153230769230769
1	37116037	37208334	92297	37162185.5	0.125000000000001	12.4166666666667	0.125000000000001	12.2083333333333	0.125000000000001	11.9583333333333	0.0102389078498294	0.0100671140939598
1	37208339	37217305	8966	37212822	0.333333333333333	4.41666666666667	0.333333333333333	11.8888888888889	0.333333333333333	2.75	0.0280373831775701	0.0754716981132074
1	37958326	38197508	239182	38077917	3.38618022510673e-15	12.6041666666667	3.38618022510673e-15	12.4166666666667	3.38618022510673e-15	12.3541666666667	2.72712501350877e-16	2.68655621165492e-16
1	38197518	38250380	52862	38223949	4.66666666666667	17.9027777777778	4.66666666666667	13.3333333333333	4.66666666666667	17.7083333333333	0.350000000000001	0.26066718386346
1	38250408	38323643	73235	38287025.5	3.83333333333334	12.7222222222222	3.83333333333334	16.6666666666667	3.83333333333334	12.5833333333333	0.23	0.301310043668123
1	38738112	38796919	58807	38767515.5	6.54166666666667	13.0555555555556	6.54166666666667	12.0972222222222	6.54166666666667	10.8958333333333	0.540757749712974	0.501063829787235
1	38797552	39065597	268045	38931574.5	6.10622663543836e-16	15.5069444444444	6.10622663543836e-16	17.8333333333333	6.10622663543836e-16	14.2291666666667	3.4240523189374e-17	3.93773683610893e-17
1	39067630	39603784	536154	39335707	4.41666666666667	17.5	4.41666666666667	17.0277777777778	4.41666666666667	16.125	0.259380097879282	0.252380952380953
1	39603943	39731025	127082	39667484	6.83333333333334	20.25	6.83333333333334	11.7222222222222	6.83333333333334	19.6666666666667	0.582938388625592	0.337448559670782
1	39731173	39754855	23682	39743014	0.583333333333334	11.6111111111111	0.583333333333334	15.1944444444444	0.583333333333334	7.75	0.0383912248628886	0.0502392344497609
1	39754999	40006085	251086	39880542	4.29166666666666	25.5208333333333	4.29166666666666	18.1527777777778	4.29166666666666	25.1458333333333	0.236419280795715	0.168163265306122
1	40006578	40129825	123247	40068201.5	2.125	11.0555555555556	2.125	13.375	2.125	9.54166666666666	0.158878504672897	0.192211055276382
1	40130011	40164210	34199	40147110.5	1.45833333333333	14.0833333333333	1.45833333333333	12.6805555555556	1.45833333333333	9.64583333333333	0.11500547645126	0.103550295857988
1	40509047	40613585	104538	40561316	3.58333333333333	14.0277777777778	3.58333333333333	13.75	3.58333333333333	7.70833333333333	0.260606060606061	0.255445544554456
1	40613608	41110347	496739	40861977.5	9.04166666666667	18.4652777777778	9.04166666666667	16.3055555555556	9.04166666666667	12.7083333333333	0.554514480408859	0.489657766077473
1	41110391	41225151	114760	41167771	18.125	28.4722222222222	18.125	27.1527777777778	18.125	24.1458333333333	0.667519181585678	0.636585365853659
1	41225445	41383332	157887	41304388.5	3.66666666666666	19.9444444444444	3.66666666666666	19.3055555555556	3.66666666666666	17.1041666666667	0.189928057553956	0.183844011142061
1	41476429	41850163	373734	41663296	7.02083333333333	22.3541666666667	7.02083333333333	20.6388888888889	7.02083333333333	14.4166666666667	0.340174966352625	0.314072693383038
1	41850238	41956372	106134	41903305	12.0416666666667	29.3819444444444	12.0416666666667	23.7916666666667	12.0416666666667	19.8541666666667	0.506129597197898	0.409832190971402
1	41956436	42033082	76646	41994759	9.16666666666666	23.8194444444444	9.16666666666666	18.3333333333333	9.16666666666666	6.875	0.5	0.384839650145772
1	42033299	42312907	279608	42173103	5.66666666666667	12.6944444444444	5.66666666666667	15.2777777777778	5.66666666666667	10.1458333333333	0.370909090909091	0.446389496717724
1	42313552	42926322	612770	42619937	7.33333333333333	24.0416666666667	7.33333333333333	12.9722222222222	7.33333333333333	19.2916666666667	0.565310492505353	0.305025996533795
1	43057706	43127912	70206	43092809	0.583333333333331	13.6111111111111	0.583333333333331	15.0833333333333	0.583333333333331	11.3333333333333	0.0386740331491711	0.0428571428571427
1	43556129	43759501	203372	43657815	11.8333333333333	23.9583333333333	11.8333333333333	19.3055555555556	11.8333333333333	18	0.61294964028777	0.493913043478261
1	43761457	44163641	402184	43962549	5.20833333333333	13.0069444444444	5.20833333333333	15.0694444444444	5.20833333333333	8.4375	0.345622119815668	0.400427122263748
1	44163645	44343229	179584	44253437	2.875	19.0416666666667	2.875	20.875	2.875	18.125	0.137724550898204	0.150984682713348
1	44343262	44807428	464166	44575345	6.08333333333333	16.4791666666667	6.08333333333333	17.6111111111111	6.08333333333333	14.8333333333333	0.345425867507886	0.369152970922882
1	44807568	44994164	186596	44900866	3.16666666666667	19.9791666666667	3.16666666666667	15.6666666666667	3.16666666666667	19.8333333333333	0.202127659574468	0.158498435870699
1	45444869	45643248	198379	45544058.5	1.95833333333333	8.4375	1.95833333333333	12.9861111111111	1.95833333333333	5.52083333333333	0.150802139037433	0.232098765432099
1	45643274	45660395	17121	45651834.5	2.33333333333333	5.61111111111112	2.33333333333333	8.8888888888889	2.33333333333333	5.08333333333333	0.2625	0.415841584158416
1	45660473	45695536	35063	45678004.5	2.54166666666667	8.27777777777778	2.54166666666667	9.59722222222223	2.54166666666667	7.77083333333333	0.264833574529667	0.307046979865772
1	46589134	46861011	271877	46725072.5	3.33333333333333	11.5069444444444	3.33333333333333	12.7777777777778	3.33333333333333	9.77083333333333	0.260869565217391	0.289680144840072
1	47136690	47230368	93678	47183529	0.541666666666666	15.1736111111111	0.541666666666666	16.6388888888889	0.541666666666666	10.7916666666667	0.0325542570951586	0.0356979405034325
1	47230400	47309557	79157	47269978.5	13.4583333333333	20.2152777777778	13.4583333333333	20.0972222222222	13.4583333333333	17.1666666666667	0.669661368348307	0.665750601167984
1	47310069	47319367	9298	47314718	13.2083333333333	19.3472222222222	13.2083333333333	18.3472222222222	13.2083333333333	16.4791666666667	0.719909159727479	0.682699210337401
1	47319379	47482199	162820	47400789	8.41666666666667	13.4097222222222	8.41666666666667	14.9722222222222	8.41666666666667	11.6041666666667	0.562152133580705	0.627654065251165
1	47483539	47813351	329812	47648445	3.56659146660832e-15	14.3611111111111	3.56659146660832e-15	13.1180555555556	3.56659146660832e-15	12.5	2.71884156268712e-16	2.4835066305203e-16
1	47813393	47905891	92498	47859642	6.91666666666667	14.1180555555556	6.91666666666667	18.3888888888889	6.91666666666667	11.9375	0.376132930513595	0.489916379734383
1	48215200	48526701	311501	48370950.5	0.270833333333333	5.94444444444444	0.270833333333333	9.84027777777778	0.270833333333333	1.08333333333333	0.0275229357798165	0.0455607476635514
1	48772984	49192156	419172	48982570	4.04166666666667	15.3680555555555	4.04166666666667	12.5694444444444	4.04166666666667	8.27083333333333	0.321546961325967	0.262991414369634
1	49388065	49654176	266111	49521120.5	2.33333333333334	8.06944444444444	2.33333333333334	7.77777777777778	2.33333333333334	1.58333333333333	0.3	0.289156626506025
1	49654197	49784662	130465	49719429.5	2.04166666666667	6.35416666666666	2.04166666666667	6.375	2.04166666666667	1.85416666666667	0.320261437908497	0.321311475409836
1	50629487	50659489	30002	50644488	6.54166666666667	13.6388888888889	6.54166666666667	8.48611111111112	6.54166666666667	5.45833333333334	0.770867430441899	0.479633401221996
1	50659623	50675339	15716	50667481	6.25	11.4444444444444	6.25	7.97222222222223	6.25	2.85416666666667	0.78397212543554	0.546116504854369
1	50675507	50688069	12562	50681788	6.52083333333334	13.6944444444445	6.52083333333334	7.85416666666667	6.52083333333334	4.02083333333334	0.830238726790451	0.476166328600406
1	50688073	50863643	175570	50775858	3.12500000000001	12.6180555555556	3.12500000000001	9.90277777777778	3.12500000000001	2.35416666666667	0.315568022440393	0.247660979636764
1	51284211	51317235	33024	51300723	3.95833333333334	11.9305555555556	3.95833333333334	14.6527777777778	3.95833333333334	7.79166666666667	0.270142180094787	0.331781140861467
1	51317742	51465155	147413	51391448.5	1.58333333333334	11.9027777777778	1.58333333333334	14.0833333333333	1.58333333333334	9	0.112426035502959	0.133022170361727
1	52219795	52394231	174436	52307013	2.75	16.4791666666667	2.75	12.6944444444444	2.75	11.1458333333333	0.216630196936543	0.166877370417193
1	52564801	52769631	204830	52667216	2.39583333333333	10.5416666666667	2.39583333333333	11.9375	2.39583333333333	6.91666666666667	0.200698080279232	0.227272727272727
1	52769633	52806652	37019	52788142.5	4.6875	16.0277777777778	4.6875	14.6666666666667	4.6875	15.4375	0.319602272727273	0.292461005199307
1	52807351	53076403	269052	52941877	10.375	23.5208333333333	10.375	16.0138888888889	10.375	23.5208333333333	0.647875108412836	0.441098317094774
1	53127132	53260905	133773	53194018.5	0.291666666666665	17.5902777777778	0.291666666666665	14.5416666666667	0.291666666666665	16.2708333333333	0.0200573065902578	0.0165811290959336
1	53840306	53996390	156084	53918348	2.75000000000001	8.625	2.75000000000001	12.7222222222222	2.75000000000001	7.08333333333333	0.216157205240175	0.318840579710146
1	53996421	54156068	159647	54076244.5	1.54166666666667	11.2638888888889	1.54166666666667	13.75	1.54166666666667	9.72916666666667	0.112121212121212	0.136868064118373
1	54183631	54352061	168430	54267846	0.208333333333334	13.4236111111111	0.208333333333334	13.8194444444444	0.208333333333334	11.3958333333333	0.0150753768844222	0.0155199172271082
1	54352295	54729744	377449	54541019.5	4.8125	12.9722222222222	4.8125	12.8611111111111	4.8125	9.45833333333333	0.374190064794817	0.370985010706638
1	54854872	54920010	65138	54887441	2.54166666666667	33.6111111111111	2.54166666666667	20.9583333333333	2.54166666666667	33.4583333333333	0.121272365805169	0.0756198347107439
1	54920011	55074811	154800	54997411	2.58333333333333	14.0138888888889	2.58333333333333	15.6666666666667	2.58333333333333	13	0.164893617021277	0.184340931615461
1	57351870	58078829	726959	57715349.5	5.70833333333333	19.6944444444444	5.70833333333333	17.6527777777778	5.70833333333333	15.9583333333333	0.323367427222659	0.28984485190409
1	58367269	58712907	345638	58540088	0.833333333333337	12.6180555555556	0.833333333333337	14.1805555555556	0.833333333333337	10.25	0.0587659157688543	0.0660429279031373
1	58715719	59308495	592776	59012107	3.29166666666667	13.0763888888889	3.29166666666667	14.3055555555556	3.29166666666667	10.5208333333333	0.230097087378641	0.251725969198088
1	59464947	59597051	132104	59530999	4.1875	15.9027777777778	4.1875	14.0069444444444	4.1875	13.3958333333333	0.298958849776896	0.263318777292576
1	59870530	60149787	279257	60010158.5	1.85416666666667	14.0069444444444	1.85416666666667	14.7777777777778	1.85416666666667	11.4791666666667	0.12546992481203	0.132374814080317
1	60835214	60877830	42616	60856522	2.66666666666667	21.4930555555556	2.66666666666667	18.0277777777778	2.66666666666667	21.3333333333333	0.147919876733436	0.124071082390953
1	60878006	61146328	268322	61012167	0.541666666666665	12.3958333333333	0.541666666666665	13.7222222222222	0.541666666666665	8.45833333333334	0.0394736842105262	0.0436974789915965
1	61146382	61450609	304227	61298495.5	4.83333333333334	13.8888888888889	4.83333333333334	9.27777777777779	4.83333333333334	13.75	0.520958083832336	0.348000000000001
1	62233104	62442361	209257	62337732.5	3.08333333333333	13.3541666666667	3.08333333333333	9.63888888888888	3.08333333333333	8.31250000000001	0.319884726224784	0.230889235569423
1	62442444	62550533	108089	62496488.5	1.95833333333333	11.9305555555556	1.95833333333333	14.4027777777778	1.95833333333333	11.6875	0.135969141755063	0.164144353899884
1	62928393	63048795	120402	62988594	3.75	22.25	3.75	18.7777777777778	3.75	20.9375	0.199704142011834	0.168539325842697
1	63259040	63329961	70921	63294500.5	7.33333333333333	17.6666666666667	7.33333333333333	14.7222222222222	7.33333333333333	13.1666666666667	0.49811320754717	0.415094339622642
1	63329997	63360899	30902	63345448	7.1875	18.0555555555556	7.1875	16.9375	7.1875	14.9166666666667	0.424354243542435	0.398076923076923
1	64019996	64133211	113215	64076603.5	16.9583333333333	28.7013888888889	16.9583333333333	21.3472222222222	16.9583333333333	23.0208333333333	0.794404684450228	0.590854101137189
1	64133267	64249186	115919	64191226.5	5.875	24.8055555555556	5.875	19.4027777777778	5.875	23.4583333333333	0.302791696492484	0.236842105263158
1	65832882	66405363	572481	66119122.5	0.270833333333334	13.3125	0.270833333333334	13.3263888888889	0.270833333333334	10.625	0.020323084940073	0.0203442879499218
1	66502167	66606604	104437	66554385.5	3.29166666666667	26.5763888888889	3.29166666666667	16.5416666666667	3.29166666666667	26.3958333333333	0.198992443324937	0.123856806898354
1	68098296	68440298	342002	68269297	0.708333333333335	9.09027777777778	0.708333333333335	12.7916666666667	0.708333333333335	4.83333333333333	0.0553745928338764	0.0779220779220782
1	70925685	71579378	653693	71252531.5	1.91666666666667	10.7361111111111	1.91666666666667	12.25	1.91666666666667	6.625	0.156462585034014	0.178525226390686
1	71579860	72051644	471784	71815752	11.3125	24.7222222222222	11.3125	17.375	11.3125	13.7916666666667	0.651079136690648	0.457584269662921
1	72055295	72232782	177487	72144038.5	1.375	12.0138888888889	1.375	13.8194444444444	1.375	11.1666666666667	0.099497487437186	0.114450867052023
1	72233343	72870307	636964	72551825	5.66666666666667	14.6527777777778	5.66666666666667	13.75	5.66666666666667	10.4791666666667	0.412121212121212	0.386729857819906
1	73879392	74774873	895481	74327132.5	4	18.6805555555556	4	12.6388888888889	4	17.6875	0.316483516483517	0.214126394052045
1	76241135	76636477	395342	76438806	1.04166666666667	8.90972222222222	1.04166666666667	11.7222222222222	1.04166666666667	4.72916666666667	0.0888625592417063	0.116913484021824
1	76636797	76745085	108288	76690941	1.47916666666667	14.5277777777778	1.47916666666667	17.0902777777778	1.47916666666667	13.4375	0.0865501828524991	0.101816443594646
1	76745240	77227224	481984	76986232	4	16.3125	4	17.8888888888889	4	10.8958333333333	0.22360248447205	0.245210727969349
1	77250526	77555490	304964	77403008	10.6666666666667	24.1805555555556	10.6666666666667	19.0833333333333	10.6666666666667	20.2291666666667	0.558951965065502	0.441125789775991
1	77555520	77577485	21965	77566502.5	0.125000000000004	8.02777777777777	0.125000000000004	18.7916666666667	0.125000000000004	4.875	0.00665188470066538	0.0155709342560558
1	77584061	77853885	269824	77718973	1.875	12.4444444444444	1.875	18.8194444444444	1.875	9.02083333333333	0.0996309963099632	0.150669642857143
1	77853907	78029454	175547	77941680.5	3.91666666666667	13.0138888888889	3.91666666666667	14.0277777777778	3.91666666666667	8.6875	0.279207920792079	0.300960512273213
1	78029607	79141076	1111469	78585341.5	2.1875	17	2.1875	19.8958333333333	2.1875	14.5	0.109947643979058	0.128676470588235
1	79310639	79441278	130639	79375958.5	2.33333333333334	14.3194444444444	2.33333333333334	13.5416666666667	2.33333333333334	11.7708333333333	0.172307692307693	0.162948593598448
1	79441355	79728664	287309	79585009.5	4.20833333333334	11.4583333333333	4.20833333333334	11.5416666666667	4.20833333333334	9.3125	0.364620938628159	0.367272727272728
1	80004083	80197562	193479	80100822.5	0.583333333333334	15.4027777777778	0.583333333333334	12.8888888888889	0.583333333333334	8.10416666666667	0.0452586206896552	0.0378719567177638
1	81418097	81928412	510315	81673254.5	0.666666666666667	12.2569444444444	0.666666666666667	14.2222222222222	0.666666666666667	9.02083333333333	0.046875	0.0543909348441926
1	81931579	83089321	1157742	82510450	4.33333333333333	14.8611111111111	4.33333333333333	13.9583333333333	4.33333333333333	9.08333333333334	0.31044776119403	0.291588785046729
1	83643855	83897788	253933	83770821.5	2.75	12.2083333333333	2.75	9.38888888888889	2.75	6.08333333333333	0.292899408284024	0.225255972696246
1	84997606	85999156	1001550	85498381	1.45833333333333	14.75	1.45833333333333	12.5833333333333	1.45833333333333	9.625	0.115894039735099	0.098870056497175
1	85999698	86596338	596640	86298018	2.8125	21.3819444444444	2.8125	15.1875	2.8125	15.4791666666667	0.185185185185185	0.131536213056187
1	86599670	86645827	46157	86622748.5	5.04166666666667	16.2083333333333	5.04166666666667	14.2638888888889	5.04166666666667	6.6875	0.353456669912366	0.311053984575836
1	89987234	91371147	1383913	90679190.5	1.52083333333333	17.9583333333333	1.52083333333333	14.4791666666667	1.52083333333333	16	0.105035971223022	0.0846867749419953
1	91371901	91785098	413197	91578499.5	1	11.5694444444444	1	11.2916666666667	1	9.25	0.0885608856088564	0.0864345738295321
1	91785104	92250297	465193	92017700.5	0.270833333333334	12.7708333333333	0.270833333333334	13.9027777777778	0.270833333333334	9.64583333333334	0.0194805194805195	0.0212071778140294
1	93772112	94377060	604948	94074586	1.08333333333333	13.5972222222222	1.08333333333333	12.6111111111111	1.08333333333333	9.875	0.0859030837004405	0.0796731358529111
1	94432890	94689835	256945	94561362.5	4.125	15.7638888888889	4.125	10.7083333333333	4.125	8.52083333333333	0.385214007782101	0.261674008810573
1	94689864	95675584	985720	95182724	0.41666666666667	13.8958333333333	0.41666666666667	11.0277777777778	0.41666666666667	11.4791666666667	0.0377833753148617	0.0299850074962521
1	96331544	97042967	711423	96687255.5	4.79166666666666	17.4236111111111	4.79166666666666	11.7916666666667	4.79166666666666	6.72916666666667	0.406360424028268	0.275009964129135
1	98079293	99002358	923065	98540825.5	3.39583333333334	11.9930555555556	3.39583333333334	15.2430555555556	3.39583333333334	7.10416666666667	0.222779043280182	0.283149971048061
1	99002385	99546835	544450	99274610	1.64583333333334	7.36805555555555	1.64583333333334	12.3194444444444	1.64583333333334	3.83333333333333	0.133596392333709	0.223374175306315
1	99546864	99933289	386425	99740076.5	1.95833333333334	8.48611111111111	1.95833333333334	13.6805555555556	1.95833333333334	5.5	0.143147208121828	0.230769230769231
1	99933885	100915030	981145	100424457.5	0.66666666666667	13.2847222222222	0.66666666666667	14.125	0.66666666666667	9.52083333333333	0.0471976401179943	0.0501829587036071
1	100915219	101999971	1084752	101457595	3.33333333333333	19.9166666666667	3.33333333333333	15.8333333333333	3.33333333333333	18.2708333333333	0.210526315789474	0.167364016736402
1	102746368	102948724	202356	102847546	7.45833333333333	19.6805555555556	7.45833333333333	15.2916666666667	7.45833333333333	15.5625	0.487738419618528	0.378969654199012
1	102948861	103352832	403971	103150846.5	2.33333333333333	21.2777777777778	2.33333333333333	13.0416666666667	2.33333333333333	12.0208333333333	0.178913738019169	0.109660574412533
1	105682478	106064031	381553	105873254.5	1.58333333333334	9.39583333333334	1.58333333333334	13.0833333333333	1.58333333333334	7.77083333333334	0.121019108280255	0.168514412416852
1	106065483	106853915	788432	106459699	4	27.625	4	14.9722222222222	4	27.4791666666667	0.267161410018553	0.144796380090498
1	107288864	107305810	16946	107297337	0.666666666666665	4.95138888888889	0.666666666666665	11.1527777777778	0.666666666666665	1.20833333333333	0.0597758405977583	0.134642356241234
1	110646254	111228661	582407	110937457.5	1.89583333333333	12.3611111111111	1.89583333333333	14.7013888888889	1.89583333333333	11.6041666666667	0.12895606991025	0.153370786516854
1	113982603	114855981	873378	114419292	8.66666666666667	15.9236111111111	8.66666666666667	13.1388888888889	8.66666666666667	14.1458333333333	0.659619450317125	0.544265154819015
1	114856058	114913703	57645	114884880.5	6.41666666666668	11.3958333333333	6.41666666666668	9.13888888888889	6.41666666666668	9.85416666666667	0.702127659574469	0.563071297989032
1	114913883	115075809	161926	114994846	6.70833333333334	15.625	6.70833333333334	10.1805555555556	6.70833333333334	14.4375	0.65893587994543	0.429333333333334
1	115075981	115346296	270315	115211138.5	3	7.90277777777778	3	11.5	3	5.97916666666667	0.260869565217391	0.379613356766256
1	115346329	115492431	146102	115419380	0.833333333333336	18.0347222222222	0.833333333333336	20.8888888888889	0.833333333333336	17.8125	0.0398936170212767	0.0462071621101272
1	115493795	116062543	568748	115778169	7.22916666666667	20.7847222222222	7.22916666666667	22.8819444444444	7.22916666666667	20.3958333333333	0.315933232169955	0.347811560307384
1	116069138	116130728	61590	116099933	1.02083333333334	17.3263888888889	1.02083333333334	21.4652777777778	1.02083333333334	17.2916666666667	0.0475574247816242	0.0589178356713429
1	116130998	116464025	333027	116297511.5	3.47916666666667	15.4791666666667	3.47916666666667	18.0069444444444	3.47916666666667	12.7291666666667	0.193212495179329	0.224764468371467
1	118127224	119167525	1040301	118647374.5	3.29166666666667	9.99305555555556	3.29166666666667	10.9444444444444	3.29166666666667	8.60416666666667	0.300761421319797	0.329395413481585
1	119167536	119331780	164244	119249658	0.562500000000003	4.53472222222223	0.562500000000003	9.99652777777778	0.562500000000003	2.95833333333334	0.0562695380340399	0.124042879019909
1	119426353	119678137	251784	119552245	0.604166666666667	13.2777777777778	0.604166666666667	15.2430555555556	0.604166666666667	12.2083333333333	0.0396355353075171	0.0455020920502092
1	119678490	120011613	333123	119845051.5	6.79166666666667	13.4513888888889	6.79166666666667	9.7638888888889	6.79166666666667	12.8541666666667	0.695590327169275	0.504904491481673
1	120011629	120127106	115477	120069367.5	10.625	32.9236111111111	10.625	12.7638888888889	10.625	32.7916666666667	0.832426550598477	0.322716726429023
1	120159792	120225466	65674	120192629	13.625	31.2361111111111	13.625	16.5694444444444	13.625	30.7291666666667	0.822296730930428	0.436193863939529
1	121454283	121520687	66404	121487485	7.12500000000001	13.4444444444444	7.12500000000001	18.6805555555556	7.12500000000001	11.0416666666667	0.381412639405205	0.529958677685951
1	121521064	121805011	283947	121663037.5	1.66666666666668	10.2222222222222	1.66666666666668	17.0555555555556	1.66666666666668	6.25	0.0977198697068411	0.163043478260871
1	122416782	124146331	1729549	123281556.5	1.70833333333333	15.6736111111111	1.70833333333333	16.7916666666667	1.70833333333333	15.4166666666667	0.101736972704715	0.108994240141781
1	127516573	139946338	12429765	133731455.5	2.45833333333333	22.1180555555556	2.45833333333333	13.875	2.45833333333333	21.7291666666667	0.177177177177177	0.111145996860283
1	142906778	143353558	446780	143130168	3.875	8.09722222222222	3.875	10.5277777777778	3.875	3.375	0.368073878627968	0.478559176672384
1	143354019	145295959	1941940	144324989	12.5416666666667	28.75	12.5416666666667	15.9722222222222	12.5416666666667	26.7708333333333	0.785217391304348	0.436231884057971
1	145295995	145854200	558205	145575097.5	12.875	37.8194444444444	12.875	14.4305555555555	12.875	37.7916666666667	0.892204042348412	0.340433345574734
1	145855126	145919536	64410	145887331	11.9583333333333	29.4861111111111	11.9583333333333	12.2916666666667	11.9583333333333	29.3125	0.972881355932203	0.405558172397551
1	145919558	146393490	473932	146156524	14.9583333333333	39.125	14.9583333333333	16.2916666666667	14.9583333333333	38.8125	0.918158567774936	0.382321618743344
1	147245266	147906073	660807	147575669.5	1.83333333333334	17.5138888888889	1.83333333333334	15.2361111111111	1.83333333333334	15.8333333333333	0.120328167730173	0.104678826328311
1	147906088	148073335	167247	147989711.5	5.16666666666667	20.2291666666667	5.16666666666667	15.2222222222222	5.16666666666667	19.5	0.339416058394161	0.255406797116375
1	148075066	148244679	169613	148159872.5	5.62499999999999	10.4097222222222	5.62499999999999	13.1805555555556	5.62499999999999	8.31249999999999	0.426765015806111	0.540360240160107
1	148245583	148475132	229549	148360357.5	7.66666666666666	15.375	7.66666666666666	17.4722222222222	7.66666666666666	13.5416666666667	0.43879173290938	0.498644986449864
1	148521822	148767389	245567	148644605.5	1.9375	13.5486111111111	1.9375	16.1736111111111	1.9375	13.1666666666667	0.119793902962645	0.143003587903639
1	148767489	148928820	161331	148848154.5	5.33333333333334	10.2222222222222	5.33333333333334	10.6944444444445	5.33333333333334	8.64583333333333	0.498701298701299	0.521739130434783
1	148928884	149322441	393557	149125662.5	6.58333333333334	17.6180555555556	6.58333333333334	11.0555555555556	6.58333333333334	16.2708333333333	0.595477386934673	0.373669688608593
1	150122065	150508834	386769	150315449.5	4.41666666666667	20.2152777777778	4.41666666666667	14.2916666666667	4.41666666666667	18.75	0.309037900874636	0.218481621435933
1	150508883	150716080	207197	150612481.5	5.54166666666667	22.5555555555556	5.54166666666667	13.5555555555556	5.54166666666667	22.5	0.408811475409837	0.245689655172414
1	150716496	151269685	553189	150993090.5	0.291666666666669	15.0625	0.291666666666669	16.375	0.291666666666669	14.25	0.0178117048346057	0.0193637621023515
1	151269687	151711662	441975	151490674.5	3.58333333333333	12.1041666666667	3.58333333333333	10.3333333333333	3.58333333333333	11.4583333333333	0.346774193548387	0.296041308089501
1	152089708	152181616	91908	152135662	4.54166666666667	9.08333333333334	4.54166666666667	9.45833333333334	4.54166666666667	8.625	0.480176211453745	0.500000000000001
1	152181657	153258212	1076555	152719934.5	1.3125	9.31944444444444	1.3125	13.9791666666667	1.3125	7.77083333333333	0.0938897168405366	0.140834575260805
1	153258224	153735967	477743	153497095.5	3.16666666666667	11.5694444444444	3.16666666666667	11.1527777777778	3.16666666666667	6.75	0.283935242839353	0.273709483793518
1	153736156	154522434	786278	154129295	1.20833333333334	12.1875	1.20833333333334	15.0555555555556	1.20833333333334	10.8541666666667	0.0802583025830262	0.0991452991452996
1	154522672	154614397	91725	154568534.5	8.66666666666667	14.8888888888889	8.66666666666667	15.4722222222222	8.66666666666667	10.7083333333333	0.560143626570916	0.582089552238806
1	154614398	154873146	258748	154743772	5.95833333333334	10.8888888888889	5.95833333333334	14.2361111111111	5.95833333333334	6.35416666666667	0.418536585365854	0.547193877551021
1	154969739	155641246	671507	155305492.5	2.3125	23.6597222222222	2.3125	15.9930555555556	2.3125	22.3958333333333	0.144594007815892	0.0977399471675962
1	156229388	156329075	99687	156279231.5	0.750000000000002	18.4236111111111	0.750000000000002	15.4027777777778	0.750000000000002	18.3958333333333	0.0486925157799821	0.0407086317376556
1	156329258	156510730	181472	156419994	2	11.7916666666667	2	10.9722222222222	2	10.9375	0.182278481012658	0.169611307420495
1	157994945	158449152	454207	158222048.5	1.375	13.6666666666667	1.375	20.9583333333333	1.375	12.1875	0.0656063618290259	0.100609756097561
1	158647333	158769632	122299	158708482.5	20.5	34.3819444444444	20.5	26.5972222222222	20.5	22.4791666666667	0.770757180156658	0.596243183195314
1	158769705	159466358	696653	159118031.5	24.2916666666667	28.0763888888889	24.2916666666667	26.0416666666667	24.2916666666667	23.125	0.9328	0.8651991095721
1	159466624	159977709	511085	159722166.5	21	28.6111111111111	21	26.5694444444444	21	23.7083333333333	0.790381599581809	0.733980582524272
1	159977759	159991958	14199	159984858.5	12.3333333333333	20.0277777777778	12.3333333333333	19	12.3333333333333	13.8333333333333	0.649122807017544	0.615811373092927
1	160016663	160090997	74334	160053830	10.3333333333333	18.0069444444444	10.3333333333333	18.6666666666667	10.3333333333333	13.7291666666667	0.553571428571428	0.573852680293097
1	160091066	160212219	121153	160151642.5	13.7083333333333	25.7083333333333	13.7083333333333	14.8888888888889	13.7083333333333	20.7083333333333	0.920708955223881	0.53322528363047
1	160212698	160300403	87705	160256550.5	4.72916666666667	9.97222222222222	4.72916666666667	9.50694444444445	4.72916666666667	8.3125	0.497443389335281	0.474233983286909
1	160300417	160313984	13567	160307200.5	3.08333333333334	7.24305555555556	3.08333333333334	9.38888888888889	3.08333333333334	5.8125	0.328402366863906	0.425695110258869
1	160314849	160571081	256232	160442965	0.0833333333333322	15.4097222222222	0.0833333333333322	13.625	0.0833333333333322	12.6041666666667	0.00611620795107025	0.0054078413699864
1	160970296	161473075	502779	161221685.5	6.29166666666666	20.25	6.29166666666666	15.9305555555556	6.29166666666666	17.2291666666667	0.394943330427201	0.310699588477366
1	161473127	161482088	8961	161477607.5	12.4583333333333	33.7847222222222	12.4583333333333	13.9583333333333	12.4583333333333	32.2291666666667	0.892537313432836	0.368756423432682
1	161482095	161743500	261405	161612797.5	6.64583333333334	16.2986111111111	6.64583333333334	11.4930555555556	6.64583333333334	12.9583333333333	0.578247734138973	0.407754580315296
1	161762027	162274022	511995	162018024.5	5	16.4375	5	14.9409722222222	5	14.8958333333333	0.334650244015803	0.304182509505704
1	162274083	163377108	1103025	162825595.5	3.125	19.5069444444444	3.125	16.125	3.125	17.9166666666667	0.193798449612403	0.160199359202563
1	164968998	166009678	1040680	165489338	3.1875	15.9444444444444	3.1875	11.0138888888889	3.1875	14.1041666666667	0.289407313997478	0.199912891986062
1	166827203	168274321	1447118	167550762	0.416666666666666	17.25	0.416666666666666	13.6944444444444	0.416666666666666	15.8541666666667	0.0304259634888437	0.0241545893719806
1	168436838	170205789	1768951	169321313.5	0.125000000000001	17.7013888888889	0.125000000000001	19.9930555555556	0.125000000000001	14.75	0.00625217089267113	0.007061592781483
1	170205796	170331861	126065	170268828.5	9.37500000000001	19.7013888888889	9.37500000000001	16.4305555555556	9.37500000000001	15.75	0.570583262890955	0.475854776172013
1	170331906	170494064	162158	170412985	2.70833333333333	17.5972222222222	2.70833333333333	20.7916666666667	2.70833333333333	16.875	0.130260521042084	0.153906866614049
1	170823561	171461422	637861	171142491.5	2.6875	15.8541666666667	2.6875	10.0069444444444	2.6875	10.3958333333333	0.268563497571131	0.169513797634691
1	171461713	171786729	325016	171624221	0.0416666666666605	11.7152777777778	0.0416666666666605	18.2361111111111	0.0416666666666605	9.60416666666667	0.00228484386900195	0.00355660936573747
1	172301016	173163219	862203	172732117.5	4.125	15.1666666666667	4.125	14.8888888888889	4.125	13.3541666666667	0.27705223880597	0.271978021978022
1	174403680	174698023	294343	174550851.5	6.95833333333333	17.4236111111111	6.95833333333333	14.4305555555556	6.95833333333333	15.1875	0.482194417709336	0.399362295735353
1	174698087	175328408	630321	175013247.5	11.375	18.7361111111111	11.375	19.4583333333333	11.375	13.4583333333333	0.58458244111349	0.60711638250556
1	175328485	176085685	757200	175707085	2.58333333333334	14.9861111111111	2.58333333333334	17.6388888888889	2.58333333333334	11.5	0.146456692913386	0.172381835032438
1	176236092	176822405	586313	176529248.5	9.125	20.4930555555556	9.125	15.7361111111111	9.125	20.375	0.579876434245367	0.445272788885124
1	178429469	179008950	579481	178719209.5	4.75	15.375	4.75	14.2430555555556	4.75	14.1666666666667	0.333495855680156	0.308943089430894
1	182127771	182463946	336175	182295858.5	1.08333333333333	12.75	1.08333333333333	12.0833333333333	1.08333333333333	5.0625	0.0896551724137932	0.084967320261438
1	182559699	182724949	165250	182642324	8.41666666666667	17.4027777777778	8.41666666666667	12.3611111111111	8.41666666666667	4.0625	0.680898876404495	0.483639265762171
1	182725721	183176945	451224	182951333	0.604166666666664	11.7638888888889	0.604166666666664	14.0416666666667	0.604166666666664	10.0625	0.0430267062314538	0.0513577331759148
1	183322894	183874863	551969	183598878.5	1.79166666666667	8.625	1.79166666666667	12.125	1.79166666666667	5.14583333333333	0.147766323024055	0.207729468599034
1	183878392	184151410	273018	184014901	6.47916666666667	18.1597222222222	6.47916666666667	16.0902777777778	6.47916666666667	17.4583333333333	0.402675873974968	0.35678776290631
1	184153034	187149077	2996043	185651055.5	0.166666666666672	12.5347222222222	0.166666666666672	13.6875	0.166666666666672	8.9375	0.012176560121766	0.0132963988919672
1	188206124	188997867	791743	188601995.5	5.41666666666667	15.0277777777778	5.41666666666667	15.8333333333333	5.41666666666667	12.8125	0.342105263157895	0.360443622920518
1	189627742	189846369	218627	189737055.5	0.416666666666667	11.375	0.416666666666667	14.4166666666667	0.416666666666667	7	0.0289017341040463	0.0366300366300367
1	191888578	193282713	1394135	192585645.5	0.0624999999999995	14.6180555555556	0.0624999999999995	15.4652777777778	0.0624999999999995	13.0416666666667	0.0040413111809609	0.00427553444180519
1	193286681	193635291	348610	193460986	0.166666666666663	15.4444444444444	0.166666666666663	14.8194444444444	0.166666666666663	10.3541666666667	0.0112464854732894	0.0107913669064746
1	193635519	193902664	267145	193769091.5	0.458333333333334	6.27083333333334	0.458333333333334	12.4861111111111	0.458333333333334	4.79166666666667	0.0367074527252503	0.0730897009966778
1	194490453	194790954	300501	194640703.5	0.645833333333334	6.84722222222222	0.645833333333334	8.79861111111111	0.645833333333334	2.75	0.0734017363851619	0.0943204868154159
1	195524601	195811606	287005	195668103.5	1.16666666666667	11.1805555555556	1.16666666666667	12.5555555555556	1.16666666666667	5.20833333333333	0.092920353982301	0.104347826086957
1	196244511	196621034	376523	196432772.5	1.41666666666667	12.9166666666667	1.41666666666667	11.7222222222222	1.41666666666667	10.7916666666667	0.12085308056872	0.109677419354839
1	196621063	196918312	297249	196769687.5	1.8125	21.5694444444444	1.8125	16.1527777777778	1.8125	19.2083333333333	0.112209802235598	0.0840309079201545
1	196918444	197300719	382275	197109581.5	0.833333333333326	16.6527777777778	0.833333333333326	14.1666666666667	0.833333333333326	15.6458333333333	0.0588235294117642	0.0500417014178478
1	197300748	197579686	278938	197440217	4.70833333333333	17.6666666666667	4.70833333333333	13.3958333333333	4.70833333333333	16.125	0.351477449455677	0.266509433962264
1	197613251	198571753	958502	198092502	0.416666666666667	13.8402777777778	0.416666666666667	11.8055555555556	0.416666666666667	10.625	0.0352941176470589	0.0301053687907677
1	198595270	198947198	351928	198771234	7.5	16.9375	7.5	14.0972222222222	7.5	8.9375	0.532019704433497	0.44280442804428
1	198947405	199649099	701694	199298252	0.958333333333334	8.27083333333334	0.958333333333334	10.8611111111111	0.958333333333334	5.35416666666667	0.0882352941176472	0.115869017632242
1	199649157	199771566	122409	199710361.5	6.70833333333333	16.8472222222222	6.70833333333333	17.5694444444444	6.70833333333333	13.9583333333333	0.381818181818182	0.398186314921682
1	200033341	200315174	281833	200174257.5	3.35416666666667	12.3402777777778	3.35416666666667	11.4652777777778	3.35416666666667	8.14583333333333	0.292549969715324	0.271806415306697
1	202754290	202800240	45950	202777265	0.874999999999997	9.54166666666667	0.874999999999997	16.7083333333333	0.874999999999997	7.04166666666667	0.052369077306733	0.0917030567685586
1	202800245	203095394	295149	202947819.5	5.22916666666667	12.3472222222222	5.22916666666667	11.25	5.22916666666667	9.5625	0.464814814814815	0.423509561304837
1	203095447	203130059	34612	203112753	4.83333333333333	12.3541666666667	4.83333333333333	12.1111111111111	4.83333333333333	5.875	0.39908256880734	0.391231028667791
1	203130196	203165373	35177	203147784.5	5.25000000000001	12.5625	5.25000000000001	10.3055555555556	5.25000000000001	11.4375	0.509433962264152	0.417910447761194
1	203165399	203206771	41372	203186085	6.62500000000001	17.7361111111111	6.62500000000001	12.4583333333333	6.62500000000001	17.4375	0.531772575250836	0.373531714956931
1	203206975	203320717	113742	203263846	2.6875	16.5625	2.6875	12.4166666666667	2.6875	16	0.216442953020134	0.162264150943396
1	203320896	203666986	346090	203493941	6.22916666666667	18.7152777777778	6.22916666666667	14.2986111111111	6.22916666666667	18	0.4356483729966	0.332838589981447
1	204109803	204301949	192146	204205876	9.66666666666667	26.0555555555556	9.66666666666667	19.2222222222222	9.66666666666667	17.5	0.502890173410405	0.371002132196162
1	204301954	204478807	176853	204390380.5	8.79166666666667	21.8055555555556	8.79166666666667	19.6805555555556	8.79166666666667	8.625	0.446718419195483	0.403184713375796
1	204478986	204846502	367516	204662744	5.45833333333333	20.1041666666667	5.45833333333333	15.2361111111111	5.45833333333333	18.25	0.358249772105743	0.271502590673575
1	204846525	205233962	387437	205040243.5	1.875	14.0069444444444	1.875	15.5972222222222	1.875	12.4791666666667	0.120213713268032	0.133862171541894
1	205291037	205608404	317367	205449720.5	5.08333333333333	16.1319444444444	5.08333333333333	14.5416666666667	5.08333333333333	12.1875	0.349570200573066	0.31510977184675
1	206200217	206310832	110615	206255524.5	3.25	12.2916666666667	3.25	16	3.25	8.87500000000001	0.203125	0.264406779661017
1	206310912	206359207	48295	206335059.5	4.6875	14.0625	4.6875	16.5833333333333	4.6875	11.8125	0.282663316582914	0.333333333333333
1	206359257	206414874	55617	206387065.5	5.39583333333333	14.7638888888889	5.39583333333333	14.3888888888889	5.39583333333333	13.1041666666667	0.375	0.365475070555033
1	206414977	206496389	81412	206455683	1.33333333333334	11.6111111111111	1.33333333333334	11.2361111111111	1.33333333333334	9.91666666666667	0.118665018541409	0.114832535885168
1	206496504	206923890	427386	206710197	0.666666666666668	11.6527777777778	0.666666666666668	14.75	0.666666666666668	9.16666666666667	0.0451977401129944	0.0572109654350418
1	206923967	207314431	390464	207119199	1.95833333333333	14.0625	1.95833333333333	15.0972222222222	1.95833333333333	12.9375	0.129714811407544	0.139259259259259
1	207493833	207669231	175398	207581532	0.333333333333334	14.4027777777778	0.333333333333334	13.25	0.333333333333334	10.4375	0.0251572327044026	0.0231436837029894
1	207970697	208488809	518112	208229753	1.625	16.8472222222222	1.625	14.5138888888889	1.625	15.125	0.111961722488038	0.0964550700741964
1	208492583	208642683	150100	208567633	4.54166666666666	15.8541666666667	4.54166666666666	16.9305555555556	4.54166666666666	15.2916666666667	0.26825266611977	0.28646517739816
1	208805772	209064199	258427	208934985.5	3.875	12.5625	3.875	10.8055555555556	3.875	9.4375	0.358611825192802	0.308457711442786
1	209099981	209224364	124383	209162172.5	0.0833333333333327	11.5833333333333	0.0833333333333327	15.0277777777778	0.0833333333333327	9.95833333333333	0.00554528650646946	0.00719424460431649
1	209224447	209546244	321797	209385345.5	3.375	16.4930555555556	3.375	14.3888888888889	3.375	10.25	0.234555984555984	0.204631578947368
1	209546401	210146667	600266	209846534	2.25	14.8819444444444	2.25	12.375	2.25	12.4166666666667	0.181818181818182	0.151189920671955
1	210146975	210353420	206445	210250197.5	8.70833333333334	16.6180555555556	8.70833333333334	15.3611111111111	8.70833333333334	13.8541666666667	0.566907775768535	0.524028416213958
1	210353508	210411922	58414	210382715	7.08333333333334	11.3055555555556	7.08333333333334	11.5833333333333	7.08333333333334	9.33333333333334	0.611510791366907	0.626535626535627
1	210414638	210424092	9454	210419365	9.16666666666667	20.1944444444444	9.16666666666667	15.8333333333333	9.16666666666667	19.4166666666667	0.578947368421053	0.453920220082531
1	210424205	210427897	3692	210426051	7.33333333333334	11.0833333333333	7.33333333333334	11.4444444444445	7.33333333333334	10.6666666666667	0.640776699029126	0.661654135338346
1	210427944	210573294	145350	210500619	8.70833333333333	20.4652777777778	8.70833333333333	18.4722222222222	8.70833333333333	18.6458333333333	0.471428571428571	0.425517475398711
1	210573296	210680300	107004	210626798	2.04166666666667	12.4375	2.04166666666667	13.5694444444444	2.04166666666667	11.8541666666667	0.150460593654043	0.164154103852596
1	211379738	211576748	197010	211478243	0.875000000000001	17.2986111111111	0.875000000000001	11.0694444444444	0.875000000000001	16.875	0.0790464240903388	0.0505820955439583
1	211576841	211722722	145881	211649781.5	4.68749999999999	23.7916666666667	4.68749999999999	15.1805555555555	4.68749999999999	23.1875	0.308783165599268	0.197022767075306
1	211725276	212065093	339817	211895184.5	16.125	48.8125	16.125	16.125	16.125	48.8125	1	0.3303457106274
1	212065523	212114086	48563	212089804.5	7.5	17.0347222222222	7.5	11	7.5	16.8125	0.681818181818182	0.44027721157766
1	212114130	212213852	99722	212163991	4.83333333333334	11.7986111111111	4.83333333333334	10.0833333333333	4.83333333333334	11.6041666666667	0.479338842975207	0.409652736904061
1	212213853	212237369	23516	212225611	0.625000000000002	7.36111111111111	0.625000000000002	11.0694444444444	0.625000000000002	6.58333333333333	0.0564617314930993	0.0849056603773588
1	212237401	212307629	70228	212272515	2.375	9.00694444444444	2.375	13.5972222222222	2.375	6.54166666666667	0.174668028600613	0.263685427910563
1	212307716	212451262	143546	212379489	6.08333333333333	16.8194444444444	6.08333333333333	12.5555555555556	6.08333333333333	6.5	0.484513274336283	0.36168455821635
1	212451533	212543298	91765	212497415.5	3.54166666666667	16.8263888888889	3.54166666666667	16.9305555555556	3.54166666666667	16.2708333333333	0.209187858900738	0.210482872472142
1	212675344	212888084	212740	212781714	9.25	24.8888888888889	9.25	11.9444444444444	9.25	24.5833333333333	0.774418604651163	0.371651785714286
1	212888109	213003399	115290	212945754	11.0416666666667	24.6597222222222	11.0416666666667	17.625	11.0416666666667	21.7708333333333	0.626477541371158	0.447761194029851
1	213328833	213504170	175337	213416501.5	5.08333333333334	13.7013888888889	5.08333333333334	8.31944444444445	5.08333333333334	7.64583333333333	0.6110183639399	0.371008616320325
1	214671200	214823441	152241	214747320.5	8.58333333333334	16.6944444444444	8.58333333333334	16.125	8.58333333333334	13.7083333333333	0.532299741602067	0.51414309484193
1	214823499	214895366	71867	214859432.5	2.72916666666667	10.2638888888889	2.72916666666667	11.2013888888889	2.72916666666667	9.43750000000001	0.243645381277124	0.265899864682003
1	214895976	215024185	128209	214960080.5	6.35416666666667	18.4097222222222	6.35416666666667	16.1666666666667	6.35416666666667	14.8333333333333	0.393041237113402	0.345152772538665
1	215024220	215248107	223887	215136163.5	0.75	14.9861111111111	0.75	13.4861111111111	0.75	8.64583333333333	0.0556127703398558	0.0500463392029657
1	215248404	215401361	152957	215324882.5	0.458333333333332	18.2777777777778	0.458333333333332	16.1805555555556	0.458333333333332	12.7916666666667	0.0283261802575106	0.0250759878419452
1	215412939	215455522	42583	215434230.5	4.875	20.8055555555556	4.875	19.8194444444444	4.875	12.0833333333333	0.245970567624387	0.234312416555407
1	215714720	215825203	110483	215769961.5	3.91666666666667	15.3611111111111	3.91666666666667	10.3333333333333	3.91666666666667	7.25	0.379032258064516	0.25497287522604
1	215843506	215896969	53463	215870237.5	3.29166666666667	8.84722222222222	3.29166666666667	10.7916666666667	3.29166666666667	6.08333333333333	0.305019305019305	0.372056514913658
1	215897001	216350363	453362	216123682	0.291666666666665	15.4722222222222	0.291666666666665	14.2916666666667	0.291666666666665	14.1041666666667	0.020408163265306	0.018850987432675
1	216468381	216518992	50611	216493686.5	6.8125	12.9513888888889	6.8125	14.1388888888889	6.8125	9.06250000000001	0.481827111984283	0.526005361930295
1	216519044	216523041	3997	216521042.5	3.77083333333333	10.6458333333333	3.77083333333333	14.4097222222222	3.77083333333333	7.1875	0.261686746987952	0.354207436399217
1	216523176	216737844	214668	216630510	4.08333333333333	21.9930555555556	4.08333333333333	16	4.08333333333333	21.125	0.255208333333333	0.185664666877171
1	216740172	216896652	156480	216818412	2.04166666666667	17	2.04166666666667	14.1527777777778	2.04166666666667	16.125	0.144259077526988	0.120098039215687
1	216896693	216901088	4395	216898890.5	4.25000000000001	35	4.25000000000001	19.6388888888889	4.25000000000001	35	0.216407355021217	0.121428571428572
1	216901144	216945539	44395	216923341.5	0.687500000000004	16.5694444444444	0.687500000000004	14.9097222222222	0.687500000000004	16.3333333333333	0.0461108523521195	0.0414920368818108
1	217209350	217281282	71932	217245316	4.375	14.25	4.375	16.2777777777778	4.375	11.8333333333333	0.26877133105802	0.307017543859649
1	217281550	217323933	42383	217302741.5	1	10.1527777777778	1	12.6944444444445	1	8.70833333333333	0.0787746170678337	0.0984952120383038
1	217522390	217592257	69867	217557323.5	3.27083333333333	20.7222222222222	3.27083333333333	17.6319444444444	3.27083333333333	20.0208333333333	0.185506104765656	0.1578418230563
1	217643225	218390946	747721	218017085.5	3.08333333333334	14.7916666666667	3.08333333333334	10.8611111111111	3.08333333333334	12.5	0.283887468030691	0.208450704225352
1	218719433	218762173	42740	218740803	2.91433543964104e-16	9.58333333333333	2.91433543964104e-16	10.25	2.91433543964104e-16	4.39583333333333	2.84325408745467e-17	3.04104567614717e-17
1	219149089	219244900	95811	219196994.5	1.66666666666667	12.1458333333333	1.66666666666667	14.2083333333333	1.66666666666667	10.2916666666667	0.117302052785924	0.137221269296741
1	219529539	219824620	295081	219677079.5	5.375	14.2291666666667	5.375	11.4861111111111	5.375	6.5	0.467956469165659	0.377745241581259
1	219824700	220002981	178281	219913840.5	10.75	15.6111111111111	10.75	11.8055555555556	10.75	5.08333333333333	0.910588235294118	0.688612099644129
1	220003008	220127499	124491	220065253.5	0.333333333333334	18.4236111111111	0.333333333333334	13.5555555555556	0.333333333333334	16.6458333333333	0.0245901639344263	0.0180927252167358
1	220251453	220361165	109712	220306309	2.9375	13.4305555555556	2.9375	15.2638888888889	2.9375	11.2083333333333	0.192447679708826	0.218717683557394
1	220361297	220574046	212749	220467671.5	0.916666666666664	16.9444444444444	0.916666666666664	17.8888888888889	0.916666666666664	13.9791666666667	0.0512422360248446	0.0540983606557375
1	220574441	220769204	194763	220671822.5	2.60416666666667	15.0972222222222	2.60416666666667	12.2708333333333	2.60416666666667	10.125	0.212224108658744	0.172493100275989
1	220769226	220836871	67645	220803048.5	4.625	13.0972222222222	4.625	11.6805555555556	4.625	7.89583333333333	0.395957193816884	0.353128313891834
1	221247419	221449872	202453	221348645.5	8.47916666666666	16.3888888888889	8.47916666666666	16.8263888888889	8.47916666666666	15.3125	0.503920759389187	0.517372881355932
1	221636159	221642241	6082	221639200	5.75	13.0694444444444	5.75	12.4861111111111	5.75	6.22916666666667	0.460511679644049	0.439957492029755
1	221642260	221704911	62651	221673585.5	5.125	10.6666666666667	5.125	12.7083333333333	5.125	5.45833333333333	0.40327868852459	0.48046875
1	222176213	222228043	51830	222202128	2.47916666666667	18.5972222222222	2.47916666666667	17.8958333333333	2.47916666666667	17.7083333333333	0.138533178114086	0.133308439133682
1	222228044	222543717	315673	222385880.5	1.8125	24.2361111111111	1.8125	17.4236111111111	1.8125	23.2083333333333	0.104025508170586	0.0747851002865329
1	222889628	223090892	201264	222990260	3.25	12.7638888888889	3.25	13.6111111111111	3.25	11.1666666666667	0.238775510204082	0.254624591947769
1	223091068	223371049	279981	223231058.5	2.52083333333334	25.2152777777778	2.52083333333334	22.8541666666667	2.52083333333334	24.6875	0.110300820419326	0.099972459377582
1	223371383	223598215	226832	223484799	6.00000000000001	17.4444444444444	6.00000000000001	16.2777777777778	6.00000000000001	17	0.368600682593857	0.343949044585988
1	223598225	223601135	2910	223599680	11.1666666666667	26.2777777777778	11.1666666666667	11.5	11.1666666666667	26.25	0.971014492753623	0.424947145877379
1	223601178	223612782	11604	223606980	11.25	27.0277777777778	11.25	11.3611111111111	11.25	26.7291666666667	0.990220048899756	0.416238437821172
1	223612849	223823708	210859	223718278.5	6.02083333333333	23.3472222222222	6.02083333333333	14.3194444444444	6.02083333333333	20.9375	0.420465567410281	0.257882212968471
1	223994180	224133895	139715	224064037.5	4.85416666666666	15.7708333333333	4.85416666666666	15.0208333333333	4.85416666666666	9.10416666666666	0.323162274618585	0.30779392338177
1	224134238	224306643	172405	224220440.5	0.666666666666666	18.8402777777778	0.666666666666666	14.9722222222222	0.666666666666666	17.3541666666667	0.0445269016697588	0.035385182454847
1	225567828	226066657	498829	225817242.5	5.02083333333333	20.3680555555556	5.02083333333333	14.3958333333333	5.02083333333333	14.5416666666667	0.34876989869754	0.246505284691442
1	226066808	226238889	172081	226152848.5	3.16666666666666	13.9583333333333	3.16666666666666	16.6111111111111	3.16666666666666	9.91666666666667	0.190635451505017	0.226865671641791
1	226243441	226469215	225774	226356328	1.125	18.7430555555556	1.125	20.4305555555556	1.125	18.5	0.0550645819170634	0.0600222304557246
1	227119644	227499005	379361	227309324.5	5.125	11.0763888888889	5.125	9.125	5.125	4.91666666666667	0.561643835616438	0.46269592476489
1	228112821	228480932	368111	228296876.5	3.25	20.0694444444444	3.25	15.9444444444444	3.25	18.2708333333333	0.20383275261324	0.161937716262976
1	228480934	228516131	35197	228498532.5	0.0833333333333316	3.55555555555556	0.0833333333333316	11.1666666666666	0.0833333333333316	2.5	0.00746268656716404	0.0234374999999995
1	228516137	228547606	31469	228531871.5	2.66666666666667	7.50000000000001	2.66666666666667	10.7777777777778	2.66666666666667	6.83333333333334	0.247422680412371	0.355555555555555
1	228547634	228551330	3696	228549482	1.25	7.41666666666668	1.25	12.0138888888889	1.25	7.08333333333334	0.104046242774567	0.168539325842696
1	228551405	228552886	1481	228552145.5	0.916666666666665	5.50000000000001	0.916666666666665	10.7777777777778	0.916666666666665	4.66666666666667	0.0850515463917526	0.166666666666666
1	229153876	229243762	89886	229198819	0.333333333333334	10.1111111111111	0.333333333333334	16.6111111111111	0.333333333333334	8.99999999999999	0.0200668896321071	0.0329670329670331
1	229243776	229274507	30731	229259141.5	0.791666666666668	13.8888888888889	0.791666666666668	17.6527777777778	0.791666666666668	12.7708333333333	0.0448465774980331	0.0570000000000001
1	229763795	229919125	155330	229841460	0.645833333333327	27.0833333333333	0.645833333333327	19.2986111111111	0.645833333333327	26.7916666666667	0.033465275278877	0.0238461538461536
1	229952995	230096909	143914	230024952	0.500000000000001	16.4444444444444	0.500000000000001	14.7638888888889	0.500000000000001	14.25	0.0338664158043274	0.0304054054054055
1	230243726	230624695	380969	230434210.5	2.41666666666667	16.8263888888889	2.41666666666667	18.2777777777778	2.41666666666667	13.6875	0.132218844984802	0.143623607098638
1	230656531	230947299	290768	230801915	0.624999999999999	18.5486111111111	0.624999999999999	20.2638888888889	0.624999999999999	17.0833333333333	0.0308430431802604	0.0336952452265068
1	230947430	231251863	304433	231099646.5	1.91666666666666	21.125	1.91666666666666	18.6666666666667	1.91666666666666	18.4166666666667	0.102678571428571	0.0907297830374752
1	231251887	231408621	156734	231330254	18.5416666666667	25.9791666666667	18.5416666666667	23.9583333333333	18.5416666666667	23.8333333333333	0.773913043478261	0.713712910986367
1	234481019	234876380	395361	234678699.5	5.125	21.5555555555556	5.125	17.5416666666667	5.125	18.8541666666667	0.292161520190024	0.237757731958763
1	234876470	235480601	604131	235178535.5	2.54166666666667	21.1111111111111	2.54166666666667	19.1805555555556	2.54166666666667	19.4375	0.132512671976829	0.120394736842105
1	235506137	235766308	260171	235636222.5	2.5	22.3402777777778	2.5	16.4583333333333	2.5	21.2916666666667	0.151898734177215	0.111905502020516
1	235766345	236050086	283741	235908215.5	1.29166666666666	13.4027777777778	1.29166666666666	13.4583333333333	1.29166666666666	9.875	0.0959752321981423	0.0963730569948185
1	236283984	236676458	392474	236480221	8.54166666666667	16.8888888888889	8.54166666666667	14.25	8.54166666666667	8.9375	0.599415204678363	0.505756578947368
1	236676582	236925324	248742	236800953	12.7916666666667	25.2847222222222	12.7916666666667	18.3194444444444	12.7916666666667	11.7708333333333	0.698256254738438	0.505904971161769
1	236963196	237145621	182425	237054408.5	10.5	21.5833333333333	10.5	21.6388888888889	10.5	19.25	0.485237483953787	0.486486486486486
1	237145660	237227131	81471	237186395.5	10.0833333333333	24.0416666666667	10.0833333333333	15.9166666666667	10.0833333333333	23.5	0.633507853403141	0.419410745233969
1	237227256	237520086	292830	237373671	16.6666666666667	27.1736111111111	16.6666666666667	24.5138888888889	16.6666666666667	26.0833333333333	0.679886685552408	0.613340148223869
1	237805928	237999666	193738	237902797	1.22916666666667	15.4027777777778	1.22916666666667	17.3541666666667	1.22916666666667	15.1875	0.0708283313325331	0.0798016230838594
1	238720793	239559858	839065	239140325.5	1.16666666666667	17.1319444444444	1.16666666666667	14.4583333333333	1.16666666666667	13.5208333333333	0.080691642651297	0.0680989055533037
1	239560001	239726445	166444	239643223	6.54166666666666	28.7916666666667	6.54166666666666	17.8194444444444	6.54166666666666	28.5	0.367108339828527	0.227206946454414
1	240096245	240334586	238341	240215415.5	1.33333333333334	12.875	1.33333333333334	14.9444444444444	1.33333333333334	11.875	0.0892193308550189	0.103559870550162
1	240334933	240437647	102714	240386290	1.3125	12.8680555555556	1.3125	10.8333333333333	1.3125	9.70833333333333	0.121153846153846	0.101996762007555
1	240438717	240565805	127088	240502261	3.04166666666667	14.5833333333333	3.04166666666667	15.4305555555556	3.04166666666667	13.4583333333333	0.197119711971197	0.208571428571429
1	241418230	241462040	43810	241440135	1.3125	7.07638888888889	1.3125	13.1111111111111	1.3125	4.20833333333333	0.10010593220339	0.185475956820412
1	241462101	242346339	884238	241904220	2.6875	15.4097222222222	2.6875	10.8125	2.6875	7.97916666666667	0.248554913294798	0.174402884182064
1	242594379	242636785	42406	242615582	14.9166666666667	36.3958333333333	14.9166666666667	28.6388888888889	14.9166666666667	36.3958333333333	0.520853540252182	0.409845449341729
1	242831339	242962849	131510	242897094	6.66666666666667	17.8333333333333	6.66666666666667	9.66666666666667	6.66666666666667	17.5208333333333	0.689655172413793	0.373831775700935
1	242962886	243255683	292797	243109284.5	6.49999999999999	27.2291666666667	6.49999999999999	15.2222222222222	6.49999999999999	26.9791666666667	0.427007299270073	0.238714613618975
1	243255685	244073747	818062	243664716	2.33333333333334	15.3263888888889	2.33333333333334	15.7916666666667	2.33333333333334	14.3541666666667	0.147757255936676	0.152242863615768
1	244074180	244430867	356687	244252523.5	1.04166666666667	15.0763888888889	1.04166666666667	20.875	1.04166666666667	12.8125	0.0499001996007984	0.069092584062644
1	244439410	244823057	383647	244631233.5	4.41666666666667	19.4652777777778	4.41666666666667	21.7222222222222	4.41666666666667	10.75	0.203324808184143	0.226899750267571
1	244823287	245093177	269890	244958232	5.41666666666666	24.0972222222222	5.41666666666666	18.9444444444444	5.41666666666666	20.8333333333333	0.285923753665689	0.22478386167147
1	246009872	246123945	114073	246066908.5	1.5	23.5	1.5	16.5	1.5	23.0416666666667	0.0909090909090909	0.0638297872340425
1	246772974	247463854	690880	247118414	1.22916666666667	13.0555555555556	1.22916666666667	18.1597222222222	1.22916666666667	7.1875	0.0676864244741874	0.0941489361702128
1	247464173	248163068	698895	247813620.5	5.95833333333334	14.625	5.95833333333334	12.8194444444444	5.95833333333334	13.5833333333333	0.464788732394367	0.407407407407408
1	248486423	248652213	165790	248569318	5.33333333333334	16.2777777777778	5.33333333333334	23.3333333333333	5.33333333333334	12.5	0.228571428571429	0.32764505119454
1	248804171	249125364	321193	248964767.5	13.5833333333333	24.7083333333333	13.5833333333333	22.9305555555556	13.5833333333333	18.3541666666667	0.5923682616596	0.549747048903879
1	249125415	249299228	173813	249212321.5	6.9375	14.5902777777778	6.9375	17.0972222222222	6.9375	13.0833333333333	0.405767668562145	0.475487862922418
1	249382817	249478793	95976	249430805	11.4166666666667	20.0833333333333	11.4166666666667	17.8888888888889	11.4166666666667	16.4166666666667	0.638198757763975	0.568464730290456
1	249480964	249633639	152675	249557301.5	0.958333333333335	7.56944444444444	0.958333333333335	14.8333333333333	0.958333333333335	5.33333333333333	0.0646067415730339	0.126605504587156
1	250154610	250362196	207586	250258403	16.2708333333333	26.7916666666667	16.2708333333333	21.8194444444444	16.2708333333333	26.7916666666667	0.745703373647359	0.607309486780716
1	250362978	250615820	252842	250489399	4.29166666666667	16.0763888888889	4.29166666666667	13.6666666666667	4.29166666666667	15.1041666666667	0.314024390243902	0.26695464362851
1	250615828	251139948	524120	250877888	6.91666666666667	16.75	6.91666666666667	16.8055555555556	6.91666666666667	15	0.411570247933884	0.412935323383085
1	251149180	251202511	53331	251175845.5	2.41666666666667	17.7361111111111	2.41666666666667	12.1944444444444	2.41666666666667	17.6666666666667	0.198177676537586	0.136256851996868
1	251886040	252350770	464730	252118405	2.95833333333333	15.4236111111111	2.95833333333333	16.3055555555556	2.95833333333333	12.8958333333333	0.181431005110732	0.191805493021162
1	252350883	252534695	183812	252442789	5.375	21.5347222222222	5.375	20.3194444444444	5.375	19.8333333333333	0.264524948735475	0.249596904224444
1	252795516	252865944	70428	252830730	5.41666666666667	17.6944444444444	5.41666666666667	16.5277777777778	5.41666666666667	17.5	0.327731092436975	0.306122448979592
1	252866096	253089676	223580	252977886	4.16666666666667	19.1666666666667	4.16666666666667	21.2222222222222	4.16666666666667	18.5	0.196335078534032	0.217391304347826
1	253089811	253335163	245352	253212487	0.25	10.1666666666667	0.25	13.9722222222222	0.25	8.9375	0.0178926441351889	0.0245901639344263
1	253336883	253434852	97969	253385867.5	2.66666666666667	15.5277777777778	2.66666666666667	15.2777777777778	2.66666666666667	8.91666666666667	0.174545454545455	0.171735241502684
1	253452791	253577212	124421	253515001.5	1.75	9.43055555555556	1.75	14.1388888888889	1.75	5.58333333333333	0.1237721021611	0.185567010309278
1	253577280	253698526	121246	253637903	1.58333333333333	7.63194444444445	1.58333333333333	10.2083333333333	1.58333333333333	6.54166666666667	0.155102040816327	0.207461328480437
1	254015844	254321399	305555	254168621.5	3.91666666666667	13.0277777777778	3.91666666666667	11.6388888888889	3.91666666666667	11.1666666666667	0.336515513126492	0.300639658848614
1	254321485	254403128	81643	254362306.5	8.9375	30.2777777777778	8.9375	15.2291666666667	8.9375	29.8958333333333	0.586867305061559	0.295183486238532
1	254584281	254616494	32213	254600387.5	3.5	13.1527777777778	3.5	14.1805555555556	3.5	11.3958333333333	0.246816846229187	0.26610348468849
1	254617112	254858334	241222	254737723	7.5	12.9375	7.5	13.4027777777778	7.5	8.16666666666667	0.559585492227979	0.579710144927536
1	254858686	254945257	86571	254901971.5	0.395833333333332	3.93055555555556	0.395833333333332	9.70138888888889	0.395833333333332	2.16666666666667	0.0408017179670721	0.100706713780918
1	254945335	255145061	199726	255045198	15.0416666666667	20.8194444444444	15.0416666666667	20.0416666666667	15.0416666666667	18.5208333333333	0.750519750519751	0.722481654436291
1	256349980	256512777	162797	256431378.5	5.0625	15.3055555555556	5.0625	17.1458333333333	5.0625	14.4583333333333	0.295261239368165	0.33076225045372
1	256773286	257244026	470740	257008656	7.20833333333334	34.2916666666667	7.20833333333334	17.9305555555556	7.20833333333334	33.7083333333333	0.402013942680093	0.210206561360875
1	258065014	258444506	379492	258254760	1.79166666666667	11.9861111111111	1.79166666666667	13.75	1.79166666666667	8.89583333333333	0.13030303030303	0.149478563151796
1	258444843	258579106	134263	258511974.5	2	15.2777777777778	2	15.9444444444445	2	13.7291666666667	0.125435540069687	0.130909090909091
1	259277062	259435743	158681	259356402.5	0.5	13.3333333333333	0.5	14.75	0.5	12.8125	0.0338983050847457	0.0375
1	259860221	260219342	359121	260039781.5	3.29166666666667	18.2638888888889	3.29166666666667	18.9305555555556	3.29166666666667	15.7083333333333	0.173881144534116	0.180228136882129
1	260219710	260776132	556422	260497921	1.5	21.3194444444444	1.5	15.2361111111111	1.5	16.5208333333333	0.09845031905196	0.0703583061889251
1	260779887	261166271	386384	260973079	3.02083333333334	8.73611111111111	3.02083333333334	12.1527777777778	3.02083333333334	5.64583333333334	0.248571428571429	0.345786963434023
1	261166301	261291032	124731	261228666.5	10.125	25.4861111111111	10.125	12.7638888888889	10.125	25.375	0.793253536452666	0.397275204359673
1	261291139	261998069	706930	261644604	5	22.6736111111111	5	16.5555555555555	5	22.6458333333333	0.302013422818792	0.22052067381317
1	262099442	262291846	192404	262195644	2.625	19.4166666666667	2.625	13.6805555555556	2.625	12.625	0.191878172588833	0.13519313304721
1	262485683	262518165	32482	262501924	4.29166666666666	12.9583333333333	4.29166666666666	14.4027777777778	4.29166666666666	9.77083333333334	0.297974927675988	0.331189710610932
1	262782985	262791849	8864	262787417	1.75	14.2916666666667	1.75	16.0277777777778	1.75	10.75	0.109185441941074	0.122448979591837
1	262791857	263185695	393838	262988776	5.79166666666667	14.9166666666667	5.79166666666667	15.4861111111111	5.79166666666667	13.4166666666667	0.373991031390135	0.388268156424581
1	263186451	263260687	74236	263223569	1.08333333333333	14.375	1.08333333333333	18.3611111111111	1.08333333333333	13.375	0.0590015128593041	0.0753623188405797
1	263260820	263711832	451012	263486326	10.2083333333333	15.9444444444444	10.2083333333333	12.7083333333333	10.2083333333333	6.95833333333333	0.80327868852459	0.640243902439025
1	264167097	264585326	418229	264376211.5	0.333333333333331	15.6041666666667	0.333333333333331	17.25	0.333333333333331	14.875	0.0193236714975844	0.021361815754339
1	265466343	265740174	273831	265603258.5	8.33333333333333	20.7708333333333	8.33333333333333	21.5	8.33333333333333	15.6875	0.387596899224806	0.401203610832498
1	266094183	266230356	136173	266162269.5	1.875	13.4791666666667	1.875	12.3472222222222	1.875	12.8541666666667	0.15185601799775	0.139103554868624
1	266230580	267017313	786733	266623946.5	3.47916666666667	13.1111111111111	3.47916666666667	14.9791666666667	3.47916666666667	11.0625	0.232267037552156	0.265360169491526
1	267017343	267055793	38450	267036568	2.04166666666667	9.27777777777778	2.04166666666667	12.7638888888889	2.04166666666667	7.125	0.159956474428727	0.220059880239521
1	267056114	267456913	400799	267256513.5	1.72916666666666	12.7708333333333	1.72916666666666	15.1875	1.72916666666666	10.5833333333333	0.113854595336076	0.135399673735725
1	268031411	268257546	226135	268144478.5	3.20833333333333	19.5208333333333	3.20833333333333	15.1527777777778	3.20833333333333	19.0208333333333	0.21173235563703	0.164354322305229
1	268257611	268402307	144696	268329959	18.8958333333333	37.2777777777778	18.8958333333333	24.3680555555555	18.8958333333333	34.8333333333333	0.775434596751212	0.506892697466468
1	268402318	268628683	226365	268515500.5	14.25	23.7916666666667	14.25	23.3055555555556	14.25	20.4583333333333	0.611442193087008	0.598949211908932
1	268628948	268673466	44518	268651207	12.375	36.4097222222222	12.375	21.625	12.375	36.3541666666667	0.572254335260116	0.33988174709136
1	268673551	268944837	271286	268809194	5.29166666666667	23.8055555555556	5.29166666666667	16.5972222222222	5.29166666666667	20.6875	0.318828451882845	0.222287047841307
1	268945072	269103557	158485	269024314.5	11.8333333333333	25.6944444444444	11.8333333333333	21.0833333333333	11.8333333333333	25.0208333333333	0.561264822134387	0.460540540540541
1	269104076	269293377	189301	269198726.5	3.83333333333334	20.125	3.83333333333334	15.0277777777778	3.83333333333334	11.3958333333333	0.255083179297597	0.190476190476191
1	269293760	269393003	99243	269343381.5	2.29166666666667	15.3333333333333	2.29166666666667	13.7916666666667	2.29166666666667	11.2708333333333	0.166163141993958	0.14945652173913
1	269420125	269880591	460466	269650358	2.58333333333333	14.125	2.58333333333333	17.7222222222222	2.58333333333333	13.75	0.14576802507837	0.182890855457227
1	269880635	270041189	160554	269960912	3.10416666666667	21.9722222222222	3.10416666666667	16.9097222222222	3.10416666666667	21.4375	0.183572895277208	0.141276864728192
1	270094635	270196649	102014	270145642	10.4583333333333	29.9444444444444	10.4583333333333	20.625	10.4583333333333	20.6041666666667	0.507070707070707	0.349257884972171
1	270196651	270324098	127447	270260374.5	17.3333333333333	27.6041666666667	17.3333333333333	26.0833333333333	17.3333333333333	19.3958333333333	0.664536741214058	0.627924528301887
1	270324159	270575592	251433	270449875.5	2.70833333333333	25.1458333333333	2.70833333333333	17.9027777777778	2.70833333333333	23.9166666666667	0.151280062063615	0.107705053852527
1	270575618	270732038	156420	270653828	6.91666666666667	13.1388888888889	6.91666666666667	14.9722222222222	6.91666666666667	12.3333333333333	0.461966604823748	0.526427061310782
1	270735524	270943373	207849	270839448.5	9.29166666666667	27.2222222222222	9.29166666666667	14.125	9.29166666666667	27.1875	0.657817109144543	0.341326530612245
1	270943546	271070454	126908	271007000	11.625	33.9375	11.625	16.1527777777778	11.625	33.3541666666667	0.719690455717971	0.342541436464088
1	271070694	271194279	123585	271132486.5	5.41666666666667	13.4513888888889	5.41666666666667	16.9027777777778	5.41666666666667	8.6875	0.320460147904684	0.402684563758389
1	272709581	272868560	158979	272789070.5	19.25	25.1736111111111	19.25	25.25	19.25	23.7708333333333	0.762376237623762	0.764689655172414
1	272868841	272912058	43217	272890449.5	4.02083333333334	14.0277777777778	4.02083333333334	11.7986111111111	4.02083333333334	11.8125	0.340788699234844	0.286633663366337
1	272912268	273006211	93943	272959239.5	3.70833333333333	20.5694444444444	3.70833333333333	16.875	3.70833333333333	19.875	0.219753086419753	0.180283592167454
1	273006264	273162027	155763	273084145.5	3.45833333333333	15.8333333333333	3.45833333333333	19.2361111111111	3.45833333333333	9.375	0.179783393501805	0.218421052631579
1	273162805	273374050	211245	273268427.5	4.08333333333333	18.4027777777778	4.08333333333333	14.1944444444444	4.08333333333333	12.3541666666667	0.287671232876712	0.22188679245283
1	273375057	273740669	365612	273557863	1.125	11.5555555555556	1.125	15.5694444444445	1.125	10.375	0.072256913470116	0.0973557692307692
1	273740952	273845884	104932	273793418	3.89583333333333	15.6388888888889	3.89583333333333	12.5625	3.89583333333333	13.4375	0.310116086235489	0.24911190053286
1	273964682	274343686	379004	274154184	2.02083333333334	10.9027777777778	2.02083333333334	13.4652777777778	2.02083333333334	7.60416666666667	0.150077359463641	0.185350318471338
1	274788472	275003299	214827	274895885.5	1.27083333333333	10.6944444444444	1.27083333333333	10.9444444444444	1.27083333333333	8.91666666666667	0.116116751269036	0.118831168831169
1	275607726	275757871	150145	275682798.5	6.45833333333334	14.2777777777778	6.45833333333334	9.30555555555556	6.45833333333334	6.22916666666667	0.694029850746268	0.452334630350195
1	275905245	276043915	138670	275974580	0.333333333333334	13.9444444444444	0.333333333333334	14.6666666666667	0.333333333333334	13.8333333333333	0.0227272727272728	0.0239043824701195
1	276043950	276179881	135931	276111915.5	4.04166666666667	13.2708333333333	4.04166666666667	14.1805555555555	4.04166666666667	13.25	0.285014691478942	0.304552590266876
1	276180506	276192800	12294	276186653	4.625	10.7291666666667	4.625	13.2083333333333	4.625	9.64583333333333	0.350157728706625	0.431067961165049
1	276433140	276552696	119556	276492918	1.02083333333334	7.04861111111111	1.02083333333334	10.6666666666667	1.02083333333334	5.16666666666667	0.0957031250000002	0.144827586206897
1	276782575	276882288	99713	276832431.5	1.625	7.27777777777778	1.625	11.7777777777778	1.625	3.375	0.137971698113208	0.223282442748091
1	277688465	278091351	402886	277889908	0.83333333333333	19.2777777777778	0.83333333333333	17.5555555555555	0.83333333333333	18.625	0.0474683544303796	0.0432276657060517
1	278242527	278246047	3520	278244287	8.66666666666667	14.8611111111111	8.66666666666667	17.5277777777778	8.66666666666667	9.33333333333334	0.49445324881141	0.583177570093458
1	278246099	278570780	324681	278408439.5	11.375	21.6805555555555	11.375	17.7361111111111	11.375	17.875	0.641346906812842	0.524663677130045
1	278691086	278791372	100286	278741229	14.0833333333333	21.3125	14.0833333333333	18.9722222222222	14.0833333333333	18.6875	0.742313323572474	0.66080156402737
1	278791548	278924960	133412	278858254	10.4375	16.9722222222222	10.4375	17.1041666666667	10.4375	16.5	0.610231425091352	0.614975450081833
1	278924997	279188003	263006	279056500	3.9375	14.5833333333333	3.9375	16.2638888888889	3.9375	13.4583333333333	0.242100768573869	0.27
1	279483210	279652795	169585	279568002.5	4.45833333333334	16.4930555555556	4.45833333333334	14.2361111111111	4.45833333333334	14.5208333333333	0.313170731707317	0.270315789473684
1	280637380	280752635	115255	280695007.5	0.583333333333333	17.4583333333333	0.583333333333333	14.7222222222222	0.583333333333333	16.375	0.039622641509434	0.0334128878281623
1	281472311	281730622	258311	281601466.5	0.0833333333333313	14.75	0.0833333333333313	13.75	0.0833333333333313	12.6666666666667	0.00606060606060592	0.00564971751412416
1	281733899	281954510	220611	281844204.5	0.0416666666666665	15.8125	0.0416666666666665	14.375	0.0416666666666665	13.6041666666667	0.00289855072463767	0.00263504611330697
1	282598192	282833996	235804	282716094	4.29166666666667	20.8611111111111	4.29166666666667	19	4.29166666666667	19.5416666666667	0.225877192982456	0.205725699067909
1	282834261	282863157	28896	282848709	3.83333333333334	14.5208333333333	3.83333333333334	18.1805555555556	3.83333333333334	14.0208333333333	0.210847975553858	0.263988522238164
1	282864089	283248311	384222	283056200	1.375	13.3472222222222	1.375	16.0416666666667	1.375	11.4791666666667	0.0857142857142856	0.103017689906347
1	283248428	283264126	15698	283256277	7.70833333333333	17.7638888888889	7.70833333333333	19.5972222222222	7.70833333333333	15.7083333333333	0.393338058114812	0.433932759968725
1	283425730	283530808	105078	283478269	4.10416666666667	15.5486111111111	4.10416666666667	15.2708333333333	4.10416666666667	13.7708333333333	0.268758526603002	0.263957123715945
1	283530827	283643862	113035	283587344.5	3.33333333333333	18.2083333333333	3.33333333333333	21.1666666666667	3.33333333333333	14.5625	0.15748031496063	0.183066361556064
1	283933329	284075773	142444	284004551	0.583333333333331	14	0.583333333333331	19.1111111111111	0.583333333333331	8.9375	0.0305232558139534	0.0416666666666665
1	284076667	284652883	576216	284364775	0.0416666666666656	20.9097222222222	0.0416666666666656	17.875	0.0416666666666656	14.625	0.00233100233100227	0.0019926934573231
1	284741778	285091592	349814	284916685	0.854166666666667	15.2916666666667	0.854166666666667	19.2986111111111	0.854166666666667	14.4375	0.0442605253688377	0.055858310626703
1	285153671	285204451	50780	285179061	1.16666666666667	10.1944444444444	1.16666666666667	14.2916666666667	1.16666666666667	8.29166666666667	0.0816326530612245	0.114441416893733
1	285204457	285591844	387387	285398150.5	5.54166666666666	15.9375	5.54166666666666	14.4722222222222	5.54166666666666	12.2083333333333	0.382917466410748	0.347712418300653
1	285994368	286243353	248985	286118860.5	2.75	18.1944444444444	2.75	17.4722222222222	2.75	17.7916666666667	0.157392686804451	0.151145038167939
1	286243643	286511095	267452	286377369	7	20.9027777777778	7	22.4722222222222	7	18.25	0.311495673671199	0.334883720930233
1	286579288	286592569	13281	286585928.5	2.79166666666666	11.8194444444444	2.79166666666666	15.7777777777778	2.79166666666666	6.125	0.17693661971831	0.236192714453584
1	286592597	286738326	145729	286665461.5	4.33333333333333	12.875	4.33333333333333	15.6111111111111	4.33333333333333	9.66666666666667	0.277580071174377	0.336569579288026
1	286738638	286783803	45165	286761220.5	0.791666666666667	4.375	0.791666666666667	9.98611111111112	0.791666666666667	3.79166666666667	0.0792767732962448	0.180952380952381
1	286788049	286880563	92514	286834306	1.85416666666666	8.70833333333334	1.85416666666666	9.89583333333334	1.85416666666666	8.1875	0.187368421052631	0.212918660287081
1	286880628	286922651	42023	286901639.5	1.25	8.54166666666667	1.25	10.4375	1.25	7.625	0.119760479041916	0.146341463414634
1	287787298	287800942	13644	287794120	4.70833333333333	17.6666666666667	4.70833333333333	18.0416666666667	4.70833333333333	16.4583333333333	0.260969976905312	0.266509433962264
1	288930936	289263646	332710	289097291	5.0625	13.6805555555556	5.0625	15.1180555555556	5.0625	12.3125	0.334864492420762	0.37005076142132
1	290185042	290215440	30398	290200241	0.291666666666666	15.3958333333333	0.291666666666666	16.625	0.291666666666666	13.3541666666667	0.0175438596491228	0.0189445196211096
1	290226864	290358891	132027	290292877.5	2.83333333333333	16.5555555555556	2.83333333333333	17.3888888888889	2.83333333333333	13.6875	0.162939297124601	0.171140939597315
1	290366423	290629945	263522	290498184	0.125000000000003	15.7847222222222	0.125000000000003	15.875	0.125000000000003	14.8541666666667	0.00787401574803172	0.00791904971403454
1	290629982	290760239	130257	290695110.5	3.75	20.1805555555556	3.75	16.6944444444444	3.75	19.0208333333333	0.224625623960067	0.18582243633861
1	290760343	291034840	274497	290897591.5	12.3333333333333	26.8611111111111	12.3333333333333	19.8888888888889	12.3333333333333	26	0.620111731843575	0.459152016546019
1	291164360	291547541	383181	291355950.5	2.25	15.375	2.25	13.9722222222222	2.25	12	0.1610337972167	0.146341463414634
1	291551416	291721272	169856	291636344	2.27083333333333	10.7013888888889	2.27083333333333	13.2638888888889	2.27083333333333	8.95833333333333	0.171204188481675	0.212199870214147
1	291963011	292208783	245772	292085897	1.16666666666667	15.5694444444444	1.16666666666667	16.9722222222222	1.16666666666667	12.75	0.0687397708674304	0.0749330954504906
1	293039441	293130258	90817	293084849.5	0.354166666666669	20.0902777777778	0.354166666666669	16.2569444444444	0.354166666666669	16.9791666666667	0.0217855617257584	0.0176287590736261
1	293130316	293218485	88169	293174400.5	1.25	12.1388888888889	1.25	15.8055555555556	1.25	6.66666666666667	0.0790861159929702	0.102974828375286
1	293868622	294014589	145967	293941605.5	0.125000000000003	12.8402777777778	0.125000000000003	17.3194444444444	0.125000000000003	12.7291666666667	0.00721732157177241	0.00973499188750697
1	294212515	294711963	499448	294462239	1.20833333333333	12.0069444444444	1.20833333333333	15.2777777777778	1.20833333333333	9.79166666666667	0.0790909090909091	0.100636205899364
1	294712998	294894733	181735	294803865.5	4.77083333333333	13.0555555555556	4.77083333333333	13.5347222222222	4.77083333333333	11.25	0.352488455618266	0.365425531914893
1	294894773	295079152	184379	294986962.5	0.874999999999999	13.8194444444444	0.874999999999999	11.9513888888889	0.874999999999999	11.5208333333333	0.073213248111563	0.0633165829145728
1	295079212	295151283	72071	295115247.5	5.25	17.9722222222222	5.25	16.7361111111111	5.25	16.25	0.313692946058091	0.292117465224111
1	295151286	295429507	278221	295290396.5	2.58333333333333	14.7916666666667	2.58333333333333	18.4444444444444	2.58333333333333	12.5208333333333	0.140060240963855	0.174647887323943
1	295429554	295533555	104001	295481554.5	4.52083333333333	16.6388888888889	4.52083333333333	14.2638888888889	4.52083333333333	11.9583333333333	0.316942551119766	0.271702838063439
1	295533567	295581057	47490	295557312	2.625	10.9305555555556	2.625	11.625	2.625	7.29166666666667	0.225806451612903	0.240152477763659
1	295806883	296065313	258430	295936098	3.25	15.0347222222222	3.25	16.1944444444444	3.25	12.3958333333333	0.200686106346484	0.216166281755197
1	296094499	296268678	174179	296181588.5	0.500000000000001	14.4861111111111	0.500000000000001	17.625	0.500000000000001	12.25	0.0283687943262412	0.0345158197507191
1	296850786	296982764	131978	296916775	0.833333333333332	17.5833333333333	0.833333333333332	13.2361111111111	0.833333333333332	15.9583333333333	0.0629590766002098	0.0473933649289099
1	296984069	297068374	84305	297026221.5	2.72916666666667	8.18750000000001	2.72916666666667	8.50694444444445	2.72916666666667	2.8125	0.320816326530612	0.333333333333333
1	297141837	297414945	273108	297278391	3.66666666666667	13.2708333333333	3.66666666666667	10.5	3.66666666666667	7.8125	0.349206349206349	0.276295133437991
1	297415169	297548235	133066	297481702	3.77083333333333	9.08333333333333	3.77083333333333	8.99305555555556	3.77083333333333	2.04166666666667	0.419305019305019	0.415137614678899
1	297548294	297568018	19724	297558156	10.1666666666667	13.8194444444444	10.1666666666667	16.4861111111111	10.1666666666667	11.6875	0.616680707666386	0.735678391959799
1	297808785	297836142	27357	297822463.5	0.125	9.17361111111111	0.125	11.0138888888889	0.125	6.70833333333333	0.0113493064312737	0.0136260408781227
1	297836417	298054762	218345	297945589.5	8.375	16.0625	8.375	16.6597222222222	8.375	13.6875	0.502709462275948	0.521400778210117
1	298054773	298211870	157097	298133321.5	6.33333333333333	13.6944444444444	6.33333333333333	13.0138888888889	6.33333333333333	12.3125	0.486659551760939	0.462474645030426
1	298211873	298393921	182048	298302897	4.70833333333334	17.2569444444444	4.70833333333334	20.3888888888889	4.70833333333334	14.625	0.230926430517711	0.272837022132797
1	299195303	299281254	85951	299238278.5	2.14583333333333	12.2361111111111	2.14583333333333	13.4930555555556	2.14583333333333	10.8125	0.159032424086464	0.175368898978434
1	299494768	299646776	152008	299570772	2.16666666666667	16.3888888888889	2.16666666666667	13.5277777777778	2.16666666666667	14.1458333333333	0.160164271047228	0.132203389830508
1	299647177	299775643	128466	299711410	4.8125	10.3819444444444	4.8125	9.97222222222222	4.8125	7.625	0.482590529247911	0.463545150501672
1	299776715	299827202	50487	299801958.5	7.47916666666667	11.1319444444444	7.47916666666667	9.61805555555556	7.47916666666667	8.70833333333334	0.777617328519856	0.671865252651279
1	299827376	299922517	95141	299874946.5	8.93750000000001	11.8333333333333	8.93750000000001	10.3958333333333	8.93750000000001	9.43750000000001	0.859719438877756	0.755281690140846
1	299943090	300060517	117427	300001803.5	4.58333333333334	12.2430555555556	4.58333333333334	12.8194444444444	4.58333333333334	9.91666666666667	0.357529794149513	0.374361883153715
1	300122781	300324645	201864	300223713	2.50000000000001	11.0277777777778	2.50000000000001	11.625	2.50000000000001	10.1875	0.215053763440861	0.226700251889169
1	300325616	300367617	42001	300346616.5	9.29166666666667	14.0833333333333	9.29166666666667	17.0833333333333	9.29166666666667	13.7083333333333	0.54390243902439	0.659763313609467
1	300369219	300505282	136063	300437250.5	2.5625	7.51388888888889	2.5625	12.8819444444444	2.5625	5.60416666666667	0.198921832884097	0.341035120147875
1	300505429	300533803	28374	300519616	4.85416666666667	11.5	4.85416666666667	12.4930555555556	4.85416666666667	8.70833333333333	0.388549193996665	0.422101449275362
1	300819412	301345651	526239	301082531.5	2.58333333333334	5.59722222222222	2.58333333333334	6.15277777777778	2.58333333333334	4.29166666666667	0.419864559819413	0.461538461538462
1	301347155	301353574	6419	301350364.5	1.54166666666667	3.3125	1.54166666666667	5.81944444444444	1.54166666666667	2.83333333333333	0.26491646778043	0.465408805031447
2	89164	658335	569171	373749.5	0.874999999999999	10.1805555555556	0.874999999999999	13.5277777777778	0.874999999999999	5.64583333333333	0.0646817248459958	0.0859481582537516
2	658338	901331	242993	779834.5	1.625	16.4722222222222	1.625	13.6111111111111	1.625	14.5	0.119387755102041	0.0986509274873526
2	1214153	1290387	76234	1252270	0.750000000000001	8.86111111111111	0.750000000000001	12.7777777777778	0.750000000000001	5.93750000000001	0.0586956521739131	0.084639498432602
2	1290466	1330665	40199	1310565.5	4.58333333333334	9.69444444444445	4.58333333333334	10.5277777777778	4.58333333333334	8.91666666666667	0.435356200527705	0.472779369627507
2	1330840	1539564	208724	1435202	2.70833333333333	13.4305555555556	2.70833333333333	13.5694444444444	2.70833333333333	11.7083333333333	0.199590583418628	0.201654601861427
2	1561388	1677222	115834	1619305	1.20833333333333	9.125	1.20833333333333	11.6527777777778	1.20833333333333	6.79166666666667	0.103694874851013	0.132420091324201
2	1842111	2044941	202830	1943526	0.062499999999996	18.4166666666667	0.062499999999996	16.6458333333333	0.062499999999996	16.625	0.00375469336670814	0.00339366515837082
2	3916361	3949938	33577	3933149.5	4.33333333333334	21.6944444444444	4.33333333333334	15.4722222222222	4.33333333333334	21.625	0.280071813285458	0.199743918053777
2	3974412	4180904	206492	4077658	2.875	19.1875	2.875	17.3055555555556	2.875	17.8125	0.166131621187801	0.149837133550489
2	4181092	4308302	127210	4244697	1.375	12.1875	1.375	14.7638888888889	1.375	10.4583333333333	0.0931326434619005	0.112820512820513
2	4586629	4694643	108014	4640636	2.79166666666667	16.9930555555556	2.79166666666667	14.0138888888889	2.79166666666667	14.6666666666667	0.199207135777998	0.164282795259501
2	5013636	5018081	4445	5015858.5	3.08333333333334	10.9791666666667	3.08333333333334	16.75	3.08333333333334	8.75	0.18407960199005	0.280834914611006
2	5382071	5692418	310347	5537244.5	3.35416666666667	15.0625	3.35416666666667	14.2569444444444	3.35416666666667	14.1458333333333	0.235265465172918	0.22268326417704
2	5824889	5850177	25288	5837533	6.91666666666667	15.8333333333333	6.91666666666667	12.4166666666667	6.91666666666667	10.0833333333333	0.557046979865772	0.436842105263158
2	5850725	5871304	20579	5861014.5	0.500000000000001	18.7083333333333	0.500000000000001	14.9861111111111	0.500000000000001	15.5208333333333	0.0333642261353105	0.0267260579064588
2	6022602	6042376	19774	6032489	2.85416666666667	11.0763888888889	2.85416666666667	12.6875	2.85416666666667	9.375	0.22495894909688	0.257680250783699
2	6333169	6347559	14390	6340364	0.249999999999999	8.26388888888889	0.249999999999999	11.3888888888889	0.249999999999999	7.25	0.021951219512195	0.030252100840336
2	6347565	6477784	130219	6412674.5	2	12.2222222222222	2	13.5833333333333	2	10.6666666666667	0.147239263803681	0.163636363636364
2	6477788	6559455	81667	6518621.5	0.499999999999999	13.0416666666667	0.499999999999999	13.5277777777778	0.499999999999999	10.125	0.0369609856262833	0.0383386581469648
2	6559688	6852031	292343	6705859.5	2.75	17.3611111111111	2.75	16.5	2.75	17.1666666666667	0.166666666666667	0.1584
2	6916783	7093068	176285	7004925.5	3.77083333333333	14.2708333333333	3.77083333333333	16.3055555555556	3.77083333333333	12.1875	0.231260647359455	0.264233576642336
2	7093248	7211818	118570	7152533	1.64583333333333	22.5208333333333	1.64583333333333	15.3263888888889	1.64583333333333	10.5416666666667	0.107385591300407	0.0730804810360775
2	7330816	7443032	112216	7386924	5.45833333333333	17.0138888888889	5.45833333333333	14.4305555555556	5.45833333333333	16.25	0.378248315688162	0.320816326530612
2	7630773	7960195	329422	7795484	0.354166666666667	13.3819444444444	0.354166666666667	15.5902777777778	0.354166666666667	7.64583333333333	0.02271714922049	0.0264660093409445
2	7960577	8507971	547394	8234274	4.0625	12.4583333333333	4.0625	10.1041666666667	4.0625	3.9375	0.402061855670103	0.326086956521739
2	8903318	8923200	19882	8913259	0.708333333333331	10.2430555555556	0.708333333333331	14.2916666666667	0.708333333333331	5.9375	0.0495626822157433	0.0691525423728811
2	9004881	9027391	22510	9016136	2.125	13.2152777777778	2.125	13.4861111111111	2.125	12.1041666666667	0.157569515962925	0.160798738833421
2	9279172	9446450	167278	9362811	1.75	18.0972222222222	1.75	16.3333333333333	1.75	13.75	0.107142857142857	0.0966999232540291
2	9446875	9589784	142909	9518329.5	0.625000000000001	15.2777777777778	0.625000000000001	14.5694444444444	0.625000000000001	12.0208333333333	0.0428979980934224	0.040909090909091
2	9590093	9943848	353755	9766970.5	1.39583333333334	11.2777777777778	1.39583333333334	16.2430555555556	1.39583333333334	8.95833333333333	0.0859341598973921	0.123768472906404
2	10479190	10518080	38890	10498635	8.83333333333333	26.6111111111111	8.83333333333333	18.3333333333333	8.83333333333333	15.1041666666667	0.481818181818181	0.331941544885177
2	10518087	10561599	43512	10539843	2.16666666666667	13.7986111111111	2.16666666666667	16.8055555555556	2.16666666666667	9.5625	0.128925619834711	0.157020634121792
2	10561878	10605166	43288	10583522	6.20833333333334	20.4375	6.20833333333334	15.2916666666667	6.20833333333334	17.8541666666667	0.405994550408719	0.303771661569827
2	10605229	10659155	53926	10632192	1.75	13.8333333333333	1.75	15.6666666666667	1.75	11.4166666666667	0.111702127659574	0.126506024096386
2	10659330	10881131	221801	10770230.5	5.33333333333334	19.5833333333333	5.33333333333334	13.625	5.33333333333334	18.4375	0.391437308868502	0.272340425531915
2	10881331	11227496	346165	11054413.5	0.291666666666663	14.6597222222222	0.291666666666663	15.4305555555556	0.291666666666663	11.625	0.0189018901890187	0.0198957839886307
2	11227553	11374524	146971	11301038.5	4.20833333333334	13.8194444444444	4.20833333333334	13.3194444444444	4.20833333333334	12.9375	0.315954118873827	0.304522613065327
2	11545363	11650447	105084	11597905	3.70833333333333	14.5833333333333	3.70833333333333	13.8472222222222	3.70833333333333	8.54166666666667	0.267803410230692	0.254285714285714
2	11650658	11776541	125883	11713599.5	3.20833333333334	13.9722222222222	3.20833333333334	14.625	3.20833333333334	9.10416666666667	0.21937321937322	0.229622266401591
2	11950321	12035178	84857	11992749.5	1.875	11.8194444444445	1.875	9.79166666666667	1.875	7.33333333333334	0.191489361702128	0.158636897767333
2	12035220	12205291	170071	12120255.5	1.875	16.6944444444444	1.875	12.3333333333333	1.875	16.0416666666667	0.152027027027027	0.112312811980033
2	12445623	12456218	10595	12450920.5	4.83333333333334	36.9166666666667	4.83333333333334	19	4.83333333333334	36.9166666666667	0.254385964912281	0.130925507900677
2	12456231	12806804	350573	12631517.5	4.91666666666667	14.0833333333333	4.91666666666667	15.8055555555556	4.91666666666667	10.5416666666667	0.311072056239016	0.349112426035503
2	12913579	13296299	382720	13104939	0.666666666666666	8.78472222222222	0.666666666666666	13.9027777777778	0.666666666666666	4.75	0.0479520479520479	0.0758893280632411
2	13879165	13997790	118625	13938477.5	0.999999999999998	15.3263888888889	0.999999999999998	12.2777777777778	0.999999999999998	13.8125	0.0814479638009048	0.0652469415496147
2	14010396	14125394	114998	14067895	2.54166666666667	16.0694444444444	2.54166666666667	17.7361111111111	2.54166666666667	15.2083333333333	0.143304620203602	0.158167675021608
2	14125710	14411755	286045	14268732.5	7.95833333333334	21.6944444444444	7.95833333333334	19.625	7.95833333333334	19.9583333333333	0.40552016985138	0.366837387964149
2	14412128	14543774	131646	14477951	0.708333333333333	11.0972222222222	0.708333333333333	13.875	0.708333333333333	10.375	0.0510510510510511	0.0638297872340425
2	14630011	14726713	96702	14678362	0.666666666666668	11.3541666666667	0.666666666666668	15.9583333333333	0.666666666666668	9.91666666666667	0.0417754569190601	0.0587155963302753
2	15140567	15523244	382677	15331905.5	3.91666666666667	21.5833333333333	3.91666666666667	20.8888888888889	3.91666666666667	19.6666666666667	0.1875	0.181467181467182
2	15550241	15586958	36717	15568599.5	12.3333333333333	16.5347222222222	12.3333333333333	16.2777777777778	12.3333333333333	13.3125	0.757679180887372	0.745905081898362
2	15586997	15699385	112388	15643191	13.2916666666667	23.8333333333333	13.2916666666667	17.5138888888889	13.2916666666667	22.9583333333333	0.758921490880254	0.557692307692308
2	15699780	15979628	279848	15839704	1.5	13.2986111111111	1.5	16.5	1.5	10.3125	0.090909090909091	0.112793733681462
2	16139289	16360923	221634	16250106	2.45833333333334	15.9305555555556	2.45833333333334	17.875	2.45833333333334	10.9375	0.137529137529138	0.154315605928509
2	16361042	16364451	3409	16362746.5	12.8333333333333	29.1041666666667	12.8333333333333	26.3194444444445	12.8333333333333	29.1041666666667	0.487598944591029	0.440944881889764
2	16364491	16482579	118088	16423535	8.125	20.1666666666667	8.125	18.2361111111111	8.125	19.25	0.445544554455446	0.402892561983471
2	16675574	17087309	411735	16881441.5	0.416666666666667	13.9583333333333	0.416666666666667	13.5277777777778	0.416666666666667	10	0.0308008213552362	0.0298507462686568
2	17087320	17277960	190640	17182640	1.16666666666667	13.3541666666667	1.16666666666667	9.80555555555556	1.16666666666667	3.64583333333333	0.118980169971672	0.0873634945397818
2	17278213	17427777	149564	17352995	11.3333333333333	20.9305555555556	11.3333333333333	20.1388888888889	11.3333333333333	14.9166666666667	0.562758620689655	0.541473125414731
2	17427778	17577213	149435	17502495.5	1.25	14.6666666666667	1.25	13.1805555555555	1.25	12.1666666666667	0.0948366701791358	0.0852272727272725
2	18419591	18527252	107661	18473421.5	2.16666666666667	25.6666666666667	2.16666666666667	18.3333333333333	2.16666666666667	24.0833333333333	0.118181818181818	0.0844155844155844
2	18527610	18746670	219060	18637140	17.25	28	17.25	30.75	17.25	27.8333333333333	0.560975609756098	0.616071428571429
2	18746717	18838493	91776	18792605	2.41666666666667	19.2638888888889	2.41666666666667	23.1388888888889	2.41666666666667	16.5	0.104441776710684	0.125450612833454
2	18838521	18941182	102661	18889851.5	1.95833333333333	19.5833333333333	1.95833333333333	17.4583333333333	1.95833333333333	17.4583333333333	0.11217183770883	0.0999999999999999
2	18941471	19249126	307655	19095298.5	7.29166666666667	20.5208333333333	7.29166666666667	15.3888888888889	7.29166666666667	19.375	0.473826714801444	0.355329949238579
2	19638135	19883182	245047	19760658.5	4.25000000000001	8.1388888888889	4.25000000000001	9.97222222222223	4.25000000000001	7.33333333333334	0.426183844011143	0.522184300341297
2	20069541	20268396	198855	20168968.5	3	7.54861111111111	3	10.5555555555556	3	5.52083333333333	0.28421052631579	0.397424103035879
2	20269224	20543262	274038	20406243	9.72916666666667	20.0138888888889	9.72916666666667	12.4236111111111	9.72916666666667	19	0.783119060927893	0.486120749479528
2	20823620	21153508	329888	20988564	3.54166666666667	15.625	3.54166666666667	14.9722222222222	3.54166666666667	12.3333333333333	0.236549165120594	0.226666666666667
2	21408249	21903055	494806	21655652	0.604166666666668	16.2777777777778	0.604166666666668	15.1597222222222	0.604166666666668	15.2916666666667	0.0398534127347687	0.0371160409556315
2	22107594	22161764	54170	22134679	0.749999999999999	11.1388888888889	0.749999999999999	15.3611111111111	0.749999999999999	9.83333333333334	0.0488245931283906	0.0673316708229426
2	22167963	22494931	326968	22331447	1.79166666666666	15.3402777777778	1.79166666666666	15.625	1.79166666666666	13.9166666666667	0.114666666666667	0.116794929832503
2	22497215	22813065	315850	22655140	4.125	16.6111111111111	4.125	16.9166666666667	4.125	13.7083333333333	0.24384236453202	0.248327759197324
2	23328856	23616718	287862	23472787	3.29166666666667	19.9305555555556	3.29166666666667	15.0972222222222	3.29166666666667	14.2083333333333	0.21803127874885	0.165156794425087
2	24096927	24330932	234005	24213929.5	1.41666666666666	16.2222222222222	1.41666666666666	18.5694444444444	1.41666666666666	14.375	0.0762902019446521	0.0873287671232875
2	24988794	25284927	296133	25136860.5	1.79166666666667	13.6458333333333	1.79166666666667	15.4305555555556	1.79166666666667	10.7083333333333	0.116111611161116	0.131297709923664
2	25285570	25593037	307467	25439303.5	1.25	14.5	1.25	14.5555555555556	1.25	12.8958333333333	0.0858778625954199	0.0862068965517242
2	25593208	26536129	942921	26064668.5	3.875	9.70833333333334	3.875	7.16666666666667	3.875	5.66666666666667	0.540697674418605	0.399141630901288
2	27235074	27341055	105981	27288064.5	1.95833333333333	7.58333333333333	1.95833333333333	14.625	1.95833333333333	5.66666666666667	0.133903133903134	0.258241758241758
2	27557223	28001349	444126	27779286	2.5625	17.3055555555556	2.5625	13.5902777777778	2.5625	15.7083333333333	0.188553909044456	0.148073836276084
2	28456922	28608662	151740	28532792	2.8125	16.5	2.8125	19.1041666666667	2.8125	15.7083333333333	0.14721919302072	0.170454545454546
2	28721911	29197004	475093	28959457.5	2.35416666666667	15.1597222222222	2.35416666666667	15.3055555555556	2.35416666666667	14.2083333333333	0.153811252268602	0.155290884104443
2	29252425	29292404	39979	29272414.5	6.91666666666667	19.4791666666667	6.91666666666667	17.1111111111111	6.91666666666667	12.8541666666667	0.404220779220779	0.355080213903743
2	29292800	29490193	197393	29391496.5	0.270833333333331	15.7222222222222	0.270833333333331	15.6041666666667	0.270833333333331	13.7291666666667	0.0173564753004004	0.0172261484098939
2	29869894	30300780	430886	30085337	0.0625000000000043	19.6111111111111	0.0625000000000043	18.0138888888889	0.0625000000000043	17.2916666666667	0.00346954510408659	0.00318696883852713
2	30306592	30574670	268078	30440631	5.16666666666667	15.8888888888889	5.16666666666667	14.1111111111111	5.16666666666667	14	0.366141732283465	0.325174825174825
2	30606705	30970862	364157	30788783.5	3.125	15.2083333333333	3.125	14.8333333333333	3.125	13.0208333333333	0.210674157303371	0.205479452054795
2	30971355	31530642	559287	31250998.5	2.5	15.8194444444444	2.5	16.0555555555556	2.5	13.6666666666667	0.155709342560554	0.158033362598771
2	31531905	31781697	249792	31656801	0.958333333333331	17.1527777777778	0.958333333333331	13.1805555555556	0.958333333333331	16.3541666666667	0.072708113804004	0.0558704453441294
2	31900618	32073677	173059	31987147.5	2.875	14.6666666666667	2.875	15.0347222222222	2.875	13.625	0.191224018475751	0.196022727272727
2	32074287	32272125	197838	32173206	2.79166666666667	13.4097222222222	2.79166666666667	17.3888888888889	2.79166666666667	9.45833333333333	0.160543130990416	0.208182288969446
2	33705674	33822823	117149	33764248.5	4.375	18.8333333333333	4.375	15.5277777777778	4.375	8.875	0.28175313059034	0.232300884955752
2	33823375	34329103	505728	34076239	2.20833333333333	14.5694444444444	2.20833333333333	13.5555555555556	2.20833333333333	11.7916666666667	0.162909836065574	0.151572926596759
2	34514312	34651172	136860	34582742	9.68749999999999	24.5555555555556	9.68749999999999	24.1736111111111	9.68749999999999	24.0833333333333	0.400746911806951	0.394513574660633
2	34651183	34975860	324677	34813521.5	5.54166666666666	16.9652777777778	5.54166666666666	17.7638888888889	5.54166666666666	10.375	0.311962470680219	0.326647564469914
2	35199944	35960140	760196	35580042	1.58333333333333	14.1458333333333	1.58333333333333	13.6388888888889	1.58333333333333	13.1041666666667	0.116089613034623	0.111929307805597
2	35960215	36497751	537536	36228983	3.20833333333334	7.86111111111111	3.20833333333334	8.88194444444445	3.20833333333334	4.375	0.361219702892885	0.408127208480566
2	36497760	36950677	452917	36724218.5	4.25	8.0625	4.25	11.9444444444444	4.25	3.95833333333333	0.355813953488372	0.527131782945737
2	36958433	37092624	134191	37025528.5	13.2916666666667	26	13.2916666666667	22.3888888888889	13.2916666666667	25.2916666666667	0.593672456575683	0.511217948717949
2	37092655	37221417	128762	37157036	6.33333333333333	17.9861111111111	6.33333333333333	16.9444444444444	6.33333333333333	16.1666666666667	0.373770491803279	0.352123552123552
2	37393730	37469532	75802	37431631	2.95833333333333	13.125	2.95833333333333	16.2083333333333	2.95833333333333	9.95833333333334	0.182519280205656	0.225396825396825
2	37469584	37691991	222407	37580787.5	1.64583333333334	15.3125	1.64583333333334	15.0902777777778	1.64583333333334	13.5416666666667	0.109065807639209	0.107482993197279
2	37957499	38156927	199428	38057213	0.166666666666666	11.8263888888889	0.166666666666666	14.7222222222222	0.166666666666666	7.16666666666667	0.0113207547169811	0.0140927774515561
2	38156940	38292452	135512	38224696	7.29166666666666	22.4513888888889	7.29166666666666	16.9305555555556	7.29166666666666	18.3333333333333	0.430680885972108	0.324775750077328
2	38292490	38295877	3387	38294183.5	13.5	30.7777777777778	13.5	18.3333333333333	13.5	30.5833333333333	0.736363636363636	0.438628158844765
2	38295935	38491910	195975	38393922.5	4.58333333333334	14.0833333333333	4.58333333333334	13.0833333333333	4.58333333333334	13.3333333333333	0.35031847133758	0.325443786982249
2	39617144	40066236	449092	39841690	7.5	21.6388888888889	7.5	17.1944444444444	7.5	19.6666666666667	0.436187399030695	0.346598202824134
2	40968355	41050749	82394	41009552	15.5833333333333	29.7777777777778	15.5833333333333	25.3055555555556	15.5833333333333	28.8333333333333	0.615806805708013	0.523320895522388
2	41050775	41134363	83588	41092569	2.04166666666667	12.0416666666667	2.04166666666667	14.4027777777778	2.04166666666667	10.3541666666667	0.14175506268081	0.169550173010381
2	42383704	42393022	9318	42388363	1.29166666666667	12.4305555555556	1.29166666666667	15.9305555555555	1.29166666666667	11.7083333333333	0.081081081081081	0.103910614525139
2	43249286	43879602	630316	43564444	2.91666666666667	15.25	2.91666666666667	15.0833333333333	2.91666666666667	12.8333333333333	0.193370165745856	0.191256830601093
2	43881164	44294314	413150	44087739	7.89583333333333	24.3194444444444	7.89583333333333	16.0069444444444	7.89583333333333	22.7916666666667	0.493275488069414	0.324671616219303
2	44343976	45065179	721203	44704577.5	3.875	20.4861111111111	3.875	18.3472222222222	3.875	17.9375	0.211203633610901	0.189152542372881
2	45065203	45188662	123459	45126932.5	4.70833333333333	18.8888888888889	4.70833333333333	13.5694444444444	4.70833333333333	16.875	0.346980552712385	0.249264705882353
2	45188735	45569907	381172	45379321	5.25	24.6111111111111	5.25	17.4722222222222	5.25	24.2083333333333	0.300476947535771	0.213318284424379
2	46152110	46616775	464665	46384442.5	0.874999999999999	6.33333333333333	0.874999999999999	9.125	0.874999999999999	4.54166666666667	0.095890410958904	0.138157894736842
2	46616791	46634353	17562	46625572	1.5625	5.35416666666666	1.5625	9.84027777777778	1.5625	-0.083333333333334	0.15878616796048	0.291828793774319
2	47308972	47646777	337805	47477874.5	0.999999999999999	5.68749999999999	0.999999999999999	11.0416666666667	0.999999999999999	3.5	0.0905660377358489	0.175824175824176
2	47646911	47745692	98781	47696301.5	4.33333333333333	14.3263888888889	4.33333333333333	18.2361111111111	4.33333333333333	10.1875	0.237623762376238	0.302472127968977
2	47746165	47904874	158709	47825519.5	0.708333333333337	7.05555555555555	0.708333333333337	13.8194444444444	0.708333333333337	5.41666666666667	0.0512562814070355	0.100393700787402
2	48279261	48744622	465361	48511941.5	2.125	12.7777777777778	2.125	12.9722222222222	2.125	11.7916666666667	0.163811563169165	0.166304347826087
2	48744665	49216919	472254	48980792	7.875	21.3541666666667	7.875	16.9166666666667	7.875	16	0.46551724137931	0.368780487804878
2	49532216	49720741	188525	49626478.5	0.0624999999999985	9.05555555555556	0.0624999999999985	12.4375	0.0624999999999985	8.54166666666667	0.00502512562814058	0.00690184049079738
2	49720743	49985480	264737	49853111.5	1.25	13.3402777777778	1.25	14.4722222222222	1.25	11.0833333333333	0.0863723608445299	0.0937011972930767
2	50552570	50585200	32630	50568885	4.5	18.0277777777778	4.5	13.7777777777778	4.5	17.0833333333333	0.326612903225807	0.249614791987673
2	50608707	50702988	94281	50655847.5	9.33333333333333	17.6944444444444	9.33333333333333	16.4444444444445	9.33333333333333	13.4166666666667	0.567567567567567	0.527472527472528
2	50702996	51103625	400629	50903310.5	3	12.0416666666667	3	13.6527777777778	3	11.0208333333333	0.219735503560529	0.249134948096886
2	51103701	51255373	151672	51179537	5.375	18.0625	5.375	13.375	5.375	6.39583333333334	0.401869158878505	0.29757785467128
2	51255376	51727471	472095	51491423.5	1.70833333333333	15.9861111111111	1.70833333333333	17.0138888888889	1.70833333333333	6.39583333333333	0.100408163265306	0.106863596872285
2	51727514	51801009	73495	51764261.5	13.1666666666667	23.4444444444444	13.1666666666667	23.7222222222222	13.1666666666667	23.1666666666667	0.555035128805621	0.561611374407583
2	51802695	52072610	269915	51937652.5	4.89583333333334	15.7013888888889	4.89583333333334	15.0625	4.89583333333334	13.8541666666667	0.325034578146611	0.311808934099956
2	52072653	52270686	198033	52171669.5	0.833333333333336	13.3888888888889	0.833333333333336	16.1111111111111	0.833333333333336	12.2916666666667	0.0517241379310346	0.0622406639004151
2	52296069	53058858	762789	52677463.5	2.10416666666667	13.3611111111111	2.10416666666667	14.7013888888889	2.10416666666667	10.5833333333333	0.143127066603685	0.157484407484408
2	53059039	53220891	161852	53139965	0.16666666666667	15.375	0.16666666666667	18.0833333333333	0.16666666666667	11.9791666666667	0.00921658986175135	0.0108401084010842
2	53220917	53254317	33400	53237617	9.91666666666667	22.0277777777778	9.91666666666667	22.8611111111111	9.91666666666667	9.5625	0.433778857837181	0.450189155107188
2	53289696	53508268	218572	53398982	3.29166666666667	15.625	3.29166666666667	10.8472222222222	3.29166666666667	14.8125	0.303457106274008	0.210666666666667
2	54029269	54171159	141890	54100214	1.04166666666667	13.1319444444444	1.04166666666667	13.3888888888889	1.04166666666667	12.7291666666667	0.0778008298755187	0.0793231094658911
2	54171262	54191157	19895	54181209.5	5.83333333333334	29.125	5.83333333333334	16.5	5.83333333333334	29.125	0.353535353535354	0.200286123032904
2	54191175	54425399	234224	54308287	1.29166666666667	17.6805555555556	1.29166666666667	17.1527777777778	1.29166666666667	17.3125	0.0753036437246964	0.0730557737627651
2	54426347	54761277	334930	54593812	4.89583333333333	26	4.89583333333333	17.3472222222222	4.89583333333333	25.4166666666667	0.2822257806245	0.188301282051282
2	54761447	55093656	332209	54927551.5	0.812500000000003	13.8333333333333	0.812500000000003	12.9791666666667	0.812500000000003	13.3541666666667	0.0626003210272875	0.0587349397590363
2	55093661	55687483	593822	55390572	1.54166666666666	9.6875	1.54166666666666	12.2777777777778	1.54166666666666	8	0.125565610859728	0.159139784946236
2	55687696	56080554	392858	55884125	1.45833333333334	18.6111111111111	1.45833333333334	13.2361111111111	1.45833333333334	11.875	0.110178384050367	0.0783582089552241
2	56080985	56312933	231948	56196959	1.39583333333334	9.63888888888889	1.39583333333334	12.6458333333333	1.39583333333334	6.77083333333333	0.110378912685338	0.144812680115274
2	56313716	56332810	19094	56323263	2.04166666666666	17.7083333333333	2.04166666666666	15.3888888888889	2.04166666666666	17.125	0.132671480144404	0.115294117647059
2	56739913	57181159	441246	56960536	0.0416666666666652	19.4375	0.0416666666666652	13.7222222222222	0.0416666666666652	18.9166666666667	0.00303643724696345	0.00214362272240078
2	57576757	58270259	693502	57923508	0.916666666666669	19.3541666666667	0.916666666666669	18.125	0.916666666666669	15.3125	0.0505747126436783	0.047362755651238
2	58270669	58373761	103092	58322215	8.875	22.7638888888889	8.875	20.125	8.875	17.1875	0.440993788819876	0.38987187309335
2	60090819	60706311	615492	60398565	5.47916666666667	16.1944444444444	5.47916666666667	17.4930555555556	5.47916666666667	14.8541666666667	0.313219531560143	0.338336192109777
2	61954775	62117030	162255	62035902.5	6.125	16.4930555555556	6.125	10.4444444444444	6.125	15.1458333333333	0.586436170212766	0.371368421052632
2	62117121	62126867	9746	62121994	0.166666666666667	8.08333333333333	0.166666666666667	9.63888888888889	0.166666666666667	7.02083333333334	0.0172910662824208	0.0206185567010309
2	62501946	62690704	188758	62596325	3.5625	10.4861111111111	3.5625	12.2291666666667	3.5625	8.4375	0.291311754684838	0.339735099337749
2	62990158	63036048	45890	63013103	0.541666666666668	13.7083333333333	0.541666666666668	15.7083333333333	0.541666666666668	12.5416666666667	0.0344827586206897	0.0395136778115502
2	63141647	63285665	144018	63213656	3.74999999999999	22.2222222222222	3.74999999999999	17.7083333333333	3.74999999999999	21.9791666666667	0.211764705882353	0.16875
2	63364823	63408012	43189	63386417.5	2.54166666666667	15.5416666666667	2.54166666666667	17.4305555555556	2.54166666666667	15.5416666666667	0.145816733067729	0.163538873994638
2	63408040	63611366	203326	63509703	4.72916666666667	17.1111111111111	4.72916666666667	15.7777777777778	4.72916666666667	16.7916666666667	0.299735915492958	0.27637987012987
2	63611430	63620394	8964	63615912	2	8.41666666666667	2	12.2222222222222	2	7.91666666666667	0.163636363636364	0.237623762376238
2	63620429	63874476	254047	63747452.5	1.375	14.5208333333333	1.375	15.8055555555556	1.375	13.5625	0.086994727592267	0.0946915351506455
2	63874837	64297170	422333	64086003.5	0.416666666666669	22.0555555555556	0.416666666666669	15.8472222222222	0.416666666666669	21.4791666666667	0.0262927256792289	0.0188916876574309
2	64581548	64706587	125039	64644067.5	0.208333333333331	10.6944444444444	0.208333333333331	16.1111111111111	0.208333333333331	10	0.0129310344827585	0.0194805194805193
2	64921049	65370803	449754	65145926	3.66666666666666	17.0972222222222	3.66666666666666	15.5833333333333	3.66666666666666	14.9166666666667	0.235294117647059	0.214459788789602
2	65370914	65656301	285387	65513607.5	9.33333333333334	19.3888888888889	9.33333333333334	19.1944444444444	9.33333333333334	14.5	0.486251808972504	0.481375358166189
2	65659197	66115717	456520	65887457	6.08333333333333	15.1944444444444	6.08333333333333	16.5694444444444	6.08333333333333	14.2083333333333	0.367141659681475	0.40036563071298
2	66115758	67856585	1740827	66986171.5	0.541666666666666	15.0763888888889	0.541666666666666	14.6458333333333	0.541666666666666	14.1666666666667	0.0369843527738264	0.0359281437125748
2	68533273	68655679	122406	68594476	0.874999999999999	29.0277777777778	0.874999999999999	13.1944444444444	0.874999999999999	27.5833333333333	0.0663157894736841	0.0301435406698564
2	68693536	68728599	35063	68711067.5	2.95833333333334	13.7986111111111	2.95833333333334	6.65277777777778	2.95833333333334	9.8125	0.444676409185804	0.214393558127831
2	68728605	68806810	78205	68767707.5	7.75	16.4583333333333	7.75	9.125	7.75	9.72916666666667	0.849315068493151	0.470886075949367
2	68806869	68839366	32497	68823117.5	11.3333333333333	20.8819444444444	11.3333333333333	13.4861111111111	11.3333333333333	19.4166666666667	0.840370751802266	0.542733621549717
2	68839438	68909703	70265	68874570.5	6.54166666666666	13.8263888888889	6.54166666666666	11.1944444444444	6.54166666666666	10.6041666666667	0.584367245657568	0.473129080863887
2	68919234	68943338	24104	68931286	0.4375	12.1111111111111	0.4375	9.75694444444445	0.4375	0.645833333333334	0.0448398576512456	0.0361238532110092
2	69362391	69409039	46648	69385715	3.375	10.3958333333333	3.375	13.2083333333333	3.375	9.08333333333333	0.255520504731861	0.324649298597194
2	69409158	69683306	274148	69546232	6.25	12.0416666666667	6.25	8.63888888888889	6.25	11.3125	0.72347266881029	0.519031141868512
2	70213561	70428207	214646	70320884	4.02083333333333	11.625	4.02083333333333	12.5763888888889	4.02083333333333	8.97916666666667	0.319712865819989	0.345878136200717
2	70428722	70434348	5626	70431535	1.1875	8.35416666666667	1.1875	12.4791666666667	1.1875	5.27083333333334	0.0951585976627714	0.14214463840399
2	70434355	70501710	67355	70468032.5	1.16666666666667	6.05555555555556	1.16666666666667	11.6805555555556	1.16666666666667	3.20833333333333	0.0998810939357907	0.192660550458715
2	70501745	70542523	40778	70522134	0.562499999999999	3.42361111111111	0.562499999999999	9.06249999999999	0.562499999999999	1.02083333333333	0.0620689655172413	0.164300202839756
2	70858932	71185757	326825	71022344.5	11.8125	23.6944444444444	11.8125	19.9652777777778	11.8125	19.8958333333333	0.591652173913043	0.498534583821805
2	71185808	71777089	591281	71481448.5	6.47916666666667	12.3055555555556	6.47916666666667	13.9583333333333	6.47916666666667	9.10416666666667	0.464179104477612	0.526523702031603
2	73080655	73085677	5022	73083166	2.66666666666667	8.30555555555556	2.66666666666667	9.69444444444444	2.66666666666667	7.27083333333333	0.275071633237823	0.321070234113712
2	73086189	73088713	2524	73087451	0.541666666666666	2.52777777777778	0.541666666666666	9.24999999999999	0.541666666666666	1.54166666666667	0.0585585585585586	0.214285714285714
2	73704022	73723594	19572	73713808	0.333333333333335	6.36805555555555	0.333333333333335	7.16666666666667	0.333333333333335	-0.437499999999999	0.0465116279069769	0.0523446019629229
2	73900940	73914151	13211	73907545.5	10.4166666666667	28.8611111111111	10.4166666666667	12.6388888888889	10.4166666666667	28.6458333333333	0.824175824175824	0.360923965351299
2	73914192	73916694	2502	73915443	6.75	17.5347222222222	6.75	10.5833333333333	6.75	17.25	0.637795275590551	0.384950495049505
2	73916708	73920057	3349	73918382.5	6.91666666666667	16.7361111111111	6.91666666666667	9.08333333333334	6.91666666666667	16.3125	0.761467889908257	0.413278008298755
2	73920172	73974959	54787	73947565.5	2.52083333333334	10.1666666666667	2.52083333333334	9.13194444444444	2.52083333333334	9.75000000000001	0.276045627376426	0.247950819672131
2	78870994	79128155	257161	78999574.5	6.58333333333334	13.3263888888889	6.58333333333334	10.6666666666667	6.58333333333334	12.25	0.6171875	0.494007295466389
2	79128169	79347439	219270	79237804	0.791666666666666	5.58333333333333	0.791666666666666	9.43055555555555	0.791666666666666	3.10416666666667	0.0839469808541974	0.141791044776119
2	79352485	80902348	1549863	80127416.5	0.166666666666668	7.97916666666667	0.166666666666668	11.9722222222222	0.166666666666668	7.08333333333333	0.0139211136890953	0.0208877284595302
2	82448480	82608492	160012	82528486	2.5625	8	2.5625	9.6875	2.5625	1.5625	0.264516129032258	0.3203125
2	83271886	83684143	412257	83478014.5	0.104166666666666	5.84027777777778	0.104166666666666	10.8402777777778	0.104166666666666	5.16666666666667	0.00960922485586156	0.0178359096313911
2	83720123	83799829	79706	83759976	1.39583333333334	8.11805555555556	1.39583333333334	10.8402777777778	1.39583333333334	7.72916666666667	0.128763613068546	0.171941830624466
2	83823994	83905394	81400	83864694	1.125	7.99305555555556	1.125	9.40277777777777	1.125	5.1875	0.119645494830133	0.140747176368375
2	83906369	84498410	592041	84202389.5	1.72916666666666	11.1458333333333	1.72916666666666	12.9375	1.72916666666666	7.5	0.13365539452496	0.155140186915888
2	86269141	86426646	157505	86347893.5	9.4375	21.2291666666667	9.4375	15.7569444444444	9.4375	5.29166666666667	0.598942265315117	0.444553483807654
2	86426676	86740162	313486	86583419	0.58333333333333	9.85416666666667	0.58333333333333	14.4652777777778	0.58333333333333	4.35416666666667	0.0403264522323569	0.0591966173361518
2	88762619	89862454	1099835	89312536.5	0.791666666666668	11.5555555555556	0.791666666666668	11.9861111111111	0.791666666666668	7.54166666666667	0.0660486674391658	0.0685096153846155
2	99903900	100261495	357595	100082697.5	7.45833333333333	20.8055555555556	7.45833333333333	20.2083333333333	7.45833333333333	18.875	0.369072164948454	0.358477970627503
2	100261882	101650148	1388266	100956015	0.0416666666666674	12.3611111111111	0.0416666666666674	12.9444444444444	0.0416666666666674	11.2916666666667	0.00321888412017173	0.00337078651685399
2	101699562	102262754	563192	101981158	2.54166666666667	13.4583333333333	2.54166666666667	12.3888888888889	2.54166666666667	11.1041666666667	0.205156950672646	0.188854489164087
2	102262882	102290530	27648	102276706	2	7.79861111111111	2	8.83333333333333	2	4.9375	0.226415094339623	0.256455921638468
2	103025955	103385943	359988	103205949	0.458333333333333	5.84722222222222	0.458333333333333	10.4305555555556	0.458333333333333	5.25	0.0439414114513981	0.0783847980997624
2	103385961	103475678	89717	103430819.5	3.33333333333333	8.45833333333333	3.33333333333333	13.2569444444444	3.33333333333333	6.41666666666667	0.251440544787847	0.394088669950739
2	103970017	104605468	635451	104287742.5	3.10416666666666	12.0902777777778	3.10416666666666	11.8402777777778	3.10416666666666	10.0208333333333	0.262170087976539	0.256748994830557
2	105356760	105675224	318464	105515992	3.52083333333334	14.9375	3.52083333333334	14.4930555555556	3.52083333333334	10.5208333333333	0.242932438907523	0.235704323570433
2	105675302	106049683	374381	105862492.5	2.04166666666667	12.6597222222222	2.04166666666667	14.2916666666667	2.04166666666667	8.70833333333334	0.142857142857143	0.161272627537027
2	110895544	111175785	280241	111035664.5	2.79166666666667	15.2638888888889	2.79166666666667	15.2777777777778	2.79166666666667	14.1041666666667	0.182727272727273	0.182893539581438
2	111175850	111454160	278310	111315005	2.10416666666667	6.96527777777778	2.10416666666667	10.3125	2.10416666666667	5.5625	0.204040404040404	0.30209371884347
2	111454310	111642196	187886	111548253	1.47916666666667	9.78472222222222	1.47916666666667	12.7152777777778	1.47916666666667	7.02083333333333	0.116329874385582	0.151171043293116
2	115693994	117408938	1714944	116551466	2.83333333333334	7.77083333333333	2.83333333333334	12.0347222222222	2.83333333333334	4.29166666666667	0.235429890363532	0.36461126005362
2	119967797	120542471	574674	120255134	0.625	4.40972222222222	0.625	9.45833333333333	0.625	2.45833333333333	0.0660792951541851	0.141732283464567
2	121036833	121421587	384754	121229210	6.04166666666667	14.6875	6.04166666666667	8.1388888888889	6.04166666666667	-1.3125	0.742320819112628	0.411347517730497
2	121421640	122476762	1055122	121949201	0.5	5.38194444444445	0.5	8.125	0.5	1.64583333333333	0.0615384615384615	0.0929032258064514
2	122476802	122478832	2030	122477817	0.270833333333331	1.49305555555556	0.270833333333331	7.75694444444445	0.270833333333331	0.562499999999999	0.0349149507609666	0.181395348837207
2	122478861	122481213	2352	122480037	2.75	9.39583333333334	2.75	9.75000000000001	2.75	8.75	0.282051282051281	0.292682926829268
2	124726969	126437438	1710469	125582203.5	2.52083333333334	19.0138888888889	2.52083333333334	14.5972222222222	2.52083333333334	18.5416666666667	0.172692673644149	0.132578524470417
2	126437457	126460629	23172	126449043	8.00000000000001	37.0416666666667	8.00000000000001	18	8.00000000000001	37.0416666666667	0.444444444444445	0.215973003374578
2	126460808	126521722	60914	126491265	5.47916666666667	27.8819444444444	5.47916666666667	14.0347222222222	5.47916666666667	26.1666666666667	0.390400791687283	0.196513075965131
2	128346351	128592990	246639	128469670.5	0.604166666666666	8	0.604166666666666	11.1458333333333	0.604166666666666	5.29166666666667	0.0542056074766355	0.0755208333333333
2	128593061	128794070	201009	128693565.5	3.625	29.1111111111111	3.625	18.0694444444444	3.625	28.7708333333333	0.200614911606457	0.124522900763359
2	129526836	130053057	526221	129789946.5	0.583333333333333	13.8680555555556	0.583333333333333	9.31944444444445	0.583333333333333	8.4375	0.0625931445603576	0.0420630946419629
2	130053650	130778222	724572	130415936	7.41666666666666	29.7638888888889	7.41666666666666	15.0902777777778	7.41666666666666	28.9166666666667	0.491486424298205	0.249183387774148
2	131146249	131240075	93826	131193162	1.22916666666667	9.79861111111111	1.22916666666667	14.7847222222222	1.22916666666667	8.54166666666666	0.0831376232973229	0.125442948263643
2	131240093	131588913	348820	131414503	0.416666666666667	6.80555555555556	0.416666666666667	12.3888888888889	0.416666666666667	4.8125	0.0336322869955157	0.0612244897959184
2	131589475	131915125	325650	131752300	6.20833333333334	7.8888888888889	6.20833333333334	6.95833333333334	6.20833333333334	2.95833333333334	0.892215568862276	0.786971830985915
2	131915243	132295223	379980	132105233	1.08333333333333	9.57638888888889	1.08333333333333	13.8888888888889	1.08333333333333	8.02083333333334	0.0780000000000001	0.113125453226976
2	132721408	132874248	152840	132797828	2.0625	10.2222222222222	2.0625	12.6180555555556	2.0625	8.4375	0.163456246560264	0.201766304347826
2	132971190	133612473	641283	133291831.5	0.333333333333331	15	0.333333333333331	14.8055555555556	0.333333333333331	8.0625	0.022514071294559	0.0222222222222221
2	133612487	134427626	815139	134020056.5	4.5	14.4791666666667	4.5	15.9027777777778	4.5	10.6666666666667	0.282969432314411	0.310791366906475
2	134427629	135072987	645358	134750308	2.125	7.19444444444444	2.125	13.2083333333333	2.125	5.77083333333333	0.160883280757098	0.295366795366796
2	136489565	136902614	413049	136696089.5	0.979166666666666	10.0763888888889	0.979166666666666	15.2986111111111	0.979166666666666	6.91666666666667	0.0640036314117113	0.0971743625086147
2	136902623	137254107	351484	137078365	2.6875	11.4097222222222	2.6875	12.2847222222222	2.6875	8.39583333333333	0.218767665347654	0.235544735240414
2	137255645	137469523	213878	137362584	2.72916666666667	9.59722222222222	2.72916666666667	11.8263888888889	2.72916666666667	7.47916666666667	0.230769230769231	0.284370477568741
2	137608523	137919380	310857	137763951.5	0.958333333333334	6.81944444444444	0.958333333333334	10.8888888888889	0.958333333333334	4.35416666666667	0.0880102040816327	0.140529531568228
2	137919404	138033385	113981	137976394.5	2.33333333333333	5.65277777777778	2.33333333333333	9.83333333333333	2.33333333333333	3.9375	0.23728813559322	0.412776412776413
2	138033396	138130002	96606	138081699	0.958333333333333	5.45138888888889	0.958333333333333	5.77777777777778	0.958333333333333	-0.500000000000001	0.165865384615384	0.175796178343949
2	140946198	141292244	346046	141119221	6	12.0902777777778	6	14.2777777777778	6	6.52083333333334	0.420233463035019	0.49626651349799
2	142740544	143497143	756599	143118843.5	0.166666666666667	8.65972222222222	0.166666666666667	9.34722222222222	0.166666666666667	6.5	0.0178306092124814	0.0192461908580593
2	143497346	143857447	360101	143677396.5	2.29166666666667	10.2013888888889	2.29166666666667	11.8611111111111	2.29166666666667	8.25	0.193208430913349	0.224642614023145
2	144019073	144307567	288494	144163320	1.91666666666667	11.7013888888889	1.91666666666667	11.5833333333333	1.91666666666667	6.27083333333334	0.165467625899281	0.16379821958457
2	144307596	144745472	437876	144526534	0.854166666666666	10.6875	0.854166666666666	13.2291666666667	0.854166666666666	7.14583333333333	0.0645669291338582	0.0799220272904483
2	144745486	145111631	366145	144928558.5	9.8125	25.4791666666667	9.8125	20.0763888888889	9.8125	21.9583333333333	0.488758215150467	0.385118560915781
2	145262231	145394009	131778	145328120	4.60416666666667	10.1388888888889	4.60416666666667	8.65972222222222	4.60416666666667	1.20833333333333	0.531676022453889	0.454109589041096
2	145596289	145613113	16824	145604701	2	18.7222222222222	2	15.5	2	17.4583333333333	0.129032258064516	0.106824925816024
2	145613148	145623046	9898	145618097	4.91666666666667	16.9027777777778	4.91666666666667	16.1388888888889	4.91666666666667	12.8541666666667	0.304647160068847	0.290879211175021
2	145628394	145838168	209774	145733281	5.41666666666667	15.5763888888889	5.41666666666667	12.5486111111111	5.41666666666667	13.125	0.431654676258993	0.347748551047704
2	145838223	146597369	759146	146217796	11	25.0694444444444	11	21.4375	11	22.8958333333333	0.513119533527697	0.438781163434903
2	146597400	146620110	22710	146608755	4.70833333333333	24.7222222222222	4.70833333333333	20.75	4.70833333333333	20.4375	0.226907630522088	0.190449438202247
2	146620138	146666505	46367	146643321.5	3.45833333333333	19.7013888888889	3.45833333333333	18.9444444444444	3.45833333333333	17.0625	0.182551319648094	0.175537539654565
2	147916216	148255952	339736	148086084	2.29166666666667	11.4305555555556	2.29166666666667	10.4305555555556	2.29166666666667	7.91666666666667	0.219707057256991	0.20048602673147
2	148256385	149046512	790127	148651448.5	0.375	12.5555555555556	0.375	10.125	0.375	11.1875	0.0370370370370371	0.0298672566371682
2	149046525	149198447	151922	149122486	0.562499999999999	12.2013888888889	0.562499999999999	13.3680555555556	0.562499999999999	8.72916666666667	0.042077922077922	0.0461013090495162
2	149794216	149838920	44704	149816568	5.5	19.7083333333333	5.5	13.0277777777778	5.5	18.8125	0.422174840085288	0.27906976744186
2	150426820	150664991	238171	150545905.5	0.979166666666672	19.3333333333333	0.979166666666672	9.58333333333333	0.979166666666672	5.8125	0.102173913043479	0.0506465517241382
2	150665043	150735425	70382	150700234	4.52083333333334	9.75	4.52083333333334	10.875	4.52083333333334	4.375	0.415708812260537	0.463675213675214
2	152241612	152244920	3308	152243266	1.66666666666667	4.56944444444444	1.66666666666667	11.8888888888889	1.66666666666667	2.20833333333333	0.140186915887851	0.364741641337386
2	152245279	152325069	79790	152285174	3.1875	9.90277777777778	3.1875	10.6041666666667	3.1875	5.29166666666667	0.300589390962672	0.321879382889201
2	152840379	152872556	32177	152856467.5	0.645833333333334	7.17361111111111	0.645833333333334	13.7291666666667	0.645833333333334	5.91666666666666	0.0470409711684371	0.0900290416263312
2	152900449	153140335	239886	153020392	0.4375	4.3125	0.4375	8.35763888888889	0.4375	3.29166666666667	0.0523473203157458	0.101449275362319
2	153140420	153548236	407816	153344328	0.291666666666666	6.63888888888888	0.291666666666666	9.46527777777778	0.291666666666666	1.04166666666666	0.0308143800440205	0.0439330543933053
2	153649825	153723925	74100	153686875	4.875	11.0694444444444	4.875	13.0694444444444	4.875	5.99999999999999	0.373007438894793	0.440401505646173
2	153724168	153763876	39708	153744022	3.10416666666666	9.59027777777777	3.10416666666666	12.6319444444444	3.10416666666666	6.04166666666667	0.245739417262232	0.32367849384504
2	154005502	154063515	58013	154034508.5	1.85416666666667	7.67361111111111	1.85416666666667	8.94444444444444	1.85416666666667	6.20833333333333	0.207298136645963	0.241628959276018
2	154063667	154135466	71799	154099566.5	2.41666666666667	6.38888888888889	2.41666666666667	6.88888888888889	2.41666666666667	5.14583333333333	0.350806451612903	0.378260869565217
2	154572196	154642092	69896	154607144	0.958333333333333	7.39583333333333	0.958333333333333	10.2361111111111	0.958333333333333	-0.604166666666669	0.0936227951153324	0.129577464788732
2	154642989	154862866	219877	154752927.5	2	12.1875	2	11.1111111111111	2	6.1875	0.18	0.164102564102564
2	154864741	155018150	153409	154941445.5	7.125	15.8888888888889	7.125	13.6805555555556	7.125	9.3125	0.520812182741117	0.448426573426574
2	155018155	155207042	188887	155112598.5	3.16666666666667	8.47222222222222	3.16666666666667	10.6944444444444	3.16666666666667	6.79166666666667	0.296103896103896	0.373770491803279
2	155207073	155210486	3413	155208779.5	3.52083333333333	6.46527777777778	3.52083333333333	8.8125	3.52083333333333	4.60416666666667	0.399527186761229	0.544575725026853
2	155210522	155240331	29809	155225426.5	2.39583333333333	4.13194444444445	2.39583333333333	6.59027777777778	2.39583333333333	1.91666666666667	0.363540569020021	0.579831932773109
2	155240369	155253421	13052	155246895	0.520833333333333	1.68055555555556	0.520833333333333	6.96527777777778	0.520833333333333	0.166666666666669	0.0747756729810568	0.3099173553719
2	156542956	156589860	46904	156566408	2.4375	5.35416666666667	2.4375	5.35416666666667	2.4375	-1.5625	0.455252918287938	0.455252918287937
2	156589887	156722783	132896	156656335	0.375	4.69444444444445	0.375	6.48611111111111	0.375	2	0.0578158458244112	0.0798816568047338
2	156828264	156861724	33460	156844994	1.10416666666667	8.00694444444444	1.10416666666667	8.92361111111111	1.10416666666667	3.27083333333333	0.123735408560311	0.137901127493495
2	156902492	156914886	12394	156908689	0.0625000000000001	6.125	0.0625000000000001	9.45833333333334	0.0625000000000001	1.45833333333333	0.00660792951541852	0.0102040816326531
2	157568919	157577923	9004	157573421	1.75	7.44444444444444	1.75	11.0833333333333	1.75	1.97916666666666	0.157894736842106	0.235074626865672
2	157578174	157603482	25308	157590828	10.25	16.3541666666667	10.25	12	10.25	5.625	0.854166666666667	0.626751592356688
2	157603499	157717422	113923	157660460.5	6.75	12.4583333333333	6.75	11.9166666666667	6.75	8.14583333333333	0.566433566433566	0.54180602006689
2	157717423	157925267	207844	157821345	0.604166666666668	18.3541666666667	0.604166666666668	12.9375	0.604166666666668	15.5833333333333	0.0466988727858294	0.032917139614075
2	158062300	158105988	43688	158084144	0.645833333333334	2.61805555555556	0.645833333333334	7.40972222222222	0.645833333333334	1.54166666666667	0.0871602624179944	0.246684350132626
2	158113728	158115821	2093	158114774.5	0.395833333333333	3.16666666666667	0.395833333333333	8.6875	0.395833333333333	2.29166666666667	0.0455635491606714	0.125
2	158433588	159013356	579768	158723472	4.58333333333333	26.0208333333333	4.58333333333333	14.7638888888889	4.58333333333333	25.5833333333333	0.310442144873001	0.176140912730184
2	159713591	160396134	682543	160054862.5	1.02083333333333	5.35416666666666	1.02083333333333	8.70138888888889	1.02083333333333	4.16666666666667	0.11731843575419	0.190661478599222
2	160396368	160554368	158000	160475368	0.125000000000001	4.38194444444444	0.125000000000001	10.3125	0.125000000000001	2.75	0.0121212121212122	0.0285261489698892
2	160554394	160556324	1930	160555359	0.166666666666666	2.75694444444444	0.166666666666666	7.41666666666667	0.166666666666666	0.854166666666668	0.0224719101123595	0.0604534005037782
2	160556327	160589217	32890	160572772	1.75	5.79861111111111	1.75	10.3333333333333	1.75	4.41666666666667	0.169354838709677	0.301796407185629
2	160897017	161418339	521322	161157678	1.60416666666667	9.92361111111112	1.60416666666667	6.69444444444444	1.60416666666667	1.89583333333334	0.239626556016598	0.161651504548635
2	161418346	161435391	17045	161426868.5	2.39583333333333	7.47222222222222	2.39583333333333	11.5625	2.39583333333333	3.4375	0.207207207207207	0.320631970260223
2	161435585	161594436	158851	161515010.5	1.79166666666667	9.88888888888889	1.79166666666667	11.125	1.79166666666667	3.35416666666667	0.161048689138577	0.181179775280899
2	161594604	161682738	88134	161638671	2.0625	11.2430555555556	2.0625	11.3263888888889	2.0625	3.10416666666667	0.182096873083998	0.183446571957999
2	161839818	162425017	585199	162132417.5	0.645833333333333	9.95138888888889	0.645833333333333	7.36805555555556	0.645833333333333	0.374999999999999	0.0876531573986805	0.0648988136775994
2	162425607	162843985	418378	162634796	1.79166666666667	9.38194444444444	1.79166666666667	5.06944444444445	1.79166666666667	1.04166666666667	0.353424657534247	0.190969652109548
2	162845185	163218790	373605	163031987.5	0.812499999999997	6.88194444444445	0.812499999999997	8.64583333333333	0.812499999999997	2.79166666666667	0.0939759036144574	0.118062563067608
2	163218822	163260355	41533	163239588.5	0.0416666666666642	2.65277777777778	0.0416666666666642	11.5833333333333	0.0416666666666642	2	0.00359712230215806	0.0157068062827216
2	164064485	164085140	20655	164074812.5	7.02083333333333	14.4652777777778	7.02083333333333	10.625	7.02083333333333	2.8125	0.66078431372549	0.485357657225156
2	164085172	164196350	111178	164140761	1.54166666666667	8	1.54166666666667	7.45138888888889	1.54166666666667	1.91666666666667	0.206896551724138	0.192708333333333
2	164360776	164476089	115313	164418432.5	1.75	23.9722222222222	1.75	17.3541666666667	1.75	23.2083333333333	0.100840336134454	0.0730011587485518
2	164589940	164728881	138941	164659410.5	6.04166666666667	21.0347222222222	6.04166666666667	20.9305555555556	6.04166666666667	19.5208333333333	0.28865295288653	0.287223506107627
2	164729663	165047788	318125	164888725.5	0.416666666666668	20.7152777777778	0.416666666666668	16.3888888888889	0.416666666666668	19.8333333333333	0.0254237288135594	0.0201139792155549
2	165047977	165517180	469203	165282578.5	3.8125	20.8680555555556	3.8125	13.9861111111111	3.8125	19.3958333333333	0.272591857000993	0.182695507487521
2	166064647	166620569	555922	166342608	2.41666666666667	12.9861111111111	2.41666666666667	10.6944444444444	2.41666666666667	12.1458333333333	0.225974025974026	0.186096256684492
2	166620576	166669864	49288	166645220	14.5833333333333	40.875	14.5833333333333	14.5833333333333	14.5833333333333	40.875	1	0.356778797145769
2	166669888	166723096	53208	166696492	13.4166666666667	36.2569444444444	13.4166666666667	13.4166666666667	13.4166666666667	36.0625	1	0.370044052863436
2	166723871	166781069	57198	166752470	13.75	39.0833333333333	13.75	14.4166666666667	13.75	38.6666666666667	0.953757225433526	0.35181236673774
2	166781079	166795652	14573	166788365.5	5	10.8611111111111	5	9.33333333333335	5	10.5	0.535714285714285	0.460358056265985
2	166796710	166812283	15573	166804496.5	1.95833333333334	4.36805555555556	1.95833333333334	7.95833333333335	1.95833333333334	3.875	0.246073298429319	0.448330683624802
2	166982232	167875988	893756	167429110	4.66666666666666	25.6666666666667	4.66666666666666	16	4.66666666666666	25.4166666666667	0.291666666666667	0.181818181818182
2	168046504	169337620	1291116	168692062	8.25	26.8819444444444	8.25	13.4583333333333	8.25	26.375	0.613003095975232	0.306897442521312
2	169695672	170173338	477666	169934505	2.41666666666667	14.625	2.41666666666667	14.4166666666667	2.41666666666667	12.9375	0.167630057803468	0.165242165242165
2	171515759	171770428	254669	171643093.5	0.041666666666667	12.3125	0.041666666666667	13.4861111111111	0.041666666666667	11.2291666666667	0.00308959835221424	0.00338409475465316
2	171770462	172157965	387503	171964213.5	3.54166666666667	16.8680555555556	3.54166666666667	14.375	3.54166666666667	15.5416666666667	0.246376811594203	0.209962947715109
2	172569317	172678334	109017	172623825.5	4.52083333333334	11.1666666666667	4.52083333333334	9.05555555555556	4.52083333333334	9.27083333333333	0.499233128834356	0.404850746268657
2	172777457	172896402	118945	172836929.5	0.250000000000002	13.4722222222222	0.250000000000002	12.3888888888889	0.250000000000002	12.75	0.0201793721973096	0.018556701030928
2	172896450	173130906	234456	173013678	1.45833333333333	14.3055555555556	1.45833333333333	12.2638888888889	1.45833333333333	11.5833333333333	0.118912797281993	0.101941747572816
2	173131742	173344670	212928	173238206	0.916666666666668	10.0347222222222	0.916666666666668	14.2777777777778	0.916666666666668	8.08333333333334	0.0642023346303503	0.0913494809688582
2	173345983	173852007	506024	173598995	1.79166666666667	10.6805555555556	1.79166666666667	10.7083333333333	1.79166666666667	9.875	0.167315175097277	0.16775032509753
2	173927536	173972850	45314	173950193	3.04166666666667	14.5277777777778	3.04166666666667	10.6527777777778	3.04166666666667	10.8333333333333	0.285528031290743	0.209369024856596
2	173972872	174033115	60243	174002993.5	8.33333333333333	15.0833333333333	8.33333333333333	13.9305555555556	8.33333333333333	9.66666666666666	0.598205383848455	0.552486187845304
2	174033603	174411310	377707	174222456.5	0.916666666666667	15.5902777777778	0.916666666666667	13.7083333333333	0.916666666666667	14.0208333333333	0.0668693009118542	0.0587973273942094
2	174421772	174608440	186668	174515106	5.14583333333333	16.8194444444444	5.14583333333333	14.8819444444444	5.14583333333333	15.1666666666667	0.345776948203453	0.305945499587118
2	174613906	174754949	141043	174684427.5	7.68750000000001	15.6527777777778	7.68750000000001	9.60416666666667	7.68750000000001	15	0.800433839479393	0.491126885536824
2	174763738	174771633	7895	174767685.5	8.25	19.3611111111111	8.25	12.3333333333333	8.25	18.8125	0.668918918918919	0.426111908177905
2	174771760	175037485	265725	174904622.5	0.124999999999997	17.0972222222222	0.124999999999997	15.375	0.124999999999997	14.5833333333333	0.00813008130081283	0.00731112916328173
2	175123668	175323677	200009	175223672.5	1.83333333333334	14.4166666666667	1.83333333333334	12.1666666666667	1.83333333333334	11.7916666666667	0.15068493150685	0.127167630057804
2	175323832	175596133	272301	175459982.5	4.29166666666667	13.4444444444444	4.29166666666667	15.0138888888889	4.29166666666667	9.9375	0.285846438482886	0.319214876033058
2	175596718	176137121	540403	175866919.5	3.58333333333333	18.1875	3.58333333333333	14.5	3.58333333333333	14.1458333333333	0.247126436781609	0.197021764032073
2	176137301	176149359	12058	176143330	1.0625	7.84027777777778	1.0625	9.67361111111111	1.0625	7.33333333333334	0.109834888729361	0.135518157661647
2	176149432	176399611	250179	176274521.5	11.6666666666667	22.3611111111111	11.6666666666667	18.0833333333333	11.6666666666667	21.75	0.645161290322581	0.521739130434783
2	176430350	176595743	165393	176513046.5	2.20833333333333	14.8263888888889	2.20833333333333	14.0555555555556	2.20833333333333	8.95833333333334	0.157114624505929	0.148946135831382
2	176595781	176674154	78373	176634967.5	8.20833333333333	18.3611111111111	8.20833333333333	16.8194444444444	8.20833333333333	12.9583333333333	0.488026424442609	0.447049924357035
2	176998312	177116128	117816	177057220	4.625	15.0555555555556	4.625	17.4583333333333	4.625	11.2916666666667	0.264916467780429	0.30719557195572
2	177293003	177615810	322807	177454406.5	2.875	16.1388888888889	2.875	17.1111111111111	2.875	14.6875	0.168019480519481	0.178141135972462
2	177615814	178089658	473844	177852736	2.4375	21.1875	2.4375	14.3680555555556	2.4375	19.4791666666667	0.169647172547124	0.115044247787611
2	179622226	179764536	142310	179693381	0.999999999999998	6.76388888888889	0.999999999999998	13.8611111111111	0.999999999999998	3.625	0.0721442885771542	0.147843942505133
2	180473533	180834610	361077	180654071.5	1.625	11.4305555555556	1.625	13.8333333333333	1.625	10.75	0.117469879518072	0.142162818955043
2	181215397	181541175	325778	181378286	1.27083333333333	20.5138888888889	1.27083333333333	15.6527777777778	1.27083333333333	20.1875	0.0811889973380656	0.0619498984427894
2	181541184	181759099	217915	181650141.5	0.229166666666668	19.875	0.229166666666668	18.6875	0.229166666666668	19.5833333333333	0.012263099219621	0.0115303983228512
2	182130708	182191268	60560	182160988	5.125	18.4583333333333	5.125	18.0694444444444	5.125	17.3333333333333	0.283627978478094	0.27765237020316
2	182191287	182658219	466932	182424753	1.41666666666667	20.1319444444444	1.41666666666667	10.5694444444445	1.41666666666667	18.9791666666667	0.134034165571616	0.0703690927906176
2	182660617	182876624	216007	182768620.5	8.83333333333333	31.3333333333333	8.83333333333333	20.6666666666667	8.83333333333333	29.8333333333333	0.427419354838709	0.281914893617021
2	182876667	183026718	150051	182951692.5	8.16666666666666	27.6388888888889	8.16666666666666	22.1944444444445	8.16666666666666	27.4166666666667	0.367959949937421	0.295477386934673
2	184574921	184587211	12290	184581066	9.62500000000001	23.7708333333333	9.62500000000001	23.7083333333333	9.62500000000001	23.7708333333333	0.40597539543058	0.404907975460123
2	184780640	184877071	96431	184828855.5	3.8125	12.2638888888889	3.8125	14.9305555555556	3.8125	10.5	0.255348837209302	0.310872027180068
2	184877138	185313650	436512	185095394	8.79166666666666	17.7708333333333	8.79166666666666	18.5138888888889	8.79166666666666	16.2291666666667	0.474868717179295	0.494724501758499
2	185313654	185347000	33346	185330327	3.52083333333333	14.6736111111111	3.52083333333333	14.9166666666667	3.52083333333333	14.1666666666667	0.236033519553073	0.239943208707998
2	186051889	186110209	58320	186081049	4.97916666666667	13.7569444444444	4.97916666666667	12.6319444444444	4.97916666666667	12.6041666666667	0.394172622319956	0.361938414941949
2	186110272	186252390	142118	186181331	2	14.75	2	12.4444444444444	2	13.4166666666667	0.160714285714286	0.135593220338983
2	186417476	186909918	492442	186663697	1.47916666666666	11.875	1.47916666666666	13.6319444444444	1.47916666666666	10.875	0.108507386653082	0.124561403508772
2	187174760	187325507	150747	187250133.5	6.18750000000001	15.6319444444444	6.18750000000001	8.92361111111112	6.18750000000001	14.8333333333333	0.693385214007782	0.395824078187473
2	187326257	187346387	20130	187336322	7.58333333333334	9.24305555555556	7.58333333333334	9.44444444444445	7.58333333333334	6.87500000000001	0.802941176470588	0.820435762584523
2	187346765	187773886	427121	187560325.5	5.125	24.3263888888889	5.125	17.3194444444444	5.125	23.125	0.295910184442662	0.210676562946046
2	188704884	188868257	163373	188786570.5	2.75	11.7152777777778	2.75	15.1666666666667	2.75	11.1875	0.181318681318682	0.234736218138708
2	188868381	189045965	177584	188957173	2.0625	17.7916666666667	2.0625	14.6319444444444	2.0625	17.4583333333333	0.140958709065021	0.115925058548009
2	189183875	189637198	453323	189410536.5	2.29166666666667	19.6597222222222	2.29166666666667	17.1388888888889	2.29166666666667	17.7708333333333	0.133711507293355	0.116566584245849
2	189696487	189921893	225406	189809190	1.20833333333333	16.4583333333333	1.20833333333333	15.9166666666667	1.20833333333333	14.7708333333333	0.075916230366492	0.0734177215189872
2	189961118	190284538	323420	190122828	1.66666666666667	12.0972222222222	1.66666666666667	13.8194444444444	1.66666666666667	10	0.120603015075377	0.137772675086108
2	190284556	190617690	333134	190451123	8.70833333333333	19.2222222222222	8.70833333333333	15.25	8.70833333333333	17.875	0.57103825136612	0.453034682080925
2	190617735	190677200	59465	190647467.5	5.70833333333333	15.6458333333333	5.70833333333333	12.6527777777778	5.70833333333333	13.375	0.451152579582876	0.364846870838881
2	190677246	190678414	1168	190677830	1.375	6.98611111111112	1.375	8.76388888888889	1.375	4.45833333333334	0.15689381933439	0.196819085487077
2	190838749	191521046	682297	191179897.5	0.333333333333333	11.9722222222222	0.333333333333333	14.6388888888889	0.333333333333333	9.66666666666667	0.0227703984819734	0.0278422273781903
2	191521823	191783401	261578	191652612	2.33333333333334	9.52777777777778	2.33333333333334	13.4861111111111	2.33333333333334	8.5	0.173017507723996	0.244897959183674
2	191783484	192029500	246016	191906492	2.25	11.4166666666667	2.25	11.9166666666667	2.25	9.91666666666667	0.188811188811189	0.197080291970803
2	192029770	192462177	432407	192245973.5	2.25	13.8680555555556	2.25	16.7777777777778	2.25	12.2291666666667	0.134105960264901	0.162243365047571
2	192462259	192647552	185293	192554905.5	9.08333333333333	31.1736111111111	9.08333333333333	13.9722222222222	9.08333333333333	31.125	0.650099403578529	0.291378926264201
2	192647588	192810271	162683	192728929.5	11.5	41.7083333333333	11.5	16.5	11.5	41.7083333333333	0.696969696969697	0.275724275724275
2	192877352	193233600	356248	193055476	3.375	22.3402777777778	3.375	17.5972222222222	3.375	21.8333333333333	0.191791633780584	0.151072427727697
2	193253515	193839872	586357	193546693.5	2.25	19.0625	2.25	17.9861111111111	2.25	17.3541666666667	0.125096525096525	0.118032786885246
2	193839895	194062001	222106	193950948	1.5	17.25	1.5	17.4166666666667	1.5	11.4166666666667	0.0861244019138757	0.0869565217391306
2	194153701	194488193	334492	194320947	4.70833333333333	24.8541666666667	4.70833333333333	15.6805555555556	4.70833333333333	24.5208333333333	0.300265721877768	0.189438390611903
2	194488392	194695223	206831	194591807.5	1.25	22.5555555555556	1.25	20.0277777777778	1.25	22.4166666666667	0.0624133148404993	0.0554187192118227
2	195142629	195593512	450883	195368070.5	1.25	22.4236111111111	1.25	16.8888888888889	1.25	21.2291666666667	0.0740131578947367	0.0557448126354908
2	195593862	196076164	482302	195835013	4.8125	19.1527777777778	4.8125	15.8263888888889	4.8125	16.6458333333333	0.304080737165423	0.251269035532995
2	196076231	196560718	484487	196318474.5	3.625	15.5069444444444	3.625	16.5555555555556	3.625	12.7083333333333	0.218959731543624	0.233766233766234
2	196979633	197058402	78769	197019017.5	6.375	19.7916666666667	6.375	16.875	6.375	18.8333333333333	0.377777777777778	0.322105263157895
2	197058675	197522707	464032	197290691	1.91666666666667	21.3819444444444	1.91666666666667	13.7361111111111	1.91666666666667	19.9583333333333	0.139534883720931	0.0896394933419944
2	198611163	199106922	495759	198859042.5	3.08333333333333	24.5555555555556	3.08333333333333	17.3611111111111	3.08333333333333	23.7291666666667	0.1776	0.125565610859728
2	199106926	199313731	206805	199210328.5	0.958333333333333	17.1527777777778	0.958333333333333	18.5416666666667	0.958333333333333	16.2083333333333	0.051685393258427	0.0558704453441295
2	199317318	199512205	194887	199414761.5	4.41666666666667	21.8888888888889	4.41666666666667	14.4027777777778	4.41666666666667	20.5625	0.306653809064609	0.201776649746193
2	199946223	200044716	98493	199995469.5	0.458333333333333	8.95833333333333	0.458333333333333	15.2361111111111	0.458333333333333	7.375	0.0300820419325433	0.0511627906976744
2	200102951	200211925	108974	200157438	0.791666666666666	10.3541666666667	0.791666666666666	15.3194444444444	0.791666666666666	8.75	0.0516772438803263	0.0764587525150905
2	200212343	200744712	532369	200478527.5	1.95833333333334	14.2291666666667	1.95833333333334	13.125	1.95833333333334	13.125	0.149206349206349	0.137628111273792
2	202833142	203292554	459412	203062848	0.270833333333336	13.9305555555556	0.270833333333336	15.7986111111111	0.270833333333336	11.6458333333333	0.0171428571428573	0.019441674975075
2	203405893	203574223	168330	203490058	20	27.4444444444444	20	27.7777777777778	20	25.3333333333333	0.72	0.728744939271255
2	203574287	203791939	217652	203683113	8.16666666666667	26.1111111111111	8.16666666666667	24.25	8.16666666666667	24.75	0.336769759450172	0.312765957446809
2	204175625	204260288	84663	204217956.5	4.85416666666667	17.2708333333333	4.85416666666667	16.3472222222222	4.85416666666667	15.6041666666667	0.296941376380629	0.281061519903498
2	204260340	204376489	116149	204318414.5	0.104166666666667	13.1527777777778	0.104166666666667	14.0416666666667	0.104166666666667	8.02083333333334	0.00741839762611278	0.00791974656810984
2	204376936	204605242	228306	204491089	9.77083333333334	15.0833333333333	9.77083333333334	13.4097222222222	9.77083333333334	11.2916666666667	0.728638011393061	0.647790055248619
2	204605455	204686970	81515	204646212.5	8.20833333333333	22.7152777777778	8.20833333333333	18.625	8.20833333333333	12.6458333333333	0.440715883668904	0.361357383063283
2	204687726	204951730	264004	204819728	3.14583333333333	17.6805555555556	3.14583333333333	15.0625	3.14583333333333	10.0208333333333	0.208852005532504	0.177926158680283
2	204951749	204978873	27124	204965311	8.08333333333333	19.125	8.08333333333333	19.5833333333333	8.08333333333333	14.0833333333333	0.412765957446808	0.422657952069717
2	205535155	206461358	926203	205998256.5	6	24.6111111111111	6	17.7222222222222	6	24.1458333333333	0.338557993730408	0.243792325056433
2	206500175	206586327	86152	206543251	0.166666666666669	11.4166666666667	0.166666666666669	12.6111111111111	0.166666666666669	10.25	0.0132158590308372	0.0145985401459856
2	206586799	206617148	30349	206601973.5	5.16666666666667	16.1111111111111	5.16666666666667	14.0555555555556	5.16666666666667	15.6458333333333	0.367588932806324	0.320689655172414
2	206617386	206792495	175109	206704940.5	4.97916666666666	20.0555555555556	4.97916666666666	16.7430555555556	4.97916666666666	19.625	0.297386976358357	0.248268698060942
2	206880726	207083323	202597	206982024.5	1.66666666666666	20	1.66666666666666	20.25	1.66666666666666	19.0833333333333	0.082304526748971	0.0833333333333331
2	207084256	207286394	202138	207185325	3.29166666666667	15.3263888888889	3.29166666666667	12.625	3.29166666666667	14.9791666666667	0.260726072607261	0.214771182600816
2	207701993	207885031	183038	207793512	3.20833333333333	15.7777777777778	3.20833333333333	13.625	3.20833333333333	13.1666666666667	0.235474006116208	0.203345070422535
2	207885160	208025318	140158	207955239	6.16666666666667	17.8819444444444	6.16666666666667	14.3888888888889	6.16666666666667	16.3958333333333	0.428571428571429	0.344854368932039
2	208026163	208507177	481014	208266670	3.875	16.4652777777778	3.875	15.1006944444444	3.875	12.7916666666667	0.256610715106921	0.235343736819907
2	209513812	209680028	166216	209596920	1.08333333333333	17.5972222222222	1.08333333333333	16.1388888888889	1.08333333333333	14.1666666666667	0.0671256454388985	0.0615627466456196
2	209680163	209790485	110322	209735324	0.124999999999998	13.2361111111111	0.124999999999998	14.7083333333333	0.124999999999998	11.4583333333333	0.00849858356940494	0.00944386149003131
2	209930335	210008302	77967	209969318.5	5.375	19.0138888888889	5.375	15.0555555555556	5.375	13.625	0.357011070110701	0.282688093498904
2	210008948	210162975	154027	210085961.5	0.937500000000004	13.1666666666667	0.937500000000004	12.4513888888889	0.937500000000004	9.75000000000001	0.0752928053541553	0.0712025316455699
2	210702182	210740663	38481	210721422.5	2.41666666666667	12.3958333333333	2.41666666666667	15.1388888888889	2.41666666666667	10.625	0.159633027522936	0.194957983193277
2	210740749	210758907	18158	210749828	1.14583333333334	8.23611111111111	1.14583333333334	10.3333333333333	1.14583333333334	7.97916666666667	0.110887096774194	0.139123102866779
2	210758976	211111055	352079	210935015.5	2	17.5277777777778	2	15.0277777777778	2	17.0833333333333	0.133086876155268	0.114104595879556
2	211111056	211198548	87492	211154802	0.708333333333335	17.0972222222222	0.708333333333335	17.5972222222222	0.708333333333335	13.125	0.0402525651144437	0.0414297319252641
2	211287393	211530515	243122	211408954	1	19.1805555555556	1	19.6388888888889	1	18.7291666666667	0.050919377652051	0.052136133236785
2	211541702	211634331	92629	211588016.5	2.85416666666667	9.75	2.85416666666667	12.0902777777778	2.85416666666667	4.10416666666667	0.236071223434808	0.292735042735043
2	211948294	212146971	198677	212047632.5	5.625	26.1875	5.625	19.5694444444444	5.625	25.6875	0.287437899219305	0.214797136038186
2	212147142	212392706	245564	212269924	2.70833333333334	14.8402777777778	2.70833333333334	13.9583333333333	2.70833333333334	13.0416666666667	0.194029850746269	0.182498830135704
2	212393045	212782081	389036	212587563	0.16666666666667	12.0277777777778	0.16666666666667	15.7777777777778	0.16666666666667	10.8333333333333	0.0105633802816904	0.0138568129330257
2	213027740	213214238	186498	213120989	1.54166666666667	19	1.54166666666667	16.4305555555556	1.54166666666667	17.9583333333333	0.0938292476754015	0.081140350877193
2	213214586	213471417	256831	213343001.5	3.5	17.8888888888889	3.5	19.875	3.5	16.6875	0.176100628930818	0.195652173913043
2	213471452	213720423	248971	213595937.5	6.99999999999999	31.6597222222222	6.99999999999999	14.5138888888889	6.99999999999999	30.0833333333333	0.482296650717703	0.221101118666374
2	213720792	213826964	106172	213773878	7.91666666666667	22.3263888888889	7.91666666666667	13.3888888888889	7.91666666666667	21.6666666666667	0.591286307053942	0.354587869362364
2	214257477	214466041	208564	214361759	0.270833333333335	12.0833333333333	0.270833333333335	13.9097222222222	0.270833333333335	11.4166666666667	0.0194707938092862	0.0224137931034484
2	214878596	215171512	292916	215025054	4.1875	17.625	4.1875	20.4652777777778	4.1875	6.66666666666667	0.204614862572107	0.237588652482269
2	216076769	216323122	246353	216199945.5	0.416666666666669	10.9652777777778	0.416666666666669	16.5555555555556	0.416666666666669	10.6041666666667	0.0251677852348995	0.0379987333755544
2	216693870	217088058	394188	216890964	3.10416666666667	15.5625	3.10416666666667	14.7916666666667	3.10416666666667	10.7708333333333	0.209859154929578	0.19946452476573
2	217088068	217220323	132255	217154195.5	6	17.9513888888889	6	14.2222222222222	6	15.4791666666667	0.421875	0.334235976789168
2	217220352	217299313	78961	217259832.5	3.125	13.8888888888889	3.125	15.3888888888889	3.125	11.2083333333333	0.203068592057762	0.225
2	217794769	217798240	3471	217796504.5	0.666666666666673	6.14583333333333	0.666666666666673	11.7777777777778	0.666666666666673	4.4375	0.0566037735849062	0.108474576271187
2	217831813	217997233	165420	217914523	6	12.5694444444444	6	14.4444444444444	6	11.25	0.415384615384616	0.477348066298343
2	218303776	218321282	17506	218312529	0.416666666666665	13.2291666666667	0.416666666666665	12.4166666666667	0.416666666666665	9.89583333333334	0.0335570469798656	0.0314960629921259
2	218321484	218585304	263820	218453394	0.333333333333335	10.5833333333333	0.333333333333335	12.3333333333333	0.333333333333335	7.0625	0.0270270270270272	0.0314960629921262
2	219134059	219445307	311248	219289683	10.2708333333333	20.3055555555556	10.2708333333333	18.4652777777778	10.2708333333333	15	0.556224144415194	0.505813953488372
2	219910283	220222566	312283	220066424.5	1.08333333333333	18.1736111111111	1.08333333333333	15.1944444444444	1.08333333333333	17.7083333333333	0.0712979890310787	0.0596102407336646
2	220222759	220578989	356230	220400874	2.83333333333333	17.0555555555556	2.83333333333333	17.2361111111111	2.83333333333333	12.5	0.164383561643836	0.166123778501629
2	220772243	221145268	373025	220958755.5	1.375	18.2569444444444	1.375	18.9861111111111	1.375	16.2708333333333	0.0724213606437455	0.0753138075313809
2	221212389	221284783	72394	221248586	4.25	13.8541666666667	4.25	16.8888888888889	4.25	13.3125	0.251644736842106	0.306766917293233
2	221284790	221402776	117986	221343783	5	16.4444444444444	5	19.8888888888889	5	15.9166666666667	0.251396648044693	0.304054054054054
2	221594212	222045610	451398	221819911	1.75	7.80555555555556	1.75	14.2083333333333	1.75	4.72916666666667	0.12316715542522	0.224199288256228
2	222045640	222406418	360778	222226029	3.8125	13.4722222222222	3.8125	17.9375	3.8125	10.125	0.212543554006969	0.28298969072165
2	222406452	222623549	217097	222515000.5	3	14.6458333333333	3	17.1388888888889	3	14.1666666666667	0.175040518638574	0.204836415362731
2	222623813	222830917	207104	222727365	0.374999999999997	25.7916666666667	0.374999999999997	16.6111111111111	0.374999999999997	25.2083333333333	0.0225752508361202	0.0145395799676897
2	222831204	222987121	155917	222909162.5	0.458333333333339	18.1666666666667	0.458333333333339	15.6527777777778	0.458333333333339	17.2083333333333	0.0292812777284831	0.0252293577981655
2	223109114	223410421	301307	223259767.5	3.33333333333333	15.4722222222222	3.33333333333333	18.3055555555556	3.33333333333333	12.625	0.182094081942337	0.215439856373429
2	223410430	223934624	524194	223672527	0.874999999999997	14.7916666666667	0.874999999999997	13.7777777777778	0.874999999999997	11.625	0.0635080645161288	0.0591549295774646
2	224725451	224828761	103310	224777106	1.5	12.4236111111111	1.5	13.2361111111111	1.5	9.0625	0.113326337880378	0.120737842370039
2	224872499	225018405	145906	224945452	0.125000000000002	9.97222222222223	0.125000000000002	13.3611111111111	0.125000000000002	6.08333333333333	0.00935550935550947	0.0125348189415043
2	225608837	225829935	221098	225719386	2.0625	14.8541666666667	2.0625	14.2361111111111	2.0625	7.52083333333333	0.144878048780488	0.138849929873773
2	225830339	226068274	237935	225949306.5	1.20833333333334	15.0208333333333	1.20833333333334	17.875	1.20833333333334	11.3333333333333	0.0675990675990677	0.0804438280166437
2	226350067	226522502	172435	226436284.5	1.125	14.0277777777778	1.125	15.0416666666667	1.125	11.875	0.074792243767313	0.0801980198019802
2	227039078	227120801	81723	227079939.5	1	11.1597222222222	1	12.9305555555556	1	9.625	0.0773361976369496	0.089607965152458
2	227120904	228712970	1592066	227916937	2.77083333333333	10.8680555555556	2.77083333333333	13.3125	2.77083333333333	9.14583333333333	0.208137715179969	0.254952076677316
2	229054293	229531413	477120	229292853	0.749999999999998	20.6319444444444	0.749999999999998	15.5	0.749999999999998	19.5416666666667	0.0483870967741934	0.036351396836082
2	229531488	229563053	31565	229547270.5	1.875	18.6666666666667	1.875	17.5972222222222	1.875	12.7916666666667	0.10655090765588	0.100446428571429
2	229563135	229661726	98591	229612430.5	0.666666666666671	16.6666666666667	0.666666666666671	17.1111111111111	0.666666666666671	13.3958333333333	0.0389610389610392	0.0400000000000003
2	230085788	230149021	63233	230117404.5	4.83333333333333	15.8055555555556	4.83333333333333	17.4861111111111	4.83333333333333	11.7708333333333	0.276409849086577	0.305799648506151
2	230918734	231311549	392815	231115141.5	1.875	15.4513888888889	1.875	17.5972222222222	1.875	11.3958333333333	0.10655090765588	0.121348314606742
2	231474606	231636974	162368	231555790	3.08333333333333	18.5833333333333	3.08333333333333	18.6388888888889	3.08333333333333	16.9166666666667	0.165424739195231	0.165919282511211
2	231636977	232005391	368414	231821184	10.0625	22.4583333333333	10.0625	21.9791666666667	10.0625	21.5	0.45781990521327	0.448051948051948
2	232006865	232361138	354273	232184001.5	3.625	16.9375	3.625	19.8472222222222	3.625	12.0208333333333	0.182645206438069	0.214022140221402
2	232832721	233041743	209022	232937232	3.95833333333333	24.9027777777778	3.95833333333333	15.2083333333333	3.95833333333333	23.875	0.260273972602739	0.158951477969883
2	233184369	233242452	58083	233213410.5	6.54166666666667	13.1527777777778	6.54166666666667	13.4027777777778	6.54166666666667	11.125	0.488082901554404	0.497360084477297
2	233249835	233547124	297289	233398479.5	6.25	19.6458333333333	6.25	19.2916666666667	6.25	17.5208333333333	0.323974082073434	0.31813361611877
2	233547409	233764356	216947	233655882.5	0.0416666666666698	13.6597222222222	0.0416666666666698	16.7222222222222	0.0416666666666698	12.7083333333333	0.00249169435215966	0.00305033045246591
2	233764389	233783112	18723	233773750.5	5.41666666666667	12.1736111111111	5.41666666666667	15.1944444444445	5.41666666666667	8.89583333333334	0.356489945155393	0.444951511694239
2	234154121	234411469	257348	234282795	4.41666666666667	14.5486111111111	4.41666666666667	17.3055555555556	4.41666666666667	12.5833333333333	0.255216693418941	0.303579952267303
2	234411472	234465158	53686	234438315	4.5	14	4.5	15.1944444444444	4.5	10.8333333333333	0.296160877513711	0.321428571428572
2	234465318	234586561	121243	234525939.5	2.10416666666667	15.9583333333333	2.10416666666667	16.5208333333333	2.10416666666667	14.3125	0.127364438839849	0.131853785900783
2	234763108	234778743	15635	234770925.5	4.125	15.5902777777778	4.125	16.875	4.125	13.8125	0.244444444444444	0.264587973273942
2	235616181	236171932	555751	235894056.5	1.89583333333334	11.2916666666667	1.89583333333334	12.4722222222222	1.89583333333334	10.125	0.152004454342985	0.16789667896679
2	236171965	236677491	505526	236424728	0.375000000000001	12.8472222222222	0.375000000000001	15.0555555555556	0.375000000000001	12.1041666666667	0.0249077490774909	0.0291891891891893
2	236677493	236753592	76099	236715542.5	0.541666666666672	10.5902777777778	0.541666666666672	14.125	0.541666666666672	8.25	0.0383480825958706	0.0511475409836071
2	237008395	237073756	65361	237041075.5	3.91666666666667	17.5625	3.91666666666667	15.1666666666667	3.91666666666667	16.5833333333333	0.258241758241758	0.223013048635824
3	1095795	1340166	244371	1217980.5	8.24999999999999	17.7847222222222	8.24999999999999	14.8472222222222	8.24999999999999	15.8541666666667	0.555659494855004	0.463881296368606
3	1351105	1540603	189498	1445854	2.91666666666667	19.0416666666667	2.91666666666667	20.0277777777778	2.91666666666667	15.5833333333333	0.145631067961165	0.153172866520788
3	1540671	1568512	27841	1554591.5	7.58333333333333	17.1805555555556	7.58333333333333	18.6666666666667	7.58333333333333	13.1666666666667	0.40625	0.441390460792239
3	1853149	2067257	214108	1960203	12.4166666666667	24.2222222222222	12.4166666666667	22.3611111111111	12.4166666666667	23.3333333333333	0.55527950310559	0.512614678899083
3	2106120	2139393	33273	2122756.5	3.41666666666666	14.2777777777778	3.41666666666666	16.6944444444444	3.41666666666666	12.25	0.204658901830283	0.239299610894942
3	2139411	2457046	317635	2298228.5	2	17.2916666666667	2	17.6527777777778	2	15.9583333333333	0.113296616837136	0.115662650602409
3	2817362	2908948	91586	2863155	1.60416666666667	13.0833333333333	1.60416666666667	13.375	1.60416666666667	6.375	0.11993769470405	0.122611464968153
3	2940292	3108074	167782	3024183	2.70833333333334	18.3125	2.70833333333334	15.6805555555556	2.70833333333334	16.4166666666667	0.172719220549159	0.147895335608646
3	3448231	3704814	256583	3576522.5	2.45833333333333	15.7430555555556	2.45833333333333	14.4861111111111	2.45833333333333	14.1875	0.169702780441036	0.15615350683723
3	3704851	3713201	8350	3709026	2.58333333333334	13.25	2.58333333333334	14.4722222222222	2.58333333333334	12.25	0.178502879078695	0.19496855345912
3	3713458	3847319	133861	3780388.5	1.91666666666667	13.7222222222222	1.91666666666667	17.25	1.91666666666667	12.0833333333333	0.111111111111111	0.139676113360324
3	4335034	4351833	16799	4343433.5	4.79166666666667	22.7083333333333	4.79166666666667	19.7638888888889	4.79166666666667	22.125	0.242445537596627	0.211009174311927
3	4448498	4679258	230760	4563878	1.89583333333333	11.75	1.89583333333333	15.1597222222222	1.89583333333333	10.2291666666667	0.125057260650481	0.161347517730497
3	4888027	5380404	492377	5134215.5	5.66666666666667	17.9027777777778	5.66666666666667	14.8611111111111	5.66666666666667	16.9166666666667	0.381308411214953	0.316524437548487
3	5380406	5445750	65344	5413078	0.833333333333335	13.5416666666667	0.833333333333335	14.6944444444444	0.833333333333335	10.2291666666667	0.0567107750472591	0.0615384615384617
3	5555246	5671547	116301	5613396.5	0.999999999999996	16.375	0.999999999999996	14.8055555555556	0.999999999999996	15.1041666666667	0.0675422138836771	0.0610687022900761
3	5954483	6166417	211934	6060450	2.75	11.4583333333333	2.75	14.2222222222222	2.75	7.97916666666667	0.193359375	0.24
3	6167125	6529050	361925	6348087.5	6.33333333333333	18.1666666666667	6.33333333333333	19.1944444444444	6.33333333333333	14.25	0.329956584659913	0.348623853211009
3	6929379	6959438	30059	6944408.5	0.500000000000002	13.6527777777778	0.500000000000002	13.5	0.500000000000002	11.6458333333333	0.0370370370370372	0.0366225839267549
3	7688244	7975827	287583	7832035.5	8.25	21.6875	8.25	16.5	8.25	21.3541666666667	0.5	0.380403458213256
3	7976149	8201431	225282	8088790	2.04166666666667	14.3888888888889	2.04166666666667	15.625	2.04166666666667	12.3333333333333	0.130666666666667	0.141891891891892
3	8215737	8596340	380603	8406038.5	2.45833333333334	14.4722222222222	2.45833333333334	17.1805555555556	2.45833333333334	13.0416666666667	0.143088116410671	0.169865642994242
3	8878118	9039817	161699	8958967.5	2.45833333333333	13.3819444444444	2.45833333333333	15.6944444444444	2.45833333333333	10.6458333333333	0.156637168141593	0.183705241307732
3	10009848	10183814	173966	10096831	1.75	20.1111111111111	1.75	16.75	1.75	18.6458333333333	0.104477611940298	0.0870165745856352
3	10694301	11236089	541788	10965195	0.645833333333333	14.375	0.645833333333333	17.2013888888889	0.645833333333333	11.7708333333333	0.0375454178441663	0.0449275362318841
3	11236218	11633820	397602	11435019	3.79166666666667	17.4166666666667	3.79166666666667	16.0833333333333	3.79166666666667	15.6666666666667	0.235751295336788	0.217703349282297
3	11634013	11735621	101608	11684817	0.54166666666667	11.8055555555556	0.54166666666667	14.2916666666667	0.54166666666667	11.2916666666667	0.0379008746355687	0.0458823529411767
3	12421262	12883708	462446	12652485	0.833333333333336	13.5138888888889	0.833333333333336	11.9722222222222	0.833333333333336	11.25	0.0696055684454758	0.0616649537512849
3	12883716	13171714	287998	13027715	4.29166666666667	22.6180555555556	4.29166666666667	16.0138888888889	4.29166666666667	20.8125	0.267996530789246	0.18974516426159
3	13321810	13492541	170731	13407175.5	2.58333333333333	9.79166666666667	2.58333333333333	13.9166666666667	2.58333333333333	7.75	0.18562874251497	0.263829787234043
3	13694148	14380109	685961	14037128.5	3.125	11.9444444444444	3.125	13.7291666666667	3.125	10.0833333333333	0.227617602427921	0.261627906976745
3	14380270	14843636	463366	14611953	3.79166666666667	20.5694444444444	3.79166666666667	22.2222222222222	3.79166666666667	19.2916666666667	0.170625	0.184334908845375
3	14844251	15052100	207849	14948175.5	10.1875	23.1319444444444	10.1875	18.8819444444444	10.1875	22.2916666666667	0.539536594336153	0.44040828580006
3	15052246	15181506	129260	15116876	0.458333333333335	16.8194444444444	0.458333333333335	15.7361111111111	0.458333333333335	16.375	0.0291262135922331	0.027250206440958
3	17125000	17197979	72979	17161489.5	3.3125	11.9305555555556	3.3125	11.0347222222222	3.3125	11.2083333333333	0.300188797986155	0.277648428405122
3	17198017	17585003	386986	17391510	4.375	19.9583333333333	4.375	18.0972222222222	4.375	19.375	0.241749808135073	0.219206680584551
3	18630458	18836207	205749	18733332.5	9.85416666666667	16.7083333333333	9.85416666666667	18.4930555555556	9.85416666666667	15.2916666666667	0.53285767930905	0.589775561097257
3	18836333	18920927	84594	18878630	0.291666666666671	5.30555555555556	0.291666666666671	12.0694444444445	0.291666666666671	3.0625	0.0241657077100119	0.0549738219895296
3	18921176	19255873	334697	19088524.5	6.29166666666667	14	6.29166666666667	14.8472222222222	6.29166666666667	11.8333333333333	0.423760523854069	0.449404761904762
3	19255885	19266035	10150	19260960	0.125000000000003	18.4583333333333	0.125000000000003	14.875	0.125000000000003	16.9583333333333	0.008403361344538	0.00677200902934552
3	19266199	19441557	175358	19353878	3.95833333333334	20.0763888888889	3.95833333333334	14.5694444444444	3.95833333333334	20.0208333333333	0.271687321258341	0.197163611207195
3	19949774	20185119	235345	20067446.5	2.08166817117217e-16	9	2.08166817117217e-16	13.6666666666667	2.08166817117217e-16	7.08333333333333	1.523171832565e-17	2.31296463463574e-17
3	20185168	20187900	2732	20186534	1.77083333333333	9.13194444444444	1.77083333333333	13.0902777777778	1.77083333333333	5.35416666666667	0.135278514588859	0.193916349809886
3	20312476	20451719	139243	20382097.5	1.22916666666667	16.6666666666667	1.22916666666667	18.0625	1.22916666666667	14.2916666666667	0.0680507497116494	0.07375
3	20452063	21463031	1010968	20957547	1.39583333333334	7.28472222222222	1.39583333333334	10.3368055555556	1.39583333333334	6.5625	0.13503527040645	0.19161105815062
3	21463084	21685931	222847	21574507.5	1.875	14.8194444444444	1.875	13.7361111111111	1.875	14.5208333333333	0.136501516683519	0.126522961574508
3	22355318	23020217	664899	22687767.5	0.666666666666662	14.25	0.666666666666662	15.0833333333333	0.666666666666662	12.8125	0.044198895027624	0.0467836257309938
3	23081446	23308943	227497	23195194.5	1.58333333333333	11.8958333333333	1.58333333333333	14.5694444444444	1.58333333333333	11.3125	0.108674928503337	0.133099824868652
3	23610041	23845454	235413	23727747.5	1.12500000000001	8.09027777777779	1.12500000000001	13.9444444444444	1.12500000000001	7.37500000000001	0.0806772908366537	0.139055793991417
3	25326608	25353278	26670	25339943	9.50000000000001	15.8472222222222	9.50000000000001	13.1666666666667	9.50000000000001	15.5833333333333	0.721518987341773	0.599474145486416
3	26011363	26259976	248613	26135669.5	0.458333333333334	13.4236111111111	0.458333333333334	16.3333333333333	0.458333333333334	9.66666666666667	0.0280612244897959	0.0341438178996379
3	26261549	26619503	357954	26440526	1.33333333333333	16.1111111111111	1.33333333333333	15.5	1.33333333333333	13.25	0.0860215053763439	0.082758620689655
3	27558811	27774504	215693	27666657.5	6.00000000000001	18.3055555555556	6.00000000000001	12.1666666666667	6.00000000000001	17.3125	0.493150684931507	0.327769347496207
3	27774507	28350781	576274	28062644	1.27083333333333	22.5208333333333	1.27083333333333	17.4513888888889	1.27083333333333	21.4583333333333	0.0728213290887385	0.0564292321924144
3	28402475	28833563	431088	28618019	14.0833333333333	29.2361111111111	14.0833333333333	21.1666666666667	14.0833333333333	24.8333333333333	0.665354330708661	0.481710213776722
3	28833596	29009434	175838	28921515	3	19.8888888888889	3	19.4583333333333	3	15.5	0.154175588865096	0.150837988826816
3	29009445	29457297	447852	29233371	2.25	19.7430555555556	2.25	15.3888888888889	2.25	16.5833333333333	0.146209386281588	0.113964122405909
3	29457330	29521275	63945	29489302.5	5.54166666666666	18.3402777777778	5.54166666666666	18.625	5.54166666666666	17.1875	0.297539149888143	0.302158273381295
3	29521582	29776303	254721	29648942.5	1.45833333333334	8.25694444444444	1.45833333333334	14.3472222222222	1.45833333333334	7.125	0.101645692158761	0.176619007569387
3	29776332	29811949	35617	29794140.5	13.0416666666667	21.7569444444444	13.0416666666667	18.875	13.0416666666667	17.3333333333333	0.690949227373069	0.599425470794765
3	29812269	29977524	165255	29894896.5	13.125	25.5486111111111	13.125	20.125	13.125	23.9375	0.652173913043478	0.513726556129383
3	29977776	30058034	80258	30017905	3.41666666666667	15.4722222222222	3.41666666666667	15.4583333333333	3.41666666666667	14.25	0.221024258760108	0.220825852782765
3	30163107	31103358	940251	30633232.5	6.45833333333333	21.4791666666667	6.45833333333333	16.0694444444444	6.45833333333333	11.75	0.4019014693172	0.300678952473327
3	31104708	31470071	365363	31287389.5	5.66666666666667	17.6805555555556	5.66666666666667	14.0833333333333	5.66666666666667	16.5	0.402366863905326	0.320502749410841
3	32036109	32047036	10927	32041572.5	0.958333333333334	6.08333333333333	0.958333333333334	14.3055555555556	0.958333333333334	3.3125	0.0669902912621359	0.157534246575343
3	32047039	32249887	202848	32148463	0.499999999999997	10.8194444444444	0.499999999999997	14.9722222222222	0.499999999999997	9.16666666666667	0.0333951762523189	0.0462130937098842
3	32724894	32993962	269068	32859428	4.04166666666667	16.0972222222222	4.04166666666667	15.9166666666667	4.04166666666667	13.8333333333333	0.253926701570681	0.251078515962036
3	32994105	33108309	114204	33051207	12.7916666666667	25.1041666666667	12.7916666666667	22.2916666666667	12.7916666666667	24.3333333333333	0.573831775700935	0.509543568464731
3	33164921	33476562	311641	33320741.5	3.97916666666666	7.79861111111111	3.97916666666666	11.1458333333333	3.97916666666666	1.72916666666667	0.357009345794392	0.510240427426536
3	33503789	33561351	57562	33532570	4.66666666666666	9.49999999999999	4.66666666666666	14.4305555555556	4.66666666666666	6.6875	0.323387872954764	0.491228070175438
3	34111974	34520420	408446	34316197	1.125	17.4513888888889	1.125	16.5138888888889	1.125	15.7708333333333	0.0681244743481916	0.0644647831277357
3	34538155	34995376	457221	34766765.5	7.97916666666667	24.3888888888889	7.97916666666667	17.875	7.97916666666667	23.7291666666667	0.446386946386947	0.327164009111617
3	35000918	35666194	665276	35333556	2.91666666666667	11.1319444444444	2.91666666666667	12.7638888888889	2.91666666666667	7.6875	0.228509249183896	0.262008733624454
3	35750433	35795904	45471	35773168.5	0.687499999999998	9.11805555555556	0.687499999999998	12.4305555555556	0.687499999999998	7.60416666666667	0.0553072625698322	0.0753998476770752
3	35932104	36305566	373462	36118835	3.04166666666667	22.9375	3.04166666666667	16.25	3.04166666666667	22.2291666666667	0.187179487179487	0.13260672116258
3	37357588	37670887	313299	37514237.5	9.70833333333333	15.2291666666667	9.70833333333333	17.9722222222222	9.70833333333333	11.6875	0.540185471406491	0.637482900136799
3	37671017	37774731	103714	37722874	15.0833333333333	22.8055555555556	15.0833333333333	21.7361111111111	15.0833333333333	18.75	0.693929712460064	0.661388550548112
3	39905587	40201633	296046	40053610	0.291666666666665	14.2569444444444	0.291666666666665	10.5	0.291666666666665	11.3541666666667	0.0277777777777776	0.0204578665367753
3	40620763	40929672	308909	40775217.5	5.08333333333333	17.5486111111111	5.08333333333333	12.0555555555556	5.08333333333333	15.6666666666667	0.421658986175115	0.289671547289276
3	40930351	41262868	332517	41096609.5	4.91666666666667	17.0555555555556	4.91666666666667	15.5555555555556	4.91666666666667	14.4166666666667	0.316071428571429	0.288273615635179
3	41438843	41529390	90547	41484116.5	1.85416666666667	21.5416666666667	1.85416666666667	14.3402777777778	1.85416666666667	18.9791666666667	0.129297820823245	0.086073500967118
3	41529393	41751609	222216	41640501	6.89583333333333	26.5625	6.89583333333333	13.8402777777778	6.89583333333333	26.3333333333333	0.498243853487205	0.259607843137255
3	41751633	42124415	372782	41938024	2.375	8.25694444444445	2.375	11.7638888888889	2.375	8.04166666666667	0.201889020070839	0.287636669470143
3	42245194	42548007	302813	42396600.5	5.75	19.4930555555556	5.75	13.8611111111111	5.75	19.1875	0.414829659318638	0.294976843605273
3	42550260	42898187	347927	42724223.5	6.25	19.7777777777778	6.25	11.7361111111111	6.25	19.1875	0.532544378698225	0.316011235955056
3	42898230	43018992	120762	42958611	5.33333333333334	10.8611111111111	5.33333333333334	11.0833333333333	5.33333333333334	8.64583333333333	0.481203007518797	0.491048593350385
3	43019059	43084481	65422	43051770	5.58333333333334	10.6666666666667	5.58333333333334	10.8611111111111	5.58333333333334	9.25	0.514066496163683	0.523437500000001
3	43084545	43227991	143446	43156268	4.50000000000001	13.0069444444444	4.50000000000001	13.8333333333333	4.50000000000001	11.7708333333333	0.325301204819277	0.345969033635879
3	43229197	43524884	295687	43377040.5	6.08333333333334	19.5486111111111	6.08333333333334	17.8611111111111	6.08333333333334	17.7083333333333	0.340590979782271	0.311190053285968
3	43869866	44254549	384683	44062207.5	5.54166666666667	16.3125	5.54166666666667	17.0694444444444	5.54166666666667	14.9375	0.324654190398698	0.339719029374202
3	44299989	44600228	300239	44450108.5	0.291666666666666	14.6597222222222	0.291666666666666	17.6388888888889	0.291666666666666	12.2083333333333	0.0165354330708661	0.0198957839886309
3	44600363	44667054	66691	44633708.5	2.29166666666667	9.80555555555556	2.29166666666667	11.2361111111111	2.29166666666667	9.08333333333334	0.203955500618047	0.23371104815864
3	45070081	45135734	65653	45102907.5	6.35416666666667	16.5416666666667	6.35416666666667	10.6597222222222	6.35416666666667	16.4583333333333	0.596091205211727	0.384130982367758
3	45135926	45141336	5410	45138631	12.75	25.9166666666667	12.75	16.75	12.75	25.625	0.761194029850746	0.491961414790997
3	45141359	45174368	33009	45157863.5	2.08333333333333	21.9166666666667	2.08333333333333	19.5555555555556	2.08333333333333	21.5208333333333	0.106534090909091	0.0950570342205322
3	45174430	45218852	44422	45196641	1.125	12.9513888888889	1.125	16.0416666666667	1.125	12.0625	0.0701298701298703	0.0868632707774801
3	45444978	46133408	688430	45789193	1.125	6.02777777777778	1.125	8.05555555555555	1.125	4.9375	0.139655172413793	0.186635944700461
3	47565243	47600528	35285	47582885.5	6.66666666666667	21.3125	6.66666666666667	21.6944444444444	6.66666666666667	20.7916666666667	0.30729833546735	0.312805474095797
3	47600580	47833610	233030	47717095	3.95833333333334	18.2152777777778	3.95833333333334	18.5	3.95833333333334	16.0208333333333	0.213963963963964	0.217308425467023
3	48413659	48658248	244589	48535953.5	2.60416666666667	16.2222222222222	2.60416666666667	19.2152777777778	2.60416666666667	15.7083333333333	0.13552584026021	0.160530821917808
3	48658532	48923556	265024	48791044	8.35416666666667	20.4861111111111	8.35416666666667	20.6597222222222	8.35416666666667	15.6458333333333	0.40436974789916	0.407796610169492
3	48923571	49117066	193495	49020318.5	0.729166666666669	16.2430555555556	0.729166666666669	16.8958333333333	0.729166666666669	13.8125	0.0431565967940815	0.0448909790508766
3	49117114	49287377	170263	49202245.5	1.625	21.2222222222222	1.625	17.6805555555555	1.625	20.7708333333333	0.0919088766692851	0.0765706806282721
3	50096425	50226861	130436	50161643	8.45833333333333	24.5902777777778	8.45833333333333	19.3055555555556	8.45833333333333	24.0625	0.438129496402877	0.343970629765603
3	50226880	50266630	39750	50246755	13.3333333333333	33.9444444444444	13.3333333333333	23	13.3333333333333	33.5625	0.579710144927536	0.392798690671031
3	50266660	50825953	559293	50546306.5	2.64583333333333	14.8194444444444	2.64583333333333	17.1875	2.64583333333333	14.4583333333333	0.153939393939394	0.178537956888472
3	51206656	51434605	227949	51320630.5	1.91666666666667	21	1.91666666666667	21.6666666666667	1.91666666666667	14.625	0.0884615384615385	0.0912698412698413
3	51434606	52451252	1016646	51942929	10.0416666666667	22.8125	10.0416666666667	19.7916666666667	10.0416666666667	18.4375	0.507368421052631	0.440182648401826
3	53014367	53351574	337207	53182970.5	1.60416666666667	14.9583333333333	1.60416666666667	17.0763888888889	1.60416666666667	14.4791666666667	0.0939406262708417	0.107242339832869
3	54319078	54714193	395115	54516635.5	1.10416666666667	13.3402777777778	1.10416666666667	14.8888888888889	1.10416666666667	11.25	0.0741604477611941	0.0827693909422176
3	54714342	54904436	190094	54809389	7.75	19.5347222222222	7.75	18.1388888888889	7.75	17.6666666666667	0.427258805513017	0.396729470316388
3	55162745	55169939	7194	55166342	0.833333333333332	11.125	0.833333333333332	13.3055555555556	0.833333333333332	10.2916666666667	0.0626304801670145	0.0749063670411984
3	55170203	55633555	463352	55401879	7.125	17.0277777777778	7.125	16.9305555555556	7.125	14.1458333333333	0.420836751435603	0.418433931484502
3	55808397	56059454	251057	55933925.5	10.6041666666667	29.0208333333333	10.6041666666667	14.0555555555556	10.6041666666667	28.2291666666667	0.754446640316205	0.365398420674802
3	56059455	56293337	233882	56176396	2	24.5972222222222	2	16.6666666666667	2	23.9583333333333	0.12	0.0813099943534725
3	56788000	56852818	64818	56820409	14.1041666666667	28.9791666666667	14.1041666666667	20.0763888888889	14.1041666666667	27.2083333333333	0.702525077827741	0.486700215672178
3	57826694	58076862	250168	57951778	7.66666666666666	32.2013888888889	7.66666666666666	16.3888888888889	7.66666666666666	32.0833333333333	0.467796610169491	0.238084968729782
3	58076866	58484724	407858	58280795	1.25	10.1666666666667	1.25	13.5416666666667	1.25	6.75	0.0923076923076926	0.122950819672131
3	58485095	59032271	547176	58758683	2.52083333333333	14.9444444444444	2.52083333333333	14.0763888888889	2.52083333333333	13.7083333333333	0.17908238776517	0.16868029739777
3	59032316	59466987	434671	59249651.5	3.45833333333334	11.8819444444444	3.45833333333334	12.3472222222222	3.45833333333334	10.6875	0.280089988751406	0.291057860900059
3	59467037	59469860	2823	59468448.5	4.50000000000001	12.1388888888889	4.50000000000001	12.125	4.50000000000001	11.75	0.371134020618557	0.370709382151031
3	59904574	60332301	427727	60118437.5	0.645833333333332	8.03472222222222	0.645833333333332	15.1805555555556	0.645833333333332	6.60416666666667	0.0425434583714546	0.0803802938634397
3	60332312	60695931	363619	60514121.5	3.125	18.2916666666667	3.125	21.0416666666667	3.125	8.79166666666667	0.148514851485149	0.170842824601367
3	61033019	61350659	317640	61191839	3.33333333333333	18.4722222222222	3.33333333333333	14.4444444444444	3.33333333333333	14.6041666666667	0.230769230769231	0.180451127819549
3	61350832	62606260	1255428	61978546	9.83333333333333	16.1944444444444	9.83333333333333	12.5138888888889	9.83333333333333	14.5833333333333	0.785793562708102	0.607204116638079
3	62607451	63565824	958373	63086637.5	3.10416666666666	16.2569444444444	3.10416666666666	16.2083333333333	3.10416666666666	15.3958333333333	0.191516709511568	0.190944041008116
3	63698719	63969959	271240	63834339	10.1041666666667	23.2152777777778	10.1041666666667	14.1388888888889	10.1041666666667	19.9375	0.714636542239686	0.435237810349985
3	64211562	64800518	588956	64506040	5.54166666666667	16.0833333333333	5.54166666666667	11.7916666666667	5.54166666666667	2.02083333333333	0.469964664310954	0.344559585492228
3	66238639	66732893	494254	66485766	0.395833333333334	12.25	0.395833333333334	8.06944444444444	0.395833333333334	4.875	0.049053356282272	0.0323129251700681
3	67698810	67938031	239221	67818420.5	0.375	12.1041666666667	0.375	13.7291666666667	0.375	10.1458333333333	0.0273141122913506	0.0309810671256454
3	67938945	68103628	164683	68021286.5	5.72916666666667	13.0208333333333	5.72916666666667	16.7847222222222	5.72916666666667	10.6041666666667	0.341332230037236	0.44
3	68104004	68365883	261879	68234943.5	2.375	9.31944444444445	2.375	16.0972222222222	2.375	6.47916666666667	0.147540983606557	0.254843517138599
3	68365905	68549246	183341	68457575.5	1.20833333333333	9.27777777777778	1.20833333333333	14.0972222222222	1.20833333333333	7.625	0.0857142857142857	0.130239520958084
3	68555355	68598316	42961	68576835.5	2.125	9.09027777777778	2.125	11.0972222222222	2.125	8.29166666666667	0.191489361702128	0.233766233766234
3	68788320	69187310	398990	68987815	12.2083333333333	14.8541666666667	12.2083333333333	16.4722222222222	12.2083333333333	11.6875	0.741146711635751	0.821879382889201
3	69187603	69383838	196235	69285720.5	17.375	19.8888888888889	17.375	19.3125	17.375	16.3333333333333	0.899676375404531	0.873603351955307
3	69384676	69415083	30407	69399879.5	17.75	18.1458333333333	17.75	18.8055555555555	17.75	18.0625	0.943870014771049	0.978185993111366
3	69415112	69671873	256761	69543492.5	13.875	16.5138888888889	13.875	16.1666666666667	13.875	15.1875	0.858247422680412	0.840201850294365
3	69716592	76405100	6688508	73060846	1.0625	13.3194444444444	1.0625	11.6875	1.0625	11.1666666666667	0.0909090909090909	0.0797705943691345
3	76406161	81015146	4608985	78710653.5	8.54166666666667	19.6111111111111	8.54166666666667	10.4583333333333	8.54166666666667	19.0625	0.816733067729084	0.435552407932012
3	81015259	83048565	2033306	82031912	10.75	31.3888888888889	10.75	12.1388888888889	10.75	31.3958333333333	0.88558352402746	0.342477876106195
3	83048819	84216373	1167554	83632596	10.0416666666667	26.1388888888889	10.0416666666667	10.375	10.0416666666667	26.125	0.967871485943775	0.384165781083953
3	84216391	85669949	1453558	84943170	0.416666666666662	21.2152777777778	0.416666666666662	10.6111111111111	0.416666666666662	21.0833333333333	0.0392670157068058	0.0196399345335513
3	86791683	86886273	94590	86838978	1.5625	14.9166666666667	1.5625	12.6875	1.5625	11.6875	0.123152709359606	0.104748603351955
3	86886318	86944519	58201	86915418.5	3.4375	14.4722222222222	3.4375	14.2847222222222	3.4375	6.72916666666667	0.240641711229946	0.237523992322457
3	87727359	87744287	16928	87735823	4.45833333333334	11.2708333333333	4.45833333333334	10.3472222222222	4.45833333333334	11.1041666666667	0.430872483221477	0.395563770794824
3	87744383	88021912	277529	87883147.5	3.27083333333334	12.7777777777778	3.27083333333334	11.9166666666667	3.27083333333334	11.9583333333333	0.274475524475525	0.255978260869565
3	88720870	88892245	171375	88806557.5	0.083333333333338	7.86805555555556	0.083333333333338	13.1944444444444	0.083333333333338	7.625	0.00631578947368456	0.0105913503971762
3	88894050	89051968	157918	88973009	2.58333333333333	11.0277777777778	2.58333333333333	13.4722222222222	2.58333333333333	6.45833333333333	0.191752577319587	0.234256926952141
3	89052118	89123078	70960	89087598	0.666666666666665	13.1597222222222	0.666666666666665	11.9166666666667	0.666666666666665	9.1875	0.0559440559440557	0.05065963060686
3	89123083	89143655	20572	89133369	2.99999999999999	10.125	2.99999999999999	11.3888888888889	2.99999999999999	6.79166666666666	0.263414634146341	0.296296296296296
3	89144074	89148134	4060	89146104	4.16666666666666	11.9583333333333	4.16666666666666	11.3333333333333	4.16666666666666	7.27083333333333	0.367647058823528	0.348432055749128
3	89162417	89382051	219634	89272234	4.04166666666666	10.5625	4.04166666666666	11.7916666666667	4.04166666666666	7.85416666666666	0.342756183745582	0.382642998027613
3	89428544	89446026	17482	89437285	5.41666666666666	13.6805555555556	5.41666666666666	14.5277777777778	5.41666666666666	7.3125	0.372848948374761	0.395939086294416
3	89948898	90520675	571777	90234786.5	18.5833333333333	33.3819444444444	18.5833333333333	26.8333333333333	18.5833333333333	32.9375	0.692546583850932	0.556688163095486
3	90655809	90968847	313038	90812328	12.3541666666667	24.3263888888889	12.3541666666667	21.7569444444445	12.3541666666667	23.1458333333333	0.567826364506862	0.507850413930916
3	90975289	91175473	200184	91075381	12.4583333333333	28.6875	12.4583333333333	25.375	12.4583333333333	28.2708333333333	0.490968801313629	0.434277414669571
3	91175505	91468004	292499	91321754.5	2.91666666666667	11.1944444444444	2.91666666666667	15.3055555555556	2.91666666666667	10.4166666666667	0.190562613430127	0.260545905707196
3	91505455	91604216	98761	91554835.5	1.875	8	1.875	9.20833333333334	1.875	7.4375	0.203619909502263	0.234375000000001
3	91604263	91616624	12361	91610443.5	4.83333333333334	10.3680555555556	4.83333333333334	7.44444444444445	4.83333333333334	9.97916666666667	0.649253731343284	0.466175485599465
3	91617725	91696238	78513	91656981.5	6.25	14.1666666666667	6.25	9.51388888888889	6.25	13.7916666666667	0.656934306569343	0.441176470588235
3	92674980	92746181	71201	92710580.5	5.95833333333334	13.2777777777778	5.95833333333334	11.9583333333333	5.95833333333334	11.3541666666667	0.498257839721254	0.448744769874477
3	92746283	93054934	308651	92900608.5	8.52083333333334	11.8472222222222	8.52083333333334	12.4513888888889	8.52083333333334	7.47916666666667	0.684327941996654	0.719226260257913
3	94858818	96685199	1826381	95772008.5	7.66666666666666	17.2430555555556	7.66666666666666	17.3993055555556	7.66666666666666	14.9166666666667	0.440630612652165	0.444623439387837
3	96685236	97417222	731986	97051229	4.1875	20.9513888888889	4.1875	17.2847222222222	4.1875	18.7916666666667	0.242265970269184	0.199867417964866
3	99732687	100900921	1168234	100316804	7.10416666666666	19.6180555555556	7.10416666666666	12.9444444444444	7.10416666666666	18.8333333333333	0.54881974248927	0.36212389380531
3	100922439	101769355	846916	101345897	4.41666666666667	14.6111111111111	4.41666666666667	11.3888888888889	4.41666666666667	14.3958333333333	0.387804878048781	0.302281368821293
3	101769536	101976715	207179	101873125.5	0.375000000000001	7.54861111111111	0.375000000000001	11.625	0.375000000000001	6.77083333333333	0.0322580645161291	0.049678012879485
3	101976759	102418022	441263	102197390.5	0.625000000000001	14.4652777777778	0.625000000000001	15.8055555555556	0.625000000000001	14.2708333333333	0.0395430579964851	0.0432069131060971
3	103428548	104204293	775745	103816420.5	6	13.7430555555556	6	11.9027777777778	6	12.8333333333333	0.504084014002334	0.436584133400707
3	104204320	108432923	4228603	106318621.5	5.375	15.0902777777778	5.375	14.375	5.375	11.1041666666667	0.373913043478261	0.356189599631846
3	110438165	110672296	234131	110555230.5	4.08333333333333	17.0138888888889	4.08333333333333	11.2569444444444	4.08333333333333	16.75	0.362739049969155	0.24
3	110685762	111877684	1191922	111281723	4.95833333333333	17.7083333333333	4.95833333333333	10.9444444444444	4.95833333333333	17.6666666666667	0.453045685279188	0.28
3	113491503	113797769	306266	113644636	1.35416666666667	9.17361111111111	1.35416666666667	9.39583333333333	1.35416666666667	8.29166666666667	0.144124168514413	0.147615442846329
3	113916309	113918147	1838	113917228	1.64583333333334	5.11805555555556	1.64583333333334	9.86111111111111	1.64583333333334	4.27083333333334	0.166901408450705	0.32157394843962
3	114102510	114461844	359334	114282177	2.375	20.2638888888889	2.375	13.9583333333333	2.375	19	0.170149253731343	0.11720356408499
3	114894499	115110116	215617	115002307.5	5.66666666666666	22.6944444444444	5.66666666666666	18.3333333333333	5.66666666666666	19.3958333333333	0.309090909090909	0.24969400244798
3	118984110	119094569	110459	119039339.5	8.375	21.8333333333333	8.375	10.8472222222222	8.375	21.7083333333333	0.772087067861716	0.383587786259542
3	119663630	119693006	29376	119678318	9.20833333333333	21.5208333333333	9.20833333333333	20.4305555555556	9.20833333333333	21.0833333333333	0.450713800135962	0.427879961277831
3	119693026	119700554	7528	119696790	8.64583333333333	21.1736111111111	8.64583333333333	19.9652777777778	8.64583333333333	20.6666666666667	0.433043478260869	0.408330600196786
3	119700568	119986384	285816	119843476	6.66666666666667	16.8194444444444	6.66666666666667	15.1944444444444	6.66666666666667	16.5833333333333	0.438756855575868	0.396366639141205
3	119987023	121089016	1101993	120538019.5	4.91666666666667	13.2152777777778	4.91666666666667	14.9305555555556	4.91666666666667	12.3125	0.329302325581395	0.372044140830268
3	121259104	121457469	198365	121358286.5	1.83333333333333	7.90972222222222	1.83333333333333	11.3333333333333	1.83333333333333	6.70833333333334	0.161764705882353	0.231782265144864
3	122140421	122614632	474211	122377526.5	0.708333333333333	15.8055555555556	0.708333333333333	18.0694444444444	0.708333333333333	14.625	0.0392006149116064	0.0448154657293497
3	122614646	122645464	30818	122630055	1.33333333333333	8.375	1.33333333333333	12.3611111111111	1.33333333333333	7.58333333333334	0.107865168539326	0.159203980099502
3	122645635	122841644	196009	122743639.5	1.33333333333333	10.6111111111111	1.33333333333333	12.5277777777778	1.33333333333333	10.2083333333333	0.106430155210643	0.12565445026178
3	123861750	125293713	1431963	124577731.5	1.14583333333333	7.76388888888889	1.14583333333333	10.8402777777778	1.14583333333333	4.45833333333333	0.105701473414478	0.147584973166368
3	125764666	126171435	406769	125968050.5	5.5	12.8472222222222	5.5	16.8055555555556	5.5	11.0833333333333	0.327272727272727	0.428108108108108
3	126171454	126174043	2589	126172748.5	1.45833333333333	7.99305555555556	1.45833333333333	11.3472222222222	1.45833333333333	7.52083333333334	0.128518971848225	0.182450043440486
3	126174088	126529802	355714	126351945	3.875	19.3402777777778	3.875	14.0694444444444	3.875	16.7916666666667	0.275419545903258	0.200359066427289
3	126648051	127027144	379093	126837597.5	2.5	21.6875	2.5	15.0833333333333	2.5	16.1875	0.165745856353591	0.115273775216138
3	127027579	127491127	463548	127259353	5.29166666666667	19.0694444444444	5.29166666666667	16.7083333333333	5.29166666666667	10.9791666666667	0.316708229426434	0.277494537509104
3	128116061	128255654	139593	128185857.5	3.95833333333333	13.2430555555555	3.95833333333333	18.4305555555555	3.95833333333333	12.5833333333333	0.214770158251695	0.298898793917147
3	128256012	128817771	561759	128536891.5	4.70833333333333	18.8888888888889	4.70833333333333	17.4583333333333	4.70833333333333	12.625	0.269689737470167	0.249264705882353
3	128935249	129074679	139430	129004964	9.25	24.7222222222222	9.25	18.6111111111111	9.25	23.75	0.497014925373134	0.374157303370786
3	129074735	129246722	171987	129160728.5	4.72916666666667	14.25	4.72916666666667	16.7569444444444	4.72916666666667	11.875	0.282221301284708	0.33187134502924
3	129247160	129331712	84552	129289436	1.4375	14.4513888888889	1.4375	16.4131944444444	1.4375	11.1458333333333	0.087581975883224	0.0994714079769341
3	129996900	130072129	75229	130034514.5	1.125	19.4305555555556	1.125	26.5972222222222	1.125	18.1458333333333	0.0422976501305483	0.0578984989278056
3	130190264	130289194	98930	130239729	5.52083333333333	26.6666666666667	5.52083333333333	13.0972222222222	5.52083333333333	25.8333333333333	0.42152704135737	0.20703125
3	131041250	131111868	70618	131076559	1.52083333333334	11.7986111111111	1.52083333333334	10.9236111111111	1.52083333333334	9.6875	0.139224411951685	0.12889935256033
3	131111879	131161334	49455	131136606.5	6.45833333333333	23.1527777777778	6.45833333333333	17.2083333333333	6.45833333333333	22.0208333333333	0.375302663438257	0.278944211157768
3	131325562	131335594	10032	131330578	2.75	13.4513888888889	2.75	15.6388888888889	2.75	8.39583333333334	0.175843694493783	0.204439855446567
3	133119184	133200314	81130	133159749	7.41666666666666	25.25	7.41666666666666	18.9166666666667	7.41666666666666	24.0833333333333	0.392070484581497	0.293729372937294
3	133203299	133236376	33077	133219837.5	6.625	17.4375	6.625	13.1527777777778	6.625	15.1875	0.503695881731785	0.379928315412186
3	133236417	133339538	103121	133287977.5	1.47916666666667	10.3888888888889	1.47916666666667	12.4305555555555	1.47916666666667	9.625	0.118994413407822	0.142379679144385
3	133339539	133381118	41579	133360328.5	4.83333333333334	19.125	4.83333333333334	14.7430555555556	4.83333333333334	18.7291666666667	0.327837965143665	0.252723311546841
3	133383769	133479936	96167	133431852.5	6.50000000000001	31.4305555555556	6.50000000000001	17.4722222222222	6.50000000000001	30.3333333333333	0.372019077901431	0.206805125939019
3	133480102	133815542	335440	133647822	1.52083333333333	13.0972222222222	1.52083333333333	11.5069444444444	1.52083333333333	9	0.132166566083283	0.116118769883351
3	134739302	134892790	153488	134816046	0.958333333333334	16.9444444444444	0.958333333333334	11.8194444444444	0.958333333333334	15.6875	0.0810810810810811	0.0565573770491804
3	136365159	136451711	86552	136408435	1.58333333333334	11.8194444444444	1.58333333333334	12.6944444444444	1.58333333333334	9.16666666666667	0.12472647702407	0.133960047003525
3	136451717	136456044	4327	136453880.5	0.125000000000001	8.91666666666667	0.125000000000001	13.9305555555556	0.125000000000001	8.29166666666667	0.00897308075772692	0.0140186915887852
3	136456090	136530979	74889	136493534.5	2.79166666666667	11.6944444444444	2.79166666666667	11.0138888888889	2.79166666666667	11.1875	0.253467843631778	0.238717339667459
3	136531118	136584909	53791	136558013.5	5.91666666666668	13.9513888888889	5.91666666666668	12.1944444444445	5.91666666666668	13.8958333333333	0.485193621867882	0.424091587854655
3	136585032	136597720	12688	136591376	7.72916666666667	16.8194444444444	7.72916666666667	11.1944444444445	7.72916666666667	15.9375	0.690446650124069	0.459537572254336
3	136612008	136628273	16265	136620140.5	3.77083333333333	9.73611111111111	3.77083333333333	15.0138888888889	3.77083333333333	6.35416666666667	0.251156336725254	0.387303851640514
3	136628278	136646237	17959	136637257.5	3.04166666666667	8.91666666666667	3.04166666666667	15.7083333333333	3.04166666666667	5.625	0.193633952254642	0.341121495327103
3	136646252	136647743	1491	136646997.5	3.83333333333333	6.72222222222222	3.83333333333333	13.3333333333333	3.83333333333333	2.3125	0.287499999999999	0.570247933884297
3	136647824	136658350	10526	136653087	2.8125	7.20833333333334	2.8125	14.7847222222222	2.8125	3.29166666666667	0.190230155002348	0.390173410404624
3	136658420	136674784	16364	136666602	4.9375	11.0555555555556	4.9375	15.9375	4.9375	7.58333333333333	0.309803921568627	0.446608040201005
3	138141578	138402284	260706	138271931	1.99999999999999	15.2222222222222	1.99999999999999	17.6666666666667	1.99999999999999	13.5208333333333	0.113207547169811	0.131386861313868
3	138794231	138806075	11844	138800153	1.52083333333333	17.2361111111111	1.52083333333333	16.0208333333333	1.52083333333333	15.9583333333333	0.094928478543563	0.088235294117647
3	138806235	139184450	378215	138995342.5	3.83333333333333	27.625	3.83333333333333	20.2222222222222	3.83333333333333	20.9375	0.189560439560439	0.138763197586727
3	139532508	139886188	353680	139709348	1.125	15.8680555555556	1.125	14.7222222222222	1.125	12.8541666666667	0.0764150943396226	0.0708971553610503
3	139886215	140128298	242083	140007256.5	1.4375	13.6458333333333	1.4375	16.7013888888889	1.4375	10.5	0.086070686070686	0.105343511450382
3	140996765	141388133	391368	141192449	1.22916666666667	6.98611111111111	1.22916666666667	12.3263888888889	1.22916666666667	5.64583333333333	0.0997183098591549	0.175944333996024
3	141388243	141399168	10925	141393705.5	0.395833333333329	14.2777777777778	0.395833333333329	16.2708333333333	0.395833333333329	11.9791666666667	0.0243277848911649	0.02772373540856
3	141399217	141589314	190097	141494265.5	6.5	9.56944444444444	6.5	16.4722222222222	6.5	9	0.39460370994941	0.679245283018868
3	141589773	141602351	12578	141596062	20.75	28.1666666666667	20.75	25.5138888888889	20.75	27.2291666666667	0.813282525857376	0.736686390532544
3	142837216	142983094	145878	142910155	3.62500000000001	15.0208333333333	3.62500000000001	16.375	3.62500000000001	12.4375	0.221374045801527	0.241331484049931
3	142983136	143663506	680370	143323321	4.66666666666667	14.5277777777778	4.66666666666667	14.7777777777778	4.66666666666667	11.5208333333333	0.315789473684211	0.321223709369025
3	144722833	144752509	29676	144737671	0.124999999999997	10.1111111111111	0.124999999999997	14.7916666666667	0.124999999999997	7.625	0.0084507042253519	0.0123626373626371
3	145509344	145775355	266011	145642349.5	0.041666666666662	14.6180555555556	0.041666666666662	13.9027777777778	0.041666666666662	13.2916666666667	0.00299700299700266	0.00285035629453649
3	146684186	147106395	422209	146895290.5	3.5	14.2569444444444	3.5	16.1805555555556	3.5	12.5208333333333	0.216309012875536	0.245494398441305
3	147175978	147318492	142514	147247235	0.625000000000003	13	0.625000000000003	16.5972222222222	0.625000000000003	10.4583333333333	0.0376569037656906	0.0480769230769233
3	147514595	147753551	238956	147634073	5.72916666666666	23.2430555555556	5.72916666666666	17.3958333333333	5.72916666666666	22.4583333333333	0.329341317365269	0.246489393486704
3	148263896	148320114	56218	148292005	15.7708333333333	29.5694444444444	15.7708333333333	24.9513888888889	15.7708333333333	28.8958333333333	0.632062343445589	0.533348990136214
3	148320123	148652850	332727	148486486.5	0.666666666666671	10.4861111111111	0.666666666666671	14.8333333333333	0.666666666666671	9.54166666666666	0.0449438202247194	0.0635761589403978
3	149287410	150009020	721610	149648215	1.70833333333334	15.6527777777778	1.70833333333334	12.7361111111111	1.70833333333334	15.1875	0.134133042529989	0.109139307897072
3	151335183	151861015	525832	151598099	3.14583333333333	15.2916666666667	3.14583333333333	11.7569444444444	3.14583333333333	12.1875	0.267572356763142	0.205722070844687
3	152816455	153263060	446605	153039757.5	0.0833333333333365	15.5972222222222	0.0833333333333365	16.5972222222222	0.0833333333333365	15.2916666666667	0.00502092050209224	0.00534283170080163
3	154093007	154600703	507696	154346855	2.33333333333334	17.9375	2.33333333333334	14.9166666666667	2.33333333333334	16.8541666666667	0.156424581005587	0.130081300813008
3	154600840	154711794	110954	154656317	7.625	18.8611111111111	7.625	15.4861111111111	7.625	17.4375	0.49237668161435	0.404270986745214
3	154748890	155102349	353459	154925619.5	10.125	33.1736111111111	10.125	17.9583333333333	10.125	33.0625	0.563805104408353	0.305212476449654
3	155673307	156017612	344305	155845459.5	4.39583333333333	18.5138888888889	4.39583333333333	17.4930555555556	4.39583333333333	11.6666666666667	0.251290194521636	0.237434358589648
3	156165561	156438383	272822	156301972	0.312499999999998	26.4652777777778	0.312499999999998	15.9930555555556	0.312499999999998	25.375	0.0195397307859312	0.0118079244292836
3	156439274	156527064	87790	156483169	0.500000000000002	12.5277777777778	0.500000000000002	16	0.500000000000002	12.0833333333333	0.0312500000000001	0.0399113082039913
3	156854959	157249560	394601	157052259.5	3.54166666666666	20.875	3.54166666666666	17.2916666666667	3.54166666666666	20.375	0.204819277108434	0.169660678642714
3	157250106	157645210	395104	157447658	2.70833333333333	16.0347222222222	2.70833333333333	11.1805555555556	2.70833333333333	13.5208333333333	0.24223602484472	0.168904287570377
3	157783110	158396468	613358	158089789	10.0833333333333	20.7291666666667	10.0833333333333	18.75	10.0833333333333	17.375	0.537777777777778	0.48643216080402
3	158396509	158609716	213207	158503112.5	2.04166666666667	17.0277777777778	2.04166666666667	16.0416666666667	2.04166666666667	12.4583333333333	0.127272727272727	0.119902120717782
3	158609818	158939023	329205	158774420.5	2.08333333333333	24.7222222222222	2.08333333333333	17.3055555555556	2.08333333333333	24.0833333333333	0.120385232744783	0.0842696629213483
3	158939775	159433140	493365	159186457.5	0.999999999999998	14.2638888888889	0.999999999999998	15.4166666666667	0.999999999999998	12.5833333333333	0.0648648648648648	0.0701071080817915
3	160747010	160976704	229694	160861857	5.91666666666667	23.2361111111111	5.91666666666667	18.5	5.91666666666667	21.6666666666667	0.31981981981982	0.254632396891811
3	161745297	161998050	252753	161871673.5	6.66666666666667	20.4444444444444	6.66666666666667	14.2222222222222	6.66666666666667	19.0833333333333	0.46875	0.326086956521739
3	161998250	162362891	364641	162180570.5	2	9.59722222222222	2	14.3055555555556	2	7.02083333333333	0.139805825242718	0.208393632416787
3	165766526	165908061	141535	165837293.5	4.29166666666667	13.5416666666667	4.29166666666667	13.8472222222222	4.29166666666667	10	0.309929789368105	0.316923076923077
3	166291352	166364927	73575	166328139.5	5.33333333333334	10.0555555555556	5.33333333333334	9.55555555555556	5.33333333333334	9.25	0.558139534883721	0.530386740331492
3	166639522	166791368	151846	166715445	0.708333333333334	11.75	0.708333333333334	11.25	0.708333333333334	11.2708333333333	0.062962962962963	0.0602836879432624
3	166791373	166799312	7939	166795342.5	1.95833333333333	5.63194444444445	1.95833333333333	8.95833333333333	1.95833333333333	4.14583333333334	0.218604651162791	0.347718865598027
3	166799314	166838732	39418	166819023	4.20833333333333	9.64583333333333	4.20833333333333	11.8055555555556	4.20833333333333	8.22916666666667	0.356470588235294	0.436285097192225
3	166838737	167043059	204322	166940898	8.08333333333333	31.0555555555556	8.08333333333333	16.0833333333333	8.08333333333333	29.0833333333333	0.502590673575129	0.260286225402504
3	167118898	167411346	292448	167265122	3.10416666666667	9.49305555555556	3.10416666666667	10.2986111111111	3.10416666666667	8.93750000000001	0.301416048550236	0.326993416239942
3	167411362	167516454	105092	167463908	1.85416666666667	12.3611111111111	1.85416666666667	13.8819444444444	1.85416666666667	8.58333333333334	0.133566783391696	0.15
3	167516565	167735241	218676	167625903	2.58333333333334	23.6458333333333	2.58333333333334	21.75	2.58333333333334	19.1458333333333	0.118773946360153	0.109251101321586
3	168414836	168788065	373229	168601450.5	3.16666666666667	15.7361111111111	3.16666666666667	16.5972222222222	3.16666666666667	13.5416666666667	0.190794979079498	0.201235657546337
3	168788208	169134322	346114	168961265	2.4375	17.0347222222222	2.4375	17.625	2.4375	14.1458333333333	0.138297872340426	0.14309009376274
3	170192988	170502827	309839	170347907.5	5.45833333333333	19.6875	5.45833333333333	15.9861111111111	5.45833333333333	18.1666666666667	0.341442224152911	0.277248677248677
3	170502971	170724265	221294	170613618	7	27.25	7	16.5555555555556	7	27	0.422818791946309	0.256880733944954
3	170724276	170779999	55723	170752137.5	14	43.375	14	15.3333333333333	14	43.1875	0.91304347826087	0.322766570605187
3	170815445	170947756	132311	170881600.5	11.875	23.1111111111111	11.875	19.8194444444444	11.875	20.0208333333333	0.599159074982481	0.513822115384615
3	170947884	171486549	538665	171217216.5	6.58333333333333	17.9583333333333	6.58333333333333	14.6111111111111	6.58333333333333	17.3541666666667	0.450570342205323	0.366589327146172
3	171487644	171754613	266969	171621128.5	4	15.0277777777778	4	12.4166666666667	4	12.7083333333333	0.322147651006711	0.266173752310536
3	172420682	173051271	630589	172735976.5	5.58333333333333	21.3402777777778	5.58333333333333	16.4444444444444	5.58333333333333	17.1458333333333	0.339527027027027	0.261633582818093
3	173051755	173418027	366272	173234891	4.8125	20.5972222222222	4.8125	17.6597222222222	4.8125	17.5833333333333	0.272512780180889	0.233648010788941
3	173629845	173780650	150805	173705247.5	0.166666666666672	8.54166666666667	0.166666666666672	15	0.166666666666672	4.20833333333333	0.0111111111111115	0.0195121951219518
3	173781581	174501040	719459	174141310.5	2.56250000000001	13.5833333333333	2.56250000000001	12.7847222222222	2.56250000000001	13.5	0.200434546442152	0.188650306748467
3	174501310	174722549	221239	174611929.5	1.5	10.8263888888889	1.5	14.9027777777778	1.5	9.35416666666667	0.100652376514446	0.13855035279025
3	174722567	174868562	145995	174795564.5	6.70833333333334	14.75	6.70833333333334	14.6527777777778	6.70833333333334	10.2916666666667	0.457819905213271	0.454802259887006
3	175557210	175675719	118509	175616464.5	9.49999999999999	19.9722222222222	9.49999999999999	19.3333333333333	9.49999999999999	16.4166666666667	0.491379310344827	0.475660639777468
3	175676030	175821171	145141	175748600.5	6.08333333333333	17.3611111111111	6.08333333333333	18.8333333333333	6.08333333333333	15.5833333333333	0.323008849557522	0.3504
3	175821243	176028607	207364	175924925	9.66666666666667	16.8333333333333	9.66666666666667	14.7222222222222	9.66666666666667	15.4166666666667	0.656603773584906	0.574257425742574
3	176030983	176332335	301352	176181659	1.33333333333333	12.1666666666667	1.33333333333333	15.6666666666667	1.33333333333333	10.6666666666667	0.0851063829787235	0.10958904109589
3	176332413	176333859	1446	176333136	0.999999999999999	15.3333333333333	0.999999999999999	17.1666666666667	0.999999999999999	2.58333333333334	0.058252427184466	0.0652173913043477
3	176334317	176478279	143962	176406298	1.41666666666667	11.3333333333333	1.41666666666667	13.6944444444444	1.41666666666667	10.5	0.103448275862069	0.125000000000001
3	176478383	176575431	97048	176526907	1.58333333333333	8.88888888888889	1.58333333333333	13.4166666666667	1.58333333333333	5.91666666666667	0.118012422360248	0.178125
3	176575442	176854442	279000	176714942	1.70833333333333	11.7847222222222	1.70833333333333	16.9027777777778	1.70833333333333	8.33333333333333	0.101068200493016	0.144961697112552
3	177187415	177320535	133120	177253975	4.20833333333334	18	4.20833333333334	21.125	4.20833333333334	17.9166666666667	0.199211045364892	0.233796296296297
3	177320706	178100653	779947	177710679.5	3.58333333333333	15.3611111111111	3.58333333333333	17.3055555555556	3.58333333333333	14.25	0.207062600321027	0.233273056057866
3	178306997	178360518	53521	178333757.5	1.41666666666667	14.7777777777778	1.41666666666667	17.1805555555556	1.41666666666667	12.5	0.0824575586095393	0.0958646616541354
3	178832758	179108668	275910	178970713	3.75	17.6944444444444	3.75	19.6944444444444	3.75	15.6666666666667	0.190409026798308	0.211930926216641
3	179108925	179277359	168434	179193142	1.16666666666667	15.5833333333333	1.16666666666667	15.75	1.16666666666667	14.8333333333333	0.074074074074074	0.0748663101604277
3	179599301	179794178	194877	179696739.5	0.854166666666668	11.4305555555556	0.854166666666668	12.3402777777778	0.854166666666668	9.25	0.0692177827799664	0.0747266099635481
3	179796702	179915989	119287	179856345.5	0.499999999999999	25.4375	0.499999999999999	18.0833333333333	0.499999999999999	25.2916666666667	0.0276497695852534	0.0196560196560196
3	180043393	180086393	43000	180064893	17.6666666666667	31.875	17.6666666666667	24.5555555555556	17.6666666666667	31.125	0.719457013574661	0.554248366013072
3	180086395	180552187	465792	180319291	4.4375	19.5347222222222	4.4375	19.5138888888889	4.4375	19.1458333333333	0.227402135231317	0.227159616068255
3	180552283	180643742	91459	180598012.5	0.916666666666672	18.5277777777778	0.916666666666672	18.4166666666667	0.916666666666672	17.0833333333333	0.0497737556561089	0.0494752623688159
3	180651566	180876590	225024	180764078	0.583333333333334	11.7222222222222	0.583333333333334	14.1944444444444	0.583333333333334	10.7916666666667	0.041095890410959	0.0497630331753555
3	181846594	182481133	634539	182163863.5	5.35416666666666	18.4583333333333	5.35416666666666	18.3194444444444	5.35416666666666	16.625	0.29226686884003	0.290067720090293
3	182720080	183179966	459886	182950023	2.16666666666667	10.0555555555556	2.16666666666667	13.4444444444444	2.16666666666667	7.91666666666667	0.161157024793388	0.215469613259668
3	183432954	183615323	182369	183524138.5	2.75	20.4722222222222	2.75	18.1388888888889	2.75	17.9166666666667	0.151607963246554	0.134328358208955
3	183901050	184179422	278372	184040236	0.958333333333333	17.6388888888889	0.958333333333333	14.7916666666667	0.958333333333333	13.9166666666667	0.0647887323943662	0.0543307086614173
3	184322215	184374370	52155	184348292.5	0.708333333333334	8.15972222222222	0.708333333333334	12.125	0.708333333333334	6.20833333333334	0.0584192439862544	0.086808510638298
3	184374379	184515233	140854	184444806	2.29166666666666	18.3055555555556	2.29166666666666	13.0416666666667	2.29166666666666	17.375	0.175718849840255	0.125189681335356
3	184518459	184730924	212465	184624691.5	4.97916666666667	17.0625	4.97916666666667	18.6458333333333	4.97916666666667	15.6666666666667	0.267039106145252	0.291819291819292
3	184731044	184870403	139359	184800723.5	5.70833333333334	17.5069444444444	5.70833333333334	14.4583333333333	5.70833333333334	15.0833333333333	0.394812680115274	0.32606108687029
3	184870406	184989255	118849	184929830.5	1.04166666666667	11.7430555555556	1.04166666666667	13.8194444444444	1.04166666666667	11.0208333333333	0.0753768844221106	0.0887049083382614
3	185285051	185363024	77973	185324037.5	1.875	12.75	1.875	15.8472222222222	1.875	11.625	0.118317265556529	0.147058823529412
3	186901887	187080282	178395	186991084.5	2.04166666666667	9.83333333333333	2.04166666666667	10.5555555555556	2.04166666666667	8.5	0.193421052631579	0.207627118644068
3	187080588	187111901	31313	187096244.5	3.375	11.4722222222222	3.375	16.0972222222222	3.375	8.04166666666667	0.209663503019844	0.294188861985472
3	187278608	187449162	170554	187363885	0.291666666666669	14.0555555555556	0.291666666666669	12.4583333333333	0.291666666666669	12.875	0.0234113712374584	0.0207509881422926
3	187449449	187501690	52241	187475569.5	3.25	12.6458333333333	3.25	18.1805555555556	3.25	11.8541666666667	0.178762414056532	0.257001647446458
3	187501725	187534691	32966	187518208	1.33333333333333	15.8055555555556	1.33333333333333	15.8611111111111	1.33333333333333	15	0.0840630472854642	0.0843585237258348
3	187983936	188082220	98284	188033078	6.20833333333334	15.1666666666667	6.20833333333334	12.9027777777778	6.20833333333334	13.6875	0.481162540365985	0.409340659340659
3	188082294	188302319	220025	188192306.5	4.91666666666667	12.5833333333333	4.91666666666667	15.7361111111111	4.91666666666667	9.20833333333333	0.312444836716681	0.390728476821192
3	188302662	188590888	288226	188446775	0.624999999999999	16.2847222222222	0.624999999999999	17.0694444444444	0.624999999999999	12.2916666666667	0.0366151342554922	0.0383795309168443
3	189644457	189715156	70699	189679806.5	0.229166666666663	13.0694444444444	0.229166666666663	16.1319444444444	0.229166666666663	12.5416666666667	0.014205768402927	0.0175345377258233
3	190047016	190285233	238217	190166124.5	5.70833333333334	14.6805555555556	5.70833333333334	10.4583333333333	5.70833333333334	14.4791666666667	0.545816733067729	0.388836329233681
3	190988171	191168721	180550	191078446	7.04166666666667	15.2916666666667	7.04166666666667	14.125	7.04166666666667	6.5625	0.498525073746313	0.460490463215259
3	191168734	191204904	36170	191186819	9.20833333333333	20.2152777777778	9.20833333333333	18.6805555555556	9.20833333333333	18.2708333333333	0.492936802973978	0.455513569220199
3	191212955	191253118	40163	191233036.5	12.125	23.2569444444444	12.125	20.875	12.125	19.7708333333333	0.580838323353293	0.521349656613914
3	191254091	191472722	218631	191363406.5	7	18.9027777777778	7	15.8333333333333	7	15.3958333333333	0.442105263157895	0.370315944158707
3	191473033	191525886	52853	191499459.5	5.33333333333334	9.87500000000001	5.33333333333334	7.45833333333334	5.33333333333334	1.39583333333333	0.715083798882682	0.540084388185654
3	191529688	191569941	40253	191549814.5	5.08333333333334	7.7013888888889	5.08333333333334	7.68055555555556	5.08333333333334	2.8125	0.661844484629295	0.660054102795311
3	195062599	195481811	419212	195272205	3.54166666666666	18.5902777777778	3.54166666666666	17.0833333333333	3.54166666666666	16.7083333333333	0.207317073170732	0.19051176690325
3	195717458	195761332	43874	195739395	3.5	19.5694444444444	3.5	15.9722222222222	3.5	17.3333333333333	0.219130434782609	0.178850248403123
3	195761377	196006524	245147	195883950.5	0.208333333333333	17.6527777777778	0.208333333333333	17.5416666666667	0.208333333333333	17.2916666666667	0.0118764845605701	0.011801730920535
3	196006880	196087452	80572	196047166	4.79166666666667	10.3541666666667	4.79166666666667	11.8472222222222	4.79166666666667	9.31250000000001	0.404454865181712	0.462776659959759
3	196087491	196114649	27158	196101070	6.08333333333334	9.69444444444445	6.08333333333334	11.4166666666667	6.08333333333334	8.5	0.532846715328468	0.627507163323783
3	196209442	196326030	116588	196267736	3.72916666666667	12.5902777777778	3.72916666666667	15.1944444444444	3.72916666666667	9.8125	0.245429616087751	0.296194153337011
3	197056796	197194678	137882	197125737	1.02083333333333	19.9583333333333	1.02083333333333	16.8125	1.02083333333333	14.9166666666667	0.060718711276332	0.0511482254697285
3	197194685	197445438	250753	197320061.5	1.54166666666667	11.5694444444444	1.54166666666667	15.6527777777778	1.54166666666667	10.75	0.0984915705412603	0.133253301320529
3	198751053	199092938	341885	198921995.5	2.14583333333334	14.1527777777778	2.14583333333334	13.4375	2.14583333333334	10.8333333333333	0.15968992248062	0.15161923454367
3	199158626	199343833	185207	199251229.5	0.166666666666662	15.4375	0.166666666666662	12.0833333333333	0.166666666666662	13.0625	0.0137931034482755	0.0107962213225368
3	199343834	199553116	209282	199448475	0.583333333333336	14.7291666666667	0.583333333333336	10.7708333333333	0.583333333333336	13.5416666666667	0.0541586073500969	0.0396039603960398
3	199553673	199696995	143322	199625334	1.375	15.5486111111111	1.375	17.0138888888889	1.375	14.1458333333333	0.0808163265306124	0.0884323358642253
3	199697232	199900478	203246	199798855	0.25	15.1388888888889	0.25	16.0833333333333	0.25	14.4166666666667	0.0155440414507772	0.0165137614678899
3	199900857	200031248	130391	199966052.5	0.291666666666661	16.4444444444444	0.291666666666661	18.875	0.291666666666661	14.625	0.0154525386313463	0.0177364864864862
3	200031328	200208498	177170	200119913	6.39583333333333	13.5138888888889	6.39583333333333	15.2291666666667	6.39583333333333	10.875	0.419972640218878	0.47327852004111
3	200363084	200497706	134622	200430395	1.41666666666667	15.75	1.41666666666667	16.8333333333333	1.41666666666667	14.3958333333333	0.0841584158415842	0.0899470899470899
3	200775216	201121982	346766	200948599	1.375	14.8125	1.375	14.5972222222222	1.375	9.375	0.0941960038058993	0.0928270042194094
3	201138327	201254024	115697	201196175.5	3	16.1111111111111	3	15.6666666666667	3	15.8125	0.191489361702128	0.186206896551724
3	201611086	201697381	86295	201654233.5	2	15.25	2	13.8888888888889	2	8.45833333333333	0.144	0.131147540983607
3	201867991	202061995	194004	201964993	1.66666666666667	8.19444444444445	1.66666666666667	13.0833333333333	1.66666666666667	7.39583333333334	0.127388535031848	0.203389830508475
3	202061996	202435769	373773	202248882.5	1.54166666666667	15.2013888888889	1.54166666666667	13.6527777777778	1.54166666666667	11.2916666666667	0.112919633774161	0.101416171767931
3	202831368	202844717	13349	202838042.5	2.85416666666667	9.30555555555556	2.85416666666667	11.96875	2.85416666666667	5.91666666666667	0.238468233246301	0.306716417910448
3	202867871	202900911	33040	202884391	9.66666666666667	18.4444444444444	9.66666666666667	13.8958333333333	9.66666666666667	16.0416666666667	0.695652173913043	0.524096385542169
3	202900984	203017154	116170	202959069	1.66666666666667	12.5208333333333	1.66666666666667	13.2222222222222	1.66666666666667	12.1041666666667	0.126050420168068	0.133111480865225
3	203017222	203830245	813023	203423733.5	1.91666666666667	29.5277777777778	1.91666666666667	11.125	1.91666666666667	25.6041666666667	0.172284644194757	0.0649106302916276
3	204542134	204707380	165246	204624757	3.5	17.5277777777778	3.5	14.7222222222222	3.5	14.3541666666667	0.237735849056604	0.199683042789224
3	205065800	205115274	49474	205090537	1.83333333333334	8.72916666666667	1.83333333333334	11.4444444444444	1.83333333333334	6.83333333333334	0.160194174757282	0.210023866348449
3	205316061	205554779	238718	205435420	3.33333333333333	16.2569444444444	3.33333333333333	16.6527777777778	3.33333333333333	14.5416666666667	0.200166805671393	0.205040580948313
3	205555418	205701224	145806	205628321	1.25	6.0625	1.25	9.47222222222222	1.25	5	0.131964809384165	0.20618556701031
3	205885277	206040368	155091	205962822.5	5.83333333333333	18.875	5.83333333333333	17.7777777777778	5.83333333333333	15.4791666666667	0.328125	0.309050772626931
3	206040414	206232856	192442	206136635	7.75	17.1666666666667	7.75	15.8055555555556	7.75	15.4166666666667	0.490333919156415	0.451456310679612
3	206232858	206601001	368143	206416929.5	13.2916666666667	27.3611111111111	13.2916666666667	25.5694444444444	13.2916666666667	25.0416666666667	0.51982618142314	0.485786802030457
3	206719714	206779959	60245	206749836.5	0.208333333333331	14.9305555555556	0.208333333333331	13.8611111111111	0.208333333333331	14.2083333333333	0.0150300601202403	0.0139534883720928
3	206780540	207008129	227589	206894334.5	0.666666666666674	23.9305555555556	0.666666666666674	20.3055555555556	0.666666666666674	23.5	0.0328317373461016	0.0278583865351135
3	207008240	207157981	149741	207083110.5	4.79166666666666	23.1666666666667	4.79166666666666	12.7916666666667	4.79166666666666	21.0416666666667	0.374592833876221	0.206834532374101
3	207158218	207294313	136095	207226265.5	8.16666666666668	14.2222222222222	8.16666666666668	10.9444444444445	8.16666666666668	14.1458333333333	0.746192893401016	0.574218750000001
3	207689558	207796038	106480	207742798	0.541666666666668	12.6805555555555	0.541666666666668	17.4305555555555	0.541666666666668	11.8958333333333	0.0310756972111555	0.0427163198247537
3	207796156	207819757	23601	207807956.5	0.416666666666667	12.4375	0.416666666666667	17.3888888888889	0.416666666666667	12.4166666666667	0.0239616613418531	0.0335008375209381
3	207972555	208129671	157116	208051113	7.75000000000001	21.9444444444444	7.75000000000001	16.25	7.75000000000001	5.25000000000001	0.476923076923077	0.353164556962026
3	208129751	208376150	246399	208252950.5	6.29166666666667	16.125	6.29166666666667	14.6944444444444	6.29166666666667	7.875	0.428166351606805	0.390180878552972
3	208548754	208722843	174089	208635798.5	1.66666666666667	10.875	1.66666666666667	12.4027777777778	1.66666666666667	8.75000000000001	0.13437849944009	0.153256704980843
3	208722884	208735447	12563	208729165.5	1.64583333333333	8.81944444444445	1.64583333333333	9.45138888888889	1.64583333333333	7.66666666666667	0.174136664217487	0.186614173228347
3	208736422	208741435	5013	208738928.5	14.3333333333333	26.0277777777778	14.3333333333333	20.4722222222222	14.3333333333333	23	0.700135685210312	0.550693703308431
3	208741473	208861557	120084	208801515	4.04166666666667	17.4097222222222	4.04166666666667	16.2222222222222	4.04166666666667	14.4583333333333	0.249143835616438	0.232149980055844
3	208960123	209052336	92213	209006229.5	5.41666666666667	17.7152777777778	5.41666666666667	16.2361111111111	5.41666666666667	15.5208333333333	0.333618477331052	0.305762446099569
3	209052950	209165847	112897	209109398.5	0.520833333333335	16.4027777777778	0.520833333333335	16.5902777777778	0.520833333333335	14.8125	0.0313938886563417	0.0317527519051652
3	209210755	209629216	418461	209419985.5	0.583333333333331	6.30555555555556	0.583333333333331	13.7777777777778	0.583333333333331	3.9375	0.0423387096774192	0.0925110132158586
3	209795589	209882877	87288	209839233	4.25	14.9722222222222	4.25	15.3888888888889	4.25	11.8541666666667	0.276173285198556	0.283858998144712
3	210313964	210359972	46008	210336968	5.5	18.4722222222222	5.5	16.0555555555556	5.5	17.6458333333333	0.342560553633218	0.297744360902256
3	210360164	210777951	417787	210569057.5	0.708333333333332	13.3819444444444	0.708333333333332	13.7361111111111	0.708333333333332	12.3958333333333	0.0515672396359959	0.0529320186818888
3	210841624	211068816	227192	210955220	0.499999999999996	8.92361111111112	0.499999999999996	13.6388888888889	0.499999999999996	7.70833333333334	0.0366598778004071	0.0560311284046688
3	211101600	211462992	361392	211282296	2.16666666666667	10.3680555555556	2.16666666666667	12.6388888888889	2.16666666666667	7.6875	0.171428571428571	0.208975217682518
3	212059806	212072730	12924	212066268	20.75	30.7222222222222	20.75	25.6388888888889	20.75	30.6666666666667	0.80931744312026	0.675406871609403
3	212246069	212497439	251370	212371754	2.33333333333333	14.6458333333333	2.33333333333333	14.2222222222222	2.33333333333333	12.8541666666667	0.1640625	0.159317211948791
3	212498847	212776951	278104	212637899	4.20833333333334	17.9097222222222	4.20833333333334	13.5	4.20833333333334	14.1458333333333	0.311728395061729	0.234974796432726
3	212777213	212972100	194887	212874656.5	3.54166666666667	21.7569444444444	3.54166666666667	17.5694444444444	3.54166666666667	21.4583333333333	0.201581027667984	0.16278327481647
3	213980671	214008164	27493	213994417.5	4.12500000000001	20.9583333333333	4.12500000000001	23.0138888888889	4.12500000000001	20.9583333333333	0.179239589619795	0.196819085487078
3	214008408	214145226	136818	214076817	0.166666666666668	10.4375	0.166666666666668	14.6944444444444	0.166666666666668	9.72916666666667	0.0113421550094519	0.0159680638722556
3	214145279	214360489	215210	214252884	3.29166666666667	22.25	3.29166666666667	18.625	3.29166666666667	21.5	0.176733780760626	0.147940074906367
3	214360666	214555811	195145	214458238.5	3.29166666666666	22.3125	3.29166666666666	15.875	3.29166666666666	21.75	0.207349081364829	0.147525676937442
3	214555927	214836185	280258	214696056	4.54166666666667	21.7847222222222	4.54166666666667	13.2638888888889	4.54166666666667	19.7291666666667	0.342408376963351	0.208479438954415
3	214836194	215008903	172709	214922548.5	3.75000000000001	18.8333333333333	3.75000000000001	18.9166666666667	3.75000000000001	17	0.198237885462555	0.199115044247788
3	215009223	215126480	117257	215067851.5	3.29166666666667	17.75	3.29166666666667	17.3194444444444	3.29166666666667	15.7083333333333	0.190056134723336	0.185446009389671
3	215156521	215158396	1875	215157458.5	5.41666666666667	14.9722222222222	5.41666666666667	16.9305555555556	5.41666666666667	8.52083333333334	0.319934372436423	0.36178107606679
3	215160490	215169050	8560	215164770	1.29166666666667	11.8888888888889	1.29166666666667	17.9583333333333	1.29166666666667	6.29166666666667	0.0719257540603251	0.108644859813084
3	215261755	215398366	136611	215330060.5	8.625	13.625	8.625	15.6527777777778	8.625	12.1875	0.551020408163265	0.63302752293578
3	215398906	215547598	148692	215473252	5.58333333333333	13.875	5.58333333333333	16.5694444444444	5.58333333333333	12.4375	0.33696563285834	0.402402402402402
3	215561772	215709785	148013	215635778.5	1.33333333333333	18.4583333333333	1.33333333333333	16.625	1.33333333333333	17.25	0.0802005012531327	0.0722347629796839
3	215709871	215832098	122227	215770984.5	4.375	16.1666666666667	4.375	13.3888888888889	4.375	15.6875	0.326763485477179	0.270618556701031
3	215832203	216011107	178904	215921655	0.812500000000002	11.4861111111111	0.812500000000002	13.4097222222222	0.812500000000002	10.2916666666667	0.0605903676851374	0.0707376058041114
3	216350041	216610369	260328	216480205	4.85416666666667	19.3055555555556	4.85416666666667	16.7708333333333	4.85416666666667	17.1041666666667	0.28944099378882	0.251438848920863
3	216610376	216928099	317723	216769237.5	5.625	24.875	5.625	20.0972222222222	5.625	24.5416666666667	0.279889426399447	0.226130653266332
3	216928225	216958528	30303	216943376.5	8.52083333333334	16.3541666666667	8.52083333333334	14.0694444444444	8.52083333333334	13.5833333333333	0.605626850937809	0.521019108280255
3	217312292	217377407	65115	217344849.5	5.875	23.0138888888889	5.875	13.6666666666667	5.875	22.7291666666667	0.429878048780488	0.255280627640314
3	217505232	217650568	145336	217577900	0.124999999999999	14.8958333333333	0.124999999999999	11.5694444444444	0.124999999999999	11.9166666666667	0.0108043217286914	0.00839160839160834
3	217650585	217905195	254610	217777890	6.625	16.4513888888889	6.625	15.4305555555556	6.625	13.7708333333333	0.429342934293429	0.402701561840439
3	217905658	217981080	75422	217943369	6.16666666666667	18.625	6.16666666666667	17.3333333333333	6.16666666666667	16.6666666666667	0.355769230769231	0.331096196868009
3	218359920	218431297	71377	218395608.5	0.104166666666666	6.84722222222222	0.104166666666666	12.9930555555556	0.104166666666666	5.8125	0.00801710315339389	0.0152129817444219
3	218432691	218593793	161102	218513242	5.33333333333334	18.3333333333333	5.33333333333334	18.1111111111111	5.33333333333334	17	0.294478527607362	0.290909090909091
3	218623421	218884092	260671	218753756.5	1.41666666666667	11.1805555555556	1.41666666666667	11.875	1.41666666666667	9.35416666666667	0.119298245614035	0.126708074534162
3	218884148	218984025	99877	218934086.5	2.16666666666667	7.84027777777778	2.16666666666667	10.4722222222222	2.16666666666667	5.25	0.206896551724138	0.276350752878654
3	218984145	219271513	287368	219127829	4.39583333333333	19.1875	4.39583333333333	14.2013888888889	4.39583333333333	16.3125	0.309535452322738	0.229098805646037
3	219332687	219462677	129990	219397682	8.875	25.6458333333333	8.875	23.8333333333333	8.875	22.3333333333333	0.372377622377622	0.346060113728676
3	219462759	219509535	46776	219486147	6.83333333333333	20.3055555555556	6.83333333333333	19.6111111111111	6.83333333333333	18.6666666666667	0.348441926345609	0.336525307797538
3	219509542	219670173	160631	219589857.5	5.54166666666667	16.7569444444444	5.54166666666667	15.9722222222222	5.54166666666667	16.0416666666667	0.346956521739131	0.330708661417323
3	219670604	219775294	104690	219722949	0.541666666666669	7.60416666666667	0.541666666666669	10.2361111111111	0.541666666666669	4.60416666666667	0.0529172320217099	0.071232876712329
3	219775313	219853824	78511	219814568.5	2	9.79166666666667	2	11.5	2	7.25	0.173913043478261	0.204255319148936
3	220721602	220762820	41218	220742211	1.04166666666667	11.1527777777778	1.04166666666667	15.5138888888889	1.04166666666667	9.9375	0.0671441360787825	0.0933997509339975
3	220763250	220978907	215657	220871078.5	2	14.2638888888889	2	15.6388888888889	2	13.7916666666667	0.127886323268206	0.140214216163583
3	221488764	221650916	162152	221569840	1.25	13.0833333333333	1.25	15.0833333333333	1.25	11.2708333333333	0.0828729281767956	0.0955414012738854
3	221650927	221696866	45939	221673896.5	3.04166666666667	11.3611111111111	3.04166666666667	13.7916666666667	3.04166666666667	8.45833333333333	0.220543806646526	0.267726161369193
3	221698531	221987007	288476	221842769	4.04166666666667	20.2430555555556	4.04166666666667	16.9027777777778	4.04166666666667	18.5625	0.23911257189811	0.199656946826758
3	221988855	222042590	53735	222015722.5	7.625	22.3888888888889	7.625	19.0972222222222	7.625	21.2916666666667	0.399272727272727	0.340570719602978
3	222708523	222837439	128916	222772981	1.04166666666667	12.0347222222222	1.04166666666667	9.45833333333333	1.04166666666667	7.60416666666667	0.110132158590309	0.0865551067512985
3	223183484	223396424	212940	223289954	2.45833333333333	14.1805555555556	2.45833333333333	13.6875	2.45833333333333	11.5416666666667	0.179604261796043	0.17335945151812
3	223396454	223747043	350589	223571748.5	5.79166666666667	18.1180555555556	5.79166666666667	17.0694444444444	5.79166666666667	17.6458333333333	0.339300244100895	0.319662706017631
3	223749540	223829303	79763	223789421.5	2.29166666666666	17.8888888888889	2.29166666666666	14.4027777777778	2.29166666666666	14.375	0.159112825458052	0.128105590062112
3	223829304	223849311	20007	223839307.5	5.16666666666667	15.2013888888889	5.16666666666667	16.2638888888889	5.16666666666667	11.9791666666667	0.317677198975235	0.339881224303335
3	223849383	224102955	253572	223976169	8.33333333333333	24.2430555555556	8.33333333333333	19.5416666666667	8.33333333333333	23.0625	0.426439232409382	0.343741048410198
3	224104628	224360928	256300	224232778	2.625	18.0555555555556	2.625	17.9027777777778	2.625	16.4583333333333	0.146625290923196	0.145384615384615
3	224360948	224566257	205309	224463602.5	1.125	15.9722222222222	1.125	12.9583333333333	1.125	10.5208333333333	0.0868167202572349	0.0704347826086957
3	225010614	225092529	81915	225051571.5	2.875	25.9166666666667	2.875	16.4861111111111	2.875	24.7916666666667	0.174389216512216	0.110932475884245
3	225210782	225259479	48697	225235130.5	2.79166666666667	12.0694444444444	2.79166666666667	15.3472222222222	2.79166666666667	10.0416666666667	0.181900452488688	0.231300345224396
3	225535555	225633203	97648	225584379	0.250000000000004	16.3611111111111	0.250000000000004	16.4722222222222	0.250000000000004	8.16666666666666	0.0151770657672852	0.0152801358234298
3	225867276	225963661	96385	225915468.5	10.7916666666667	18.1527777777778	10.7916666666667	17.2361111111111	10.7916666666667	14.625	0.62610797743755	0.594491201224178
3	225963847	226162435	198588	226063141	7.4375	20.7361111111111	7.4375	15.4930555555556	7.4375	19.5	0.48005378753922	0.358673811118553
3	226565765	226664582	98817	226615173.5	0.208333333333337	12.6666666666667	0.208333333333337	12.7361111111111	0.208333333333337	11.7083333333333	0.0163576881134136	0.0164473684210529
3	226856476	227051459	194983	226953967.5	0.333333333333337	16.2361111111111	0.333333333333337	14.4722222222222	0.333333333333337	15.3333333333333	0.0230326295585415	0.0205303678357573
3	227135303	227144890	9587	227140096.5	7.24999999999999	24.75	7.24999999999999	19.25	7.24999999999999	24.0833333333333	0.376623376623376	0.292929292929293
3	227146473	227180711	34238	227163592	3.125	18.0625	3.125	17.0138888888889	3.125	17.1458333333333	0.183673469387755	0.173010380622837
3	227180977	227276441	95464	227228709	5.41666666666667	25.6041666666667	5.41666666666667	19.2916666666667	5.41666666666667	25.0208333333333	0.280777537796976	0.211554109031733
3	227502323	227576031	73708	227539177	0.791666666666664	19.1527777777778	0.791666666666664	15.7083333333333	0.791666666666664	18.1875	0.0503978779840847	0.0413343002175488
3	227576982	227706700	129718	227641841	10.2291666666667	20.5069444444444	10.2291666666667	19.9861111111111	10.2291666666667	17.5833333333333	0.511813759555247	0.498814764646123
3	227706703	227855828	149125	227781265.5	13.4583333333333	22.3263888888889	13.4583333333333	19.4027777777778	13.4583333333333	14.9791666666667	0.693629205440229	0.602799377916019
3	227856486	228158127	301641	228007306.5	2.83333333333334	16.8472222222222	2.83333333333334	15.8055555555556	2.83333333333334	16.1666666666667	0.179261862917399	0.168178070898599
3	228158185	228459392	301207	228308788.5	5.125	12.9166666666667	5.125	12.5972222222222	5.125	9.375	0.40683572216097	0.396774193548387
3	228615697	228974759	359062	228795228	7.7715611723761e-16	7.76388888888889	7.7715611723761e-16	11.9027777777778	7.7715611723761e-16	4.91666666666667	6.52919958472671e-17	1.00098820109316e-16
3	228974770	229075014	100244	229024892	2.625	15.9652777777778	2.625	13.5416666666667	2.625	14.4791666666667	0.193846153846154	0.164419312744672
3	229075259	229278876	203617	229177067.5	3.1875	12.7777777777778	3.1875	14.0763888888889	3.1875	8.08333333333333	0.226443019240257	0.24945652173913
3	229279432	229349200	69768	229314316	4.99999999999999	26.7916666666667	4.99999999999999	16.7777777777778	4.99999999999999	26.3958333333333	0.298013245033112	0.186625194401244
3	229435898	229490196	54298	229463047	2.64583333333333	12.9444444444444	2.64583333333333	13.4097222222222	2.64583333333333	10.5833333333333	0.197307094769549	0.204399141630901
3	229490277	229609074	118797	229549675.5	3.25	14.4722222222222	3.25	17.3680555555556	3.25	13.9375	0.187125149940024	0.224568138195777
3	229747040	229989786	242746	229868413	2.25	20.4305555555556	2.25	21.6111111111111	2.25	18.5833333333333	0.104113110539846	0.110129163834126
3	230082114	230245300	163186	230163707	1.45833333333333	19.9722222222222	1.45833333333333	15.7916666666667	1.45833333333333	19.2916666666667	0.0923482849604221	0.0730180806675938
3	230342081	230527878	185797	230434979.5	5.375	14.2013888888889	5.375	16.9583333333333	5.375	11.8333333333333	0.316953316953317	0.378484107579462
3	230527988	230656314	128326	230592151	1.91666666666667	15.0694444444444	1.91666666666667	13.9305555555556	1.91666666666667	13.8125	0.137587238285144	0.127188940092166
3	230673149	230706211	33062	230689680	0.812500000000001	7.65277777777778	0.812500000000001	12.1736111111111	0.812500000000001	6.22916666666667	0.0667427267541359	0.106170598911071
3	230706478	230868329	161851	230787403.5	0.645833333333332	5.93055555555556	0.645833333333332	11.5763888888889	0.645833333333332	4.83333333333333	0.0557888422315536	0.108899297423887
4	368523	617439	248916	492981	2.66666666666667	8.97222222222222	2.66666666666667	16.0555555555556	2.66666666666667	6.41666666666667	0.166089965397924	0.297213622291022
4	617441	660488	43047	638964.5	4.625	12.7013888888889	4.625	15.3611111111111	4.625	10.3125	0.301084990958409	0.364133406232914
4	1152558	1268792	116234	1210675	6.20833333333333	15.4444444444444	6.20833333333333	16.3055555555556	6.20833333333333	13.2291666666667	0.380749574105622	0.401978417266187
4	1494693	1886616	391923	1690654.5	3.33333333333333	12.5486111111111	3.33333333333333	14.0555555555556	3.33333333333333	10.9375	0.237154150197628	0.265633646928611
4	1887154	1986601	99447	1936877.5	3.125	12	3.125	12.1666666666667	3.125	9.625	0.256849315068493	0.260416666666667
4	2559004	2631926	72922	2595465	3.39583333333333	19.2152777777778	3.39583333333333	18.5694444444444	3.39583333333333	18.1041666666667	0.182872101720269	0.176725695699313
4	2664010	2687665	23655	2675837.5	9.8125	21.2569444444444	9.8125	17.1458333333333	9.8125	19.625	0.572296476306197	0.461613851682457
4	2843428	2894160	50732	2868794	5.41666666666667	15.4861111111111	5.41666666666667	15.9444444444444	5.41666666666667	13.9166666666667	0.339721254355401	0.349775784753363
4	3108061	3213798	105737	3160929.5	1.27083333333333	17.5972222222222	1.27083333333333	15.7152777777778	1.27083333333333	17.1666666666667	0.0808661069376934	0.0722178374112076
4	3213917	3399956	186039	3306936.5	4.91666666666667	16.3472222222222	4.91666666666667	12.9722222222222	4.91666666666667	14.6875	0.379014989293362	0.300764655904843
4	3400211	3513656	113445	3456933.5	0.333333333333334	10.25	0.333333333333334	13.6666666666667	0.333333333333334	8.58333333333333	0.0243902439024391	0.0325203252032521
4	3513671	3782252	268581	3647961.5	3.22916666666667	18.9652777777778	3.22916666666667	16.4513888888889	3.22916666666667	16.9583333333333	0.196285352469396	0.170267301354815
4	4113037	4408811	295774	4260924	1.125	18.2083333333333	1.125	14.7638888888889	1.125	16.1666666666667	0.0761994355597366	0.0617848970251716
4	4691787	4769410	77623	4730598.5	8.88178419700125e-16	14.7152777777778	8.88178419700125e-16	14.4444444444444	8.88178419700125e-16	11.7708333333333	6.14892752100087e-17	6.03575707582907e-17
4	5498253	5617260	119007	5557756.5	0.479166666666667	1.84722222222222	0.479166666666667	7.13194444444444	0.479166666666667	0.645833333333334	0.0671859785783837	0.259398496240601
4	5617600	5708281	90681	5662940.5	1.72916666666667	8.68055555555556	1.72916666666667	12.0763888888889	1.72916666666667	5.89583333333333	0.14318573893042	0.199200000000001
4	5708294	5794073	85779	5751183.5	1.9375	14.625	1.9375	14.9375	1.9375	11.25	0.129707112970711	0.132478632478633
4	5999194	6109195	110001	6054194.5	0.0833333333333317	14.1736111111111	0.0833333333333317	11.6597222222222	0.0833333333333317	12.4375	0.0071471113758188	0.0058794708476236
4	6430856	6479614	48758	6455235	2.25	14.5486111111111	2.25	11.8055555555556	2.25	9.75	0.190588235294118	0.154653937947494
4	6555920	6610764	54844	6583342	4.16666666666667	20.1388888888889	4.16666666666667	19.1666666666667	4.16666666666667	19.4166666666667	0.217391304347826	0.206896551724138
4	6635336	7012479	377143	6823907.5	0.104166666666667	11.7916666666667	0.104166666666667	15.3541666666667	0.104166666666667	9.47916666666667	0.0067842605156038	0.0088339222614841
4	8777451	9697201	919750	9237326	0.458333333333332	8.06944444444445	0.458333333333332	11.7638888888889	0.458333333333332	4.52083333333333	0.0389610389610388	0.0567986230636831
4	9697326	9820938	123612	9759132	1.79166666666667	14.875	1.79166666666667	14.875	1.79166666666667	12.9166666666667	0.120448179271709	0.120448179271709
4	10043784	10107898	64114	10075841	3.29166666666667	12.4027777777778	3.29166666666667	17.0972222222222	3.29166666666667	10.0416666666667	0.192526401299756	0.265397536394177
4	10921324	11083281	161957	11002302.5	0.916666666666669	11.0347222222222	0.916666666666669	14.6666666666667	0.916666666666669	9.25	0.0625000000000001	0.0830711139081185
4	11405340	11467791	62451	11436565.5	4.58333333333334	11.7569444444444	4.58333333333334	15.8055555555556	4.58333333333334	7.72916666666667	0.289982425307557	0.38984051978736
4	11834001	11874918	40917	11854459.5	4.375	22.125	4.375	14.375	4.375	20.5208333333333	0.304347826086956	0.19774011299435
4	11876411	12026720	150309	11951565.5	5.04166666666667	19.8194444444444	5.04166666666667	15.3888888888889	5.04166666666667	10.2083333333333	0.327617328519856	0.254379817799579
4	12027740	12077255	49515	12052497.5	0.312499999999993	21.0347222222222	0.312499999999993	16.7291666666667	0.312499999999993	20.5625	0.0186799501867991	0.0148563882469459
4	12097020	12229037	132017	12163028.5	1.1875	14.3263888888889	1.1875	14.3125	1.1875	12.2916666666667	0.0829694323144106	0.0828889966068833
4	12492048	12834486	342438	12663267	3.41666666666667	15.0694444444444	3.41666666666667	15.1666666666667	3.41666666666667	11.9375	0.225274725274725	0.226728110599079
4	13183868	13784886	601018	13484377	1.52083333333333	15.4444444444445	1.52083333333333	14.3541666666667	1.52083333333333	10.625	0.105950653120464	0.0984712230215825
4	13816623	14160338	343715	13988480.5	2.72916666666666	15.7569444444444	2.72916666666666	12.1736111111111	2.72916666666666	12.9791666666667	0.224187107815173	0.173204054649625
4	14160718	14368539	207821	14264628.5	2.20833333333333	13.1041666666667	2.20833333333333	14.0694444444444	2.20833333333333	11.7291666666667	0.156959526159921	0.16852146263911
4	14368586	14386511	17925	14377548.5	2.20833333333333	13.2986111111111	2.20833333333333	15.0138888888889	2.20833333333333	10.75	0.147086031452359	0.166057441253264
4	14387161	14594645	207484	14490903	1.5625	19.3055555555556	1.5625	10.3819444444444	1.5625	13.6458333333333	0.150501672240802	0.0809352517985611
4	14840413	14970797	130384	14905605	7.41666666666666	16.8541666666667	7.41666666666666	16.6805555555556	7.41666666666666	13.4166666666667	0.444629475437135	0.440049443757725
4	14970803	15218151	247348	15094477	2.02083333333333	14.8194444444444	2.02083333333333	15.1458333333333	2.02083333333333	12.2291666666667	0.133425034387895	0.136363636363636
4	15251852	15360753	108901	15306302.5	1.14583333333333	14.7222222222222	1.14583333333333	18.3263888888889	1.14583333333333	14.4375	0.0625236832133381	0.0778301886792449
4	15360770	15427670	66900	15394220	3.20833333333334	9.96527777777778	3.20833333333334	10.7708333333333	3.20833333333334	8.25	0.297872340425532	0.321951219512195
4	15713898	15854103	140205	15784000.5	2.91666666666667	17.4652777777778	2.91666666666667	16.0833333333333	2.91666666666667	6.70833333333333	0.181347150259067	0.166998011928429
4	15854590	15955629	101039	15905109.5	2.25	14.2638888888889	2.25	11.625	2.25	9.54166666666667	0.193548387096774	0.157740993184031
4	15955657	15967159	11502	15961408	0.3125	7.10416666666667	0.3125	6.79861111111111	0.3125	1.10416666666667	0.0459652706843718	0.0439882697947214
4	16327749	16394433	66684	16361091	0.416666666666658	35.7291666666667	0.416666666666658	18.5833333333333	0.416666666666658	35.7291666666667	0.0224215246636767	0.0116618075801747
4	16394467	16449987	55520	16422227	22.9791666666667	30.5625	22.9791666666667	29.2013888888889	22.9791666666667	29.6875	0.78692033293698	0.751874573960464
4	16613869	16791495	177626	16702682	7.33333333333334	17.4027777777778	7.33333333333334	16.6388888888889	7.33333333333334	14.0833333333333	0.440734557595994	0.421388667198723
4	16792082	16867712	75630	16829897	4.41666666666667	16.9166666666667	4.41666666666667	12.6111111111111	4.41666666666667	14.1666666666667	0.350220264317181	0.261083743842365
4	16867716	16953530	85814	16910623	1.04166666666667	13.0625	1.04166666666667	15.5416666666667	1.04166666666667	11.375	0.067024128686327	0.0797448165869218
4	16955280	17156800	201520	17056040	7.20833333333333	15.4305555555555	7.20833333333333	14.6388888888889	7.20833333333333	11.1875	0.492409867172675	0.467146714671467
4	17350530	17488444	137914	17419487	4.47916666666667	17.0486111111111	4.47916666666667	17.5208333333333	4.47916666666667	16.2291666666667	0.255648038049941	0.262729124236253
4	17488464	17492507	4043	17490485.5	5.22916666666667	9.83333333333333	5.22916666666667	11.5972222222222	5.22916666666667	5.83333333333334	0.450898203592814	0.531779661016949
4	17492513	17513444	20931	17502978.5	8.41666666666666	14.4513888888889	8.41666666666666	14.0277777777778	8.41666666666666	10.1875	0.6	0.582412301777991
4	18157154	18286228	129074	18221691	5.52083333333333	17.2152777777778	5.52083333333333	15.8819444444444	5.52083333333333	16.3333333333333	0.34761696545693	0.320693828156514
4	18480034	18602469	122435	18541251.5	4.08333333333333	18.7013888888889	4.08333333333333	17.6527777777778	4.08333333333333	17.4375	0.231313926042486	0.21834385443743
4	18747888	18764452	16564	18756170	1.5	11.0763888888889	1.5	11.1388888888889	1.5	10.2916666666667	0.134663341645885	0.135423197492163
4	18764531	18834441	69910	18799486	1.20833333333333	10.6736111111111	1.20833333333333	10.5138888888889	1.20833333333333	10.4583333333333	0.114927344782034	0.113207547169811
4	19351763	19641206	289443	19496484.5	1.70833333333334	19.2013888888889	1.70833333333334	18.0138888888889	1.70833333333334	18.4166666666667	0.0948342328450271	0.0889692585895118
4	19641483	20204206	562723	19922844.5	2.85416666666667	15.0555555555556	2.85416666666667	15.2847222222222	2.85416666666667	14.1666666666667	0.186733303044071	0.189575645756457
4	20204982	20535274	330292	20370128	2.25	14.8333333333333	2.25	14.6944444444444	2.25	11.1041666666667	0.153119092627599	0.151685393258427
4	20536601	20760340	223739	20648470.5	17.125	31.4236111111111	17.125	25.5694444444444	17.125	30.3125	0.669744703965237	0.544972375690608
4	20760350	21157095	396745	20958722.5	0.958333333333335	14.1597222222222	0.958333333333335	15.6805555555556	0.958333333333335	11.2291666666667	0.0611160318866254	0.0676802354095146
4	21157172	21551680	394508	21354426	2.4375	19.4791666666667	2.4375	16.3819444444444	2.4375	19.2291666666667	0.148791860958033	0.125133689839572
4	21551932	21660589	108657	21606260.5	2.83333333333333	29.7777777777778	2.83333333333333	18.1111111111111	2.83333333333333	29.4166666666667	0.156441717791411	0.095149253731343
4	21972160	22352093	379933	22162126.5	0.541666666666669	12.6527777777778	0.541666666666669	14.3055555555556	0.541666666666669	10.3333333333333	0.0378640776699031	0.0428100987925359
4	22352284	22646752	294468	22499518	2.375	13.8333333333333	2.375	11.5416666666667	2.375	12.3541666666667	0.205776173285199	0.171686746987952
4	22648912	22888486	239574	22768699	1.58333333333333	17.3888888888889	1.58333333333333	16.4444444444444	1.58333333333333	16.25	0.0962837837837835	0.0910543130990413
4	23817372	23976541	159169	23896956.5	1.58333333333333	9.57638888888889	1.58333333333333	12.4722222222222	1.58333333333333	8.9375	0.126948775055679	0.165337200870196
4	23976585	24102567	125982	24039576	2.54166666666667	7.52777777777778	2.54166666666667	9.79166666666667	2.54166666666667	3.70833333333334	0.259574468085107	0.337638376383764
4	25522302	25686766	164464	25604534	0.416666666666664	11.5833333333333	0.416666666666664	12.0277777777778	0.416666666666664	10.8958333333333	0.0346420323325633	0.0359712230215825
4	26304169	26401722	97553	26352945.5	0.0833333333333333	15.0555555555556	0.0833333333333333	15.1388888888889	0.0833333333333333	13.1458333333333	0.0055045871559633	0.00553505535055351
4	26767184	27045116	277932	26906150	3.04166666666667	15.4930555555556	3.04166666666667	17.7638888888889	3.04166666666667	14.5208333333333	0.171227521501173	0.196324518153295
4	27045745	28121257	1075512	27583501	0.625000000000003	12.4722222222222	0.625000000000003	13.8888888888889	0.625000000000003	10.3333333333333	0.0450000000000002	0.0501113585746105
4	28147181	28386122	238941	28266651.5	3.33333333333333	23.3055555555556	3.33333333333333	15.4444444444444	3.33333333333333	22.75	0.215827338129496	0.143027413587604
4	28386436	28826342	439906	28606389	0.625000000000003	9.94444444444444	0.625000000000003	12.5138888888889	0.625000000000003	8.41666666666667	0.0499445061043288	0.0628491620111735
4	28966540	29017873	51333	28992206.5	5.29166666666667	11.9513888888889	5.29166666666667	13.7222222222222	5.29166666666667	10.4583333333333	0.385627530364373	0.442765833817548
4	29227191	29963917	736726	29595554	0.437499999999998	12.0902777777778	0.437499999999998	11.2847222222222	0.437499999999998	10.1666666666667	0.0387692307692306	0.0361860999425616
4	29964948	30456409	491461	30210678.5	10.7916666666667	23.5902777777778	10.7916666666667	14.875	10.7916666666667	23.3958333333333	0.725490196078431	0.457462466882543
4	30984141	31276057	291916	31130099	0.0833333333333348	14.0972222222222	0.0833333333333348	16.5833333333333	0.0833333333333348	12.4166666666667	0.00502512562814079	0.00591133004926118
4	31335154	31544636	209482	31439895	2.8125	12.0277777777778	2.8125	12.1527777777778	2.8125	10.1041666666667	0.231428571428572	0.233833718244804
4	31858285	32196536	338251	32027410.5	4.20833333333333	12.0069444444444	4.20833333333333	11.7361111111111	4.20833333333333	11.375	0.358579881656805	0.350491613649508
4	32196576	33145201	948625	32670888.5	3.875	15.8055555555556	3.875	19.3888888888889	3.875	13.6875	0.199856733524355	0.245166959578208
4	33145239	33728274	583035	33436756.5	0.166666666666667	10.8611111111111	0.166666666666667	15.8888888888889	0.166666666666667	8.97916666666667	0.0104895104895105	0.0153452685421995
4	33729234	34046793	317559	33888013.5	2.75	15.2222222222222	2.75	17.8333333333333	2.75	13.0625	0.154205607476635	0.180656934306569
4	34046795	34106533	59738	34076664	7.91666666666666	18.0555555555555	7.91666666666666	19.5277777777778	7.91666666666666	14	0.405405405405405	0.438461538461539
4	34106645	34630437	523792	34368541	3.79166666666666	17.9236111111111	3.79166666666666	12.0972222222222	3.79166666666666	10.1875	0.313432835820895	0.21154591243704
4	34636832	34940166	303334	34788499	0.833333333333337	18.8819444444444	0.833333333333337	17.1111111111111	0.833333333333337	17.8958333333333	0.0487012987012989	0.0441338727473338
4	34940170	35207374	267204	35073772	0.833333333333336	10.9861111111111	0.833333333333336	14.3055555555556	0.833333333333336	7.70833333333333	0.0582524271844662	0.0758533501896336
4	35240526	35919768	679242	35580147	0.083333333333333	17.375	0.083333333333333	14.5833333333333	0.083333333333333	15.7083333333333	0.00571428571428569	0.00479616306954435
4	36916252	37378723	462471	37147487.5	4.33333333333333	13.0694444444444	4.33333333333333	12.3888888888889	4.33333333333333	9.375	0.349775784753363	0.331562167906482
4	37378773	38215280	836507	37797026.5	7.25	12.0069444444444	7.25	13.375	7.25	10.4166666666667	0.542056074766355	0.603817235396183
4	38215686	38574650	358964	38395168	4.54166666666667	20.0416666666667	4.54166666666667	13.6527777777778	4.54166666666667	19.3958333333333	0.33265513733469	0.226611226611227
4	38575539	39354808	779269	38965173.5	1.47916666666667	15.7430555555556	1.47916666666667	13.4513888888889	1.47916666666667	14.8541666666667	0.109963861641714	0.0939567710630791
4	39356661	39815424	458763	39586042.5	4.64583333333334	12.0277777777778	4.64583333333334	10.4375	4.64583333333334	10.75	0.445109780439122	0.386258660508083
4	41868312	42171706	303394	42020009	7.375	21.0069444444444	7.375	13.7638888888889	7.375	20.9791666666667	0.535822401614531	0.351074380165289
4	42171742	42337583	165841	42254662.5	10.8125	20.8472222222222	10.8125	18.8402777777778	10.8125	18.7291666666667	0.57390342793955	0.518654230512991
4	42337618	43193971	856353	42765794.5	12.3333333333333	26.2083333333333	12.3333333333333	19.3333333333333	12.3333333333333	23.5	0.637931034482759	0.470588235294118
4	44549418	44895345	345927	44722381.5	2.04166666666667	13.9027777777778	2.04166666666667	11.4305555555555	2.04166666666667	13.875	0.17861482381531	0.146853146853147
4	44895377	45872320	976943	45383848.5	1.89583333333333	16.125	1.89583333333333	18.1805555555556	1.89583333333333	14.5	0.10427807486631	0.117571059431524
4	45872373	46406316	533943	46139344.5	3.25	14.2986111111111	3.25	15.625	3.25	13.4375	0.208	0.227294803302574
4	47013795	47277495	263700	47145645	4.75	22.9583333333333	4.75	14.5277777777778	4.75	22.75	0.326959847036329	0.206896551724138
4	49319246	49581087	261841	49450166.5	0.541666666666668	16.1875	0.541666666666668	11.9583333333333	0.541666666666668	13.375	0.0452961672473869	0.0334620334620335
4	49581381	49763944	182563	49672662.5	9.75	25.7708333333333	9.75	16.0416666666667	9.75	25.1875	0.607792207792208	0.378334680679062
4	50109677	50673223	563546	50391450	3.125	16.6527777777778	3.125	13.3055555555556	3.125	15.1458333333333	0.234864300626305	0.187656380316931
4	51248934	52919209	1670275	52084071.5	0.833333333333336	18.8125	0.833333333333336	17.6944444444444	0.833333333333336	18.2291666666667	0.0470957613814758	0.0442967884828351
4	52919533	52991101	71568	52955317	8.95833333333334	22.4791666666667	8.95833333333334	18.8472222222222	8.95833333333334	22.0833333333333	0.475313190862196	0.398517145505097
4	53314573	53990774	676201	53652673.5	1.0625	11.9166666666667	1.0625	10.6736111111111	1.0625	11.625	0.0995445673389721	0.0891608391608392
4	54150889	55278014	1127125	54714451.5	5.29166666666666	15.7013888888889	5.29166666666666	10.6805555555556	5.29166666666666	13.3125	0.495448634590377	0.337019018133569
4	56151874	56549625	397751	56350749.5	1.79166666666667	15.0347222222222	1.79166666666667	15.0694444444444	1.79166666666667	13.875	0.11889400921659	0.119168591224019
4	56549724	56887178	337454	56718451	13.6666666666667	20.0833333333333	13.6666666666667	20.4166666666667	13.6666666666667	18.2708333333333	0.669387755102041	0.680497925311203
4	56887192	57126844	239652	57007018	5.3125	18.5694444444444	5.3125	15.2569444444444	5.3125	17.4375	0.348202093764224	0.286088257292446
4	57126849	57229383	102534	57178116	10.5416666666667	24.0902777777778	10.5416666666667	15.2916666666667	10.5416666666667	23.5	0.689373297002725	0.437590083597579
4	57229551	57264649	35098	57247100	6.8125	17.375	6.8125	14.625	6.8125	13.1458333333333	0.465811965811966	0.392086330935252
4	57882119	58981772	1099653	58431945.5	0.500000000000003	12.0138888888889	0.500000000000003	8.58333333333333	0.500000000000003	10.1041666666667	0.0582524271844664	0.0416184971098268
4	60231729	61006956	775227	60619342.5	0.75	12.9444444444444	0.75	16.0833333333333	0.75	9.10416666666667	0.0466321243523316	0.0579399141630902
4	61006976	61428328	421352	61217652	2.22916666666667	6.09027777777779	2.22916666666667	8.06249999999999	2.22916666666667	1.33333333333334	0.276485788113695	0.366020524515393
4	61428345	62132558	704213	61780451.5	2.10416666666666	13.2361111111111	2.10416666666666	13.7291666666667	2.10416666666666	10.8541666666667	0.153262518968133	0.15897166841553
4	62132561	62734384	601823	62433472.5	1.89583333333333	11.7569444444444	1.89583333333333	10.5902777777778	1.89583333333333	6.41666666666667	0.179016393442623	0.161252215002953
4	63223964	63868037	644073	63546000.5	2.79166666666667	9.3611111111111	2.79166666666667	9.84722222222223	2.79166666666667	2.89583333333333	0.283497884344147	0.298219584569734
4	63868233	64034545	166312	63951389	23.3125	35.5625	23.3125	25.4930555555556	23.3125	17.8541666666667	0.914464723508581	0.655536028119508
4	64034620	64142111	107491	64088365.5	14.8125	27.4166666666667	14.8125	23.5069444444444	14.8125	19.3541666666667	0.6301329394387	0.540273556231003
4	64142113	65579425	1437312	64860769	10.8333333333333	25.9861111111111	10.8333333333333	16.5	10.8333333333333	23.1666666666667	0.656565656565657	0.416889363976483
4	65579429	66641863	1062434	66110646	5.83333333333333	20.6527777777778	5.83333333333333	13.1111111111111	5.83333333333333	18.5	0.444915254237288	0.282447881640888
4	66642056	66928119	286063	66785087.5	7.4375	13.1875	7.4375	14.3541666666667	7.4375	8.54166666666667	0.518142235123367	0.563981042654028
4	66931760	67117650	185890	67024705	4.41666666666667	12.9791666666667	4.41666666666667	16.7361111111111	4.41666666666667	8.52083333333334	0.263900414937759	0.340288924558588
4	67542465	67706557	164092	67624511	1.1875	6.65277777777778	1.1875	10.75	1.1875	6.02083333333333	0.11046511627907	0.178496868475992
4	67706669	67915650	208981	67811159.5	1.8125	8.93055555555555	1.8125	14.8263888888889	1.8125	6.58333333333333	0.122248243559719	0.202954898911353
4	68443800	69867536	1423736	69155668	2.45833333333333	13.1944444444444	2.45833333333333	12.8888888888889	2.45833333333333	11.3125	0.19073275862069	0.186315789473684
4	70966109	71234736	268627	71100422.5	0.020833333333331	13.3472222222222	0.020833333333331	11.5069444444444	0.020833333333331	10.9166666666667	0.00181050090525025	0.00156087408948994
4	71302750	71663418	360668	71483084	3.60416666666667	13.3611111111111	3.60416666666667	13.0208333333333	3.60416666666667	7.9375	0.2768	0.26975051975052
4	71663539	71730888	67349	71697213.5	4.29166666666667	21.8194444444444	4.29166666666667	14.6527777777778	4.29166666666667	20.7916666666667	0.292890995260664	0.196690006365372
4	71730917	71734816	3899	71732866.5	4.16666666666667	13.8472222222222	4.16666666666667	12.4583333333333	4.16666666666667	13.375	0.334448160535118	0.300902708124374
4	71734856	71779052	44196	71756954	2.35416666666667	17.8472222222222	2.35416666666667	14.5208333333333	2.35416666666667	17.2291666666667	0.162123385939742	0.131906614785992
4	71779090	72197936	418846	71988513	1.5625	16.5416666666667	1.5625	13.7430555555556	1.5625	13.9791666666667	0.113693784739768	0.0944584382871537
4	73896666	74112010	215344	74004338	10.9166666666667	19.3055555555555	10.9166666666667	14.6944444444444	10.9166666666667	11.1666666666667	0.742911153119093	0.565467625899281
4	74293559	74439966	146407	74366762.5	3.08333333333333	16.1527777777778	3.08333333333333	15.0694444444444	3.08333333333333	14.3333333333333	0.204608294930876	0.190885640584695
4	74741058	75283798	542740	75012428	2.85416666666666	28.5694444444444	2.85416666666666	17.7430555555556	2.85416666666666	28.2083333333333	0.160861056751467	0.0999027710257656
4	75399051	75908373	509322	75653712	3.5	19.0763888888889	3.5	13.0277777777778	3.5	17.8125	0.268656716417911	0.183472879504915
4	75908460	76433764	525304	76171112	6.08333333333333	21.0277777777778	6.08333333333333	15.8055555555556	6.08333333333333	20.0625	0.384885764499121	0.289299867899604
4	76434313	76774513	340200	76604413	4.41666666666667	17.0694444444444	4.41666666666667	12.3611111111111	4.41666666666667	13.6666666666667	0.357303370786517	0.258746948738812
4	76774625	76882119	107494	76828372	1.75	23.9583333333333	1.75	15.1666666666667	1.75	23.9583333333333	0.115384615384615	0.0730434782608696
4	77638643	77907027	268384	77772835	1	10.7708333333333	1	17.0833333333333	1	8.58333333333334	0.0585365853658537	0.0928433268858802
4	77907133	78283874	376741	78095503.5	0.333333333333334	12.3333333333333	0.333333333333334	18.7361111111111	0.333333333333334	10.1666666666667	0.0177909562638992	0.0270270270270271
4	78284144	78690988	406844	78487566	2.4375	9.61111111111111	2.4375	12.7847222222222	2.4375	7.89583333333333	0.190657251493753	0.253612716763005
4	80110970	80668255	557285	80389612.5	0.208333333333331	18.5347222222222	0.208333333333331	14.2361111111111	0.208333333333331	17.6666666666667	0.0146341463414633	0.0112401648557511
4	80797142	81406462	609320	81101802	3.83333333333333	27.0763888888889	3.83333333333333	15.2777777777778	3.83333333333333	27	0.250909090909091	0.141574762759682
4	81816274	82190790	374516	82003532	0.916666666666667	15.5	0.916666666666667	16.9166666666667	0.916666666666667	10.2083333333333	0.0541871921182266	0.0591397849462366
4	82230906	82799177	568271	82515041.5	1.75	16.6041666666667	1.75	11.6944444444444	1.75	15.2291666666667	0.149643705463183	0.105395232120452
4	82799199	82916142	116943	82857670.5	4.33333333333333	15.2569444444444	4.33333333333333	12.4444444444444	4.33333333333333	14.4791666666667	0.348214285714286	0.284023668639053
4	83195282	83486985	291703	83341133.5	7.125	12.5138888888889	7.125	17.3194444444444	7.125	10.875	0.411387329591019	0.569367369589345
4	83487472	83601711	114239	83544591.5	9.83333333333333	18.0694444444444	9.83333333333333	17	9.83333333333333	13.2916666666667	0.57843137254902	0.544196771714066
4	83602037	83888876	286839	83745456.5	5.70833333333333	15.3263888888889	5.70833333333333	14.5555555555556	5.70833333333333	11.0833333333333	0.392175572519084	0.372451291345718
4	83889022	85221186	1332164	84555104	3.70833333333334	15.5486111111111	3.70833333333334	17.3055555555556	3.70833333333334	14.7708333333333	0.214285714285714	0.238499330058062
4	90915820	93530529	2614709	92223174.5	1.95833333333333	11.7986111111111	1.95833333333333	15.6736111111111	1.95833333333333	9.16666666666667	0.124944616747895	0.16597998822837
4	93543028	95706988	2163960	94625008	5.6875	18.5694444444444	5.6875	13.7986111111111	5.6875	13.6875	0.412179164569703	0.306282722513089
4	95707286	102720726	7013440	99214006	3.83333333333334	22.3680555555556	3.83333333333334	18.4166666666667	3.83333333333334	21.5208333333333	0.208144796380091	0.171375349270413
4	102723351	108969271	6245920	105846311	1.41666666666666	10.6944444444444	1.41666666666666	9.90277777777778	1.41666666666666	6.5	0.143057503506311	0.132467532467532
4	111302315	112240843	938528	111771579	1.45833333333333	12.7986111111111	1.45833333333333	13.6388888888889	1.45833333333333	12.3541666666667	0.106924643584521	0.113944655453065
4	112482329	112651595	169266	112566962	3.72916666666667	18.9791666666667	3.72916666666667	13.0902777777778	3.72916666666667	18.4583333333333	0.284880636604775	0.196487376509331
4	112651724	112892374	240650	112772049	4.10416666666667	10.4236111111111	4.10416666666667	8.68055555555555	4.10416666666667	9.81250000000001	0.4728	0.393737508327781
4	112892658	113045102	152444	112968880	5.33333333333333	11.7361111111111	5.33333333333333	10.4166666666667	5.33333333333333	11.0833333333333	0.512000000000001	0.454437869822485
4	113045156	114369180	1324024	113707168	2.125	14.3541666666667	2.125	15.2291666666667	2.125	12.9166666666667	0.13953488372093	0.148040638606676
4	118531330	119793818	1262488	119162574	3	26	3	16.7222222222222	3	24.5	0.179401993355482	0.115384615384615
4	119793919	120526510	732591	120160214.5	6.5	16.6180555555556	6.5	16.4166666666667	6.5	13.4166666666667	0.395939086294416	0.391140827413289
4	120658954	120705703	46749	120682328.5	5.3125	12.1805555555556	5.3125	13.9722222222222	5.3125	9.875	0.380218687872764	0.436145952109464
4	120706112	120709577	3465	120707844.5	5.5	14.3055555555556	5.5	16.8333333333333	5.5	11.7291666666667	0.326732673267327	0.384466019417476
4	121268429	121379361	110932	121323895	4.5625	14.2361111111111	4.5625	13.2291666666667	4.5625	13.8333333333333	0.344881889763779	0.320487804878049
4	124472884	124662209	189325	124567546.5	13.8333333333333	26.5	13.8333333333333	19.5416666666667	13.8333333333333	23.9375	0.707889125799573	0.522012578616352
4	124662821	124714160	51339	124688490.5	9	23.2777777777778	9	14.7777777777778	9	16.8125	0.609022556390978	0.386634844868735
4	124714182	124727403	13221	124720792.5	2.3125	11.8819444444444	2.3125	12.1736111111111	2.3125	5.27083333333333	0.189960068454079	0.194623027469316
4	124727406	125027896	300490	124877651	5.375	23.6805555555556	5.375	13.3472222222222	5.375	23.3125	0.40270551508845	0.226979472140762
4	125028155	125520594	492439	125274374.5	4	19.5694444444444	4	13.3333333333333	4	19.4375	0.3	0.204400283889283
4	125974758	126007308	32550	125991033	5.375	26.6666666666667	5.375	16.9583333333333	5.375	26.375	0.316953316953317	0.2015625
4	126007515	126376949	369434	126192232	1.5	26.8333333333333	1.5	19.6944444444444	1.5	26.6666666666667	0.0761636107193229	0.0559006211180124
4	126377324	126565246	187922	126471285	2.58333333333333	18.8125	2.58333333333333	14.7361111111111	2.58333333333333	17.0208333333333	0.175306314797361	0.137320044296788
4	126925736	126951200	25464	126938468	13.125	18.2916666666667	13.125	20.1805555555556	13.125	17.375	0.650378527185134	0.71753986332574
4	126951201	127729890	778689	127340545.5	9.70833333333333	17.8055555555556	9.70833333333333	14.125	9.70833333333333	13.6041666666667	0.687315634218289	0.545241809672387
4	127730004	128412803	682799	128071403.5	7.375	19.9166666666667	7.375	14.9305555555556	7.375	17.1041666666667	0.493953488372093	0.370292887029289
4	129648793	129844834	196041	129746813.5	0.79166666666667	12.7083333333333	0.79166666666667	16.3194444444444	0.79166666666667	5.35416666666667	0.0485106382978726	0.0622950819672134
4	129844946	130384613	539667	130114779.5	1.5	12.3333333333333	1.5	16.8611111111111	1.5	9.64583333333333	0.0889621087314663	0.121621621621622
4	130387904	130933386	545482	130660645	16.0833333333333	28.9444444444444	16.0833333333333	24.1388888888889	16.0833333333333	27	0.666283084004603	0.555662188099808
4	130933509	131809891	876382	131371700	3.125	15.2291666666667	3.125	15.9965277777778	3.125	7.4375	0.195354894725418	0.205198358413132
4	132929534	133345593	416059	133137563.5	0.083333333333333	17.1736111111111	0.083333333333333	15.3611111111111	0.083333333333333	16.7083333333333	0.00542495479204337	0.00485240598463403
4	133956273	134044237	87964	134000255	0.458333333333336	11.9513888888889	0.458333333333336	15.9722222222222	0.458333333333336	10.3333333333333	0.0286956521739132	0.0383497966298666
4	134651668	135527904	876236	135089786	1.85416666666667	13.8125	1.85416666666667	17.3055555555556	1.85416666666667	12.8333333333333	0.107142857142857	0.134238310708899
4	135527926	135936915	408989	135732420.5	2.64583333333333	17.7986111111111	2.64583333333333	17.1666666666667	2.64583333333333	15.4166666666667	0.154126213592233	0.14865392118611
4	135937384	136109695	172311	136023539.5	3.60416666666666	12.75	3.60416666666666	14.6666666666667	3.60416666666666	8.60416666666667	0.245738636363636	0.282679738562091
4	136110414	136634332	523918	136372373	13.0416666666667	19.9166666666667	13.0416666666667	17.6111111111111	13.0416666666667	15.5208333333333	0.740536277602524	0.654811715481172
4	137596770	138006481	409711	137801625.5	2.33333333333333	20.2638888888889	2.33333333333333	13.3333333333333	2.33333333333333	20.125	0.175	0.115147361206306
4	138006536	138186027	179491	138096281.5	7.3125	15.4652777777778	7.3125	15.5625	7.3125	14.3541666666667	0.469879518072289	0.47283340817243
4	141626865	141911255	284390	141769060	7.04166666666666	12.1388888888889	7.04166666666666	14.9444444444444	7.04166666666666	9.60416666666667	0.471189591078067	0.580091533180778
4	143716626	143983784	267158	143850205	4.75	13.2986111111111	4.75	11.3055555555556	4.75	11.5208333333333	0.42014742014742	0.357180156657964
4	144000015	144250119	250104	144125067	1.5	18.0625	1.5	19.3888888888889	1.5	14.7083333333333	0.0773638968481375	0.0830449826989619
4	144310793	144525040	214247	144417916.5	14.1666666666667	24.75	14.1666666666667	17.8333333333333	14.1666666666667	12.9166666666667	0.794392523364486	0.572390572390572
4	144526009	144551993	25984	144539001	5.33333333333333	12.5277777777778	5.33333333333333	11.0555555555556	5.33333333333333	7.41666666666667	0.482412060301507	0.425720620842572
4	144552202	145366487	814285	144959344.5	3.10416666666667	11.8958333333333	3.10416666666667	16.5277777777778	3.10416666666667	9.35416666666667	0.18781512605042	0.260945709281962
4	147096246	147100956	4710	147098601	0.5	11.9166666666667	0.5	7.16666666666666	0.5	7.91666666666667	0.0697674418604651	0.0419580419580419
4	147105473	147117290	11817	147111381.5	2.125	15.7083333333333	2.125	9.20833333333333	2.125	13	0.230769230769231	0.135278514588859
4	147253747	147935026	681279	147594386.5	3.10416666666667	17.0555555555556	3.10416666666667	14.6180555555556	3.10416666666667	14.5	0.212351543942993	0.18200325732899
4	147935029	148451873	516844	148193451	12.9583333333333	23.9513888888889	12.9583333333333	22.4583333333333	12.9583333333333	18.9375	0.576994434137291	0.541026384459264
4	148451915	149219516	767601	148835715.5	3.33333333333332	20.0347222222222	3.33333333333332	22.5	3.33333333333332	16.6666666666667	0.148148148148148	0.166377816291161
4	150491282	150910212	418930	150700747	2.35416666666667	15.1666666666667	2.35416666666667	15.6041666666667	2.35416666666667	11.6875	0.15086782376502	0.15521978021978
4	151773359	151957693	184334	151865526	0.499999999999999	13.2986111111111	0.499999999999999	12	0.499999999999999	13.2916666666667	0.0416666666666666	0.037597911227154
4	151957799	152425568	467769	152191683.5	0.35416666666667	12.8125	0.35416666666667	13.0208333333333	0.35416666666667	11.1458333333333	0.0272000000000003	0.0276422764227645
4	152613297	152946518	333221	152779907.5	4.83333333333334	15.625	4.83333333333334	12.75	4.83333333333334	14.9583333333333	0.379084967320262	0.309333333333333
4	153226627	153428652	202025	153327639.5	4.8125	16.7847222222222	4.8125	16.6875	4.8125	15.6458333333333	0.288389513108614	0.286719073231278
4	153875279	154135439	260160	154005359	5.87500000000001	15.8055555555556	5.87500000000001	13.1527777777778	5.87500000000001	15.0416666666667	0.446673706441394	0.37170474516696
4	155173088	155556971	383883	155365029.5	3.125	24.0555555555556	3.125	15.8194444444444	3.125	23.8541666666667	0.197541703248464	0.129907621247113
4	155557060	155861270	304210	155709165	6.4375	21.375	6.4375	17.8541666666667	6.4375	19.9166666666667	0.360560093348892	0.301169590643275
4	155861322	156436742	575420	156149032	7.33333333333334	21.5208333333333	7.33333333333334	19.5	7.33333333333334	15.6875	0.376068376068376	0.340755082284608
4	156436874	156545456	108582	156491165	0.375000000000004	21.7430555555556	0.375000000000004	14.3472222222222	0.375000000000004	18.8125	0.0261374636979673	0.0172468859789206
4	157020926	157139851	118925	157080388.5	5.83333333333334	16.9166666666667	5.83333333333334	16.3333333333333	5.83333333333334	15.5	0.357142857142857	0.344827586206897
4	157758336	157917197	158861	157837766.5	2.08333333333333	17.4583333333333	2.08333333333333	11.4722222222222	2.08333333333333	16.4375	0.181598062953995	0.119331742243437
4	158590253	159100229	509976	158845241	5.83333333333334	17.6111111111111	5.83333333333334	13.3888888888889	5.83333333333334	17.1666666666667	0.435684647302905	0.331230283911672
4	161424865	162610554	1185689	162017709.5	1.54166666666667	11.9236111111111	1.54166666666667	15.3541666666667	1.54166666666667	9.5625	0.100407055630936	0.129295282469424
4	163127495	163292875	165380	163210185	5.66666666666667	19.3472222222222	5.66666666666667	16	5.66666666666667	17.625	0.354166666666667	0.29289303661163
4	164294139	165727730	1433591	165010934.5	3.83333333333333	14.3611111111111	3.83333333333333	13.4444444444444	3.83333333333333	7.5	0.285123966942149	0.266924564796905
4	166039958	166897799	857841	166468878.5	5.75	19.9791666666667	5.75	14.3055555555556	5.75	19.125	0.401941747572816	0.287799791449427
4	167214307	167306169	91862	167260238	5.16666666666667	16.8055555555556	5.16666666666667	16.2361111111111	5.16666666666667	15.1666666666667	0.318220701454235	0.307438016528926
4	167343507	168623601	1280094	167983554	5.16666666666667	14.7638888888889	5.16666666666667	14.8333333333333	5.16666666666667	11.1666666666667	0.348314606741573	0.349952963311383
4	170549090	171706163	1157073	171127626.5	0.291666666666669	16.7222222222222	0.291666666666669	14.5138888888889	0.291666666666669	16.2083333333333	0.0200956937799045	0.0174418604651164
4	171722681	172865152	1142471	172293916.5	3.29166666666667	17.9722222222222	3.29166666666667	16.2638888888889	3.29166666666667	15.8541666666667	0.202391118701964	0.183153013910355
4	173360779	174024358	663579	173692568.5	7.39583333333333	20.0972222222222	7.39583333333333	20.0138888888889	7.39583333333333	17.0833333333333	0.369535045107564	0.368002764340014
4	176016203	177467069	1450866	176741636	1.41666666666666	22.2222222222222	1.41666666666666	16.1666666666667	1.41666666666666	21.2291666666667	0.0876288659793813	0.0637499999999999
4	177470884	178529546	1058662	178000215	0.0416666666666654	15.5277777777778	0.0416666666666654	16.6388888888889	0.0416666666666654	12.7916666666667	0.00250417362270443	0.00268336314847935
4	180685235	181465023	779788	181075129	0.354166666666662	16.0416666666667	0.354166666666662	15.7569444444444	0.354166666666662	15.0833333333333	0.0224768620537679	0.0220779220779218
4	181481514	182367429	885915	181924471.5	3.75	22.1597222222222	3.75	18.3333333333333	3.75	20.9166666666667	0.204545454545455	0.16922594797869
4	183904529	184156063	251534	184030296	3.95833333333333	13.5138888888889	3.95833333333333	15.6666666666667	3.95833333333333	12.7916666666667	0.252659574468085	0.292908530318602
4	184156712	184569416	412704	184363064	8.12500000000001	15.8055555555556	8.12500000000001	13.3194444444444	8.12500000000001	14.9166666666667	0.610010427528676	0.514059753954306
4	184569427	184633532	64105	184601479.5	10.7083333333333	17.2430555555555	10.7083333333333	14.4444444444444	10.7083333333333	12.2291666666667	0.741346153846154	0.62102295610149
4	184721706	185032478	310772	184877092	1.75	16.7083333333333	1.75	22.5972222222222	1.75	13.5416666666667	0.0774431468961279	0.104738154613466
4	185032494	185254316	221822	185143405	0.541666666666665	8.47222222222222	0.541666666666665	11.8888888888889	0.541666666666665	7.45833333333333	0.0455607476635512	0.063934426229508
4	185740256	185742174	1918	185741215	0.437499999999998	2.125	0.437499999999998	10.4236111111111	0.437499999999998	-0.0833333333333339	0.0419720186542304	0.205882352941176
4	185742197	185818081	75884	185780139	2.33333333333333	9.39583333333333	2.33333333333333	11.9027777777778	2.33333333333333	6.6875	0.196032672112019	0.248337028824834
4	186049073	186491377	442304	186270225	1.14583333333333	15.5694444444444	1.14583333333333	15.2291666666667	1.14583333333333	13.5625	0.0752393980848153	0.0735950044603033
4	187005338	187212568	207230	187108953	2.10416666666667	13.2361111111111	2.10416666666667	17.7291666666667	2.10416666666667	11.8125	0.118683901292597	0.15897166841553
4	187212577	187658419	445842	187435498	1.41666666666667	16.1805555555556	1.41666666666667	18.5	1.41666666666667	11.4166666666667	0.0765765765765767	0.0875536480686697
4	189289416	189351875	62459	189320645.5	2.08333333333333	9.86111111111111	2.08333333333333	15.9722222222222	2.08333333333333	7.72916666666667	0.130434782608696	0.211267605633803
4	189360547	189512262	151715	189436404.5	0.249999999999999	18.1388888888889	0.249999999999999	14.9166666666667	0.249999999999999	8.875	0.0167597765363128	0.0137825421133231
4	189512385	189987655	475270	189750020	5.20833333333333	17.7013888888889	5.20833333333333	14.5416666666667	5.20833333333333	16.0416666666667	0.358166189111748	0.294233032561789
4	189988196	190448617	460421	190218406.5	0.812500000000002	9.84722222222223	0.812500000000002	10.5763888888889	0.812500000000002	6.875	0.0768220617202891	0.0825105782792667
4	190448734	190657230	208496	190552982	0.0416666666666604	11.4097222222222	0.0416666666666604	14.9027777777778	0.0416666666666604	8.91666666666667	0.00279589934762306	0.00365185636031595
4	190657689	190859626	201937	190758657.5	1.41666666666667	16.7222222222222	1.41666666666667	19.0972222222222	1.41666666666667	14.6458333333333	0.0741818181818181	0.0847176079734219
4	191714598	192044775	330177	191879686.5	0.125	5.875	0.125	9.73611111111111	0.125	4.22916666666667	0.0128388017118402	0.0212765957446808
4	192045050	192415686	370636	192230368	1.95833333333333	21.7847222222222	1.95833333333333	17.9027777777778	1.95833333333333	20.6666666666667	0.109387121799845	0.0898948039528211
4	192579953	192750054	170101	192665003.5	4.70833333333333	17.6944444444444	4.70833333333333	18.4444444444444	4.70833333333333	17.125	0.255271084337349	0.266091051805337
4	192750081	192908923	158842	192829502	5.33333333333333	18.4236111111111	5.33333333333333	13.3888888888889	5.33333333333333	11.7916666666667	0.398340248962655	0.289483603467772
4	193371157	193375005	3848	193373081	8.89583333333333	17.0347222222222	8.89583333333333	18.8125	8.89583333333333	13.0625	0.472868217054263	0.52221769262128
4	193601743	193688880	87137	193645311.5	3.83333333333333	11.9652777777778	3.83333333333333	14.3888888888889	3.83333333333333	6.81249999999999	0.266409266409267	0.320371445153802
4	194186761	194262734	75973	194224747.5	0.958333333333327	11.5625	0.958333333333327	14.7777777777778	0.958333333333327	11.5625	0.06484962406015	0.0828828828828824
4	194262752	194641492	378740	194452122	0.666666666666663	9.02777777777778	0.666666666666663	15.2222222222222	0.666666666666663	8.6875	0.043795620437956	0.0738461538461535
4	195135562	195362175	226613	195248868.5	3.3125	13.9791666666667	3.3125	15.5208333333333	3.3125	7.77083333333334	0.213422818791946	0.236959761549925
4	195362214	195709965	347751	195536089.5	1.5625	8.00694444444445	1.5625	11.4930555555556	1.5625	6.60416666666667	0.13595166163142	0.195143104943625
4	195710173	195718633	8460	195714403	0.750000000000002	2.26388888888889	0.750000000000002	6.45833333333333	0.750000000000002	1.0625	0.116129032258065	0.331288343558283
4	196077485	196326776	249291	196202130.5	9.08333333333333	24.1805555555556	9.08333333333333	19.9027777777778	9.08333333333333	18.2916666666667	0.456385205861828	0.375646180356117
4	196326981	196425774	98793	196376377.5	1.35416666666667	18.25	1.35416666666667	23.4236111111111	1.35416666666667	18.0833333333333	0.0578120367625259	0.0742009132420091
4	196426069	196552245	126176	196489157	0.729166666666671	7.90972222222222	0.729166666666671	10.5902777777778	0.729166666666671	7.10416666666667	0.0688524590163938	0.0921861281826168
4	196615238	197083159	467921	196849198.5	4.70833333333333	15.6180555555556	4.70833333333333	14.4305555555556	4.70833333333333	14.25	0.326275264677575	0.301467318808359
4	197083160	197114640	31480	197098900	2.95833333333333	14.2013888888889	2.95833333333333	16.0972222222222	2.95833333333333	10.7083333333333	0.183779119930975	0.208312958435208
4	197547596	197830653	283057	197689124.5	3.70833333333333	24.3958333333333	3.70833333333333	20.2083333333333	3.70833333333333	19.3958333333333	0.183505154639175	0.15200683176772
4	197892214	198299168	406954	198095691	0.291666666666664	15.6875	0.291666666666664	13.0138888888889	0.291666666666664	15.2291666666667	0.022411953041622	0.0185922974767595
4	198299204	198471709	172505	198385456.5	3.625	13.25	3.625	16.5694444444444	3.625	7.95833333333333	0.218776194467728	0.273584905660377
4	198472400	198766443	294043	198619421.5	2.5	20.5625	2.5	14.8611111111111	2.5	17.625	0.16822429906542	0.121580547112462
4	200424148	200543408	119260	200483778	0.624999999999998	12.3680555555556	0.624999999999998	10.8055555555556	0.624999999999998	7.77083333333334	0.0578406169665808	0.0505334081976416
4	200543911	200919197	375286	200731554	2.25	12.7708333333333	2.25	13.6111111111111	2.25	10.5625	0.16530612244898	0.176182707993475
4	200919217	201093076	173859	201006146.5	0.833333333333333	12.2152777777778	0.833333333333333	13.3888888888889	0.833333333333333	9.35416666666667	0.0622406639004149	0.0682205798749289
4	201441755	202031544	589789	201736649.5	4.16666666666667	20.8541666666667	4.16666666666667	17.8055555555556	4.16666666666667	20	0.234009360374415	0.1998001998002
4	202254320	202611577	357257	202432948.5	0.458333333333335	8.625	0.458333333333335	9.40972222222222	0.458333333333335	5.375	0.0487084870848711	0.0531400966183577
4	203501210	203824534	323324	203662872	2.47916666666667	11.8611111111111	2.47916666666667	8.8125	2.47916666666667	6.52083333333333	0.281323877068558	0.209016393442623
4	204591690	204660719	69029	204626204.5	6.12500000000001	16.2291666666667	6.12500000000001	18.9861111111111	6.12500000000001	13.9166666666667	0.322604242867594	0.377406931964057
4	204660720	204788148	127428	204724434	2.04166666666667	13.0694444444444	2.04166666666667	16.4583333333333	2.04166666666667	10.3333333333333	0.124050632911393	0.156216790648247
4	204789172	205028621	239449	204908896.5	3.77083333333334	9.76388888888889	3.77083333333334	13.1458333333333	3.77083333333334	5.8125	0.286846275752773	0.38620199146515
4	205028711	205377382	348671	205203046.5	9.29166666666667	17.1527777777778	9.29166666666667	17.5694444444444	9.29166666666667	14.2083333333333	0.528853754940712	0.5417004048583
4	205999810	206356791	356981	206178300.5	4.33333333333333	19.8333333333333	4.33333333333333	12.0555555555556	4.33333333333333	14.25	0.359447004608295	0.218487394957983
4	206397155	206400319	3164	206398737	3.95833333333334	12.8333333333333	3.95833333333334	8.29166666666667	3.95833333333334	4.02083333333334	0.477386934673367	0.308441558441559
4	206400356	206425092	24736	206412724	5	19.125	5	10.9166666666667	5	8.5	0.458015267175573	0.261437908496732
4	206425231	206438989	13758	206432110	4.75000000000001	16.1736111111111	4.75000000000001	10.9861111111111	4.75000000000001	5.79166666666667	0.43236409608091	0.293688278231001
4	206635452	206722783	87331	206679117.5	4.08333333333333	11.0347222222222	4.08333333333333	14.4722222222222	4.08333333333333	6.81250000000001	0.28214971209213	0.370044052863436
4	206723282	206779566	56284	206751424	9.9375	15.9513888888889	9.9375	13.1180555555556	9.9375	7.27083333333334	0.757543673901534	0.62298650413583
4	206779568	206820719	41151	206800143.5	11.2708333333333	16.9166666666667	11.2708333333333	15.5347222222222	11.2708333333333	9.93750000000001	0.725525257040679	0.666256157635468
4	206821270	206839784	18514	206830527	6.95833333333333	12.2222222222222	6.95833333333333	16.125	6.95833333333333	6.70833333333334	0.431524547803617	0.569318181818182
4	206839797	206947336	107539	206893566.5	6.75	11.4236111111111	6.75	13.4166666666667	6.75	6.39583333333334	0.503105590062111	0.590881458966566
4	206948092	207136381	188289	207042236.5	8.45833333333333	14.9930555555556	8.45833333333333	12.2638888888889	8.45833333333333	9.60416666666666	0.689694224235561	0.56415006947661
4	207136457	207442374	305917	207289415.5	3.33333333333334	12.9722222222222	3.33333333333334	9.80555555555556	3.33333333333334	8.97916666666667	0.339943342776204	0.256959314775161
4	208128775	208559383	430608	208344079	2.41666666666666	18.3333333333333	2.41666666666666	13.1666666666667	2.41666666666666	17.8333333333333	0.183544303797468	0.131818181818181
4	208559560	208771330	211770	208665445	7.66666666666666	31.1527777777778	7.66666666666666	17.9305555555556	7.66666666666666	25.4375	0.427575522850503	0.246098974587606
4	209973677	210281196	307519	210127436.5	0.666666666666665	10.3680555555556	0.666666666666665	10.7569444444444	0.666666666666665	7.29166666666667	0.0619754680438991	0.0643000669792362
4	210281207	210709071	427864	210495139	0.104166666666668	10.4791666666667	0.104166666666668	14.1944444444444	0.104166666666668	7.9375	0.0073385518590999	0.00994035785288283
4	210865213	211366240	501027	211115726.5	0.583333333333334	12.4444444444444	0.583333333333334	14.9583333333333	0.583333333333334	11.0208333333333	0.0389972144846797	0.0468750000000001
4	211366589	211858482	491893	211612535.5	2.16666666666667	13.9930555555556	2.16666666666667	15.2361111111111	2.16666666666667	13.3958333333333	0.142206016408387	0.15483870967742
4	212048817	212159746	110929	212104281.5	5.625	14.4236111111111	5.625	15.4027777777778	5.625	10.9375	0.365193868349865	0.389985556090515
4	212490170	212842751	352581	212666460.5	2.375	9.42361111111111	2.375	12.7083333333333	2.375	2.83333333333333	0.18688524590164	0.252026529108328
4	215759234	215974215	214981	215866724.5	0.958333333333335	5.42361111111111	0.958333333333335	8.90277777777778	0.958333333333335	3.58333333333333	0.107644305772231	0.176696542893726
4	215974242	216423266	449024	216198754	1.29166666666667	12.2083333333333	1.29166666666667	16.7083333333333	1.29166666666667	11.1458333333333	0.0773067331670824	0.10580204778157
4	216423330	216881685	458355	216652507.5	4.16666666666667	16.375	4.16666666666667	15.3888888888889	4.16666666666667	14.5833333333333	0.270758122743682	0.254452926208651
4	216881721	217146805	265084	217014263	5.29166666666667	16.1111111111111	5.29166666666667	12.9861111111111	5.29166666666667	15.9166666666667	0.407486631016043	0.328448275862069
4	217146814	217267670	120856	217207242	10.375	26.4027777777778	10.375	14.6944444444444	10.375	25.9791666666667	0.706049149338374	0.3929510783798
4	218778096	219278892	500796	219028494	1.70833333333333	25.75	1.70833333333333	15.3472222222222	1.70833333333333	24.3333333333333	0.11131221719457	0.0663430420711972
4	219281892	219679823	397931	219480857.5	1.14583333333333	12.3472222222222	1.14583333333333	12.7916666666667	1.14583333333333	11.6875	0.0895765472312701	0.0928008998875137
4	220263436	220498884	235448	220381160	3.12250225675825e-15	10.2708333333333	3.12250225675825e-15	11.1666666666667	3.12250225675825e-15	9.27083333333334	2.79627067769396e-16	3.04016446905469e-16
4	220531243	220785626	254383	220658434.5	2.04166666666667	14.3402777777778	2.04166666666667	12.0138888888889	2.04166666666667	13.8125	0.169942196531792	0.142372881355932
4	220785633	221338382	552749	221062007.5	3.16666666666667	12.2569444444444	3.16666666666667	9.19444444444445	3.16666666666667	10.8958333333333	0.344410876132931	0.258356940509915
4	221338816	221753968	415152	221546392	6.3125	13.3819444444444	6.3125	16.4652777777778	6.3125	10.8958333333333	0.383382539013075	0.471717695900363
4	223225940	223317415	91475	223271677.5	10.75	18.2777777777778	10.75	19.1388888888889	10.75	17	0.561683599419448	0.588145896656535
4	223375003	223690807	315804	223532905	7.20833333333333	15.5069444444444	7.20833333333333	17.375	7.20833333333333	14.3125	0.414868105515587	0.464845499328258
4	224057347	224306711	249364	224182029	3.37500000000001	19.5694444444444	3.37500000000001	20.75	3.37500000000001	19.4583333333333	0.162650602409639	0.172462739531583
4	224307256	224475774	168518	224391515	0.916666666666667	21.1944444444444	0.916666666666667	16.9166666666667	0.916666666666667	20.8125	0.0541871921182266	0.0432503276539974
4	225013217	225477743	464526	225245480	2.10416666666667	17.4097222222222	2.10416666666667	12.7152777777778	2.10416666666667	13.8541666666667	0.165483342435827	0.120861587554846
4	226397362	226519214	121852	226458288	2.95833333333333	12.5347222222222	2.95833333333333	12.9861111111111	2.95833333333333	11.25	0.227807486631016	0.23601108033241
4	226651259	226762897	111638	226707078	7	20.4861111111111	7	12.375	7	20.2708333333333	0.565656565656566	0.341694915254237
4	226762900	226810060	47160	226786480	1.83333333333333	14.4930555555556	1.83333333333333	12.6388888888889	1.83333333333333	13.125	0.145054945054945	0.126497364638237
4	226810176	227101997	291821	226956086.5	3.85416666666666	28.3333333333333	3.85416666666666	13.8125	3.85416666666666	28.0416666666667	0.279034690799397	0.136029411764706
4	227102188	227288357	186169	227195272.5	0.708333333333332	11.1388888888889	0.708333333333332	14.6805555555555	0.708333333333332	10.2916666666667	0.0482497634815515	0.0635910224438902
4	227645806	227823882	178076	227734844	0.312500000000002	11.0694444444444	0.312500000000002	15.7916666666667	0.312500000000002	8.33333333333333	0.0197889182058049	0.0282308657465498
4	227823889	228201742	377853	228012815.5	7.45833333333333	18.0208333333333	7.45833333333333	18.0069444444444	7.45833333333333	15.8958333333333	0.41419205553413	0.413872832369942
4	228202829	228242559	39730	228222694	3.16666666666667	15.0138888888889	3.16666666666667	20.2777777777778	3.16666666666667	13.7916666666667	0.156164383561644	0.210915818686402
4	228243516	228554641	311125	228399078.5	2.02083333333333	16.875	2.02083333333333	20.2847222222222	2.02083333333333	15.7291666666667	0.0996234166381376	0.119753086419753
4	229166247	229385639	219392	229275943	8.375	21.1805555555556	8.375	16.8611111111111	8.375	10.7083333333333	0.49670510708402	0.395409836065574
4	229473663	229715784	242121	229594723.5	1.14583333333333	21.5277777777778	1.14583333333333	15.9097222222222	1.14583333333333	17.7708333333333	0.0720209515495416	0.0532258064516129
4	229720473	229882194	161721	229801333.5	7.54166666666667	20.7361111111111	7.54166666666667	11.1458333333333	7.54166666666667	14.2291666666667	0.676635514018692	0.363697253851306
4	230390717	230629414	238697	230510065.5	3.79166666666667	18.8611111111111	3.79166666666667	20.4444444444444	3.79166666666667	18.1875	0.185461956521739	0.201030927835052
4	230887339	230952300	64961	230919819.5	0.833333333333336	9.93055555555556	0.833333333333336	12.5833333333333	0.833333333333336	8.14583333333333	0.0662251655629141	0.0839160839160841
4	231020409	231127548	107139	231073978.5	1.91666666666666	13.5	1.91666666666666	17.0833333333333	1.91666666666666	11.3125	0.112195121951219	0.141975308641975
4	231543337	231748224	204887	231645780.5	3.20833333333334	12	3.20833333333334	13.4027777777778	3.20833333333334	10.7083333333333	0.239378238341969	0.267361111111112
4	231748248	231772358	24110	231760303	1.29166666666667	8.49305555555556	1.29166666666667	14.3472222222222	1.29166666666667	7.16666666666667	0.0900290416263311	0.152085036794767
4	231773641	231876146	102505	231824893.5	3.29166666666667	16.5	3.29166666666667	13.875	3.29166666666667	15.8125	0.237237237237237	0.19949494949495
4	232510753	232628948	118195	232569850.5	5.41666666666667	17.9652777777778	5.41666666666667	17.1944444444444	5.41666666666667	17.8958333333333	0.31502423263328	0.301507537688442
4	232628973	233143417	514444	232886195	0.0208333333333353	18.9861111111111	0.0208333333333353	15.9652777777778	0.0208333333333353	18.2916666666667	0.00130491518051339	0.00109729334308715
4	233444631	233499358	54727	233471994.5	5.58333333333333	16.3402777777778	5.58333333333333	15.8888888888889	5.58333333333333	12.4791666666667	0.351398601398601	0.341691457713557
4	233499618	233568627	69009	233534122.5	0.625	8.33333333333333	0.625	12.5694444444444	0.625	4.04166666666667	0.0497237569060773	0.075
4	234385235	234740270	355035	234562752.5	0.500000000000001	13.9305555555556	0.500000000000001	13.6111111111111	0.500000000000001	7.75	0.0367346938775511	0.0358923230309074
4	234941040	234965174	24134	234953107	0.416666666666664	16.9236111111111	0.416666666666664	17.9722222222222	0.416666666666664	16.4791666666667	0.0231839258114373	0.0246204349610175
4	234965318	235150213	184895	235057765.5	4.33333333333333	16.7291666666667	4.33333333333333	14.8611111111111	4.33333333333333	15.2708333333333	0.291588785046729	0.259028642590286
4	235150225	235159793	9568	235155009	6.41666666666667	14.7847222222222	6.41666666666667	10.0833333333333	6.41666666666667	14.5208333333333	0.636363636363636	0.43400657585721
4	235159809	235221700	61891	235190754.5	2.54166666666666	16.8888888888889	2.54166666666666	12.3472222222222	2.54166666666666	15.7083333333333	0.205849268841395	0.150493421052631
4	235419880	235546615	126735	235483247.5	7.79166666666667	19.9791666666667	7.79166666666667	16.1111111111111	7.79166666666667	9.33333333333333	0.483620689655172	0.389989572471324
4	235550481	235748176	197695	235649328.5	5.41666666666666	15	5.41666666666666	15.2638888888889	5.41666666666666	11.8125	0.354868061874431	0.361111111111111
4	235903167	235952478	49311	235927822.5	0.333333333333334	10.7361111111111	0.333333333333334	16.7777777777778	0.333333333333334	8.41666666666667	0.0198675496688742	0.0310478654592497
4	236305412	236657337	351925	236481374.5	2.16666666666667	17.1805555555556	2.16666666666667	15.8194444444444	2.16666666666667	14.6666666666667	0.136962247585602	0.126111560226354
4	236657365	236758896	101531	236708130.5	2.75	11.75	2.75	14.625	2.75	10.7291666666667	0.188034188034188	0.23404255319149
4	236907085	237017125	110040	236962105	0.583333333333335	9.79861111111111	0.583333333333335	12.6666666666667	0.583333333333335	8.39583333333333	0.0460526315789475	0.0595322466335934
4	237277348	237438231	160883	237357789.5	1.75	13.4791666666667	1.75	15.3194444444444	1.75	12.1458333333333	0.114233907524932	0.129829984544049
4	237439291	237586331	147040	237512811	2.41666666666667	15.0972222222222	2.41666666666667	13.8611111111111	2.41666666666667	13.5	0.17434869739479	0.160073597056118
4	237803999	237815190	11191	237809594.5	2.125	10.2083333333333	2.125	11.8472222222222	2.125	9.625	0.17936694021102	0.208163265306123
4	238057533	238161608	104075	238109570.5	4.375	20.9027777777778	4.375	15.7638888888889	4.375	18.1875	0.277533039647577	0.209302325581395
4	238257357	238416061	158704	238336709	4.79166666666667	18.5138888888889	4.79166666666667	18.3472222222222	4.79166666666667	17.875	0.261165783497351	0.258814703675919
4	238416553	238478456	61903	238447504.5	8.83333333333334	24.25	8.83333333333334	21.1388888888889	8.83333333333334	24.1458333333333	0.417871222076216	0.36426116838488
4	238478484	238491795	13311	238485139.5	3.16666666666667	11.9236111111111	3.16666666666667	14.7638888888889	3.16666666666667	11.4791666666667	0.214487300094074	0.265579499126383
4	238491932	238708868	216936	238600400	2.70833333333333	17.4375	2.70833333333333	15.4305555555556	2.70833333333333	15.1875	0.175517551755175	0.15531660692951
4	238871193	238908088	36895	238889640.5	0.249999999999999	12.0416666666667	0.249999999999999	15.2638888888889	0.249999999999999	9.35416666666667	0.016378525932666	0.0207612456747404
4	238908421	238973732	65311	238941076.5	6.16666666666666	19.6319444444444	6.16666666666666	15.7222222222222	6.16666666666666	19.2708333333333	0.392226148409894	0.31411390166254
4	238973882	239013172	39290	238993527	1	19.1111111111111	1	17.7222222222222	1	19.0833333333333	0.0564263322884013	0.0523255813953488
4	239425778	239539705	113927	239482741.5	0.166666666666668	12.9305555555556	0.166666666666668	15.3333333333333	0.166666666666668	11.2083333333333	0.0108695652173914	0.012889366272825
4	239539851	239670474	130623	239605162.5	1.33333333333333	17.8888888888889	1.33333333333333	17.1666666666667	1.33333333333333	15.6875	0.0776699029126214	0.0745341614906832
4	239670522	239753203	82681	239711862.5	1.75	12.9027777777778	1.75	14.6111111111111	1.75	11.5625	0.119771863117871	0.135629709364909
4	239753439	239875853	122414	239814646	0.416666666666664	9.20138888888889	0.416666666666664	14.4722222222222	0.416666666666664	7.89583333333333	0.0287907869481764	0.0452830188679243
4	239876050	239966083	90033	239921066.5	3.625	15.4166666666667	3.625	15.2916666666667	3.625	13.9375	0.237057220708447	0.235135135135135
4	240030390	240038258	7868	240034324	13.0833333333333	21.25	13.0833333333333	17.8611111111111	13.0833333333333	10.4166666666667	0.732503888024883	0.615686274509804
4	240038317	240050928	12611	240044622.5	0.250000000000001	10.2013888888889	0.250000000000001	12.0555555555556	0.250000000000001	9.04166666666667	0.0207373271889402	0.0245064669843432
4	240065230	240176699	111469	240120964.5	7.08333333333333	18.0277777777778	7.08333333333333	16.9444444444444	7.08333333333333	7.08333333333334	0.418032786885246	0.39291217257319
4	241013347	241176829	163482	241095088	4.41666666666667	17.5208333333333	4.41666666666667	18	4.41666666666667	16.7083333333333	0.24537037037037	0.252080856123662
5	77679	569781	492102	323730	11.2916666666667	31.3958333333333	11.2916666666667	18.4583333333333	11.2916666666667	31.3958333333333	0.611738148984198	0.359654943596549
5	746637	899897	153260	823267	3.66666666666667	18.7083333333333	3.66666666666667	14.6388888888889	3.66666666666667	13.1666666666667	0.250474383301708	0.195991091314031
5	1237338	1326701	89363	1282019.5	5.66666666666666	14.5277777777778	5.66666666666666	15.8888888888889	5.66666666666666	13.8333333333333	0.356643356643357	0.390057361376673
5	1326773	1458346	131573	1392559.5	3.02083333333334	12.3680555555556	3.02083333333334	12.7708333333333	3.02083333333334	11.4166666666667	0.236541598694943	0.244244806288602
5	1604058	1685428	81370	1644743	13.125	23.0833333333333	13.125	23.2083333333333	13.125	21.5	0.565529622980251	0.568592057761733
5	1716336	1831280	114944	1773808	5.79166666666667	17.4861111111111	5.79166666666667	16.6527777777778	5.79166666666667	17.1041666666667	0.347789824854045	0.33121525019857
5	1832737	1846869	14132	1839803	4.58333333333334	12.7638888888889	4.58333333333334	10.8333333333333	4.58333333333334	11.25	0.423076923076923	0.359085963003265
5	1847029	2067619	220590	1957324	0.166666666666669	21.1111111111111	0.166666666666669	17.4722222222222	0.166666666666669	18.3333333333333	0.00953895071542143	0.00789473684210537
5	2260252	2287047	26795	2273649.5	3.16666666666667	19.1666666666667	3.16666666666667	15.9305555555556	3.16666666666667	17.3125	0.198779424585876	0.165217391304348
5	2287094	2337952	50858	2312523	2.95833333333334	13.7222222222222	2.95833333333334	14.6805555555556	2.95833333333334	12.375	0.20151371807001	0.215587044534413
5	2928007	3085666	157659	3006836.5	7.25	17.3888888888889	7.25	16.6388888888889	7.25	15.375	0.435726210350584	0.416932907348243
5	3337045	3396043	58998	3366544	1.70833333333334	17.625	1.70833333333334	17.5972222222222	1.70833333333334	17.2083333333333	0.0970797158642465	0.0969267139479908
5	3397011	3485097	88086	3441054	1.95833333333333	16.3472222222222	1.95833333333333	11.9861111111111	1.95833333333333	9.16666666666667	0.163383545770568	0.119796091758709
5	3533899	3661635	127736	3597767	4.27083333333333	18.2152777777778	4.27083333333333	16.125	4.27083333333333	17.1666666666667	0.264857881136951	0.234464353793366
5	3773208	3829257	56049	3801232.5	0.8125	14.5208333333333	0.8125	12.0347222222222	0.8125	13.4791666666667	0.0675129832660127	0.0559540889526542
5	3830593	3956301	125708	3893447	7.37499999999999	12.75	7.37499999999999	15.8472222222222	7.37499999999999	11	0.465381244522348	0.578431372549019
5	4019128	4270911	251783	4145019.5	0.41666666666667	11.4722222222222	0.41666666666667	17.25	0.41666666666667	10.8333333333333	0.0241545893719809	0.0363196125907993
5	4275336	4322487	47151	4298911.5	11.75	24.6041666666667	11.75	19.6944444444444	11.75	23.5	0.596614950634697	0.477561388653684
5	4495825	4573155	77330	4534490	3.58333333333334	11.2777777777778	3.58333333333334	13.9722222222222	3.58333333333334	9.66666666666667	0.256461232604374	0.317733990147784
5	4573371	4611887	38516	4592629	3.87500000000001	14.4305555555556	3.87500000000001	15.0277777777778	3.87500000000001	12.8958333333333	0.257855822550832	0.268527430221367
5	4661922	4779724	117802	4720823	2.04166666666667	16.1805555555556	2.04166666666667	14.7083333333333	2.04166666666667	15.1041666666667	0.138810198300283	0.12618025751073
5	4779781	5019577	239796	4899679	8.29166666666667	24.4513888888889	8.29166666666667	12.375	8.29166666666667	24.3958333333333	0.67003367003367	0.339108207895484
5	5019578	5205617	186039	5112597.5	1.95833333333334	12.5694444444444	1.95833333333334	12.3194444444444	1.95833333333334	11.2916666666667	0.158962795941376	0.155801104972376
5	5205845	5293271	87426	5249558	2.25	16.9513888888889	2.25	18.4722222222222	2.25	13.4791666666667	0.121804511278196	0.132732486685785
5	5293276	5435389	142113	5364332.5	2.375	19.4583333333333	2.375	15.0972222222222	2.375	16.4791666666667	0.157313707451702	0.122055674518201
5	5435579	5583595	148016	5509587	1.16666666666667	14.3958333333333	1.16666666666667	17.9444444444444	1.16666666666667	12.3333333333333	0.065015479876161	0.0810419681620839
5	6378273	6460412	82139	6419342.5	1.08333333333333	13.8333333333333	1.08333333333333	16.7777777777778	1.08333333333333	10.3541666666667	0.0645695364238411	0.0783132530120482
5	6460413	6623233	162820	6541823	4.75	16.2569444444444	4.75	11.9375	4.75	11.2708333333333	0.397905759162304	0.292182827851345
5	6623548	6695532	71984	6659540	0.937500000000003	14.3958333333333	0.937500000000003	15.2847222222222	0.937500000000003	11.9375	0.0613357564743301	0.0651230101302462
5	6865709	6889209	23500	6877459	4.25	18.3055555555556	4.25	18.8055555555556	4.25	15.25	0.225997045790251	0.23216995447648
5	6991246	7128224	136978	7059735	3.5	15.9513888888889	3.5	12.7083333333333	3.5	13.2291666666667	0.275409836065574	0.219416630387462
5	7128476	7289168	160692	7208822	3.20833333333333	15.3055555555556	3.20833333333333	14.5972222222222	3.20833333333333	12.9166666666667	0.219790675547098	0.209618874773139
5	7289277	7367791	78514	7328534	4.04166666666667	11.2847222222222	4.04166666666667	13.125	4.04166666666667	10.5625	0.307936507936508	0.358153846153846
5	7782398	8016639	234241	7899518.5	12.375	26.9583333333333	12.375	23.7916666666667	12.375	26.125	0.520140105078809	0.45904173106646
5	8016687	8192575	175888	8104631	15.2916666666667	35.7916666666667	15.2916666666667	24.8472222222222	15.2916666666667	35.7916666666667	0.615427613191727	0.427240977881257
5	8437499	8468561	31062	8453030	1.16666666666667	9.58333333333334	1.16666666666667	11.8333333333333	1.16666666666667	9.33333333333333	0.098591549295775	0.121739130434783
5	8468640	8524168	55528	8496404	3.75	15.9722222222222	3.75	17.75	3.75	15.1666666666667	0.211267605633803	0.234782608695652
5	8636942	9186263	549321	8911602.5	3.875	16.3611111111111	3.875	16.9583333333333	3.875	14.4166666666667	0.228501228501229	0.236842105263158
5	9186288	9382723	196435	9284505.5	4.83333333333334	12.0833333333333	4.83333333333334	11.5833333333333	4.83333333333334	10.5833333333333	0.41726618705036	0.400000000000001
5	9382961	9696813	313852	9539887	6	16.2638888888889	6	14.6944444444444	6	12.8333333333333	0.408317580340265	0.368915456874466
5	9697262	9915874	218612	9806568	3.68750000000001	20.2222222222222	3.68750000000001	19.1597222222222	3.68750000000001	17.2916666666667	0.192461036607467	0.182348901098901
5	10240655	10426320	185665	10333487.5	4.16666666666667	17.6944444444444	4.16666666666667	15.3055555555556	4.16666666666667	17.1666666666667	0.272232304900182	0.235478806907379
5	11950352	12042159	91807	11996255.5	4.20833333333333	12.1458333333333	4.20833333333333	14.0416666666667	4.20833333333333	11.4583333333333	0.299703264094956	0.346483704974271
5	12042319	12230940	188621	12136629.5	2.45833333333334	12.1666666666667	2.45833333333334	12.7638888888889	2.45833333333334	11.2916666666667	0.192600652883569	0.202054794520548
5	13269581	13513402	243821	13391491.5	0.083333333333336	13.2361111111111	0.083333333333336	13.25	0.083333333333336	12.8333333333333	0.00628930817610083	0.00629590766002119
5	13513621	13620622	107001	13567121.5	0.833333333333332	18.9722222222222	0.833333333333332	14.2222222222222	0.833333333333332	18.0833333333333	0.0585937499999999	0.0439238653001463
5	14100756	14432494	331738	14266625	0.270833333333334	14	0.270833333333334	12.6736111111111	0.270833333333334	12.2291666666667	0.0213698630136986	0.0193452380952381
5	14432787	14527942	95155	14480364.5	1.45833333333334	16.2638888888889	1.45833333333334	14.9305555555556	1.45833333333334	14	0.0976744186046513	0.0896669513236551
5	15332337	15453619	121282	15392978	2.125	15.9930555555556	2.125	15.7083333333333	2.125	14	0.13527851458886	0.132870169344334
5	15453921	15677779	223858	15565850	3.66666666666667	15.7777777777778	3.66666666666667	16.6388888888889	3.66666666666667	12.6666666666667	0.220367278797997	0.232394366197183
5	15822691	16079407	256716	15951049	6.85416666666667	15.2916666666667	6.85416666666667	13.6736111111111	6.85416666666667	7.375	0.50126968004063	0.448228882833788
5	17247784	17516553	268769	17382168.5	2.16666666666667	18.2638888888889	2.16666666666667	19	2.16666666666667	15.0833333333333	0.114035087719298	0.118631178707224
5	18302149	18562003	259854	18432076	0.249999999999999	14.2777777777778	0.249999999999999	14	0.249999999999999	12.875	0.0178571428571428	0.0175097276264591
5	18562086	18650388	88302	18606237	9.95833333333334	22.9861111111111	9.95833333333334	19.5972222222222	9.95833333333334	21.5625	0.508150248051028	0.433232628398792
5	18650389	18759646	109257	18705017.5	7	25.75	7	19.3333333333333	7	25.0625	0.362068965517241	0.271844660194175
5	18776428	19074027	297599	18925227.5	0.0208333333333326	12.6666666666667	0.0208333333333326	15.0138888888889	0.0208333333333326	11.7916666666667	0.00138760407030522	0.00164473684210521
5	19074057	19208146	134089	19141101.5	0.375000000000002	17.4791666666667	0.375000000000002	15.0972222222222	0.375000000000002	13.1041666666667	0.0248390064397426	0.0214541120381408
5	19292510	19468572	176062	19380541	0.25	9.43750000000001	0.25	10.4166666666667	0.25	8.1875	0.024	0.0264900662251655
5	20157705	20666016	508311	20411860.5	2.41666666666667	18.5277777777778	2.41666666666667	12.1944444444444	2.41666666666667	17.0625	0.198177676537585	0.130434782608696
5	20815674	20972951	157277	20894312.5	1.83333333333333	17.0694444444444	1.83333333333333	16.1805555555556	1.83333333333333	15.5625	0.113304721030043	0.107404393816111
5	21590976	21877461	286485	21734218.5	1.95833333333333	25.3611111111111	1.95833333333333	18.2916666666667	1.95833333333333	25.1041666666667	0.107061503416856	0.0772179627601312
5	21883385	22007028	123643	21945206.5	2.89583333333333	14.3333333333333	2.89583333333333	13.4375	2.89583333333333	13.1041666666667	0.215503875968992	0.20203488372093
5	22042825	22177186	134361	22110005.5	8	17.2222222222222	8	13.6805555555556	8	16.6458333333333	0.584771573604061	0.464516129032258
5	22177516	22578121	400605	22377818.5	0.708333333333335	9.85416666666667	0.708333333333335	13.7361111111111	0.708333333333335	7.08333333333334	0.0515672396359961	0.0718816067653279
5	22620536	22826982	206446	22723759	0.708333333333337	19.2986111111111	0.708333333333337	18.5694444444444	0.708333333333337	17.4375	0.0381451009723263	0.0367038503058656
5	22827086	23043624	216538	22935355	8.95833333333333	22.1597222222222	8.95833333333333	19.8333333333333	8.95833333333333	20.6666666666667	0.451680672268908	0.404261986837982
5	23043673	23370456	326783	23207064.5	0.83333333333333	15.6388888888889	0.83333333333333	18.5555555555556	0.83333333333333	11.9166666666667	0.0449101796407184	0.053285968028419
5	23512519	23893787	381268	23703153	3.70833333333334	22.4583333333333	3.70833333333334	21.375	3.70833333333334	22.1458333333333	0.173489278752437	0.165120593692022
5	24353956	24672586	318630	24513271	1.9375	18.6666666666667	1.9375	16.3819444444444	1.9375	17.1875	0.118270453582026	0.103794642857143
5	24991352	25465910	474558	25228631	3	11.9305555555556	3	13.8888888888889	3	10.7916666666667	0.216	0.251455180442375
5	25567928	25726218	158290	25647073	2.91666666666666	16.2916666666667	2.91666666666666	12.6388888888889	2.91666666666666	15.4583333333333	0.230769230769231	0.179028132992327
5	26290812	26383387	92575	26337099.5	1.66666666666667	6.52777777777778	1.66666666666667	13.5555555555556	1.66666666666667	5.58333333333333	0.122950819672131	0.255319148936171
5	26383450	26386949	3499	26385199.5	1.33333333333333	7.72222222222222	1.33333333333333	15.0694444444444	1.33333333333333	7.25	0.0884792626728111	0.172661870503597
5	26389466	26419636	30170	26404551	2.08333333333334	5.09722222222223	2.08333333333334	10.8298611111111	2.08333333333334	4.04166666666667	0.192369349150369	0.408719346049046
5	26419650	26790121	370471	26604885.5	2.45833333333333	5.77083333333334	2.45833333333333	9.98611111111111	2.45833333333333	3.8125	0.246175243393602	0.425992779783394
5	27115157	27537872	422715	27326514.5	2.60416666666667	16.9722222222222	2.60416666666667	12.0902777777778	2.60416666666667	16.6041666666667	0.215393452039058	0.153436988543372
5	29156852	29460450	303598	29308651	3.20833333333333	17.4444444444444	3.20833333333333	16.2638888888889	3.20833333333333	14.9375	0.197267292912041	0.183917197452229
5	29460572	29936055	475483	29698313.5	2.58333333333333	17.9444444444444	2.58333333333333	18.4166666666667	2.58333333333333	17.4375	0.14027149321267	0.143962848297214
5	29936076	30087473	151397	30011774.5	8.83333333333334	17.5347222222222	8.83333333333334	19.625	8.83333333333334	15.8333333333333	0.450106157112527	0.503762376237624
5	30087638	30115342	27704	30101490	8.29166666666667	18.7361111111111	8.29166666666667	21.8472222222222	8.29166666666667	18.3125	0.379529561347743	0.442550037064492
5	30642868	30854686	211818	30748777	0.291666666666661	17.6805555555556	0.291666666666661	19.0416666666667	0.291666666666661	17.1041666666667	0.0153172866520785	0.0164964650432047
5	31668706	31825592	156886	31747149	7.62499999999999	25.1111111111111	7.62499999999999	12.7083333333333	7.62499999999999	24.8125	0.6	0.303650442477876
5	31825642	31883866	58224	31854754	8.08333333333334	20.6736111111111	8.08333333333334	12.0277777777778	8.08333333333334	20.4791666666667	0.672055427251732	0.39099764863957
5	31883874	32045338	161464	31964606	5.35416666666666	16.4791666666667	5.35416666666666	21.0347222222222	5.35416666666666	14.5416666666667	0.254539451964344	0.324905183312263
5	33079914	33305549	225635	33192731.5	10.2083333333333	22.3125	10.2083333333333	20.5138888888889	10.2083333333333	21.8958333333333	0.497630331753555	0.457516339869281
5	33919965	34065564	145599	33992764.5	1.125	15.1944444444444	1.125	16.7638888888889	1.125	12.7916666666667	0.0671085335542668	0.0740402193784278
5	34983041	35210225	227184	35096633	0.937500000000002	19.7916666666667	0.937500000000002	15.7569444444444	0.937500000000002	19.2291666666667	0.0594975760246806	0.0473684210526317
5	35212996	35301657	88661	35257326.5	0.291666666666665	14.5555555555556	0.291666666666665	15.3055555555556	0.291666666666665	12.4791666666667	0.0190562613430126	0.0200381679389312
5	35301820	35887271	585451	35594545.5	7.41666666666666	24.5069444444444	7.41666666666666	21.5138888888889	7.41666666666666	23.4166666666667	0.34473854099419	0.302635307452536
5	36030122	37249363	1219241	36639742.5	1.75	10.2430555555556	1.75	14.125	1.75	5.83333333333333	0.123893805309735	0.170847457627119
5	37249459	37286786	37327	37268122.5	4.875	13.9444444444444	4.875	12.625	4.875	13.5208333333333	0.386138613861386	0.349601593625498
5	37556713	37728633	171920	37642673	4.75	14.3333333333333	4.75	12.7222222222222	4.75	12.9166666666667	0.373362445414848	0.331395348837209
5	37729468	37864938	135470	37797203	8.9375	18.6666666666667	8.9375	18.5902777777778	8.9375	17	0.480762047067613	0.478794642857143
5	37865194	38180499	315305	38022846.5	0.729166666666663	10.0555555555556	0.729166666666663	14.4236111111111	0.729166666666663	6.47916666666667	0.0505536831969183	0.0725138121546957
5	38462890	38776951	314061	38619920.5	3	19.9375	3	18.1666666666667	3	11.4791666666667	0.165137614678899	0.150470219435737
5	39013340	39825932	812592	39419636	0.708333333333338	15.4375	0.708333333333338	12.2777777777778	0.708333333333338	12.3541666666667	0.057692307692308	0.045883940620783
5	39825967	39913194	87227	39869580.5	1.45833333333333	9.55555555555556	1.45833333333333	14.5694444444444	1.45833333333333	7.54166666666667	0.100095328884652	0.152616279069768
5	40125878	40363517	237639	40244697.5	2.95833333333333	25.2638888888889	2.95833333333333	14.75	2.95833333333333	25.0416666666667	0.200564971751412	0.117097306212204
5	40365762	40671099	305337	40518430.5	1.08333333333334	19.2708333333333	1.08333333333334	17.1944444444444	1.08333333333334	18.3541666666667	0.0630048465266561	0.0562162162162164
5	44185081	44747947	562866	44466514	0.250000000000002	9.75	0.250000000000002	8.90277777777778	0.250000000000002	0.583333333333334	0.02808112324493	0.0256410256410258
5	44748114	45365944	617830	45057029	6.14583333333334	17.4861111111111	6.14583333333334	11.2083333333333	6.14583333333334	0.604166666666667	0.548327137546468	0.351469420174742
5	45368086	45788394	420308	45578240	12.625	26.1666666666667	12.625	20.0416666666667	12.625	10.8125	0.62993762993763	0.482484076433121
5	46514210	47104467	590257	46809338.5	1.5	14.7916666666667	1.5	16.8611111111111	1.5	12.8958333333333	0.0889621087314664	0.101408450704226
5	47104859	48099212	994353	47602035.5	6.66666666666666	21.6944444444444	6.66666666666666	11.8055555555556	6.66666666666666	21.375	0.564705882352941	0.307298335467349
5	48671589	49685916	1014327	49178752.5	0.0833333333333292	16.6666666666667	0.0833333333333292	12.6111111111111	0.0833333333333292	14.0833333333333	0.00660792951541817	0.00499999999999975
5	50327112	51059836	732724	50693474	1.29166666666667	17.0069444444444	1.29166666666667	20.5138888888889	1.29166666666667	9.4375	0.062965470548409	0.0759493670886076
5	51136604	51540736	404132	51338670	0.0416666666666673	17.0277777777778	0.0416666666666673	18.4027777777778	0.0416666666666673	14.8125	0.00226415094339626	0.00244698205546496
5	53607150	54724498	1117348	54165824	1.70833333333333	16.0763888888889	1.70833333333333	17.0138888888889	1.70833333333333	15.4375	0.100408163265306	0.106263498920086
5	55424411	56105689	681278	55765050	3.58333333333333	18.4166666666667	3.58333333333333	14.1527777777778	3.58333333333333	16.8541666666667	0.253189401373896	0.194570135746606
5	56246047	56807073	561026	56526560	2.625	18.2569444444444	2.625	20.5555555555556	2.625	15.9583333333333	0.127702702702703	0.143780905287181
5	56807843	56882341	74498	56845092	1.25	13.9166666666667	1.25	16.2916666666667	1.25	12.4375	0.0767263427109975	0.0898203592814372
5	57401432	57535204	133772	57468318	7.41666666666667	21.4722222222222	7.41666666666667	14.6111111111111	7.41666666666667	14.8958333333333	0.507604562737643	0.345407503234153
5	57831629	57943609	111980	57887619	2.02083333333333	10.4444444444444	2.02083333333333	12.7569444444444	2.02083333333333	8.5	0.158410451823626	0.193484042553192
5	58235112	58636629	401517	58435870.5	5.54166666666666	19.5833333333333	5.54166666666666	19.7916666666667	5.54166666666666	18.5833333333333	0.28	0.282978723404255
5	59158003	59456476	298473	59307239.5	1.58333333333333	19.3958333333333	1.58333333333333	17.8611111111111	1.58333333333333	17.3125	0.0886469673405909	0.0816326530612244
5	60549034	61102575	553541	60825804.5	0.833333333333334	13.8680555555556	0.833333333333334	13.7777777777778	0.833333333333334	11.4166666666667	0.060483870967742	0.0600901352028042
[truncated: 1,888 more rows]
