# Supplementary material for: Characterization of introgression from the teosinte Zea mays ssp. mexicana to Mexican highland maize
Source: PeerJ. 2019 May 3;7:e6815. doi: 10.7717/peerj.6815 (PMC6501764; doi:10.7717/peerj.6815)
Supplement: Supplemental Information 6 — Maize B73 ref_gen v3 gene models including annotation, indicating presence in introgression regions, local recombination rate, associated SNPs, SNP effect and Mexican highland-lowland FST. [file peerj-07-6815-s006.csv]

X.1	X	locus	PlantTFDB_family	symbol	name	Araport11	uniprot	pannzer2	chr	start	stop	At_Int_top10	WindowIndex_top10	At_Int_top1	WindowIndex_top1	Recombination.Rate	HIGH_number_HL	HIGH_number_LOW	HIGH_number_LOW_Li	HIGH_number_PAR	HIGH_number_MEX	MOD_number_HL	MOD_number_LOW	MOD_number_LOW_Li	MOD_number_PAR	MOD_number_MEX	LOW_number_HL	LOW_number_LOW	LOW_number_LOW_Li	LOW_number_PAR	LOW_number_MEX	HIGH_number_HL_hom_REF	HIGH_number_LOW_hom_REF	HIGH_number_LOW_Li_hom_REF	HIGH_number_PAR_hom_REF	HIGH_number_MEX_hom_REF	MOD_number_HL_hom_REF	MOD_number_LOW_hom_REF	MOD_number_LOW_Li_hom_REF	MOD_number_PAR_hom_REF	MOD_number_MEX_hom_REF	LOW_number_HL_hom_REF	LOW_number_LOW_hom_REF	LOW_number_LOW_Li_hom_REF	LOW_number_PAR_hom_REF	LOW_number_MEX_hom_REF	HIGH_TOT_C	MOD_TOT_C	LOW_TOT_C
1	1	GRMZM2G059865	---	pco082477	---	S phase kinase-associated protein 1 /// SKP1 is core component of the SCF family of E3 ubiquitin ligases and serves to tether the rest of the complex to an F-box protein, which provides specificity in binding to ubiquitin ligase substrate proteins. Predominately expressed from leptotene to pachytene. Negatively regulates recombination. Interacts with P0, a silencing suppressor protein encoded by …	S-phase kinase-associated protein 1	---	1	4854	9652	FALSE	NA	FALSE	NA	7.77	0	0	0	0	7	0	0	0	0	0	1	0	0	0	1	0	0	0	0	0	4	6	6	5	4	2	3	5	5	4	1	16	21
2	2	GRMZM5G888250	---	---	---	---	---	---	1	9882	10387	FALSE	NA	FALSE	NA	7.77	0	0	0	0	1	0	0	0	0	1	0	0	0	0	0	0	0	0	0	0	0	0	1	0	0	0	0	0	0	0	0	1	0
3	3	GRMZM2G093344	---	---	---	---	---	---	1	109519	111769	FALSE	NA	FALSE	NA	7.77	0	0	0	0	0	0	0	0	0	0	0	0	0	0	0	0	0	0	0	0	0	0	1	1	0	1	1	1	1	0	0	1	1
4	4	GRMZM2G093399	---	---	---	---	---	---	1	136307	138929	FALSE	NA	FALSE	NA	7.77	0	0	0	0	1	0	0	0	0	0	0	0	0	0	0	0	0	0	0	0	3	4	4	4	0	1	3	5	2	0	0	4	5
5	5	GRMZM5G809743	---	---	---	---	---	---	1	144361	144657	FALSE	NA	FALSE	NA	7.77	0	0	0	0	0	0	0	0	0	0	0	0	0	0	0	0	0	0	0	0	11	11	12	10	0	1	1	1	1	0	0	12	1
6	6	GRMZM5G833153	---	bnlg149	---	---	---	---	1	144957	145646	FALSE	NA	FALSE	NA	7.77	0	0	0	0	0	0	0	0	0	0	0	0	0	0	0	3	3	5	0	1	15	15	19	3	9	15	15	19	4	8	5	21	20
7	7	GRMZM2G306216	---	---	---	---	Ring zinc finger protein-like protein	---	1	146265	147500	FALSE	NA	FALSE	NA	7.77	0	0	0	0	4	0	0	0	0	0	0	0	0	0	0	1	1	1	0	0	5	7	8	6	2	9	8	8	4	3	2	14	13
8	8	AC177838.2_FG015	---	---	---	---	---	---	1	161143	161925	FALSE	NA	FALSE	NA	7.77	0	0	0	0	0	0	0	0	0	0	0	0	0	0	0	0	0	0	0	0	1	1	1	0	0	1	1	1	0	0	0	1	1
9	9	GRMZM2G104572	---	---	---	---	---	---	1	234779	235890	FALSE	NA	FALSE	NA	7.77	0	0	0	0	4	0	0	0	0	0	0	0	0	0	0	0	0	0	0	0	0	2	3	1	0	0	4	4	4	1	0	3	4
10	10	GRMZM5G822187	---	---	---	---	---	---	1	243464	243742	FALSE	NA	FALSE	NA	7.77	0	0	0	0	1	0	0	0	0	0	0	0	0	0	0	0	0	0	0	0	0	0	0	0	0	0	0	0	0	0	0	0	0
11	11	GRMZM5G815900	---	---	---	---	---	---	1	257026	257371	FALSE	NA	FALSE	NA	7.77	0	0	0	0	0	0	0	0	0	0	0	0	0	0	0	0	0	0	0	0	4	4	4	7	0	2	2	3	3	0	0	8	7
12	12	GRMZM2G023794	---	---	---	---	---	---	1	264626	270895	FALSE	NA	FALSE	NA	7.77	0	0	0	0	0	0	0	0	0	0	0	0	0	0	0	0	1	4	1	2	19	34	44	11	36	10	18	23	4	17	4	64	33
13	13	GRMZM2G023863	---	---	---	---	---	---	1	272525	274767	FALSE	NA	FALSE	NA	7.77	0	0	0	0	0	0	0	0	0	0	0	0	0	0	0	0	1	2	1	1	3	10	11	12	11	1	5	6	4	2	4	23	7
14	14	GRMZM2G137648	---	---	---	NADH-Ubiquinone oxidoreductase (complex I), chain 5 protein /// Chloroplast encoded NADH dehydrogenase unit. /// NADH-Ubiquinone oxidoreductase (complex I), chain 5 protein;(source:Araport11)	NAD(P)H-quinone oxidoreductase subunit 5, chloroplastic (1.6.5.-) (NADH-plastoquinone oxidoreductase subunit 5)	NADH-plastoquinone oxidoreductase subunit 5	1	371975	375908	FALSE	NA	FALSE	NA	7.77	0	0	0	0	0	0	0	0	0	0	0	0	0	0	0	0	0	0	0	0	0	0	0	0	0	0	0	0	0	0	0	0	0
15	15	GRMZM2G137697	---	---	---	chloroplast ribosomal protein S15 /// encodes a chloroplast ribosomal protein S15, a constituent of the small subunit of the ribosomal complex /// chloroplast ribosomal protein S15;(source:Araport11)	30S ribosomal protein S15	30S ribosomal protein S15, chloroplastic	1	372538	374866	FALSE	NA	FALSE	NA	7.77	0	0	0	0	0	0	0	0	0	0	0	0	0	0	0	0	0	0	0	0	0	0	0	0	0	0	0	0	0	0	0	0	0
16	16	GRMZM2G408834	---	---	---	---	---	---	1	379244	385788	FALSE	NA	FALSE	NA	7.77	0	0	0	0	0	0	0	0	0	0	0	0	0	0	0	0	0	0	0	0	8	0	7	7	0	2	0	2	1	0	1	8	2
17	17	GRMZM2G108663	---	---	---	---	---	---	1	423621	424483	FALSE	NA	FALSE	NA	7.77	0	0	0	0	4	0	0	0	0	0	0	0	0	0	0	0	0	0	0	0	3	0	4	1	2	5	0	3	4	1	0	6	6
18	18	AC204887.4_FG003	---	---	---	---	---	---	1	458334	458906	FALSE	NA	FALSE	NA	7.77	0	0	0	0	0	0	0	0	0	0	0	0	0	0	0	0	0	0	0	0	1	0	2	0	0	0	0	0	0	0	0	2	0
19	19	GRMZM2G471814	---	---	---	Phosphoribosyltransferase family protein /// Phosphoribosyltransferase family protein;(source:Araport11)	Ribose-phosphate pyrophosphokinase family protein	---	1	514921	516015	FALSE	NA	FALSE	NA	7.77	0	0	0	0	1	0	0	0	0	0	0	0	0	0	0	0	0	0	0	0	6	6	7	8	2	0	1	1	1	1	0	8	1
20	20	GRMZM2G330436	---	---	---	Man1-Src1p-carboxy-terminal domain protein;(source:Araport11)	Expressed protein (Fragment)	Inner nuclear membrane protein MAN	1	515997	526846	FALSE	NA	FALSE	NA	7.77	0	0	0	0	8	0	0	0	0	0	0	1	1	0	1	0	0	0	0	0	13	13	13	14	14	3	3	3	3	4	0	14	5
21	21	GRMZM2G032104	---	---	---	tRNA/rRNA methyltransferase (SpoU) family protein /// tRNA/rRNA methyltransferase (SpoU) family protein;(source:Araport11)	RNA methyltransferase, TrmH family protein, expressed	tRNA/rRNA methyltransferase (SpoU) family protein	1	644608	652093	FALSE	NA	FALSE	NA	7.77	0	0	0	0	3	0	0	0	0	0	0	0	0	0	0	0	0	0	0	0	17	15	16	16	18	14	16	16	16	16	0	18	17
22	22	GRMZM2G333069	---	---	---	oleosin3 /// Encodes oleosin3, a protein found in oil bodies, involved in seed lipid accumulation. /// oleosin3;(source:Araport11)	Oleosin	Oleosin low molecular weight isoform	1	644611	645388	FALSE	NA	FALSE	NA	7.77	0	0	0	0	3	0	0	0	0	0	0	0	0	0	0	0	0	0	0	0	1	1	1	2	2	0	0	0	0	0	0	2	0
23	23	GRMZM2G399700	---	---	---	tRNA/rRNA methyltransferase (SpoU) family protein /// tRNA/rRNA methyltransferase (SpoU) family protein;(source:Araport11)	RNA methyltransferase, TrmH family protein, expressed	tRNA/rRNA methyltransferase (SpoU) family protein	1	674823	680487	FALSE	NA	FALSE	NA	7.77	0	0	0	0	11	1	0	0	1	1	0	0	0	0	0	4	4	4	4	4	66	65	70	58	59	45	43	48	42	43	4	73	49
24	24	GRMZM2G703460	---	---	---	---	---	---	1	722064	722516	FALSE	NA	FALSE	NA	7.77	0	0	0	0	3	0	0	0	0	0	0	0	0	0	0	0	0	0	0	0	4	4	11	7	1	1	2	4	4	0	0	16	5
25	25	GRMZM2G474694	---	---	---	---	S-acyltransferase (2.3.1.225) (Palmitoyltransferase)	---	1	831120	835214	FALSE	NA	FALSE	NA	7.77	0	0	0	0	0	0	0	0	0	0	0	0	0	0	0	1	2	2	3	0	21	31	38	28	0	11	14	17	13	0	3	48	21
26	26	GRMZM2G172183	---	---	---	H(+)-ATPase 4 /// mutant has Slight reduction in root and shoot growth; Exaggerated defects in salt stress; Plasma Membrane H+ ATPase /// H[+]-ATPase 4;(source:Araport11)	Plasma membrane ATPase (3.6.3.6)	Cation-transporting P-type ATPase	1	983402	991117	FALSE	NA	FALSE	NA	7.77	0	0	0	0	6	0	0	0	0	0	0	0	0	0	0	0	0	1	0	1	12	13	17	11	17	19	19	27	20	27	1	17	27
27	27	GRMZM2G073979	---	---	---	PPPDE putative thiol peptidase family protein /// PPPDE putative thiol peptidase family protein;(source:Araport11)	UPF0326 protein hag1, putative, expressed	Putative PPPDE putative peptidase domain-containing protein	1	995085	997695	FALSE	NA	FALSE	NA	7.77	0	0	0	0	7	0	0	0	0	0	0	0	0	0	0	0	0	0	0	0	4	4	4	4	3	8	9	9	8	8	0	4	9
28	28	GRMZM2G374777	---	---	---	---	---	---	1	997921	998660	FALSE	NA	FALSE	NA	7.77	0	0	0	0	1	0	0	0	0	0	0	0	0	0	0	0	0	0	0	0	1	0	0	1	1	0	0	0	0	0	0	1	0
29	29	GRMZM2G374779	---	---	---	alpha/beta-Hydrolases superfamily protein /// alpha/beta-Hydrolases superfamily protein;(source:Araport11)	Palmitoyl protein thioesterase containing protein, expressed	Palmitoyl protein thioesterase containing protein, expressed	1	999356	1003190	FALSE	NA	FALSE	NA	7.77	0	0	0	0	4	0	0	0	0	1	0	0	0	0	0	1	1	1	0	1	4	5	5	5	4	16	16	16	15	16	1	6	17
30	30	GRMZM2G374812	---	---	---	sugar transporter 1 /// Encodes a H+/hexose cotransporter. The mRNA is cell-to-cell mobile. /// sugar transporter 1;(source:Araport11)	Sugar transport protein	General substrate transporter	1	1001050	1004936	FALSE	NA	FALSE	NA	7.77	0	0	0	0	4	0	0	0	0	0	0	0	0	0	0	0	0	0	0	0	3	2	3	3	2	8	4	6	7	5	0	3	8
31	31	GRMZM2G052586	---	---	---	---	---	50S ribosomal protein L35	1	1034670	1040163	FALSE	NA	FALSE	NA	7.77	0	0	0	0	7	0	0	0	0	1	0	0	0	0	0	1	2	2	1	2	18	12	13	16	16	15	21	22	20	24	3	31	43
32	32	GRMZM2G483779	---	---	---	---	---	---	1	1155582	1156724	FALSE	NA	FALSE	NA	7.77	0	0	0	0	8	0	0	0	0	0	0	0	0	0	0	1	1	1	0	1	6	8	10	4	6	8	8	8	8	9	1	12	16
33	33	GRMZM2G002121	---	---	---	GroES-like zinc-binding alcohol dehydrogenase family protein /// GroES-like zinc-binding alcohol dehydrogenase family protein;(source:Araport11)	Quinone oxidoreductase	Quinone oxidoreductase	1	1175065	1175912	FALSE	NA	FALSE	NA	7.77	0	0	0	0	5	0	0	0	0	0	0	0	0	0	0	0	0	0	0	0	0	0	0	0	0	1	1	1	1	2	0	0	2
34	34	GRMZM2G026639	---	---	---	sphingomyelin phosphodiesterase;(source:Araport11)	Expressed protein	Sphingomyelin phosphodiesterase like	1	1193131	1201437	FALSE	NA	FALSE	NA	7.77	0	0	0	0	14	0	0	0	0	0	0	0	0	0	0	0	0	0	0	0	12	10	10	12	13	22	21	22	21	20	0	13	22
35	35	GRMZM2G058632	---	---	---	---	---	---	1	1273392	1287902	FALSE	NA	FALSE	NA	7.77	0	0	0	0	8	0	0	0	0	0	0	0	1	0	1	0	0	0	0	0	6	5	5	3	7	3	4	4	2	4	0	7	6
36	36	GRMZM2G367714	---	---	---	P-loop containing nucleoside triphosphate hydrolases superfamily protein /// P-loop containing nucleoside triphosphate hydrolases superfamily protein;(source:Araport11)	RNA helicase (3.6.4.13)	DEAD-box ATP-dependent RNA helicase 18	1	1498897	1505329	FALSE	NA	FALSE	NA	7.77	0	0	0	0	6	0	0	0	0	0	0	0	0	0	0	1	1	1	0	1	16	13	13	6	16	8	11	11	7	10	1	18	11
37	37	GRMZM2G097229	---	---	---	expansin B2 /// member of BETA-EXPANSINS. Naming convention from the Expansin Working Group (Kende et al, 2004. Plant Mol Bio) /// expansin B2;(source:Araport11)	Triticum beta-expansin	Triticum beta-expansin	1	1564786	1566049	FALSE	NA	FALSE	NA	7.77	0	0	0	0	19	0	0	0	0	0	0	0	0	0	0	0	0	0	0	0	0	0	0	0	0	2	0	0	2	1	0	0	3
38	38	GRMZM2G474194	---	expb3	beta expansin3	expansin B2 /// member of BETA-EXPANSINS. Naming convention from the Expansin Working Group (Kende et al, 2004. Plant Mol Bio) /// expansin B2;(source:Araport11)	Triticum beta-expansin	Triticum beta-expansin	1	1662969	1664360	FALSE	NA	FALSE	NA	7.77	0	0	0	0	6	1	0	0	0	0	0	0	0	0	2	0	0	0	0	0	2	1	3	2	3	4	1	2	0	3	0	8	7
39	39	GRMZM2G703462	---	---	---	---	---	---	1	1752158	1752469	FALSE	NA	FALSE	NA	7.77	0	0	0	0	18	0	0	0	0	0	0	0	0	0	0	0	0	0	0	0	2	2	2	0	0	1	1	2	0	0	1	18	15
40	40	GRMZM2G161483	---	npf4	nitrate transporter/peptide transporter family4	nitrate transporter 1.1 /// Encodes NRT1.1 (CHL1), a dual-affinity nitrate transporter. The protein is expressed in guard cells and function in stomatal opening. Mutants have less transpiration and are more tolerant to drought. Expressed in lateral roots. Involved in nitrate signaling which enables the plant root system to detect and exploit nitrate-rich soil patches. Comparing to the wild type, …	Putative nitrate transporter	Proton-dependent oligopeptide transporter	1	1760349	1762553	FALSE	NA	FALSE	NA	7.77	0	0	0	0	1	1	0	0	2	0	0	0	2	3	1	0	0	0	0	0	10	7	12	0	9	11	9	12	8	14	0	19	26
41	41	GRMZM2G161540	---	---	---	Exostosin family protein /// Exostosin family protein;(source:Araport11)	Exostosin family protein	Xyloglucan galactosyltransferase	1	1777859	1780778	FALSE	NA	FALSE	NA	7.77	0	0	0	0	6	0	0	0	0	0	0	0	0	0	0	0	0	0	0	0	1	2	3	2	3	3	0	7	6	8	0	4	15
42	42	AC193500.3_FG003	---	---	---	---	---	Flavin-containing monooxygenase	1	1778109	1779260	FALSE	NA	FALSE	NA	7.77	0	0	0	0	2	0	0	0	0	0	2	0	0	0	1	1	1	2	0	2	15	16	35	8	32	8	11	17	9	13	2	45	26
43	43	GRMZM2G161560	---	umc1613	---	---	---	acidic leucine-rich nuclear phosphoprotein 32-related protein 1	1	1785557	1787537	FALSE	NA	FALSE	NA	7.77	0	0	0	0	7	0	0	0	0	0	0	0	0	1	1	0	0	0	0	0	5	3	4	2	4	7	11	12	9	9	0	6	16
44	44	GRMZM2G079891	---	---	---	---	---	---	1	1855720	1858341	FALSE	NA	FALSE	NA	7.77	0	0	0	0	15	2	0	0	1	2	2	0	0	2	1	1	0	1	1	2	4	0	7	3	6	7	0	10	7	6	3	12	17
45	45	GRMZM2G379898	---	---	---	Bifunctional inhibitor/lipid-transfer protein/seed storage 2S albumin superfamily protein /// Encodes a member of the AZI family of lipid transfer proteins. Contains a PRR domain that appears to be required for localization to the chloroplast. /// Bifunctional inhibitor/lipid-transfer protein/seed storage 2S albumin superfamily protein;(source:Araport11)	QLTG-3-1 protein (QLTG3-1 protein) (QTL for low-temperature germinability 3-1)	Low-temperature germinability 3-1	1	1874719	1876326	FALSE	NA	FALSE	NA	7.77	0	0	0	0	8	0	0	0	0	0	1	0	0	0	0	0	0	0	0	0	0	0	0	0	0	0	0	0	0	0	0	0	2
46	46	GRMZM2G060265	GRAS	gras53	GRAS-transcription factor 53	GRAS family transcription factor /// Belongs to one of the LOM (LOST MERISTEMS) genes: AT2G45160 (LOM1), AT3G60630 (LOM2) and AT4G00150 (LOM3). LOM1 and LOM2 promote cell differentiation at the periphery of shoot meristems and help to maintain their polar organization. /// GRAS family transcription factor;(source:Araport11)	Putative Scl1 protein	GRAS transcription factor	1	1953455	1955531	FALSE	NA	FALSE	NA	7.77	0	0	0	0	3	0	0	0	0	0	0	0	1	0	0	0	0	0	0	0	3	2	3	0	1	0	2	2	5	4	0	3	8
47	47	GRMZM2G361164	---	---	---	---	---	---	1	1953659	1955309	FALSE	NA	FALSE	NA	7.77	0	0	0	0	31	0	0	1	0	1	0	0	0	0	0	0	0	0	0	0	1	0	0	2	2	0	0	0	0	0	0	5	0
48	48	GRMZM2G060296	---	spr1	signal recognition particle receptor homolog1	signal recognition particle receptor alpha subunit family protein /// signal recognition particle receptor alpha subunit family protein;(source:Araport11)	Signal recognition particle receptor alpha subunit family protein	Signal recognition particle receptor subunit alpha like	1	1960833	1968021	FALSE	NA	FALSE	NA	7.77	0	0	0	0	17	2	0	2	0	1	2	0	3	0	2	2	2	2	0	2	14	16	16	6	14	24	25	27	17	27	2	19	44
49	49	GRMZM2G176952	---	---	---	---	---	---	1	1969043	1969744	FALSE	NA	FALSE	NA	7.77	0	0	0	0	6	0	0	0	0	0	0	0	0	0	0	0	0	0	0	0	0	0	0	0	0	0	0	0	0	0	0	0	0
50	50	GRMZM2G164696	---	tub1	beta tubulin1	tubulin beta chain 3 /// encodes tubulin beta-2/beta-3 chain The mRNA is cell-to-cell mobile. /// tubulin beta chain 3;(source:Araport11)	Tubulin beta chain	Tubulin beta chain	1	2035661	2037950	FALSE	NA	FALSE	NA	7.77	0	0	0	0	38	0	0	0	0	0	1	2	3	1	2	0	0	0	0	0	2	4	4	4	4	9	12	20	17	18	0	4	34
51	51	GRMZM2G703466	---	---	---	Protein of unknown function (DUF3527) /// bromo-adjacent domain protein, putative (DUF3527);(source:Araport11)	---	---	1	2040712	2045157	FALSE	NA	FALSE	NA	7.77	0	0	0	0	65	0	4	4	4	4	0	4	4	5	5	2	3	3	3	3	75	75	80	81	79	79	77	81	85	83	4	89	90
52	52	GRMZM2G114469	---	---	---	Bestrophin-like protein /// Encodes a bestrophin-like protein (Best1). Located in the stroma thylakoid membrane. Functions as a chloride ion channel. Proposed to modulate proton motive force partitioning by mediating chloride ion influx in the thylakoid lumen. Major isoform (based on transcript analysis), redundant function with AtBest2. /// Bestrophin-like protein;(source:Araport11)	Low-CO2-inducible membrane protein	Bestrophin domain-containing protein	1	2085433	2087708	FALSE	NA	FALSE	NA	7.77	0	0	0	0	14	1	0	0	2	4	0	0	0	0	0	0	0	0	0	0	13	14	14	15	16	6	5	6	5	6	0	23	9
53	53	GRMZM2G114459	---	polm1	polymerase II transcription-mediator1	RNA polymerase II transcription mediators /// Encodes the Arabidopsis homolog of the transcriptional regulator MED12, is dynamically expressed during embryogenesis and regulates both developmental timing and the radial pattern formation. Involved in flowering time. The mutant enhances the expression of the flowering time (FT) gene. A knockout mutant of this gene showed late-flowering phenotype. /…	Expressed protein	RNA polymerase II transcription mediator	1	2088572	2102312	FALSE	NA	FALSE	NA	7.77	0	0	0	0	16	1	0	0	3	4	0	0	0	1	0	0	0	0	0	0	56	63	64	65	71	50	53	56	56	54	0	92	76
54	54	GRMZM2G458423	---	---	---	putative recombination initiation defects 3 /// Encodes a novel plant-specific protein that is involved in meiotic double strand break formation. /// putative recombination initiation defects 3;(source:Araport11)	PAIR1 protein, putative, expressed	---	1	2159241	2166541	FALSE	NA	FALSE	NA	7.73	0	0	0	0	8	0	0	0	0	0	0	0	0	0	0	0	0	0	0	0	0	20	21	0	21	0	9	9	0	9	0	24	10
55	55	GRMZM2G109725	---	---	---	SKP1-like 21 /// SKP1-like 21;(source:Araport11)	Putative SKP1-like protein (Skp1 family, dimerisation domain containing protein, expressed)	S-phase kinase-associated protein 1-like	1	2205748	2210356	FALSE	NA	FALSE	NA	7.69	0	0	0	0	11	0	0	0	0	0	0	0	0	0	1	1	2	2	1	2	5	5	5	5	7	12	17	17	17	22	2	7	26
56	56	GRMZM2G410990	---	---	---	H(+)-ATPase 6 /// H[+]-ATPase 6;(source:Araport11)	E1-E2 ATPase family protein	---	1	2219065	2223784	FALSE	NA	FALSE	NA	7.68	0	0	0	0	78	0	0	0	1	3	0	0	0	1	4	8	6	6	7	7	88	84	90	80	89	105	84	91	87	99	8	96	110
57	57	GRMZM2G158378	---	---	---	Divalent ion symporter /// Divalent ion symporter;(source:Araport11)	Transmembrane protein, putative, expressed	Silicon transporter	1	2304389	2306012	FALSE	NA	FALSE	NA	7.58	0	0	0	0	18	0	1	1	0	0	0	3	3	4	2	0	0	0	0	0	0	0	0	1	1	9	12	14	17	15	0	2	34
58	58	GRMZM2G459354	---	---	---	---	---	---	1	2398448	2402912	FALSE	NA	FALSE	NA	7.42	0	0	0	0	100	11	1	3	0	3	8	5	6	0	4	3	0	0	0	3	19	2	3	0	6	11	0	0	0	1	4	32	19
59	59	GRMZM2G329177	---	---	---	sporulation-specific protein;(source:Araport11)	Expressed protein (Putative kinesin-related protein)	Putative transcription factor bZIP family	1	2426203	2433529	FALSE	NA	FALSE	NA	7.36	0	0	0	0	65	0	0	0	1	5	0	0	0	0	11	0	0	0	0	0	37	43	43	42	49	52	61	62	64	73	0	60	85
60	60	GRMZM2G028870	---	---	---	RING/U-box superfamily protein /// RING/U-box superfamily protein;(source:Araport11)	cDNA clone:J023011H14, full insert sequence	Zinc finger, RING/FYVE/PHD-type	1	2464882	2467458	FALSE	NA	FALSE	NA	7.29	0	0	0	0	33	0	1	1	1	4	0	0	1	2	6	0	0	0	0	0	12	15	18	19	17	13	18	24	26	16	0	30	50
61	61	GRMZM2G052546	---	---	---	dual specificity protein phosphatase (DsPTP1) family protein /// Encodes a plant-specific glucan phosphatase that contains a noncatalytic carbohydrate-binding module as well as a dual specificity protein phosphatase domain. SEX4 can dephosphorylate C6- and C3-glucosyl residues on native starch grains and related maltodextrin compounds in vitro. This protein interacts with the plant SnRK AKIN11, b…	Protein tyrosine phosphatase, putative, expressed	Dual specificity phosphatase	1	2535973	2542554	FALSE	NA	FALSE	NA	7.12	0	0	0	0	66	0	0	0	0	4	1	0	0	1	5	1	1	1	1	1	17	14	16	19	16	14	12	14	16	12	1	26	23
62	62	GRMZM2G035377	---	---	---	FRA8 homolog /// Homolog of FRA8 (AT2G28110), a member of a member of glycosyltransferase family 47; exhibits high sequence similarity to tobacco (Nicotiana plumbaginifolia) pectin glucuronyltransferase. /// glucuronoxylan glucuronosyltransferase, putative;(source:Araport11)	Exostosin family protein	Glucuronoxylan glucuronosyltransferase	1	2655521	2658069	FALSE	NA	FALSE	NA	6.8	0	0	0	0	43	0	0	0	0	0	2	0	0	0	1	0	0	0	0	0	4	11	16	14	14	4	7	15	12	17	0	23	35
63	63	GRMZM2G085691	---	---	---	Transducin/WD40 repeat-like superfamily protein /// Transducin/WD40 repeat-like superfamily protein;(source:Araport11)	Zinc finger, C3HC4 type family protein	---	1	2683790	2690223	FALSE	NA	FALSE	NA	6.71	0	0	0	0	32	1	2	3	3	6	0	1	1	2	5	0	0	0	0	0	30	29	35	28	32	32	34	37	33	36	0	49	50
64	64	GRMZM2G388684	---	---	---	xyloglucan endotransglucosylase/hydrolase 32 /// Encodes a xyloglucan endotransglycosylase/hydrolase. Protein sequence and phylogenetic analysis indicates that this enzyme resides in Group III-A of the XTH family, with high similarity to Tropaeolum majus (nasturtium) xyloglucanase 1 (TmNXG1). By sequence similarity to XTH31 (At3g44990) and in vivo analysis, likely to exhibit predominant xylogluca…	Xyloglucan endotransglucosylase/hydrolase (2.4.1.207)	Xyloglucan xyloglucosyl transferase	1	2690772	2692141	FALSE	NA	FALSE	NA	6.69	0	0	0	0	31	1	0	0	1	2	2	1	1	2	3	0	1	1	1	1	5	16	19	12	14	10	17	20	18	19	1	26	40
65	65	GRMZM2G085827	---	---	---	4'-phosphopantetheinyl transferase superfamily /// Encodes one of three splice variants. Differs in having YQ in positions 88 and 89. The protein is localized to the mitochondria where it phosphopantetheinylates the mature apo mtACP isoforms. It is an essential gene as homozygous mutants cannot be recovered (embryo lethal).P isoforms. It is an essential gene as homozygous mutants cannot be recove…	---	4-phosphopantetheinyl transferase sfp	1	2725603	2734211	FALSE	NA	FALSE	NA	6.57	0	0	0	0	0	0	0	0	0	0	0	0	0	0	0	0	0	0	0	0	6	6	10	11	12	15	15	20	16	17	0	12	21
66	66	GRMZM2G085872	---	---	---	CemA-like proton extrusion protein-related /// CemA-like proton extrusion protein-like protein;(source:Araport11)	Putative heme binding protein cemA	Proton extrusion protein PcxA	1	2734521	2739053	FALSE	NA	FALSE	NA	6.55	0	0	0	0	0	0	0	4	4	0	0	0	12	11	0	0	0	0	0	0	12	9	15	13	20	12	11	13	24	26	0	29	50
67	67	GRMZM2G085885	---	---	---	Cyclophilin-like peptidyl-prolyl cis-trans isomerase family protein /// Cyclophilin-like peptidyl-prolyl cis-trans isomerase family protein;(source:Araport11)	Peptidyl-prolyl cis-trans isomerase (PPIase) (5.2.1.8)	Cyclophilin-type peptidyl-prolyl cis-trans isomerase	1	2739479	2748501	FALSE	NA	FALSE	NA	6.52	0	0	0	0	7	0	0	0	0	0	0	2	2	2	1	1	1	1	2	1	7	5	5	6	6	22	13	18	14	17	2	10	31
68	68	GRMZM2G086242	---	---	---	CemA-like proton extrusion protein-related /// CemA-like proton extrusion protein-like protein;(source:Araport11)	Putative heme binding protein cemA	Proton extrusion protein PcxA	1	2740244	2744906	FALSE	NA	FALSE	NA	6.53	0	0	0	0	14	0	0	0	0	0	0	0	0	1	0	0	0	0	0	0	4	8	8	7	7	18	22	24	20	24	0	10	37
69	69	GRMZM2G086269	---	---	---	Plant protein of unknown function (DUF827) /// Encodes a coiled-coil protein WEB1 (weak chloroplast movement under blue light 1). WEB1, together with another coiled-coil protein WEB2/PMI2 (At1g66840), maintains the chloroplast photorelocation movement velocity. /// WEAK CHLOROPLAST MOVEMENT UNDER BLUE LIGHT-like protein (DUF827);(source:Araport11)	Retrotransposon protein, putative, unclassified	Protein WEAK CHLOROPLAST MOVEMENT UNDER BLUE LIGHT 1	1	2751021	2753499	FALSE	NA	FALSE	NA	6.49	0	0	0	0	29	0	0	3	4	1	0	0	7	3	0	0	0	0	0	0	13	7	18	13	17	14	8	15	11	15	0	33	31
70	70	GRMZM2G042552	---	---	---	SNF7 family protein /// SNF7 family protein;(source:Araport11)	Putative endosomal Vps protein complex subunit	Vacuolar protein sorting-associated protein 1	1	2781765	2783974	FALSE	NA	FALSE	NA	6.39	0	1	1	0	29	3	2	2	3	6	8	2	3	4	9	0	0	0	0	0	7	6	8	10	10	10	11	12	13	10	1	17	31
71	71	GRMZM2G042539	---	---	---	knotted 1-binding protein;(source:Araport11)	Transposon protein, putative, unclassified, expressed	Transposon protein, putative, unclassified, expressed	1	2784642	2785721	FALSE	NA	FALSE	NA	6.38	0	0	0	0	43	1	0	0	0	0	0	0	0	0	0	0	0	0	0	0	2	2	6	3	5	1	1	2	1	1	0	10	4
72	72	GRMZM2G042250	HD-ZIP	rld2	rolled leaf2	Homeobox-leucine zipper family protein / lipid-binding START domain-containing protein /// REVOLUTA regulates meristem initiation at lateral positions. a member of a small homeodomain-leucine zipper family. Has overlapping functions with PHAVOLUTA and PHABULOSA. The mRNA is cell-to-cell mobile. /// Homeobox-leucine zipper family protein / lipid-binding START domain-containing protein;(source:Arap…	Rolled leaf1, putative, expressed	Homeobox-leucine zipper protein REVOLUTA	1	2791599	2798512	FALSE	NA	FALSE	NA	6.34	0	0	0	0	28	0	0	0	3	3	1	0	0	1	7	0	1	1	2	1	17	25	28	18	21	35	55	60	42	49	3	38	72
73	73	GRMZM2G041881	---	btf3	BTF3 homolog	basic transcription factor 3 /// basic transcription factor 3;(source:Araport11)	Nascent polypeptide-associated complex subunit beta	Nascent polypeptide-associated complex subunit beta like	1	2798951	2801848	FALSE	NA	FALSE	NA	6.32	0	0	0	0	15	0	0	0	0	0	0	0	0	0	1	2	2	2	2	1	8	9	9	8	9	17	18	21	21	22	2	10	28
74	74	GRMZM5G802392	---	---	---	---	---	---	1	2839338	2840257	FALSE	NA	FALSE	NA	6.18	0	0	0	0	26	2	0	3	0	1	0	0	1	1	1	0	0	0	0	0	1	1	2	2	1	2	0	2	4	6	0	5	7
75	75	GRMZM2G006673	---	---	---	nuclear matrix protein-related /// Encodes a component of the putative Arabidopsis THO/TREX complex: THO1 or HPR1 (At5g09860), THO2 (At1g24706), THO3 or TEX1 (At5g56130), THO5 (At5g42920, At1g45233), THO6 (At2g19430), and THO7 (At5g16790, At3g02950). THO/TREX complexes in animals have been implicated in the transport of mRNA precursors. Mutants of THO3/TEX1, THO1, THO6 accumulate reduced amount o…	---	LOW QUALITY PROTEIN: THO complex subunit 1	1	2856655	2869296	FALSE	NA	FALSE	NA	6.09	0	0	0	0	120	0	0	0	1	1	3	3	5	3	7	0	1	1	1	2	12	18	18	7	15	40	53	54	45	52	2	21	75
76	76	GRMZM2G007025	---	---	---	Peptidoglycan-binding LysM domain-containing protein /// Peptidoglycan-binding LysM domain-containing protein;(source:Araport11)	LysM domain containing protein, expressed	Peptidoglycan-binding LysM domain-containing protein	1	2871385	2874062	FALSE	NA	FALSE	NA	6.05	0	0	0	0	33	0	0	0	0	0	0	0	0	0	0	0	1	1	1	1	13	21	23	14	17	6	12	13	9	11	1	26	16
77	77	GRMZM2G015384	---	arp4	actin related protein like4	actin-related protein 4 /// Encodes a gene similar to actin-related proteins in other organisms. Member of nuclear ARP family of genes. Component of chromatin remodeling complexes, involved in chromatin-mediated gene regulation. Phenotype of the arp4-1 mutant allele revealed partial sterility due to defects in anther development. Targeting the distinct, 3' UTR of AtARP4 transcripts with RNA inter…	Actin-related family protein	Actin domain-containing protein	1	2874117	2894252	FALSE	NA	FALSE	NA	6	0	0	0	0	39	0	0	0	0	0	0	0	0	5	4	0	0	0	0	0	9	6	6	9	9	32	21	21	22	21	0	9	32
78	78	GRMZM2G436286	---	---	---	---	---	Phosphoprotein phosphatase inhibitors	1	2919564	2920987	FALSE	NA	FALSE	NA	5.85	0	0	0	0	0	0	0	0	0	0	0	0	0	0	0	0	0	0	0	0	0	0	0	0	0	2	2	2	0	0	0	2	2
79	79	GRMZM2G137366	---	met7	DNA methyl transferase7	domains rearranged methyltransferase 2 /// A putative DNA methyltransferase with rearranged catalytic domains; similar to mammalian DNMT3 methyltransferases; contains UBA domains. The 3'-end proximal part of the gene coding region is highly methylated at both adenine and cytosine residues. /// domains rearranged methyltransferase 2;(source:Araport11)	Putative DNA cytosine 5-methyltransferase (2.1.1.37)	DRM-type cytosine DNA-methyltransferase	1	2930055	2935014	FALSE	NA	FALSE	NA	5.8	0	0	0	0	33	0	1	4	2	2	2	5	18	10	4	0	0	0	0	0	10	11	11	18	16	18	26	27	32	38	0	28	73
80	80	GRMZM2G137352	---	---	---	Remorin family protein /// Remorin family protein;(source:Araport11)	Remorin family protein	Remorin	1	2949522	2951161	FALSE	NA	FALSE	NA	5.73	0	0	0	0	5	1	0	0	1	1	0	0	0	0	0	1	0	1	0	1	4	4	7	3	6	5	3	9	6	9	1	9	13
81	81	GRMZM2G137329	---	umc1177	---	Bifunctional inhibitor/lipid-transfer protein/seed storage 2S albumin superfamily protein /// Bifunctional inhibitor/lipid-transfer protein/seed storage 2S albumin superfamily protein;(source:Araport11)	Protease inhibitor/seed storage/LTP family, putative	Non-specific lipid-transfer protein 2	1	2993011	2993734	FALSE	NA	FALSE	NA	5.54	0	0	0	0	32	0	0	0	0	0	0	0	0	0	0	0	0	0	0	0	0	1	1	0	0	2	2	2	1	2	0	4	7
82	82	GRMZM2G137236	---	---	---	Adaptor protein complex AP-2, alpha subunit /// Adaptor protein complex AP-2, alpha subunit;(source:Araport11)	AP-2 complex subunit alpha	AP-2 complex subunit alpha	1	3002518	3020918	FALSE	NA	FALSE	NA	5.47	0	0	0	0	50	0	1	1	1	1	0	1	3	3	5	0	1	2	1	2	17	21	28	25	30	41	39	52	53	60	2	34	69
83	83	GRMZM2G436226	---	---	---	nucleic acid binding;zinc ion binding;DNA binding /// Encodes NERD (Needed for RDR2-independent DNA methylation), a plant-specific GW repeat- and PHD finger-containing protein involved in siRNA-dependent DNA methylation. /// GW repeat- and PHD finger-containing protein NERD;(source:Araport11)	Plus-3 domain containing protein, expressed	---	1	3022700	3026815	FALSE	NA	FALSE	NA	5.41	0	0	0	0	14	0	2	2	2	0	0	2	2	2	1	0	0	0	0	0	10	10	11	10	11	21	21	24	22	25	0	16	32
84	84	GRMZM2G314660	Trihelix	thx18	Trihelix-transcription factor 18	Duplicated homeodomain-like superfamily protein /// encodes a plant trihelix DNA-binding protein /// Duplicated homeodomain-like superfamily protein;(source:Araport11)	Trihelix family protein	TFIIB transcription factor	1	3070619	3075128	FALSE	NA	FALSE	NA	5.22	0	0	0	0	36	0	1	1	1	0	2	0	2	1	0	0	0	0	0	0	10	6	17	13	15	15	12	23	11	18	0	36	39
85	85	GRMZM2G092232	---	krp17	kinesin heavy chain17	Di-glucose binding protein with Kinesin motor domain /// Di-glucose binding protein with Kinesin motor domain-containing protein;(source:Araport11)	Kinesin-like protein	Di-glucose binding protein with Kinesin motor domain	1	3123304	3129299	FALSE	NA	FALSE	NA	5.01	0	0	0	0	33	0	1	1	1	1	0	0	1	13	14	3	4	4	2	3	41	43	45	46	37	72	88	89	72	78	4	62	117
86	86	GRMZM2G393062	---	---	---	NADP-specific glutamate dehydrogenase;(source:Araport11)	Expressed protein	---	1	3129701	3130708	FALSE	NA	FALSE	NA	4.99	0	0	0	0	9	0	0	0	0	0	0	0	0	0	0	0	0	0	0	0	6	23	58	22	23	7	15	36	15	19	0	70	44
87	87	GRMZM2G092165	---	---	---	Nucleic acid-binding, OB-fold-like protein /// Nucleic acid-binding, OB-fold-like protein;(source:Araport11)	---	---	1	3131126	3132588	FALSE	NA	FALSE	NA	4.99	0	0	0	0	21	0	0	0	1	1	1	0	0	0	2	2	1	2	1	2	10	13	19	5	8	19	15	16	12	11	3	26	29
88	88	GRMZM2G124550	---	---	---	Protein kinase superfamily protein /// Protein kinase superfamily protein;(source:Araport11)	Putative Ste-20 related kinase, 3'-partial (Fragment)	Kinase superfamily protein isoform 3	1	3171356	3177215	FALSE	NA	FALSE	NA	4.83	0	0	0	0	76	2	0	0	2	2	2	0	0	2	2	2	3	3	2	2	9	7	8	8	8	18	20	21	19	19	3	14	27
89	89	GRMZM2G144197	---	---	---	P-loop containing nucleoside triphosphate hydrolases superfamily protein /// P-loop containing nucleoside triphosphate hydrolases superfamily protein;(source:Araport11)	AAA-type ATPase family protein	ATP-dependent zinc metalloprotease FtsH	1	3188619	3190437	FALSE	NA	FALSE	NA	4.77	0	0	0	0	39	1	0	1	3	2	1	1	2	2	1	1	1	1	1	1	28	13	41	21	38	14	8	32	28	27	2	78	65
90	90	GRMZM2G144101	---	---	---	Tim10/DDP family zinc finger protein /// Encodes a small zinc finger-like protein that is a component of the mitochondrial protein import apparatus. Together with AtTIM10, AtTIM9 is non-redundantly essential for maintaining mitochondrial function of early embryo proper cells and endosperm free-nuclei. /// Tim10/DDP family zinc finger protein;(source:Araport11)	Mitochondrial import inner membrane translocase subunit Tim9 family protein	Mitochondrial import inner membrane translocase subunit Tim9 like	1	3192128	3193970	FALSE	NA	FALSE	NA	4.76	0	0	0	0	12	0	0	0	0	0	1	0	1	1	2	0	0	1	0	0	3	5	5	1	4	9	8	13	9	12	1	5	21
91	91	GRMZM2G077615	---	---	---	Pentatricopeptide repeat (PPR) superfamily protein /// Pentatricopeptide repeat (PPR) superfamily protein;(source:Araport11)	Putative fertility restorer homologue	Fertility restorer	1	3262173	3264069	FALSE	NA	FALSE	NA	4.51	0	0	0	0	18	0	0	0	1	0	0	0	0	0	0	0	1	1	1	0	11	10	13	15	13	12	10	11	14	13	1	18	17
92	92	GRMZM2G077669	---	---	---	Major facilitator superfamily protein /// Major facilitator superfamily protein;(source:Araport11)	Major Facilitator Superfamily protein, expressed	Molybdate-anion transporter like	1	3265279	3269181	FALSE	NA	FALSE	NA	4.49	0	0	0	0	5	0	0	0	0	0	2	0	1	1	2	0	0	0	0	0	4	3	3	3	4	23	20	22	18	24	0	5	38
93	93	GRMZM2G077760	---	---	---	translocase inner membrane subunit 23-2 /// translocase inner membrane subunit 23-2;(source:Araport11)	TRANSLOCASE OF INNER MITOCHONDRIAL MEMBRANE 23 family protein	Mitochondrial import inner membrane translocase subunit tim23	1	3271375	3272626	FALSE	NA	FALSE	NA	4.48	0	0	0	0	4	0	0	0	0	0	0	0	0	3	0	0	0	0	0	0	1	1	1	1	0	6	0	1	7	9	0	5	20
94	94	GRMZM2G077769	---	---	---	early nodulin-like protein 8 /// early nodulin-like protein 8;(source:Araport11)	Plastocyanin-like domain containing protein, expressed	stellacyanin	1	3273123	3274317	FALSE	NA	FALSE	NA	4.47	0	0	0	0	6	0	0	0	0	0	0	0	0	0	1	1	1	1	0	1	1	2	2	3	4	6	2	7	5	9	1	5	18
95	95	GRMZM2G077780	---	---	---	L-fucokinase/GDP-L-fucose pyrophosphorylase /// Encodes a bifunctional enzyme that has both L-fucokinase and GDP-L-fucose pyrophosphorylase activities. It catalyzes the two steps of the L-fucose salvage pathway for the generation of activated GDP-L-fucose. This pathway seems to be of minor importance for cell wall polysaccharide biosynthesis compared to the de novo GDP-L-fucose biosynthesis pathw…	GHMP kinases putative ATP-binding protein, expressed	Bifunctional fucokinasefucose pyrophosphorylase	1	3274619	3279551	FALSE	NA	FALSE	NA	4.46	0	0	0	0	13	0	0	1	1	0	1	2	2	1	2	0	0	0	0	0	43	38	50	48	49	54	49	59	54	55	1	72	84
96	96	GRMZM2G126199	---	---	---	NAD(P)-binding Rossmann-fold superfamily protein /// NAD(P)-binding Rossmann-fold superfamily protein;(source:Araport11)	Short-chain dehydrogenase/reductase family protein	WW domain-containing oxidoreductase	1	3347715	3349742	FALSE	NA	FALSE	NA	4.22	0	0	0	0	30	0	0	0	0	0	0	0	0	1	1	0	0	0	0	0	7	5	6	13	5	4	3	4	7	5	0	20	13
97	97	GRMZM2G126218	---	---	---	Pyridoxamine 5'-phosphate oxidase family protein /// Pyridoxamine 5-phosphate oxidase family protein;(source:Araport11)	Pyridoxine 5'-phosphate oxidase-related family protein	---	1	3353056	3356773	FALSE	NA	FALSE	NA	4.2	0	0	0	1	14	0	0	0	3	3	0	0	0	1	2	5	2	3	4	5	35	32	38	31	37	22	24	26	22	23	6	53	35
98	98	GRMZM2G426802	---	---	---	Transducin/WD40 repeat-like superfamily protein /// Transducin/WD40 repeat-like superfamily protein;(source:Araport11)	WD-40 repeat family protein	Signal transducer	1	3357174	3361893	FALSE	NA	FALSE	NA	4.19	0	0	0	0	40	2	0	0	4	7	1	0	1	3	2	0	0	0	0	0	50	45	48	44	49	80	76	77	66	77	0	62	95
99	99	GRMZM2G440537	---	---	---	Tetratricopeptide repeat (TPR)-like superfamily protein /// LOW protein: PPR containing protein;(source:Araport11)	Pentatricopeptide, putative, expressed	Pentatricopeptide repeat	1	3397911	3402729	FALSE	NA	FALSE	NA	4.06	0	0	0	0	21	0	0	0	3	5	1	0	0	1	3	1	1	1	1	1	51	27	33	34	36	41	29	34	34	33	1	58	52
100	100	GRMZM2G440562	---	---	---	cell wall integrity/stress response component-like protein;(source:Araport11)	---	Cell wall integrity/stress response component-like protein	1	3399825	3402729	FALSE	NA	FALSE	NA	4.06	0	0	0	0	37	0	0	0	7	5	0	0	1	4	4	0	0	0	0	0	16	15	47	18	33	29	21	54	21	35	0	68	84
101	101	GRMZM2G055880	---	---	---	homolog of yeast oxidase assembly 1 (OXA1) /// essential factor for protein sorting and assembly into membranes /// inner membrane OXA1-like protein;(source:Araport11)	60Kd inner membrane protein, expressed	Mitochondrial inner membrane protein OXA1	1	3441711	3445070	FALSE	NA	FALSE	NA	3.93	0	0	0	0	20	0	0	0	3	0	0	0	0	0	0	0	0	0	0	0	11	15	15	15	14	13	15	15	14	17	0	26	26
102	102	GRMZM2G055698	---	---	---	RHOMBOID-like 2 /// AtRBL2 has been identified as a rhomboid protein involved in regulated intramembrane proteolysis (RIP). The enzyme has the proteolytic activity and substrate specificity comparable to the Drosophila Rho-1 protein. /// RHOMBOID-like 2;(source:Araport11)	Rhomboid-like protein (3.4.21.-)	Rhomboid-like protein (Fragment)	1	3462300	3464276	FALSE	NA	FALSE	NA	3.87	0	0	0	0	15	1	0	0	1	0	2	1	1	2	0	0	0	0	0	0	3	0	4	3	6	8	6	11	14	14	0	13	24
103	103	GRMZM2G703469	---	---	---	---	---	---	1	3542132	3542644	FALSE	NA	FALSE	NA	3.65	0	0	0	0	14	0	0	0	0	0	0	0	0	0	0	0	1	1	0	0	0	3	3	0	0	0	3	3	0	0	3	23	15
104	104	GRMZM2G062210	---	fus6	fusca homolog	26S proteasome, regulatory subunit Rpn7;Proteasome component (PCI) domain /// Represses photomorphogenesis and induces skotomorphogenesis in the dark. Component of the nuclear-localized COP9 complex. Mutants display striking purple coloration due to anthocyanin accumulation in their cotyledons, first become defective during embryogenesis and exhibit limited seedling development. /// COP9 signalos…	COP9 signalosome complex subunit 1 family protein	Proteasome component (PCI) domain	1	3548036	3558270	FALSE	NA	FALSE	NA	3.63	0	0	0	0	34	0	0	0	4	1	0	0	0	4	3	0	0	0	0	0	11	14	14	8	10	13	17	18	14	15	0	20	30
105	105	GRMZM2G044388	---	---	---	F-box family protein /// F-box family protein;(source:Araport11)	F-box family protein, putative, expressed	F-box domain containing protein, expressed	1	3639179	3642463	FALSE	NA	FALSE	NA	3.41	0	0	0	0	15	0	0	1	0	0	0	0	0	1	1	1	1	1	0	1	2	5	5	7	6	13	13	13	14	19	2	11	28
106	106	GRMZM2G044247	---	dpr1	dihydrodipicolinate reductase1	Dihydrodipicolinate reductase, bacterial/plant /// Is essential for chloroplast NAD(P)H dehydrogenase activity, which is involved in electron transfer between PSII and PSI. Likely functions in biogenesis or stabilization of the NAD(P)H dehydrogenase complex. The mRNA is cell-to-cell mobile. /// Dihydrodipicolinate reductase, bacterial/plant;(source:Araport11)	Putative dihydrodipicolinate reductase-like protein	Dihydrodipicolinate reductase	1	3642611	3645502	FALSE	NA	FALSE	NA	3.4	0	0	0	0	12	0	0	0	0	0	1	1	1	4	3	0	0	0	0	0	4	4	5	3	3	13	10	16	18	19	0	8	32
107	107	GRMZM2G088482	---	---	---	phloem protein 2-A13 /// phloem protein 2-A13;(source:Araport11)	F-box family protein, putative, expressed	F-box domain	1	3658217	3661127	FALSE	NA	FALSE	NA	3.36	0	0	0	0	33	0	0	0	0	0	1	0	1	0	2	0	0	0	0	0	3	4	7	2	4	8	8	12	9	11	0	11	23
108	108	GRMZM2G029713	---	---	---	ARM repeat superfamily protein /// ARM repeat superfamily protein;(source:Araport11)	Armadillo/beta-catenin-like repeat family protein, expressed (Putative arm repeat containing protein) (Putative armadillo repeat containing protein)	U-box domain-containing protein 3	1	3693187	3697975	FALSE	NA	FALSE	NA	3.28	0	0	0	0	21	2	0	0	2	2	3	0	2	3	5	0	0	0	0	0	2	1	12	5	6	5	3	18	5	7	0	31	44
109	109	GRMZM2G029824	---	pmp1	peroxisomal membrane protein homolog1	peroxin 11c /// member of the peroxin11 (PEX11) gene family, integral to peroxisome membrane, controls peroxisome proliferation. /// peroxin 11c;(source:Araport11)	Peroxisomal biogenesis factor 11 family protein	Peroxisomal membrane protein like	1	3701760	3704275	FALSE	NA	FALSE	NA	3.26	0	0	0	0	28	0	0	0	0	0	2	0	1	1	1	3	2	3	1	1	3	4	5	5	4	15	13	16	17	17	3	7	28
110	110	GRMZM2G320099	---	pyrd1	pyrimidine deaminase1	Cytidine/deoxycytidylate deaminase family protein /// encodes diaminohydroxyphosphoribosylaminopyrimidine deaminase catalyzing the second step in the riboflavin biosynthesis /// Cytidine/deoxycytidylate deaminase family protein;(source:Araport11)	Putative riboflavin biosynthesis protein ribD	Riboflavin biosynthesis protein PYRDic	1	3704159	3706769	FALSE	NA	FALSE	NA	3.26	0	0	0	0	27	4	0	0	2	3	3	0	0	1	8	0	0	0	0	0	7	19	20	15	16	34	43	45	28	34	0	28	53
111	111	GRMZM2G030173	---	---	---	xyloglucan endotransglucosylase/hydrolase 4 /// endoxyloglucan transferase (EXGT-A1) gene /// xyloglucan endotransglucosylase/hydrolase 4;(source:Araport11)	Xyloglucan endotransglucosylase/hydrolase (2.4.1.207)	Xyloglucan endotransglucosylase/hydrolase	1	3708082	3709175	FALSE	NA	FALSE	NA	3.25	0	0	0	0	4	1	0	0	0	1	1	0	0	0	1	0	0	0	0	0	4	12	14	15	11	4	10	11	6	7	0	27	19
112	112	GRMZM2G030299	---	---	---	Protein kinase superfamily protein /// Protein kinase superfamily protein;(source:Araport11)	---	Fructosamine kinase	1	3723964	3728081	FALSE	NA	FALSE	NA	3.21	0	0	0	0	8	0	0	0	0	0	1	0	0	0	1	0	1	1	1	1	9	9	10	12	12	14	12	14	16	15	1	19	23
113	113	GRMZM2G320111	---	---	---	---	---	---	1	3728321	3729045	FALSE	NA	FALSE	NA	3.21	0	0	0	0	8	1	0	1	1	1	0	0	0	0	0	0	0	0	0	0	1	2	2	1	2	2	1	1	0	2	0	4	4
114	114	GRMZM2G030567	---	---	---	---	---	---	1	3731285	3736202	FALSE	NA	FALSE	NA	3.2	0	0	0	0	11	1	0	0	3	4	0	0	0	0	0	1	0	1	0	1	24	4	21	22	12	10	8	13	4	8	1	48	22
115	115	GRMZM2G320117	---	---	---	---	---	---	1	3738694	3740469	FALSE	NA	FALSE	NA	3.18	0	0	0	0	22	0	0	0	2	0	0	0	0	2	0	1	0	1	0	1	7	4	5	0	0	5	3	4	0	1	1	8	5
116	116	GRMZM2G085909	---	---	---	TCP-1/cpn60 chaperonin family protein /// TCP-1/cpn60 chaperonin family protein;(source:Araport11)	T-complex protein 1 subunit delta	T-complex protein 1 subunit delta like	1	3824197	3828489	FALSE	NA	FALSE	NA	3.01	0	0	0	0	14	0	0	0	0	0	0	0	0	3	1	0	0	0	0	0	5	4	4	6	6	9	10	11	8	9	0	6	17
117	117	GRMZM2G008327	---	cdc2	cell division control protein2 homolog	cell division control 2 /// A-type cyclin-dependent kinase. Together with its specific inhibitor, the Kip-related protein, KRP2 they regulate the mitosis-to-endocycle transition during leaf development. Dominant negative mutations abolish cell division. Loss of function phenotype has reduced fertility with failure to transmit via pollen. Pollen development is arrested at the second mitotic divisi…	Cell division control protein 2, putative, expressed	Serine threonine protein kinase	1	3872113	3877700	FALSE	NA	FALSE	NA	2.92	0	0	0	0	13	0	0	0	0	0	0	1	1	2	3	0	0	0	0	0	2	2	2	3	2	22	17	17	18	20	0	3	29
118	118	GRMZM2G008710	---	---	---	Per1-like family protein /// Per1-like family protein;(source:Araport11)	Per1-like family protein	Post-GPI attachment to proteins factor 3 like	1	3876891	3880199	FALSE	NA	FALSE	NA	2.92	0	0	0	0	33	0	0	0	0	0	0	2	2	0	0	0	0	0	0	0	6	5	6	3	5	11	15	17	7	4	0	10	21
119	119	GRMZM2G008773	---	---	---	peptidoglycan-binding LysM domain-containing protein /// peptidoglycan-binding LysM domain-containing protein;(source:Araport11)	Putative dihydrodipicolinate reductase-like protein	Spore coat assembly protein exsA	1	3883251	3883979	FALSE	NA	FALSE	NA	2.91	0	0	0	0	4	0	0	0	0	0	0	0	0	0	0	0	0	0	0	0	0	1	3	1	1	7	1	4	8	7	0	3	12
120	120	GRMZM2G308570	---	---	---	Cyclin family protein /// Encodes a cyclin T partner CYCT1;4. Plays important roles in infection with Cauliflower mosaic virus (CaMV). The mRNA is cell-to-cell mobile. /// Cyclin family protein;(source:Araport11)	Cyclin family protein	CDK9 kinase-activating protein cyclin T	1	3886166	3899531	FALSE	NA	FALSE	NA	2.89	0	0	0	0	5	1	1	1	1	0	2	2	3	2	0	0	0	0	0	0	19	15	15	20	20	19	15	15	19	22	0	29	28
121	121	GRMZM2G087207	---	---	---	hydroxymethylglutaryl-CoA synthase / HMG-CoA synthase / 3-hydroxy-3-methylglutaryl coenzyme A synthase /// Encodes a protein with hydroxymethylglutaryl-CoA synthase activity which was characterized by phenotypical complementation of the S. cerevisiae mutant. /// hydroxymethylglutaryl-CoA synthase / HMG-CoA synthase / 3-hydroxy-3-methylglutaryl coenzyme A synthase;(source:Araport11)	3-hydroxy-3-methylglutaryl coenzyme A synthase (HMG-CoA synthase) (2.3.3.10)	Hydroxymethylglutaryl-CoA synthase	1	4011889	4016576	FALSE	NA	FALSE	NA	2.71	0	0	0	0	22	0	0	0	0	0	0	0	0	3	1	0	0	1	0	1	6	6	7	8	4	33	30	32	32	32	1	10	40
122	122	GRMZM2G387837	---	---	---	ARM repeat superfamily protein /// ARM repeat superfamily protein;(source:Araport11)	Ataxin-related family protein	Coatomer beta subunit	1	4016858	4019283	FALSE	NA	FALSE	NA	2.7	0	0	0	0	19	0	0	0	0	0	0	0	0	2	1	0	0	0	0	0	15	21	21	23	23	14	14	15	20	19	0	37	31
123	123	GRMZM2G013634	---	---	---	2-oxoglutarate (2OG) and Fe(II)-dependent oxygenase superfamily protein /// 2-oxoglutarate (2OG) and Fe(II)-dependent oxygenase superfamily protein;(source:Araport11)	---	UDP-N-acetylglucosamine--N-acetylmuramyl-pyrophosphoryl-undecaprenol N-acetylglucosamine transferase	1	4031958	4034079	FALSE	NA	FALSE	NA	2.68	0	0	0	0	4	0	0	0	0	0	1	0	0	0	0	0	0	0	0	0	11	5	5	9	6	12	11	11	12	12	0	12	17
124	124	GRMZM2G312438	---	pld15	phospholipase D15	phospholipase D gamma 2 /// Encodes one of three phospholipase D enzymes of the gamma class. /// phospholipase D gamma 2;(source:Araport11)	Phospholipase D (3.1.4.4)	Phospholipase D	1	4034105	4039749	FALSE	NA	FALSE	NA	2.68	0	0	0	0	9	1	0	1	0	1	0	0	1	1	0	2	0	1	1	0	9	9	13	2	2	17	20	22	11	10	2	14	39
125	125	GRMZM2G013986	---	---	---	Subtilase family protein /// Initially identified as a mutation affecting stomatal development and distribution. Encodes a protein similar to serine proteases. /// Subtilase family protein;(source:Araport11)	p69F protein	Tobacco root exuded subtilase	1	4046390	4049199	FALSE	NA	FALSE	NA	2.66	0	0	0	0	13	0	0	0	0	0	0	0	3	1	1	0	0	0	0	0	4	2	7	6	8	9	12	14	10	10	0	17	26
126	126	GRMZM2G014382	---	nad5 (homolog)	NADH ubiquinone oxidoreductase B14 subunit5 (homolog)	LYR family of Fe/S cluster biogenesis protein /// LYR family of Fe/S cluster biogenesis protein;(source:Araport11)	---	NADH dehydrogenase [ubiquinone] 1 alpha subcomplex subunit like	1	4055334	4063464	FALSE	NA	FALSE	NA	2.65	0	0	0	0	29	0	0	0	0	0	0	0	0	2	2	0	0	0	0	0	3	5	5	4	5	7	6	6	5	6	0	6	10
127	127	GRMZM2G344566	---	---	---	---	---	---	1	4090000	4090389	FALSE	NA	FALSE	NA	2.61	0	0	0	0	2	0	0	0	0	0	0	0	0	0	1	0	0	0	0	0	3	0	13	2	12	2	0	6	1	3	1	27	12
128	128	GRMZM2G453794	---	csu589	---	glucan synthase-like 10 /// Encodes GSL10, a member of the Glucan Synthase-Like (GSL) family believed to be involved in the synthesis of the cell wall component callose. GSL10 is required for male gametophyte development and plant growth. Has a role in entry of microspores into mitosis. GSL10 mutation leads to perturbation of microspore division symmetry, irregular callose deposition and failure …	Putative callose synthase	Callose synthase 1	1	4173400	4187541	FALSE	NA	FALSE	NA	2.52	0	0	0	0	117	0	0	0	0	0	0	0	0	1	1	6	7	7	4	5	12	15	15	12	14	16	19	20	16	19	8	23	26
129	129	GRMZM2G167568	---	---	---	Pentatricopeptide repeat (PPR) superfamily protein /// Pentatricopeptide repeat (PPR) superfamily protein;(source:Araport11)	Putative callose synthase	Pentatricopeptide repeat-containing protein mitochondrial	1	4204277	4206621	FALSE	NA	FALSE	NA	2.5	0	0	0	0	11	0	0	0	3	1	0	0	0	0	1	0	0	0	0	0	3	4	4	7	4	0	1	1	6	6	0	11	7
130	130	GRMZM2G181153	---	---	---	Histone superfamily protein /// Histone superfamily protein;(source:Araport11)	Histone H4	---	1	4234226	4235315	FALSE	NA	FALSE	NA	2.48	0	0	0	0	20	0	0	0	0	0	1	0	0	0	0	0	0	0	0	0	0	0	0	0	0	7	8	8	7	8	0	0	13
131	131	GRMZM2G406204	NAC	nactf78	NAC-transcription factor 78	NAC domain containing protein 28 /// NAC domain containing protein 28;(source:Araport11)	No apical meristem family protein	NAC transcription factor	1	4241971	4245996	FALSE	NA	FALSE	NA	2.47	0	0	0	0	50	2	1	1	6	6	0	0	0	2	4	0	0	0	0	0	9	15	16	19	13	10	14	14	14	14	0	35	25
132	132	GRMZM2G169402	---	---	---	---	---	Transcription factor TFIIIC	1	4281721	4284083	FALSE	NA	FALSE	NA	2.45	0	0	0	0	8	0	2	2	0	2	0	3	3	0	3	0	0	0	0	0	6	7	8	6	7	1	3	4	7	7	0	10	12
133	133	GRMZM2G473389	---	tho1	THO complex subunit 7B-like1	Tho complex subunit 7/Mft1p /// Encodes a component of the putative Arabidopsis THO/TREX complex: THO1 or HPR1 (At5g09860), THO2 (At1g24706), THO3 or TEX1 (At5g56130), THO5 (At5g42920, At1g45233), THO6 (At2g19430), and THO7 (At5g16790, At3g02950). THO/TREX complexes in animals have been implicated in the transport of mRNA precursors. Mutants of THO3/TEX1, THO1, THO6 accumulate reduced amount of s…	---	THO complex subunit 7	1	4284638	4287038	FALSE	NA	FALSE	NA	2.45	0	0	0	0	15	2	1	6	3	0	0	1	1	0	0	0	0	0	0	0	10	15	15	19	0	6	11	11	7	0	1	40	23
134	134	GRMZM2G049031	---	---	---	ALA-interacting subunit 1 /// Physically interacts with ALA3, and is required for the phospholipid translocase activity of ALA3. The mRNA is cell-to-cell mobile. /// ALA-interacting subunit 1;(source:Araport11)	Putative membrane protein	ALA-interacting subunit like	1	4299822	4307400	FALSE	NA	FALSE	NA	2.44	0	0	0	0	37	3	3	3	3	0	0	1	1	1	0	0	0	0	0	0	7	7	7	6	7	14	16	19	17	17	0	10	24
135	135	GRMZM2G104468	---	---	---	Remorin family protein /// Remorin family protein;(source:Araport11)	Remorin family protein	Remorin like	1	4347559	4352147	FALSE	NA	FALSE	NA	2.41	0	0	0	1	35	0	1	1	3	3	2	1	1	1	2	0	0	0	0	0	18	17	20	14	15	24	21	27	20	21	1	32	42
136	136	GRMZM2G303810	---	---	---	---	---	---	1	4432072	4436050	FALSE	NA	FALSE	NA	2.39	0	0	0	0	24	0	1	4	3	1	0	0	0	1	0	1	1	1	1	0	6	10	10	11	9	1	5	5	4	5	1	18	6
137	137	GRMZM2G136859	---	hma1	heavy metal associated1	Heavy metal transport/detoxification superfamily protein /// Heavy metal transport/detoxification superfamily protein;(source:Araport11)	Copper chaperone-related family protein	Heavy metal-associated isoprenylated plant protein 26	1	4439061	4441061	FALSE	NA	FALSE	NA	2.39	0	0	0	0	16	0	1	1	1	0	0	0	0	1	1	0	0	0	0	0	1	0	0	0	0	5	4	6	8	3	0	2	13
138	138	GRMZM2G082227	B3	abi8	ABI3-VP1-transcription factor 8	AP2/B3-like transcriptional factor family protein /// AP2/B3-like transcriptional factor family protein;(source:Araport11)	RAV-like 1 protein	Auxin response factor 24	1	4541352	4542978	FALSE	NA	FALSE	NA	2.39	0	0	0	0	34	0	0	0	0	0	2	1	1	1	3	0	0	0	0	0	2	4	6	3	6	7	6	8	11	7	0	7	18
139	139	GRMZM2G341934	---	---	---	Peroxidase superfamily protein /// Encodes a cold-inducible cationic peroxidase that is involved in the stress response. In response to low temperature, RCI3 transcripts accumulate in the aerial part and in roots of etiolated seedlings but only in roots of light-grown seedlings. The mRNA is cell-to-cell mobile. /// Peroxidase superfamily protein;(source:Araport11)	Peroxidase (1.11.1.7)	Peroxidase	1	4594772	4598264	FALSE	NA	FALSE	NA	2.4	0	0	0	0	18	1	0	0	0	0	1	0	1	1	1	1	1	1	0	1	1	2	3	2	2	14	6	8	5	8	1	8	26
140	140	GRMZM2G040762	---	dcl101	dicer-like 101	dicer-like 1 /// Encodes a Dicer homolog. Dicer is a RNA helicase involved in microRNA processing. Mutations in this locus can result in embryo lethality. Embryo shape at seed maturity is globular-elongate. Other mutants convert the floral meristems to an indeterminate state, others yet show defects in ovule development. mRNA is expressed in all shoot tissues. DCL1 is able to produce miRNAs and s…	Endoribonuclease Dicer family protein	Ribonuclease III domain	1	4600841	4608248	FALSE	NA	FALSE	NA	2.4	0	0	0	0	7	1	0	0	4	0	3	0	0	8	0	0	0	0	0	0	22	28	28	24	25	55	67	67	52	68	0	32	83
141	141	GRMZM2G105415	---	atg1a	autophagy1a	Protein kinase superfamily protein /// Protein kinase superfamily protein;(source:Araport11)	Putative serine/threonine protein kinase	Serine/threonine-protein kinase atg1	1	4709171	4714557	FALSE	NA	FALSE	NA	2.43	0	0	1	0	34	1	0	4	1	3	0	0	2	1	1	3	3	5	1	3	35	35	41	27	32	17	24	26	15	24	6	73	40
142	142	GRMZM2G105436	---	---	---	Radical SAM superfamily protein /// CPO3 (At5g63290) has not been characterized per se, but is a homolog of the CPDH/HEMN (see review by Layer et al, 2010). The homolog from cyanobacteria was recently characterized to be a CPDH (see Goto et al, 2010), but not yet from plants. /// Radical SAM superfamily protein;(source:Araport11)	---	Oxygen-independent coproporphyrinogen III oxidase	1	4716310	4718890	FALSE	NA	FALSE	NA	2.43	0	0	0	0	13	0	0	0	0	2	1	1	1	0	2	0	1	2	0	2	20	15	19	16	20	16	16	20	15	16	2	29	30
143	143	GRMZM2G475289	bHLH	bhlh140	bHLH-transcription factor 140	basic helix-loop-helix (bHLH) DNA-binding superfamily protein /// basic helix-loop-helix (bHLH) DNA-binding superfamily protein;(source:Araport11)	Helix-loop-helix DNA-binding domain containing protein	Basic helix-loop-helix (BHLH) DNA-binding superfamily	1	4742268	4744173	FALSE	NA	FALSE	NA	2.44	0	0	0	0	8	0	1	1	0	0	0	0	1	0	0	0	0	1	1	0	7	6	9	2	7	7	8	13	5	8	1	14	19
144	144	GRMZM2G475296	---	---	---	---	---	---	1	4745828	4746395	FALSE	NA	FALSE	NA	2.44	0	0	0	0	16	0	0	0	0	0	0	0	0	0	0	0	0	0	0	0	9	7	9	6	7	0	0	0	0	0	0	12	0
145	145	GRMZM2G176820	---	---	---	plastid ribosomal protein l11 /// mutant has Decreased effective quantum yield of photosystem II; Pale green plants; Reduced growth rate; Plastid Ribosomal Protein L11 The mRNA is cell-to-cell mobile. /// plastid ribosomal protein l11;(source:Araport11)	Putative plastid ribosomal protein L11	Mitochondrial/chloroplast ribosomal protein L11	1	4751568	4754549	FALSE	NA	FALSE	NA	2.44	0	0	0	0	83	0	1	1	0	0	0	1	4	2	1	0	0	0	0	0	2	0	0	3	2	9	5	10	6	6	0	6	20
146	146	GRMZM2G176840	---	---	---	PsbP-like protein 1 /// PsbP-like protein 1;(source:Araport11)	PsbP family protein, expressed	Photosystem II PsbP, oxygen evolving complex	1	4758335	4760646	FALSE	NA	FALSE	NA	2.44	0	0	0	0	24	0	0	0	0	2	0	0	0	1	1	0	0	0	0	0	2	2	2	2	2	8	6	7	7	10	0	6	13
147	147	GRMZM2G475380	---	fnsi2	flavone synthase typeI2	2-oxoglutarate (2OG) and Fe(II)-dependent oxygenase superfamily protein /// Encodes a putative 2OG-Fe(II) oxygenase that is defense-associated but required for susceptibility to downy mildew. The mRNA is cell-to-cell mobile. /// 2-oxoglutarate (2OG) and Fe(II)-dependent oxygenase superfamily protein;(source:Araport11)	Flavonoid biosynthesis oxidoreductase protein	Oxoglutarate/iron-dependent dioxygenase	1	4760983	4765716	FALSE	NA	FALSE	NA	2.44	0	0	0	0	3	0	0	0	0	0	0	0	0	0	0	0	0	0	0	0	9	2	12	9	8	11	5	15	12	12	0	18	23
148	148	GRMZM2G026223	MIKC_MADS	zag6	agamous-like6	AGAMOUS-like 20 /// Controls flowering and is required for CO to promote flowering. It acts downstream of FT. Overexpression of (SOC1) AGL20 suppresses not only the late flowering of plants that have functional FRI and FLC alleles but also the delayed phase transitions during the vegetative stages of development. AGL20/SOC1 acts with AGL24 to promote flowering and inflorescence meristem identity.…	MADS-box transcription factor 25	MADS domain class transcription factor	1	4855703	4871281	FALSE	NA	FALSE	NA	2.46	0	0	0	0	63	0	0	0	1	0	0	0	0	1	1	0	0	0	0	0	9	15	16	7	9	17	16	19	13	16	0	16	19
149	149	GRMZM2G070047	---	uce3	ubiquitin conjugating enzyme3	sumo conjugation enzyme 1 /// Encodes a SUMO ligase that directs the attachment of the small protein SUMO to target proteins via an isopeptide bond. This enzyme is localized to the nucleus and plants with reduced levels of this protein show higher sensitivity to ABA in root growth inhibition assays. It has high similarity to the yeast UBC9 SUMO ligase and is sometimes referred to by that name. //…	Ubiquitin-conjugating enzyme family protein	Ubiquitin-conjugating enzyme	1	4974957	4978299	FALSE	NA	FALSE	NA	2.47	0	0	0	0	88	0	0	0	0	0	1	0	1	1	0	0	0	0	0	0	0	0	0	0	0	9	8	10	6	8	0	0	15
150	150	GRMZM2G070242	---	---	---	Endomembrane protein 70 protein family /// Endomembrane protein 70 protein family;(source:Araport11)	Transmembrane 9 superfamily member	Transmembrane 9 superfamily member	1	4982074	4984358	FALSE	NA	FALSE	NA	2.47	0	0	0	0	3	1	0	0	0	0	3	0	0	4	2	0	0	0	0	0	14	10	14	9	13	15	16	18	6	9	0	18	24
151	151	GRMZM2G070259	---	---	---	phragmoplastin interacting protein 1 /// Plant-specific protein. Interacts with phragmoplastin, Rop1 and Rop2. Involved in cell plate formation. /// phragmoplastin interacting protein 1;(source:Araport11)	RNA recognition motif-containing family protein	Phragmoplastin interacting protein 1	1	4986318	4988531	FALSE	NA	FALSE	NA	2.47	0	0	0	0	3	0	0	0	0	0	0	0	0	0	0	0	0	0	0	0	9	8	10	4	8	10	9	9	10	7	1	14	18
152	152	GRMZM2G159427	---	---	---	FIZZY-related 2 /// FIZZY-related 2;(source:Araport11)	Putative cell cycle switch protein	Guanine nucleotide-binding protein, beta subunit	1	4990826	4996614	FALSE	NA	FALSE	NA	2.47	0	0	0	0	21	1	0	0	0	0	1	1	1	1	2	1	1	1	1	1	18	17	18	18	19	37	32	34	31	32	1	26	60
153	153	GRMZM2G159431	TALE	knox1	knotted related homeobox1	KNOTTED-like homeobox of Arabidopsis thaliana 7 /// Encodes a homeodomain transcription factor of the Knotted family. May be involved in secondary cell wall biosynthesis. Mutants have moderately irregular xylem development. Expression of this gene is upregulated by SND1 and MYB46. /// homeobox knotted-like protein;(source:Araport11)	Homeodomain transcription factor family protein	Homeodomain transcription factor of the Knotted family	1	5003070	5007708	FALSE	NA	FALSE	NA	2.47	0	0	0	0	23	0	0	0	0	0	1	0	1	2	0	0	0	0	0	0	2	5	6	4	3	8	13	16	7	18	0	9	24
154	154	AC194428.3_FG006	---	---	---	---	---	---	1	5010340	5014205	FALSE	NA	FALSE	NA	2.47	0	0	0	0	6	1	0	0	0	1	0	0	1	0	0	0	0	1	0	1	7	4	13	0	22	6	3	5	0	7	2	40	16
155	155	GRMZM2G461777	---	---	---	---	---	---	1	5010373	5011233	FALSE	NA	FALSE	NA	2.47	0	0	0	0	11	1	1	1	0	0	0	0	0	0	0	1	3	4	0	3	2	8	10	0	15	3	5	5	0	6	5	23	8
156	156	AC194428.3_FG007	---	---	---	---	---	---	1	5015765	5017122	FALSE	NA	FALSE	NA	2.47	0	0	0	0	13	0	0	0	0	0	0	0	0	0	0	0	0	0	0	0	15	3	3	9	18	3	1	1	5	8	0	33	15
157	157	GRMZM2G159470	---	---	---	---	---	---	1	5023257	5024877	FALSE	NA	FALSE	NA	2.47	0	0	0	0	5	0	0	0	0	0	0	0	0	0	0	0	0	0	0	2	1	1	14	0	17	6	9	15	0	19	3	39	40
158	158	GRMZM2G159477	---	---	---	Alpha/beta hydrolase related protein /// Alpha/beta hydrolase related protein;(source:Araport11)	Expressed protein	Hydrolase	1	5039236	5041642	FALSE	NA	FALSE	NA	2.47	0	0	0	0	3	0	0	0	0	0	0	0	0	0	0	0	0	0	0	0	0	0	3	2	1	6	5	9	5	3	0	8	18
159	159	GRMZM2G327059	TALE	hb30	Homeobox-transcription factor 30	POX (plant homeobox) family protein /// Homeodomain protein required for ovule identity.Loss of function mutations show homeotic conversion of integuments to carpels.Forms heterodimers with STM and KNAT1. Interacts with AG-SEP heterodimers is thought to restrict WUS expression. BEL interacts with MADS box dimers composed of SEP1(or SEP3) and AG, SHP1, SHP2 and STK. The interaction of BEL1 with AG…	Putative homeodomain transcription factor, 3'-partial (Fragment)	Homeodomain transcription factor	1	5080780	5086704	FALSE	NA	FALSE	NA	2.47	0	0	0	0	25	1	0	1	1	2	2	0	1	0	1	0	0	0	0	0	6	2	4	6	5	5	8	15	12	12	0	24	27
160	160	GRMZM2G165422	---	---	---	Protein kinase superfamily protein /// Protein kinase superfamily protein;(source:Araport11)	Putative receptor-like protein kinase	Receptor-like protein kinase THESEUS 1	1	5238057	5241101	FALSE	NA	FALSE	NA	2.46	0	0	0	0	57	0	0	0	1	0	0	0	0	4	1	0	0	0	0	0	9	6	8	12	9	13	8	15	9	13	0	21	28
161	161	GRMZM2G465680	---	---	---	---	---	---	1	5241949	5243450	FALSE	NA	FALSE	NA	2.46	0	0	0	0	4	0	0	0	0	0	0	0	0	0	0	0	0	0	0	0	1	0	0	0	0	2	0	0	0	3	0	2	8
162	162	GRMZM5G838828	---	---	---	---	---	---	1	5241988	5243331	FALSE	NA	FALSE	NA	2.46	0	0	0	0	26	0	0	0	0	0	0	0	0	0	0	0	0	0	0	0	0	0	0	0	0	1	0	0	0	1	1	1	1
163	163	GRMZM2G165362	---	---	---	---	---	---	1	5258032	5259993	FALSE	NA	FALSE	NA	2.46	0	0	0	0	0	0	0	0	0	0	0	0	0	0	0	0	0	0	0	0	0	0	0	0	0	0	0	0	0	0	0	0	0
164	164	GRMZM2G119736	---	---	---	fringe-related protein /// AT4G00300 has been split into two loci based on new cDNA evidence provided by Aleksander Riise Hansen of University of Copenhagen: AT4G00300.2 becomes AT4G00300.1; a new locus AT4G00295 is created. See comments field for AT4G00295 annotation. /// receptor-like kinase;(source:Araport11)	Kinase family protein	Non-specific serine/threonine protein kinase	1	5319578	5321574	FALSE	NA	FALSE	NA	2.45	0	0	0	0	51	0	0	3	5	0	0	0	0	4	0	2	4	4	4	3	27	33	36	41	43	24	24	27	26	34	4	61	41
165	165	GRMZM2G552966	---	---	---	---	---	---	1	5330505	5331254	FALSE	NA	FALSE	NA	2.45	0	0	0	0	21	0	0	0	0	0	0	0	0	0	0	0	0	0	0	0	0	1	1	0	2	2	0	2	0	2	0	8	8
166	166	GRMZM2G119494	---	cdo1081a	---	Pectin lyase-like superfamily protein /// Pectin lyase-like superfamily protein;(source:Araport11)	Glycoside hydrolase family 28 family protein	Glycoside hydrolase	1	5338770	5342488	FALSE	NA	FALSE	NA	2.45	0	0	0	0	47	1	0	1	1	0	0	0	0	0	1	3	3	4	1	2	29	37	40	19	28	15	23	27	26	28	4	50	49
167	167	GRMZM2G119471	---	---	---	Ribosomal L5P family protein /// Ribosomal L5P family protein;(source:Araport11)	50S ribosomal protein L5	Mitochondrial/chloroplast ribosomal protein L5/L7	1	5341114	5343424	FALSE	NA	FALSE	NA	2.44	0	0	0	0	8	1	0	1	1	1	0	0	1	2	2	0	0	0	0	0	3	3	3	3	4	10	6	6	10	13	0	9	20
168	168	GRMZM2G090051	---	hyd6	hydroxylase6	beta-hydroxylase 1 /// Converts beta-carotene to zeaxanthin via cryptoxanthin. /// beta-hydroxylase 1;(source:Araport11)	Beta-carotene hydroxylase	---	1	5373808	5376230	FALSE	NA	FALSE	NA	2.44	0	0	0	0	17	0	3	4	0	3	0	0	0	0	0	1	0	1	2	2	1	4	9	4	2	0	0	0	0	0	6	23	3
169	169	GRMZM2G089976	---	---	---	D111/G-patch domain-containing protein /// D111/G-patch domain-containing protein;(source:Araport11)	D111/G-patch domain-containing family protein	G-patch domain	1	5380427	5387724	FALSE	NA	FALSE	NA	2.44	0	0	0	0	30	0	0	0	1	2	0	0	0	3	6	2	2	2	2	2	20	29	30	24	25	22	30	30	25	26	2	31	36
170	170	GRMZM2G089860	---	---	---	Diacylglycerol kinase family protein /// Encodes a putative sphingosine kinase (SphK) containing the five conserved domains (C1-C5) previously identified in SphKs. /// Diacylglycerol kinase family protein;(source:Araport11)	---	Sphingoid long-chain bases kinase	1	5390620	5398053	FALSE	NA	FALSE	NA	2.43	0	0	0	0	22	0	0	0	0	0	0	0	0	0	0	0	0	0	0	0	0	0	0	0	0	1	0	0	0	0	0	0	1
171	171	GRMZM2G176604	---	umc1292	---	Protein kinase superfamily protein /// Protein kinase superfamily protein;(source:Araport11)	Kinase family protein	BRASSINOSTEROID INSENSITIVE 1-associated receptor kinase 1	1	5401254	5405109	FALSE	NA	FALSE	NA	2.43	0	0	0	0	1	0	0	0	0	0	0	0	0	0	0	0	0	0	0	0	0	0	0	0	0	0	0	0	0	0	0	0	0
172	172	GRMZM2G176585	---	---	---	Encodes a substrate receptor for CRL4-CDD complexes that provides substrate specificity for CRL4 by interacting with ubiquitination targets. By its interaction and regulation of levels of PYL8 through proteasomal degradation, it negatively regulates ABA-mediated developmental responses, including inhibition of seed germination, seedling establishment, and root growth /// DET1 complexing ubiquitin…	Expressed protein	Putative monoacyl phosphatidylinositol tetramannoside-binding LpqW	1	5406289	5410460	FALSE	NA	FALSE	NA	2.43	0	0	0	0	0	0	0	0	0	0	0	0	0	0	0	0	0	0	0	0	0	0	0	0	0	0	0	0	0	0	0	0	0
173	173	GRMZM2G176558	---	---	---	CBS domain-containing protein with a domain of unknown function (DUF21) /// methyltransferase, putative (DUF21);(source:Araport11)	CBS domain-containing protein, putative, expressed	Putative gliding motility-associated protein GldE	1	5428401	5433218	FALSE	NA	FALSE	NA	2.43	0	0	0	0	17	0	0	0	0	0	1	0	1	0	2	1	1	1	0	0	10	11	11	8	10	19	21	22	20	24	1	18	38
174	174	GRMZM2G176548	---	---	---	---	---	---	1	5434823	5436653	FALSE	NA	FALSE	NA	2.42	0	0	0	0	12	0	0	0	0	0	1	0	0	0	0	0	0	0	0	0	1	0	2	1	3	0	2	4	5	4	0	7	11
175	175	GRMZM2G476107	---	---	---	NAD(P)-binding Rossmann-fold superfamily protein /// Encodes a homolog of human CtBP. Mutant has longer and thicker leaves than wild type. Involved in controlling polar cell expansion in the leaf width direction. It has been shown to localize to cytosolic stress granules and is involved in their formation. /// NAD(P)-binding Rossmann-fold superfamily protein;(source:Araport11)	Putative C-terminal binding protein	---	1	5438291	5444977	FALSE	NA	FALSE	NA	2.42	0	0	0	0	15	0	0	0	0	0	0	0	0	0	0	0	0	0	0	0	0	0	0	0	0	1	0	0	0	1	0	0	2
176	176	GRMZM2G176521	---	---	---	S-adenosyl-L-methionine-dependent methyltransferases superfamily protein /// S-adenosyl-L-methionine-dependent methyltransferases superfamily protein;(source:Araport11)	Methyltransferase (Fragment)	S-adenosyl-L-methionine-dependent methyltransferase domain-containing protein (Fragment)	1	5446959	5450305	FALSE	NA	FALSE	NA	2.42	0	0	0	0	5	0	0	0	0	0	4	0	0	4	4	0	0	0	0	0	7	4	6	9	11	10	5	9	13	9	0	14	23
177	177	GRMZM2G055737	---	ofp1	OVATE-transcription factor 1	ovate family protein 6 /// ovate family protein 6;(source:Araport11)	Uncharacterized plant-specific domain TIGR01568 family protein, expressed	OFP transcription factor	1	5511015	5512341	FALSE	NA	FALSE	NA	2.4	0	0	0	0	2	0	2	3	1	1	0	0	2	0	0	0	0	0	0	0	0	0	3	1	2	1	2	3	4	4	0	15	12
178	178	GRMZM2G055704	---	GRMZM2G055704	---	---	Heavy metal-associated domain containing protein, expressed	Heavy metal-associated domain containing protein, expressed	1	5524395	5526067	FALSE	NA	FALSE	NA	2.4	0	0	0	0	56	0	0	0	0	0	0	0	0	0	0	0	0	0	0	0	1	2	4	1	0	5	4	7	6	4	0	6	16
179	179	GRMZM2G055575	---	---	---	CBL-interacting protein kinase 9 /// Encodes a CBL-interacting protein kinase with similarity to SOS2 /// CBL-interacting protein kinase 9;(source:Araport11)	Non-specific serine/threonine protein kinase (2.7.11.1)	CBL-interacting serine/threonine-protein kinase	1	5531757	5536441	FALSE	NA	FALSE	NA	2.4	0	0	0	0	22	0	0	0	0	0	0	2	2	0	3	0	0	0	0	0	10	10	10	12	15	15	14	16	20	24	0	20	37
180	180	GRMZM2G177508	---	pba1	PBA1 homolog1	CURVATURE THYLAKOID 1A-like protein;(source:Araport11)	Calmodulin 2 family protein	Cyanobacterial aminoacyl-tRNA synthetase	1	5582721	5584189	FALSE	NA	FALSE	NA	2.38	0	0	0	0	4	0	0	0	2	1	1	0	1	2	3	0	0	0	0	0	5	4	4	5	3	3	1	2	4	3	0	9	14
181	181	GRMZM2G325462	---	---	---	---	---	---	1	5622199	5623139	FALSE	NA	FALSE	NA	2.36	0	0	0	0	16	1	0	0	0	0	2	0	1	0	0	0	0	0	0	0	2	0	2	1	2	2	1	3	1	1	0	7	9
182	182	GRMZM2G025552	---	---	---	cell growth defect protein;(source:Araport11)	---	Xylanolytic transcriptional activator xlnR like	1	5625359	5627752	FALSE	NA	FALSE	NA	2.36	0	0	0	0	9	0	0	0	0	0	0	0	0	0	0	0	0	0	0	0	1	5	5	4	1	3	10	10	6	4	0	5	10
183	183	GRMZM2G025642	NAC	nactf33	NAC-transcription factor 33	vascular related NAC-domain protein 1 /// Encodes a NAC-domain transcription factor that is expressed in developing vessels and protoxylem. Along with other members of this family, VND1 appears to regulate the development of genes required for secondary cell wall biosynthesis. /// vascular related NAC-domain protein 1;(source:Araport11)	SWN1	NAC domain class transcription factor	1	5629470	5636419	FALSE	NA	FALSE	NA	2.36	0	0	0	0	15	0	0	0	1	2	0	1	1	2	2	0	0	0	0	0	1	3	6	5	3	5	7	13	10	5	0	10	22
184	184	AC217946.3_FG005	---	---	---	---	---	---	1	5649338	5652073	FALSE	NA	FALSE	NA	2.35	0	0	0	0	12	0	0	0	0	0	0	0	0	0	0	4	1	1	0	1	11	6	6	3	4	10	2	2	1	1	7	39	18
185	185	GRMZM2G319022	---	---	---	RING/FYVE/PHD zinc finger superfamily protein /// RING/FYVE/PHD zinc finger superfamily protein;(source:Araport11)	ELM2 domain-containing family protein	Phd and ring finger domain-containing protein 1	1	5713200	5734294	FALSE	NA	FALSE	NA	2.32	0	0	0	0	27	0	0	0	0	0	0	2	2	2	3	0	0	0	0	0	38	38	38	39	39	34	34	34	34	33	0	43	41
186	186	GRMZM2G428184	bZIP	bzip114	bZIP-transcription factor 114	Basic-leucine zipper (bZIP) transcription factor family protein. Mutants show defects in growth and development of reproductive structures. /// Basic-leucine zipper (bZIP) transcription factor family protein;(source:Araport11)	Putative transcription factor	Basic leucine zipper proein	1	5738361	5741644	FALSE	NA	FALSE	NA	2.31	0	0	0	0	26	1	1	5	0	2	0	0	3	2	1	0	0	0	0	0	5	1	8	7	4	10	7	9	13	6	0	23	23
187	187	GRMZM2G129243	---	fha1	FHA-transcription factor 1	SMAD/FHA domain-containing protein /// SMAD/FHA domain-containing protein;(source:Araport11)	---	FHA domain containing protein, expressed	1	5741207	5746550	FALSE	NA	FALSE	NA	2.31	0	0	0	0	14	0	0	0	4	4	0	1	1	2	1	0	0	0	0	0	58	46	49	33	44	54	51	52	43	45	0	69	70
188	188	GRMZM2G371137	---	---	---	Leucine-rich repeat protein kinase family protein /// Leucine-rich repeat protein kinase family protein;(source:Araport11)	Leucine-rich repeat transmembrane protein kinase	Tyrosine-protein kinase	1	5803454	5808250	FALSE	NA	FALSE	NA	2.28	0	0	0	0	52	3	2	2	2	3	1	0	0	0	2	0	0	0	0	0	22	25	30	31	30	35	41	49	55	47	0	53	78
189	189	GRMZM2G040158	---	---	---	K+ efflux antiporter 5 /// member of Putative potassium proton antiporter family /// K+ efflux antiporter 5;(source:Araport11)	Putative potassium/proton antiporter-like protein	Glutathione-regulated potassium-efflux system protein kefB	1	5813938	5826524	FALSE	NA	FALSE	NA	2.28	0	0	0	0	33	0	0	0	0	1	0	0	0	2	1	2	2	3	2	2	13	30	33	22	24	42	67	71	45	54	4	59	113
190	190	GRMZM2G105571	---	---	---	ADP/ATP carrier 3 /// Encodes a mitochondrial ADP/ATP carrier protein. Shown in heterologous systems to be located in the plasma membrane. Has comparable affinity for ADP and ATP (in E.coli). /// ADP/ATP carrier 3;(source:Araport11)	ADP/ATP CARRIER 3 family protein	Endoplasmic reticulum-adenine nucleotide transporter	1	5867062	5870869	FALSE	NA	FALSE	NA	2.25	0	0	0	0	9	0	0	0	0	0	1	1	1	2	0	1	1	1	1	1	27	29	30	28	31	36	35	40	29	36	1	31	42
191	191	GRMZM2G065718	---	---	---	FASCICLIN-like arabinogalactan-protein 10 /// FASCICLIN-like arabinogalactan-protein 10;(source:Araport11)	Fasciclin-like arabinogalactan protein 8	Fasciclin-like arabinogalactan protein 8	1	5946643	5948328	FALSE	NA	FALSE	NA	2.21	0	0	0	0	20	0	0	0	0	0	1	0	0	0	1	0	0	0	0	0	2	2	7	5	2	1	2	4	4	5	0	9	8
192	192	GRMZM2G180951	---	---	---	glucan synthase-like 12 /// encodes a gene similar to callose synthase /// glucan synthase-like 12;(source:Araport11)	1,3-beta-glucan synthase component family protein, expressed (Putative glucan synthase)	Callose synthase 3	1	5980938	6001059	FALSE	NA	FALSE	NA	2.19	0	0	0	0	71	0	0	0	0	0	0	2	2	0	2	0	0	0	0	0	9	9	11	11	11	20	20	31	29	29	0	11	35
193	193	GRMZM2G057778	---	---	---	glucan synthase-like 3 /// encodes a protein similar to callose synthase /// glucan synthase-like 3;(source:Araport11)	1,3-beta-glucan synthase component family protein, expressed (Putative glucan synthase)	---	1	6012083	6030032	FALSE	NA	FALSE	NA	2.18	0	0	0	0	61	0	0	0	0	0	0	0	1	0	0	0	0	0	0	0	2	2	2	2	2	8	7	10	11	11	0	2	12
194	194	GRMZM2G341918	---	---	---	glucan synthase-like 12 /// encodes a gene similar to callose synthase /// glucan synthase-like 12;(source:Araport11)	Glycosyl transferase family 48 protein, putative, expressed	---	1	6067323	6077435	FALSE	NA	FALSE	NA	2.15	0	0	0	0	66	0	0	0	0	0	0	0	0	0	0	0	0	0	0	0	0	0	6	6	6	9	6	12	12	12	0	6	15
195	195	GRMZM2G086707	---	---	---	---	---	---	1	6117564	6119220	FALSE	NA	FALSE	NA	2.13	0	0	0	0	0	0	0	0	0	0	0	0	0	0	0	0	0	0	0	0	3	0	0	1	1	0	0	0	0	0	1	9	1
196	196	GRMZM2G448701	---	umc1041	---	---	---	---	1	6148853	6149887	FALSE	NA	FALSE	NA	2.12	0	0	0	0	89	0	0	0	0	0	0	0	1	0	0	0	0	0	0	0	0	0	0	0	0	4	3	5	5	8	0	2	12
197	197	GRMZM2G143588	---	---	---	DNA polymerase delta small subunit /// DNA polymerase delta small subunit;(source:Araport11)	DNA polymerase delta small subunit-related family protein	DNA polymerase delta small subunit like	1	6164241	6168759	FALSE	NA	FALSE	NA	2.11	0	0	0	0	25	0	0	0	0	0	0	0	0	0	0	3	2	3	3	3	28	31	31	32	31	67	63	64	63	74	3	34	80
198	198	GRMZM2G032852	---	---	---	Calcium-dependent protein kinase family protein /// Encodes calcium dependent protein kinase 6 (CPK6), a member of the Arabidopsis CDPK gene family. CDPKs contain an intrinsic Ca2+-activation domain with four EF hand Ca2+-binding sites. CDPKs protein kinases have been proposed to function in multiple plant signal transduction pathways downstream of [Ca2+]cyt elevations, thus transducing various p…	Calcium-dependent protein kinase, isoform 11, putative, expressed	Calcium-dependent protein kinase	1	6187339	6192559	FALSE	NA	FALSE	NA	2.1	0	0	0	0	38	0	0	0	1	2	1	0	1	3	5	2	1	1	2	2	43	41	42	45	45	72	74	76	75	77	2	53	107
199	199	GRMZM2G321053	---	---	---	glycerol kinase;(source:Araport11)	Expressed protein (cDNA clone:001-021-A07, full insert sequence) (cDNA clone:J013071G07, full insert sequence)	Glycerol kinase	1	6191870	6194809	FALSE	NA	FALSE	NA	2.1	0	0	0	0	5	0	0	1	1	0	1	0	0	1	0	0	0	0	0	0	13	4	11	6	5	13	6	17	13	10	0	19	26
200	200	GRMZM2G321041	---	---	---	RING/U-box superfamily protein /// RING/U-box superfamily protein;(source:Araport11)	Zinc finger family protein	Zinc finger, RING-type	1	6211041	6212064	FALSE	NA	FALSE	NA	2.09	0	0	0	0	48	2	0	2	0	0	0	0	0	0	0	0	0	0	0	0	1	10	10	2	10	0	6	6	2	7	0	20	12
201	201	GRMZM2G032409	---	---	---	Ribophorin I /// Ribophorin I;(source:Araport11)	Dolichyl-diphosphooligosaccharide--protein glycosyltransferase subunit 1 (2.4.99.18)	Dolichyl-diphosphooligosaccharide--protein glycosyltransferase subunit 1	1	6213706	6218397	FALSE	NA	FALSE	NA	2.09	0	0	0	0	16	0	1	2	0	3	0	3	5	2	3	0	0	0	0	0	17	14	21	19	18	19	24	28	21	20	0	38	46
202	202	GRMZM2G032219	---	mlo1	barley mlo defense gene homolog1	Seven transmembrane MLO family protein /// A member of a large family of seven-transmembrane domain proteins specific to plants, homologs of the barley mildew resistance locus o (MLO) protein. The Arabidopsis genome contains 15 genes encoding MLO proteins, with localization in plasma membrane. Phylogenetic analysis revealed four clades of closely-related AtMLO genes. ATMLO6 belongs to the clade I…	MLO-like protein	---	1	6227483	6231125	FALSE	NA	FALSE	NA	2.08	0	0	0	0	50	1	1	2	3	3	1	1	2	4	3	0	0	0	0	0	3	6	8	7	7	15	15	23	25	17	0	17	40
203	203	GRMZM2G031859	---	---	---	ribonuclease II family protein /// ribonuclease II family protein;(source:Araport11)	EST AU068209(C12438 corresponds to a region of the predicted gene)	Exosome complex exonuclease exoribonuclease	1	6236638	6246244	FALSE	NA	FALSE	NA	2.08	0	0	0	0	6	0	0	0	0	0	1	0	0	1	2	0	0	0	1	1	13	15	15	9	11	38	49	58	46	56	1	23	72
204	204	GRMZM5G826824	---	hyd8	hydroxylase8	beta-hydroxylase 1 /// Converts beta-carotene to zeaxanthin via cryptoxanthin. /// beta-hydroxylase 1;(source:Araport11)	Beta-carotene hydroxylase	Beta-carotene hydroxylase	1	6347072	6348308	FALSE	NA	FALSE	NA	2.04	0	0	0	0	0	0	0	0	0	0	0	0	0	0	0	0	0	0	0	0	0	0	0	0	0	0	0	0	0	0	0	0	0
205	205	GRMZM5G812553	---	---	---	Diacylglycerol kinase family protein /// Encodes a putative sphingosine kinase (SphK) containing the five conserved domains (C1-C5) previously identified in SphKs. /// Diacylglycerol kinase family protein;(source:Araport11)	---	Sphingoid long-chain bases kinase	1	6348946	6355363	FALSE	NA	FALSE	NA	2.03	0	0	0	0	0	0	0	0	0	0	0	0	0	0	0	0	0	0	0	0	0	0	0	0	0	0	0	0	0	0	0	0	0
206	206	GRMZM2G014366	---	---	---	Protein kinase superfamily protein /// Protein kinase superfamily protein;(source:Araport11)	Kinase family protein	BRASSINOSTEROID INSENSITIVE 1-associated receptor kinase 1	1	6358121	6361986	FALSE	NA	FALSE	NA	2.03	0	0	0	0	0	0	0	0	0	0	0	0	0	0	0	0	0	0	0	0	0	0	0	0	0	0	0	0	0	0	0	0	0
207	207	GRMZM5G899119	---	---	---	Encodes a substrate receptor for CRL4-CDD complexes that provides substrate specificity for CRL4 by interacting with ubiquitination targets. By its interaction and regulation of levels of PYL8 through proteasomal degradation, it negatively regulates ABA-mediated developmental responses, including inhibition of seed germination, seedling establishment, and root growth /// DET1 complexing ubiquitin…	Expressed protein	Putative monoacyl phosphatidylinositol tetramannoside-binding LpqW	1	6363156	6367315	FALSE	NA	FALSE	NA	2.03	0	0	0	0	0	0	0	0	0	0	0	0	0	0	0	0	0	0	0	0	0	0	0	0	0	0	0	0	0	0	0	0	0
208	208	GRMZM2G013730	---	---	---	---	---	---	1	6374691	6375106	FALSE	NA	FALSE	NA	2.03	0	0	0	0	0	0	0	0	0	0	0	0	0	0	0	0	0	0	0	0	0	0	0	0	0	0	0	0	0	0	0	0	0
209	209	GRMZM5G881029	---	---	---	CBS domain-containing protein with a domain of unknown function (DUF21) /// methyltransferase, putative (DUF21);(source:Araport11)	CBS domain-containing protein, putative, expressed	---	1	6379438	6383153	FALSE	NA	FALSE	NA	2.02	0	0	0	0	0	0	0	0	0	0	0	0	0	0	0	0	0	0	0	0	0	0	0	0	0	0	0	0	0	0	0	0	0
210	210	GRMZM2G022907	---	---	---	---	---	---	1	6384551	6384965	FALSE	NA	FALSE	NA	2.02	0	0	0	0	0	0	0	0	0	0	0	0	0	0	0	0	0	0	0	0	0	0	0	0	0	0	0	0	0	0	0	0	0
211	211	GRMZM5G841360	---	---	---	NAD(P)-binding Rossmann-fold superfamily protein /// Encodes a homolog of human CtBP. Mutant has longer and thicker leaves than wild type. Involved in controlling polar cell expansion in the leaf width direction. It has been shown to localize to cytosolic stress granules and is involved in their formation. /// NAD(P)-binding Rossmann-fold superfamily protein;(source:Araport11)	Putative C-terminal binding protein	C-terminal binding protein like	1	6387088	6392531	FALSE	NA	FALSE	NA	2.02	0	0	0	0	0	0	0	0	0	0	0	0	0	0	0	0	0	0	0	0	0	0	0	0	0	0	0	0	0	0	0	0	0
212	212	GRMZM5G845611	---	gpb1	glyceraldehyde phosphate dehydrogenase B1	glyceraldehyde-3-phosphate dehydrogenase B subunit /// Encodes chloroplast localized glyceraldehyde-3-phosphate dehydrogenase that can use both NADH and NADPH to reduce 1,3-diphosphate glycerate. It forms A2B2 heterotetramers with GapA forms of the GADPH enzyme. These complexes are active in the light under reducing conditions, but show reduced NADPH-dependent activity in response to oxidized thi…	Glyceraldehyde-3-phosphate dehydrogenase (1.2.1.-)	Glyceraldehyde-3-phosphate dehydrogenase B, chloroplastic	1	6404117	6406779	FALSE	NA	FALSE	NA	2.01	0	0	0	0	8	0	0	0	0	1	0	1	2	0	1	0	0	0	0	0	0	1	1	1	0	10	5	11	17	12	0	4	25
213	213	zma-MIR528a	---	---	---	---	---	---	1	6409248	6409370	FALSE	NA	FALSE	NA	2.01	0	0	0	0	0	0	0	0	0	0	0	0	0	0	0	0	0	0	0	0	0	0	0	0	0	0	0	0	0	0	0	0	0
214	214	GRMZM2G008064	---	---	---	Nucleotide-diphospho-sugar transferase family protein /// Nucleotide-diphospho-sugar transferase family protein;(source:Araport11)	Glycosyltransferase (2.4.2.-)	Nucleotide-diphospho-sugar transferase	1	6416355	6419430	FALSE	NA	FALSE	NA	2.01	0	0	0	0	33	1	0	0	1	2	0	0	0	0	0	1	0	0	1	0	4	1	3	4	1	5	5	6	2	6	1	10	11
215	215	GRMZM2G008122	---	---	---	H(+)-ATPase 3 /// member of Plasma membrane H+-ATPase family /// H[+]-ATPase 3;(source:Araport11)	Plasma membrane ATPase (3.6.3.6)	Plasma membrane ATPase	1	6423819	6428517	FALSE	NA	FALSE	NA	2.01	0	0	0	0	13	0	0	2	0	0	2	3	5	5	5	0	0	0	0	0	6	8	10	4	7	43	37	38	34	45	0	14	75
216	216	GRMZM5G857724	---	---	---	---	---	---	1	6426804	6427172	FALSE	NA	FALSE	NA	2.01	0	0	0	0	0	0	0	0	1	0	0	0	0	0	0	0	0	0	0	0	1	1	1	1	1	0	0	0	0	0	0	2	0
217	217	GRMZM5G887276	G2-like	glk48	G2-like-transcription factor 48	Myb-like DNA-binding domain protein;(source:Araport11)	Myb-like DNA-binding domain, SHAQKYF class family protein	Putative Myb family transcription factor	1	6525346	6530541	FALSE	NA	FALSE	NA	1.97	0	0	0	0	36	0	1	2	3	3	0	0	1	2	1	3	3	3	1	1	11	8	9	9	8	13	10	13	13	16	3	27	30
218	218	GRMZM2G137312	---	nad4	NADH-ubiquinone oxidoreductase B18 subunit4	NADH-ubiquinone oxidoreductase B18 subunit, putative /// NADH-ubiquinone oxidoreductase B18 subunit;(source:Araport11)	NADH-ubiquinone oxidoreductase B18 subunit family protein, expressed (cDNA clone:001-030-H06, full insert sequence)	NADH dehydrogenase [ubiquinone] 1 beta subcomplex subunit like	1	6540564	6544389	FALSE	NA	FALSE	NA	1.96	0	0	0	0	32	0	0	0	0	0	0	0	0	1	0	0	0	0	0	0	0	0	0	1	0	3	3	6	4	1	0	1	7
219	219	GRMZM2G137367	---	iaa1	Aux/IAA-transcription factor 1	TatD related DNase /// TatD related DNase;(source:Araport11)	TatD-related deoxyribonuclease family protein	---	1	6550506	6561486	FALSE	NA	FALSE	NA	1.96	0	0	0	0	7	0	0	0	1	0	0	0	0	0	0	10	8	10	4	8	29	40	52	16	55	19	24	33	6	35	15	85	57
220	220	GRMZM2G137374	bHLH	bhlh49	bHLH-transcription factor 49	basic helix-loop-helix (bHLH) DNA-binding superfamily protein /// basic helix-loop-helix (bHLH) DNA-binding superfamily protein;(source:Araport11)	Helix-loop-helix DNA-binding domain containing protein	Helix-loop-helix DNA-binding domain containing protein	1	6562587	6564261	FALSE	NA	FALSE	NA	1.96	0	0	0	0	28	0	0	0	0	1	0	0	0	0	1	0	0	0	0	0	2	3	3	7	7	1	4	4	2	3	0	9	6
221	221	GRMZM2G137380	bHLH	bhlh50	bHLH-transcription factor 50	brassinosteroid-6-oxidase 1 /// Encodes a polypeptide involved in the C-6 oxidation of brassinosteroids. Heterologous expression of the protein in yeast conferred the ability to catalyze multiple reactions in which the C-6 position of 6-deoxocastasterone, 6-deoxotyphasterol, 3-dehydro-6-deoxoteasterone and 6-deoxoteasterone are oxidized. /// brassinosteroid-6-oxidase 1;(source:Araport11)	Brassinosteroid-6-oxidase	---	1	6567359	6573560	FALSE	NA	FALSE	NA	1.95	0	0	0	0	3	0	0	0	0	0	0	1	1	0	0	3	1	1	1	2	9	3	6	3	8	7	2	3	2	6	4	41	23
222	222	GRMZM2G092813	---	---	---	acyl activating enzyme 12 /// acyl activating enzyme 12;(source:Araport11)	AMP-dependent synthetase and ligase family protein	Medium-chain-fatty-acid--CoA ligase	1	6776411	6778457	FALSE	NA	FALSE	NA	1.89	0	0	0	0	10	0	0	0	0	0	0	0	2	0	0	0	0	2	0	0	9	1	20	8	6	10	2	19	11	11	2	35	38
223	223	GRMZM2G392863	---	fsgt1	flower-specific gamma-thionin1	low-molecular-weight cysteine-rich 69 /// Predicted to encode a PR (pathogenesis-related) protein. Belongs to the plant defensin (PDF) family with the following members: At1g75830/PDF1.1, At5g44420/PDF1.2a, At2g26020/PDF1.2b, At5g44430/PDF1.2c, At2g26010/PDF1.3, At1g19610/PDF1.4, At1g55010/PDF1.5, At2g02120/PDF2.1, At2g02100/PDF2.2, At2g02130/PDF2.3, At1g61070/PDF2.4, At5g63660/PDF2.5, At2g02140/…	Defensin protein	Flower-specific gamma-thionin	1	6802700	6803523	FALSE	NA	FALSE	NA	1.88	0	0	0	0	5	0	0	0	1	0	0	0	1	0	0	0	0	0	0	0	0	0	0	0	0	1	2	3	3	3	0	1	6
224	224	GRMZM2G092916	---	---	---	TATA binding protein 2 /// TATA-box binding protein. Required for basal transcription. Acts facilitating the recruitment of TFIID to the promoter, which together with the RNA polymerase form the preinitiation complex. /// TATA binding protein 2;(source:Araport11)	TATA-box binding family protein	TATA box binding protein associated factor	1	6826051	6827994	FALSE	NA	FALSE	NA	1.87	0	0	0	0	84	0	1	3	1	1	0	0	1	1	2	0	0	0	0	0	16	7	13	10	12	7	1	2	11	8	0	26	16
225	225	GRMZM2G092923	---	---	---	adenosine kinase /// encodes adenylate kinase that is located in the chloroplast involved in the coordination of metabolism and growth /// adenosine kinase;(source:Araport11)	Adenylate kinase 6 (2.7.4.3) (Fragment)	Adenylate kinase 1 chloroplastic	1	6830771	6834085	FALSE	NA	FALSE	NA	1.87	0	0	0	0	29	0	0	0	0	3	0	0	0	0	2	0	0	0	0	0	5	3	5	3	4	11	2	4	7	12	1	8	23
226	226	GRMZM2G392956	---	---	---	Calcium-binding EF hand family protein /// Calcium-binding EF hand family protein;(source:Araport11)	Calcium-binding EF hand family protein	Isoform 2 of eh domain-containing protein 2	1	6834737	6845524	FALSE	NA	FALSE	NA	1.87	0	0	0	0	40	0	0	6	5	4	0	0	2	1	0	0	0	0	0	0	29	24	26	30	29	31	29	31	25	36	0	41	44
227	227	GRMZM2G089056	---	php20537b	---	RB1-inducible coiled-coil protein;(source:Araport11)	Expressed protein	---	1	6914659	6919235	FALSE	NA	FALSE	NA	1.85	0	0	0	1	34	1	2	2	2	1	1	1	1	2	1	2	0	1	0	1	6	6	6	4	6	19	18	24	13	21	2	15	33
228	228	GRMZM2G089092	---	---	---	Expressed protein /// Expressed protein;(source:Araport11)	Expressed protein	Nucleoside-triphosphate phosphatase	1	6922162	6925587	FALSE	NA	FALSE	NA	1.85	0	0	0	0	26	0	0	2	1	0	0	0	2	2	3	2	1	1	1	2	9	10	10	5	10	14	11	11	9	12	2	15	25
229	229	GRMZM2G020548	---	bnlg1014	---	DNA-binding bromodomain-containing protein /// DNA-binding bromodomain-containing protein;(source:Araport11)	Bromodomain containing protein, expressed	DNA-binding bromodomain-containing protein	1	7034342	7040091	FALSE	NA	FALSE	NA	1.82	0	0	0	0	88	0	4	5	6	6	0	9	9	9	11	1	1	1	1	1	22	23	25	26	32	25	22	25	23	27	1	44	46
230	230	GRMZM2G409997	---	---	---	Tetratricopeptide repeat (TPR)-like superfamily protein /// Encodes an atypical PPR-DYW protein containing five predicted PPR domains and a C-terminal DYW domain separated by an amino acid sequence that do not clearly correspond to an E domain. It is expressed in both the mitochondrion and chloroplast and is also involved in RNA editing in the mitochondrion and chloroplast as a core member of E+-…	---	---	1	7055980	7063414	FALSE	NA	FALSE	NA	1.82	0	0	0	0	12	0	0	1	0	0	0	0	1	0	0	0	0	0	0	0	1	3	3	0	2	0	1	1	0	2	0	7	3
231	231	GRMZM2G109566	---	---	---	Protein kinase superfamily protein /// Protein kinase superfamily protein;(source:Araport11)	Serine/threonine-protein kinase PBS1	Serine/threonine protein kinase	1	7069663	7073822	FALSE	NA	FALSE	NA	1.82	0	0	0	0	26	0	0	1	0	0	2	1	3	2	2	1	1	1	0	0	12	9	9	11	10	8	16	19	18	18	1	18	40
232	232	GRMZM2G409976	---	---	---	Protein kinase superfamily protein /// Encodes a putative serine/threonine-specific protein kinase kin3. Protein is N-myristoylated. /// Protein kinase superfamily protein;(source:Araport11)	Serine/threonine-protein kinase Cx32, chloroplast, putative, expressed	Putative serine/threonine-protein kinase Cx32 chloroplastic	1	7078125	7080238	FALSE	NA	FALSE	NA	1.82	0	0	0	0	7	0	0	1	0	0	1	0	2	0	0	0	2	2	2	2	1	10	17	11	14	6	17	21	13	8	2	22	26
233	233	GRMZM2G109509	Nin-like	nlp7	NLP-transcription factor 7	Plant regulator RWP-RK family protein /// Plant regulator RWP-RK family protein;(source:Araport11)	NIN-like protein 1	NIN transcription factor	1	7079807	7085736	FALSE	NA	FALSE	NA	1.82	0	0	0	0	7	0	0	0	0	0	1	0	3	1	0	0	3	3	2	0	38	65	66	35	48	76	111	118	76	77	3	66	122
234	234	AC191330.3_FG001	---	---	---	---	---	---	1	7106941	7110013	FALSE	NA	FALSE	NA	1.81	0	0	0	0	2	0	0	0	0	0	0	0	0	0	0	2	1	2	0	1	35	38	39	12	11	35	28	31	4	5	4	69	64
235	235	GRMZM2G090568	---	cat2	catalase2	catalase 2 /// Encodes a peroxisomal catalase, highly expressed in bolts and leaves. mRNA expression patterns show circadian regulation with mRNA levels being high in the subjective early morning. Loss of function mutations have increased H2O2 levels and increased H2O2 sensitivity. Mutants accumulate more toxic ions yet show decreased sensitivity to Li+. This decreased sensitivity is most likely …	Catalase (1.11.1.6)	Chloroplast catalase	1	7153870	7156146	FALSE	NA	FALSE	NA	1.81	0	0	0	0	14	0	0	0	0	0	0	0	0	3	2	0	0	0	0	0	9	5	7	4	7	7	7	11	6	8	0	13	24
236	236	GRMZM2G090738	---	---	---	ribosomal protein L5 B /// Encodes a ribosomal protein RPL5B that is involved in ribosome biogenesis and plays a role in organ size control by promoting cell proliferation and preventing compensation in normal leaf development. /// ribosomal protein L5 B;(source:Araport11)	60S ribosomal protein L5 (cDNA clone:001-036-H05, full insert sequence)	Ribosomal protein L5 B isoform 1	1	7157856	7162079	FALSE	NA	FALSE	NA	1.81	0	0	0	0	8	0	0	0	1	1	0	0	0	0	1	1	1	1	1	1	11	13	15	15	11	22	23	25	25	19	1	16	31
237	237	GRMZM2G057158	---	---	---	ubiquitin family protein /// Encodes a ubiquitin receptor protein that specifically associates with PEX2 and PEX12. /// ubiquitin family protein;(source:Araport11)	Ubiquitin family protein, expressed	Plant ubiquilin	1	7186197	7191995	FALSE	NA	FALSE	NA	1.81	0	0	0	0	53	0	0	1	2	0	0	0	1	3	1	0	0	0	0	0	24	26	27	28	25	14	14	14	16	14	0	31	20
238	238	GRMZM2G040887	---	---	---	Polynucleotide adenylyltransferase family protein /// Encodes a bacterial-type poly(A) polymerase, AGS1. /// Polynucleotide adenylyltransferase family protein;(source:Araport11)	Polynucleotide adenylyltransferase family protein	tRNA nucleotidyltransferase (CCA-adding enzyme)	1	7237111	7257507	FALSE	NA	FALSE	NA	1.81	0	0	0	0	49	0	0	1	2	1	0	0	2	4	2	0	0	0	0	0	12	15	15	16	17	18	18	18	22	19	0	20	27
239	239	GRMZM2G132019	---	---	---	---	Calcium-binding protein	Calcium-binding EF-hand	1	7290520	7294785	FALSE	NA	FALSE	NA	1.81	0	0	0	0	5	0	0	0	0	0	0	0	1	0	0	1	1	1	1	1	2	3	3	3	3	4	4	4	6	6	1	4	7
240	240	GRMZM2G071349	---	---	---	---	---	---	1	7295695	7296464	FALSE	NA	FALSE	NA	1.82	0	0	0	0	5	0	0	0	0	0	0	0	0	0	0	0	0	0	0	0	0	0	1	1	0	5	3	4	2	3	0	2	6
241	241	GRMZM6G101378	---	---	---	NAD(P)H dehydrogenase (quinone)s /// Encodes a bimodular enzyme comprising an integral domain homologous to the catalytic subunit of mammalian vitamin K epoxide reductase (VKORC1, EC 1.1.4.1) that is fused to a soluble thioredoxin-like moiety. Using yeast microsomes as a recombinant system, it was shown that the VKORC1 domain of At4g35760 functions as a stringent naphthoquinone reductase, and tha…	Vitamin K epoxide reductase	Thiol-disulfide oxidoreductase LTO1	1	7296620	7297671	FALSE	NA	FALSE	NA	1.82	0	0	0	0	3	0	0	0	0	0	0	1	1	0	1	2	0	2	0	0	6	6	6	0	6	11	9	10	4	11	2	6	13
242	242	GRMZM2G007441	---	---	---	chloroplast signal recognition particle component (CAO) /// A component of the chloroplast signal recognition particle pathway that is involved in LHCP targeting. It is downregulated in response to high light. It recognizes the DPLG motif in Lhcb1. The mRNA is cell-to-cell mobile. /// chloroplast signal recognition particle component (CAO);(source:Araport11)	Chaos family protein	Chloroplast signal recognition particle component	1	7308073	7309722	FALSE	NA	FALSE	NA	1.82	0	0	0	0	55	0	0	0	1	1	0	1	1	1	1	0	0	0	0	0	2	2	5	3	6	4	0	4	4	13	0	12	21
243	243	GRMZM2G096020	---	---	---	OPC-8:0 CoA ligase1 /// OPC-8:0 CoA ligase1;(source:Araport11)	4-coumarate--CoA ligase family protein	AMP dependent CoA ligase	1	7336740	7343360	FALSE	NA	FALSE	NA	1.82	0	0	0	0	34	1	1	1	2	0	2	1	2	1	2	1	1	1	1	1	11	11	16	16	20	5	21	27	20	29	3	31	42
244	244	GRMZM2G095968	---	expa6	expansin-like6	expansin-like A1 /// member of EXPANSIN-LIKE. Naming convention from the Expansin Working Group (Kende et al, 2004. Plant Mol Bio) The mRNA is cell-to-cell mobile. /// expansin-like A1;(source:Araport11)	Expansin-like family protein	Expansin/pollen allergen	1	7353116	7355434	FALSE	NA	FALSE	NA	1.82	0	0	0	0	22	0	0	1	2	1	0	3	3	4	3	4	4	6	1	5	13	38	44	15	33	24	29	37	10	39	9	84	67
245	245	GRMZM2G399948	---	---	---	Arabidopsis protein of unknown function (DUF241) /// DUF241 domain protein (DUF241);(source:Araport11)	---	---	1	7384593	7385669	FALSE	NA	FALSE	NA	1.83	0	0	0	0	9	1	1	1	1	0	2	0	1	1	0	0	0	0	0	0	6	2	4	4	5	6	5	8	7	7	0	22	27
246	246	GRMZM2G099598	---	---	---	BR-signaling kinase 1 /// Encodes BR-signaling kinase 1 (BSK1), one of the three homologous BR-signaling kinases (BSK1, AT4G35230; BSK2, AT5G46570; BSK3, AT4G00710). Mediates signal transduction from receptor kinase BRI1 by functioning as the substrate of BRI1. Plasma membrane localized. /// BR-signaling kinase 1;(source:Araport11)	Kinase family protein	Brassinosteroid signaling kinase	1	7391605	7396327	FALSE	NA	FALSE	NA	1.83	0	0	0	0	9	0	0	0	0	0	1	1	3	3	2	0	0	0	0	0	1	0	3	2	3	5	4	7	9	8	0	9	26
247	247	GRMZM2G099454	---	---	---	basic chitinase /// encodes a basic chitinase involved in ethylene/jasmonic acid mediated signalling pathway during systemic acquired resistance based on expression analyses. /// basic chitinase;(source:Araport11)	Chitinase family protein	Basic endochitinase B	1	7398292	7402945	FALSE	NA	FALSE	NA	1.83	0	1	1	1	51	0	0	0	2	3	0	0	0	2	4	1	0	0	0	1	7	4	13	10	9	15	6	9	11	15	2	22	28
248	248	GRMZM2G092719	---	---	---	40s ribosomal protein SA /// acidic protein associated to 40S ribosomal subunit of ribosomes. Involved in polysome formation during active protein synthesis. Expressed in actively growing tissue. /// 40s ribosomal protein SA;(source:Araport11)	40S ribosomal protein SA	40S ribosomal protein SA	1	7451481	7453677	FALSE	NA	FALSE	NA	1.84	0	0	0	0	41	1	1	1	4	0	1	4	5	7	3	2	1	2	2	3	13	10	11	13	15	25	27	27	29	31	3	26	54
249	249	GRMZM2G059428	NAC	nactf53	NAC-transcription factor 53	NAC domain containing protein 36 /// Member of the NAC transcription factor family and more specifically, the ONAC022 subfamily. Involved in leaf and inflorescence stem morphogenesis. The mRNA is cell-to-cell mobile. /// NAC domain containing protein 36;(source:Araport11)	NAC domain protein NAC6 (NAC6 protein)	NAC domain-containing protein 35	1	7483453	7485519	FALSE	NA	FALSE	NA	1.85	0	0	0	0	20	0	1	2	2	3	1	2	2	0	3	0	0	0	0	0	4	3	5	7	10	10	13	15	18	18	0	18	32
250	250	GRMZM2G003538	---	---	---	---	Transposon protein, putative, CACTA, En/Spm sub-class	Transposon protein, putative, CACTA, En/Spm sub-class	1	7546184	7547374	FALSE	NA	FALSE	NA	1.86	0	0	0	0	3	0	0	0	0	0	0	0	0	0	0	0	0	0	0	0	1	0	0	0	0	0	0	0	0	0	0	1	0
251	251	GRMZM2G110345	---	---	---	inactive purple acid phosphatase-like protein;(source:Araport11)	Expressed protein	Protein RNA-directed DNA methylation like	1	7555923	7560929	FALSE	NA	FALSE	NA	1.86	0	0	0	0	43	0	1	1	1	3	0	3	3	1	3	3	3	3	3	2	4	8	8	9	8	8	10	10	20	22	3	17	34
252	252	GRMZM2G410991	---	---	---	lysm domain GPI-anchored protein 2 precursor /// Induction of chitin-responsive genes by chitin treatment is not blocked in the mutant. It contains a C-terminal GPI anchor signal and is an ortholog of OsCEBiP. /// lysm domain GPI-anchored protein 2 precursor;(source:Araport11)	Peptidoglycan-binding LysM domain-containing protein-like	Peptidoglycan-binding lysin domain	1	7561362	7564513	FALSE	NA	FALSE	NA	1.87	0	0	0	0	27	0	0	0	1	2	0	0	0	1	0	0	0	0	0	0	6	1	4	5	9	9	5	9	6	9	0	15	17
253	253	GRMZM2G110616	---	---	---	acyl activating enzyme 1 /// acyl activating enzyme 1;(source:Araport11)	Putative AMP-binding protein	Medium-chain-fatty-acid--CoA ligase	1	7563704	7565914	FALSE	NA	FALSE	NA	1.87	0	0	0	0	25	1	1	1	0	1	1	1	1	0	1	0	0	0	0	0	12	3	7	12	12	5	4	17	23	21	0	25	39
254	254	GRMZM2G465806	---	---	---	acyl activating enzyme 1 /// acyl activating enzyme 1;(source:Araport11)	AMP-dependent synthetase and ligase family protein, putative, expressed (Putative AMP-binding protein)	AMP-dependent synthetase/ligase	1	7592784	7597178	FALSE	NA	FALSE	NA	1.87	0	0	0	0	43	0	0	1	0	4	0	0	2	1	0	0	0	0	0	0	9	9	10	10	15	3	7	9	13	14	1	28	23
255	255	GRMZM2G048740	---	---	---	serine acetyltransferase 3;2 /// Encodes a cytosolic serine O-acetyltransferase involved in sulfur assimilation and cysteine biosynthesis. Expressed in the vascular system. Expression is induced in both roots and shoots under sulfur-starved conditions. /// serine acetyltransferase 3;(source:Araport11)	SERINE ACETYLTRANSFERASE-106 family protein	Serine O-acetyltransferase	1	7681771	7696208	FALSE	NA	FALSE	NA	1.9	0	0	0	0	59	0	0	0	0	0	0	0	0	0	1	0	0	0	0	0	2	1	1	2	2	15	14	14	14	15	0	2	20
256	256	GRMZM2G093286	---	---	---	cytochrome P450, family 78, subfamily A, polypeptide 6 /// Encodes a member of CYP78A cytochrome P450 monooxygenase protein family that is required in the sporophytic tissue of the mother plant to promote seed growth. /// cytochrome P450, family 78, subfamily A, polypeptide 6;(source:Araport11)	Cytochrome P450 78A3, putative (Putative cytochrome P450)	Cytochrome P450 monooxygenase	1	7709432	7711889	FALSE	NA	FALSE	NA	1.91	0	0	0	0	37	0	2	2	2	1	0	0	0	0	2	0	0	0	0	0	4	2	3	3	5	9	8	15	8	8	0	12	23
257	257	GRMZM2G119499	---	gst11	glutathione transferase11	---	Glutathione S-transferase GSTF14 (Fragment)	Glutathione S-transferase GST 11	1	7819661	7821095	FALSE	NA	FALSE	NA	1.96	0	0	0	0	0	4	0	0	1	0	2	0	0	2	0	1	3	4	2	3	15	37	58	25	45	1	8	13	7	9	5	69	18
258	258	GRMZM2G096269	---	gst12	glutathione S-transferase12	glutathione S-transferase phi 8 /// Encodes glutathione transferase belonging to the phi class of GSTs. Naming convention according to Wagner et al. (2002). /// glutathione S-transferase phi 8;(source:Araport11)	Glutathione S-transferase, C-terminal domain containing protein, expressed	Glutathione S-transferase Phi class	1	7854954	7856758	FALSE	NA	FALSE	NA	1.97	0	0	0	0	5	0	0	0	0	0	0	0	0	2	0	0	0	0	0	0	2	2	5	6	5	7	6	6	5	10	0	9	19
259	259	GRMZM2G096247	---	csu454(gst)	---	glutathione S-transferase phi 8 /// Encodes glutathione transferase belonging to the phi class of GSTs. Naming convention according to Wagner et al. (2002). /// glutathione S-transferase phi 8;(source:Araport11)	Glutathione S-transferase, C-terminal domain containing protein, expressed	Glutathione S-transferase Phi class	1	7858766	7859978	FALSE	NA	FALSE	NA	1.97	0	0	0	0	2	0	0	0	0	0	0	1	1	1	0	0	0	0	0	0	0	0	0	0	0	5	6	6	7	8	0	0	11
260	260	GRMZM2G096153	---	gst10	glutathione transferase10	glutathione S-transferase F11 /// Encodes glutathione transferase belonging to the phi class of GSTs. Naming convention according to Wagner et al. (2002). /// glutathione S-transferase F11;(source:Araport11)	Putative glutathione S-transferase OsGSTF3	Glutathione-s-transferase theta gst	1	7861824	7863470	FALSE	NA	FALSE	NA	1.97	0	0	0	0	0	0	0	1	3	0	0	3	4	5	0	1	1	1	2	2	15	13	13	10	14	16	15	18	9	19	2	19	26
261	261	zma-MIR171e	---	---	---	---	---	---	1	7950197	7950322	FALSE	NA	FALSE	NA	2.02	0	0	0	0	0	0	0	0	0	0	0	0	0	0	0	0	0	0	0	0	0	0	0	0	0	0	0	0	0	0	0	0	0
262	262	GRMZM2G092592	---	---	---	---	---	---	1	7950481	7951040	FALSE	NA	FALSE	NA	2.02	0	0	0	0	0	0	0	0	2	0	0	0	0	0	0	1	1	1	0	1	0	1	1	1	2	2	7	7	4	5	1	9	8
263	263	GRMZM2G092481	---	---	---	ankyrin repeat protein /// A locus involved in embryogenesis. Mutations in this locus result in embryo lethality. /// ankyrin repeat protein;(source:Araport11)	Putative ankyrin-repeat protein	Ankyrin repeat domain-containing protein, chloroplastic	1	7960810	7964689	FALSE	NA	FALSE	NA	2.02	0	0	0	0	20	0	0	0	0	0	0	0	0	0	0	0	0	0	0	0	6	7	7	4	5	9	11	13	9	9	0	7	13
264	264	GRMZM2G173372	bHLH	bhlh35	bHLH-transcription factor 35	beta HLH protein 93 /// bHLH093/NFL encodes a bHLH transcription factor involved in GA mediated control of flowering time. Mutants are non-flowering in short days and phenotype can be reversed with GA application. Based on the expression of GA biosynthetic genes in the mutant, it likely acts through regulation of GA metabolism. Its expression shows developmental stage and tissue specificity. In s…	BHLH transcription factor (Fragment)	Basic helix-loop-helix transcription factor	1	7991271	7993431	FALSE	NA	FALSE	NA	2.04	0	0	0	0	13	0	1	1	1	1	0	0	0	2	1	0	0	0	0	0	3	2	6	3	5	5	7	11	9	10	0	16	26
265	265	GRMZM2G075701	---	smt2	sterol methyl transferase2	sterol methyltransferase 2 /// Encodes a sterol-C24-methyltransferases involved in sterol biosynthesis. Mutants display altered sterol composition, serrated petals and sepals and altered cotyledon vascular patterning as well as ectopic endoreduplication. This suggests that suppression of endoreduplication is important for petal morphogenesis and that normal sterol composition is required for this…	Methyltransferase (2.1.1.-)	Methyltransferase	1	8025216	8027013	FALSE	NA	FALSE	NA	2.06	0	0	0	0	20	2	0	0	1	1	0	1	1	2	0	0	0	0	0	0	1	1	1	4	2	1	0	2	1	2	0	6	9
266	266	GRMZM2G075870	---	pht10	phosphate transporter protein10	phosphate transporter 1;7 /// Encodes Pht1;7, a member of the Pht1 family of phosphate transporters which include: Pht1;1/At5g43350, Pht1;2/At5g43370, Pht1;3/At5g43360, Pht1;4/At2g38940, Pht1;5/At2g32830, Pht1;6/At5g43340, Pht1;7/At3g54700, Pht1;8/At1g20860, Pht1;9/At1g76430 (Plant Journal 2002, 31:341). /// phosphate transporter 1;(source:Araport11)	Putative phosphate:H+ symporter	High affinity inorganic phosphate transporter	1	8032558	8034556	FALSE	NA	FALSE	NA	2.06	0	0	0	0	24	0	1	1	1	1	1	0	0	0	1	0	0	0	0	0	4	3	5	6	5	13	5	12	14	15	1	11	32
267	267	GRMZM2G075901	---	---	---	methionine-S-oxide reductase;(source:Araport11)	---	Peptide methionine sulfoxide reductase MrsB	1	8034804	8035622	FALSE	NA	FALSE	NA	2.06	0	0	0	0	22	0	1	1	1	1	0	0	0	0	1	0	0	0	0	0	1	2	2	3	4	1	1	2	2	3	0	5	6
268	268	GRMZM2G399311	---	---	---	SET domain group 37 /// Homology Subgroup S-ET - Protein containing an interrupted SET domain. /// SET domain group 37;(source:Araport11)	MYND finger family protein, expressed (Putative MYND finger protein)	Histone-lysine N-methyltransferase ASHR1	1	8039176	8044300	FALSE	NA	FALSE	NA	2.06	0	0	0	0	2	0	0	0	0	0	0	1	1	1	1	3	0	1	3	4	17	14	18	24	28	10	11	11	13	14	5	40	24
269	269	GRMZM2G056488	---	---	---	---	CENP-C	Centromere protein C 1	1	8074139	8084831	FALSE	NA	FALSE	NA	2.09	0	0	0	0	1	0	0	0	0	0	1	1	1	0	0	0	2	3	2	1	19	14	19	14	11	6	5	10	5	9	5	52	27
270	270	GRMZM2G056377	---	---	---	---	---	Putative glutamic acid-rich protein-like	1	8087580	8090320	FALSE	NA	FALSE	NA	2.09	0	0	0	0	2	0	0	0	0	0	0	0	0	0	0	1	0	0	0	0	8	2	2	5	6	2	4	6	6	5	1	14	13
271	271	GRMZM2G475168	---	---	---	LYR family of Fe/S cluster biogenesis protein /// mutant has Embryo defect /// LYR family of Fe/S cluster biogenesis protein;(source:Araport11)	Putative complex 1 protein, LYR family	Homeobox protein like	1	8093576	8094363	FALSE	NA	FALSE	NA	2.09	0	0	0	0	0	0	0	0	0	0	0	0	0	0	0	0	0	0	0	0	1	2	2	1	1	0	0	0	0	0	0	2	0
272	272	GRMZM2G176523	---	---	---	Tetratricopeptide repeat (TPR)-like superfamily protein /// Tetratricopeptide repeat (TPR)-like superfamily protein;(source:Araport11)	Pentatricopeptide, putative, expressed	Pentatricopeptide repeat-containing protein, chloroplastic	1	8093584	8097192	FALSE	NA	FALSE	NA	2.09	0	0	0	0	28	0	0	0	0	3	0	0	2	1	9	0	0	0	0	0	24	18	20	16	24	24	22	23	23	25	0	31	37
273	273	GRMZM2G176499	---	---	---	DNAJ heat shock N-terminal domain-containing protein /// DNAJ heat shock N-terminal domain-containing protein;(source:Araport11)	DNAJ domain protein (Fragment)	RNA recognition motif domain	1	8098893	8101547	FALSE	NA	FALSE	NA	2.1	0	0	0	0	27	0	2	2	2	1	0	4	4	4	2	0	0	0	0	0	3	3	3	3	6	10	7	10	10	14	0	9	19
274	274	GRMZM2G475059	---	gst31	glutathione transferase31	Glutathione S-transferase family protein /// Encodes GSTU17 (Glutathione S-Transferase U17). Functions as a negative component of stress-mediated signal transduction pathways in drought and salt stress responses. /// Glutathione S-transferase family protein;(source:Araport11)	Putative glutathione S-transferase	Glutathione S-transferase, N-terminal domain containing protein, expressed	1	8107800	8109879	FALSE	NA	FALSE	NA	2.1	0	0	0	0	15	0	0	1	2	1	0	0	0	0	1	0	0	0	0	0	2	0	5	4	3	2	1	4	6	4	0	10	11
275	275	GRMZM2G176397	---	---	---	aconitase 3 /// Encodes an aconitase that can catalyze the conversion of citrate to isocitrate through a cis-aconitate intermediate, indicating that it may participate in the TCA cycle and other primary metabolic pathways. The protein is believed to accumulate in the mitochondria and the cytosol. It affects CSD2 (At2g28190 - a superoxide dismutase) transcript levels and may play a role in the res…	Aconitate hydratase (Aconitase) (4.2.1.3)	Aconitate hydratase	1	8131181	8143070	FALSE	NA	FALSE	NA	2.12	0	0	0	0	103	0	0	0	0	2	0	0	0	0	6	0	0	0	0	0	14	11	14	14	7	36	38	39	43	34	0	15	55
276	276	GRMZM2G474973	---	---	---	---	Eukaryotic translation initiation factor 4B family protein	---	1	8200450	8202180	FALSE	NA	FALSE	NA	2.16	0	0	0	0	8	0	0	0	0	0	0	0	0	0	0	0	0	0	0	0	0	0	0	0	0	0	0	0	3	0	1	3	5
277	277	GRMZM2G176131	---	---	---	tubulin beta-5 chain /// beta tubulin /// tubulin beta-5 chain;(source:Araport11)	Tubulin beta chain	Tubulin gamma-2 chain	1	8216853	8217668	FALSE	NA	FALSE	NA	2.17	0	0	0	0	25	4	0	0	0	5	2	0	0	0	1	1	0	0	0	0	12	0	1	25	31	7	0	1	11	15	1	69	29
278	278	AC155624.2_FG006	---	---	---	---	---	Orphans transcription factor	1	8260041	8264449	FALSE	NA	FALSE	NA	2.2	0	0	0	0	38	0	0	0	2	1	0	0	0	1	0	0	1	2	2	2	9	8	9	9	7	5	6	7	4	3	2	13	9
279	279	GRMZM5G833774	---	---	---	Protein phosphatase 2C family protein /// Protein phosphatase 2C family protein;(source:Araport11)	Phosphatase 2C family protein	Orphans transcription factor	1	8266754	8270578	FALSE	NA	FALSE	NA	2.21	0	0	1	0	9	0	0	3	3	2	0	0	0	0	0	2	2	2	2	2	9	5	5	8	8	14	17	17	15	25	3	13	27
280	280	GRMZM5G891266	---	---	---	Protein phosphatase 2C family protein /// Protein phosphatase 2C family protein;(source:Araport11)	Phosphatase 2C family protein	Orphans transcription factor	1	8278662	8284461	FALSE	NA	FALSE	NA	2.21	0	0	0	0	3	0	0	0	0	0	0	0	0	0	0	0	0	0	0	0	2	1	2	3	2	14	12	13	15	17	0	4	22
281	281	AC155624.2_FG011	---	---	---	---	---	Chaperone DnaJ	1	8285569	8288645	FALSE	NA	FALSE	NA	2.22	0	0	0	0	18	0	0	0	0	0	0	0	0	0	0	0	1	1	0	0	3	12	18	2	8	7	16	20	8	10	1	19	21
282	282	GRMZM2G018417	---	ommp1	outer mitochondrial membrane porin1	voltage dependent anion channel 4 /// Encodes a voltage-dependent anion channel (VDAC: AT3G01280/VDAC1, AT5G67500/VDAC2, AT5G15090/VDAC3, AT5G57490/VDAC4, AT5G15090/VDAC5). VDACs are reported to be porin-type, beta-barrel diffusion pores. They are prominently localized in the outer mitochondrial membrane and are involved in metabolite exchange between the organelle and the cytosol. /// voltage de…	Putative voltage-dependent ion channel	Outer mitochondrial membrane protein porin	1	8306859	8347066	FALSE	NA	FALSE	NA	2.25	0	0	0	0	11	0	1	3	2	1	0	4	5	1	2	1	0	0	0	0	6	9	12	1	8	8	4	5	4	4	1	28	29
283	283	GRMZM2G018410	---	---	---	---	CENP-C	---	1	8329859	8332329	FALSE	NA	FALSE	NA	2.25	0	0	0	0	5	0	0	0	0	0	0	0	0	0	0	0	0	1	0	0	0	0	0	0	0	0	0	0	0	0	1	6	0
284	284	GRMZM2G018579	---	cl3927_1a	---	translation initiation factor;(source:Araport11)	---	Translation initiation factor	1	8347283	8348889	FALSE	NA	FALSE	NA	2.26	0	0	0	0	7	0	0	0	0	0	0	2	2	2	2	0	0	0	0	0	1	1	5	1	1	8	7	12	9	9	0	5	17
285	285	GRMZM2G018706	---	mgt10	magnesium transporter10	magnesium transporter 6 /// Transmembrane magnesium transporter. One of nine family members. /// magnesium transporter 6;(source:Araport11)	Putative corA-like Mg++ transporter protein	Magnesium transporters: CorA family	1	8348905	8351557	FALSE	NA	FALSE	NA	2.26	0	0	0	0	6	0	0	0	1	1	2	1	2	1	0	0	0	0	0	0	14	14	16	15	16	15	17	17	18	17	0	19	21
286	286	GRMZM2G068265	---	---	---	---	---	---	1	8414483	8417642	FALSE	NA	FALSE	NA	2.31	0	0	0	0	2	0	0	0	0	0	0	0	0	0	0	0	0	1	0	0	0	0	1	0	0	1	0	0	0	0	1	4	1
287	287	GRMZM2G068336	---	---	---	mitochondrial processing peptidase alpha subunit /// mitochondrial processing peptidase alpha subunit;(source:Araport11)	ATP-dependent 6-phosphofructokinase (ATP-PFK) (Phosphofructokinase) (2.7.1.11) (Phosphohexokinase)	---	1	8422317	8424207	FALSE	NA	FALSE	NA	2.32	0	0	0	0	3	0	0	0	0	0	0	0	0	0	0	2	3	3	0	2	8	20	30	10	15	6	15	17	6	12	3	34	19
288	288	GRMZM2G157510	---	cki3	cyclin-dependent kinase inhibitor3	inhibitor/interactor with cyclin-dependent kinase /// Kip-related protein (KRP) gene, encodes CDK (cyclin-dependent kinase) inhibitor (CKI), negative regulator of cell division. Binds to D type and CDC2A cyclins and may inhibit cell cycle. Seven KRP genes were found in Arabidopsis thaliana. Differential expression patterns for distinct KRPs were revealed by in situ hybridization. /// inhibitor/in…	Cyclin-dependent kinase inhibitor	Cyclin-dependent kinase inhibitor	1	8442682	8446230	FALSE	NA	FALSE	NA	2.33	0	0	0	0	12	0	0	0	0	0	0	0	0	0	0	0	0	0	0	0	11	4	5	7	9	5	3	5	4	5	0	15	8
289	289	GRMZM2G703478	---	---	---	---	---	---	1	8447016	8447471	FALSE	NA	FALSE	NA	2.33	0	0	0	0	14	0	0	0	0	0	0	0	0	0	0	0	0	0	0	0	0	4	4	5	4	1	0	0	0	0	1	10	2
290	290	GRMZM2G152172	BES1	bzr9	BZR-transcription factor 9	BES1/BZR1 homolog 3 /// BES1/BZR1 homolog 3;(source:Araport11)	BES1 family protein	BES transcription factor	1	8453673	8455727	FALSE	NA	FALSE	NA	2.34	0	0	0	0	1	0	0	0	0	0	0	0	1	1	0	0	0	0	0	0	2	4	5	5	3	3	2	9	7	6	0	9	14
291	291	GRMZM2G009014	---	---	---	---	---	Putative cyclic nucleotide-gated ion channel 9	1	8510046	8514842	FALSE	NA	FALSE	NA	2.37	0	0	0	0	18	0	0	0	0	0	0	0	0	1	0	0	0	0	0	0	2	1	3	0	2	7	3	10	0	2	0	3	11
292	292	GRMZM2G172758	---	umc1948	---	eisosome protein;(source:Araport11)	At1g04030 (Fragment)	---	1	8531138	8532984	FALSE	NA	FALSE	NA	2.37	0	0	0	0	10	4	0	2	2	2	4	0	1	0	1	1	0	1	0	0	11	16	19	15	22	7	5	7	18	13	1	44	31
293	293	GRMZM2G172751	---	php20603	---	Protein of unknown function (DUF810) /// hypothetical protein (DUF810);(source:Araport11)	Expressed protein	Guanine nucleotide-releasing factor 2 like	1	8533004	8536769	FALSE	NA	FALSE	NA	2.38	0	0	0	0	23	0	2	3	2	2	2	1	2	4	6	0	0	0	0	0	10	17	20	8	18	25	18	28	19	29	0	30	58
294	294	AC194863.3_FG007	---	---	---	---	---	---	1	8544540	8546471	FALSE	NA	FALSE	NA	2.38	0	0	0	0	0	0	0	0	0	0	0	0	0	0	0	0	0	0	0	0	3	0	5	0	5	3	0	3	0	3	3	31	12
295	295	AC194863.3_FG006	---	---	---	---	---	---	1	8547168	8548644	FALSE	NA	FALSE	NA	2.38	0	0	0	0	37	0	0	0	0	0	0	0	0	0	0	0	0	0	0	0	0	0	0	0	0	0	0	0	0	0	0	0	0
296	296	GRMZM2G472167	---	prc3	proteasome component3	peptide transporter 3 /// Encodes a di- and tri-peptide transporter involved in responses to wounding, virulent bacterial pathogens, and high NaCl concentrations. The protein is predicted to have 12 transmembrane helicies. /// peptide transporter 3;(source:Araport11)	Proton-dependent oligopeptide transport family protein	Peptide transporter	1	8552957	8556040	FALSE	NA	FALSE	NA	2.38	0	0	0	0	4	0	0	0	2	0	1	1	1	1	1	0	0	0	0	0	7	8	11	13	15	10	7	12	14	15	0	25	28
297	297	AC194863.3_FG004	---	---	---	---	---	---	1	8569052	8572241	FALSE	NA	FALSE	NA	2.39	0	0	0	0	21	0	0	1	1	6	1	0	1	0	1	2	0	4	3	4	60	70	126	39	82	29	32	61	12	44	9	175	93
298	298	GRMZM2G171181	---	---	---	Ribosomal protein L14p/L23e family protein /// Ribosomal protein L14p/L23e family protein;(source:Araport11)	60S ribosomal protein L23 (Ribosomal protein L17)	Ribosomal protein L17	1	8612132	8615308	FALSE	NA	FALSE	NA	2.41	0	0	0	0	37	0	0	0	0	0	0	0	0	0	1	0	0	0	0	0	0	0	0	0	0	9	9	9	11	11	0	0	14
299	299	GRMZM2G171324	---	---	---	Protein of unknown function (DUF3527) /// cadherin EGF LAG seven-pass G-type receptor, putative (DUF3527);(source:Araport11)	---	---	1	8617191	8621894	FALSE	NA	FALSE	NA	2.41	0	0	0	0	59	0	2	2	3	5	5	4	6	3	8	0	0	0	0	0	35	36	37	39	35	29	36	37	35	42	0	57	62
300	300	GRMZM2G171333	---	---	---	---	---	---	1	8626189	8627298	FALSE	NA	FALSE	NA	2.41	0	0	0	0	20	0	1	1	0	1	0	0	0	0	0	0	0	0	0	0	4	9	10	7	9	4	8	11	4	3	0	23	23
301	301	GRMZM2G474258	---	---	---	CCT motif family protein /// CCT motif family protein;(source:Araport11)	CCT motif family protein, expressed	CCT motif family protein, expressed	1	8628195	8630977	FALSE	NA	FALSE	NA	2.41	0	0	0	0	6	4	1	3	5	0	0	0	0	1	1	0	0	1	1	1	24	16	21	28	33	13	14	17	21	23	1	46	31
302	302	GRMZM2G323830	---	---	---	cytochrome P450, family 96, subfamily A, polypeptide 10 /// member of CYP96A /// cytochrome P450, family 96, subfamily A, polypeptide 10;(source:Araport11)	Cytochrome P450 family protein	Alkane hydroxylase MAH1	1	8651403	8653430	FALSE	NA	FALSE	NA	2.42	0	0	0	0	18	1	1	2	1	4	0	0	0	1	0	0	0	0	0	0	3	5	9	11	12	10	11	15	15	15	0	21	28
303	303	GRMZM2G062946	---	---	---	cytochrome P450, family 96, subfamily A, polypeptide 10 /// member of CYP96A /// cytochrome P450, family 96, subfamily A, polypeptide 10;(source:Araport11)	Cytochrome P450 family protein, expressed	Alkane hydroxylase MAH1	1	8735652	8737767	FALSE	NA	FALSE	NA	2.44	0	0	0	0	40	0	1	3	4	2	0	2	2	3	0	0	0	0	0	1	5	6	8	8	8	8	4	5	11	9	1	24	20
304	304	GRMZM2G057694	---	---	---	cytochrome P450, family 96, subfamily A, polypeptide 8 /// member of CYP96A /// cytochrome P450, family 96, subfamily A, polypeptide 8;(source:Araport11)	Putative cytochrome P450	---	1	8782481	8816588	FALSE	NA	FALSE	NA	2.45	0	0	0	0	4	0	0	0	0	0	0	0	0	0	0	0	0	0	0	0	0	0	2	0	0	0	0	1	0	0	2	8	8
305	305	GRMZM2G066805	---	---	---	---	Expressed protein	---	1	8874142	8876689	FALSE	NA	FALSE	NA	2.46	0	0	0	0	39	0	0	0	0	0	0	0	0	0	1	0	0	0	0	0	0	0	0	0	0	0	0	0	0	0	0	2	5
306	306	GRMZM2G066860	---	pdlp1	plasmodesmatal located protein1	plasmodesmata-located protein 3 /// Encodes a plasmodesmal protein that affects the intercellular movement of molecules through the plasmodesmata. The protein has two DUF26 domains and a single transmembrane domain. /// plasmodesmata-located protein 3;(source:Araport11)	33 kDa secretory family protein	Cysteine-rich repeat secretory protein 3	1	8877557	8880470	FALSE	NA	FALSE	NA	2.46	0	0	0	0	1	0	0	0	0	0	0	0	0	0	0	0	1	1	0	0	5	10	20	4	10	7	6	14	9	9	1	21	16
307	307	GRMZM2G046888	---	---	---	Tetratricopeptide repeat (TPR)-like superfamily protein /// Tetratricopeptide repeat (TPR)-like superfamily protein;(source:Araport11)	PpPPR_77 protein	Pentatricopeptide repeat	1	8937549	8940006	FALSE	NA	FALSE	NA	2.47	0	0	0	0	6	0	0	0	0	1	0	0	0	0	1	0	0	0	0	0	7	12	13	15	17	8	6	7	16	12	0	23	20
308	308	GRMZM2G046919	---	---	---	Pentatricopeptide repeat (PPR) superfamily protein /// Pentatricopeptide repeat (PPR) superfamily protein;(source:Araport11)	Pentatricopeptide repeat-containing family protein	Pentatricopeptide repeat	1	8940266	8941804	FALSE	NA	FALSE	NA	2.47	0	0	0	0	9	0	0	0	0	1	0	0	0	0	5	0	0	0	0	0	10	18	18	20	16	12	19	19	21	24	0	23	31
309	309	GRMZM2G046932	---	---	---	Glutamyl/glutaminyl-tRNA synthetase, class Ic /// Glutamyl/glutaminyl-tRNA synthetase, class Ic;(source:Araport11)	Putative tRNA synthetase	Glutamate--tRNA ligase cytoplasmic	1	8967225	8971750	FALSE	NA	FALSE	NA	2.47	0	0	0	0	27	0	0	0	3	4	0	0	0	6	4	1	1	1	1	1	27	28	29	26	30	40	46	48	48	56	2	39	71
310	310	GRMZM2G047002	---	---	---	Tetratricopeptide repeat (TPR)-like superfamily protein /// Tetratricopeptide repeat (TPR)-like superfamily protein;(source:Araport11)	TPR transcription factor	---	1	8973597	8975454	FALSE	NA	FALSE	NA	2.47	0	0	0	0	15	0	0	0	1	1	0	0	0	1	1	2	2	2	1	2	10	15	35	15	28	1	8	10	3	4	3	61	14
311	311	GRMZM2G450071	---	---	---	RPM1 interacting protein 13 /// Encodes RPM1 Interacting Protein 13 (RIN13), a resistance protein interactor shown to positively enhance resistance function of RPM1. /// RPM1 interacting protein 13;(source:Araport11)	Expressed protein	RPM1 interacting protein 13	1	9040917	9043351	FALSE	NA	FALSE	NA	2.47	0	0	0	0	15	0	0	0	1	4	0	1	1	2	6	0	0	0	0	0	60	58	67	56	60	28	34	35	33	35	0	75	50
312	312	GRMZM2G149254	---	---	---	---	---	---	1	9044275	9044796	FALSE	NA	FALSE	NA	2.47	0	0	0	0	21	0	0	0	0	0	0	0	0	0	0	0	0	0	0	0	6	4	6	4	3	6	0	6	3	6	0	10	9
313	313	GRMZM2G149257	---	pco098394	---	Translation protein SH3-like family protein /// Translation protein SH3-like family protein;(source:Araport11)	60S ribosomal protein L21	LOW QUALITY PROTEIN: 60S ribosomal protein L21-2-like	1	9045050	9047916	FALSE	NA	FALSE	NA	2.47	0	0	0	0	16	1	0	0	1	1	3	0	0	2	3	0	0	0	0	0	3	3	3	2	3	5	6	6	7	6	0	4	11
314	314	GRMZM2G450125	---	amyb2	beta amylase2	beta-amylase 1 /// Encodes a chloroplast beta-amylase. Is necessary for leaf starch breakdown in the absence of BAM3.Activity of BAM1 increases 4 days after osmotic stress. BAM1 has a higher temperature optimum than BAM3 (PMID:25293962). /// beta-amylase 1;(source:Araport11)	Beta-amylase (3.2.1.2)	Beta-amylase 2, chloroplastic	1	9051958	9054939	FALSE	NA	FALSE	NA	2.47	0	0	0	0	4	0	1	1	0	1	3	1	1	0	2	0	0	0	0	0	10	5	10	2	7	6	3	7	5	5	0	12	17
315	315	AC190799.2_FG010	---	---	---	---	---	---	1	9062503	9063231	FALSE	NA	FALSE	NA	2.47	0	0	0	0	7	0	0	0	3	1	0	0	0	1	1	1	3	4	1	3	6	27	32	25	21	3	10	13	8	14	4	39	19
316	316	GRMZM2G343767	---	---	---	---	Expressed protein	---	1	9112928	9114262	FALSE	NA	FALSE	NA	2.46	0	0	0	0	0	0	0	0	0	0	0	0	0	0	0	0	0	0	0	0	0	0	0	0	0	0	0	0	0	0	0	27	5
317	317	GRMZM2G041899	---	---	---	Zinc finger (C3HC4-type RING finger) family protein /// Zinc finger (C3HC4-type RING finger) family protein;(source:Araport11)	von Willebrand factor type A domain containing protein	Inter-alpha-trypsin inhibitor heavy chain H3	1	9117737	9120290	FALSE	NA	FALSE	NA	2.46	0	0	0	0	7	0	0	0	1	2	0	0	0	3	3	0	0	0	0	0	26	5	12	12	19	5	2	3	8	8	0	45	25
318	318	GRMZM5G849919	---	---	---	---	---	---	1	9117793	9119279	FALSE	NA	FALSE	NA	2.46	0	0	0	0	4	0	0	0	0	1	0	0	0	0	0	0	1	1	0	1	12	7	9	8	12	0	0	0	0	0	1	20	0
319	319	GRMZM2G355846	---	---	---	Zinc finger (C3HC4-type RING finger) family protein /// Zinc finger (C3HC4-type RING finger) family protein;(source:Araport11)	von Willebrand factor type A domain containing protein	Putative RING zinc finger and VWF domain family protein	1	9183020	9187455	FALSE	NA	FALSE	NA	2.45	0	0	0	0	31	1	0	4	3	1	2	0	3	1	2	1	3	3	3	4	18	32	35	27	25	31	35	42	39	41	4	55	59
320	320	GRMZM2G054111	MYB	myb120	MYB-transcription factor 120	myb domain protein 305 /// snapdragon myb protein 305 homolog (myb) /// myb domain protein 305;(source:Araport11)	Myb family transcription factor family protein	Transcription factor like	1	9210655	9212108	FALSE	NA	FALSE	NA	2.45	0	0	0	0	27	0	1	1	1	1	0	2	2	2	2	0	0	0	0	0	6	2	5	5	5	4	2	2	5	2	0	9	8
321	321	GRMZM5G823004	---	---	---	Plant protein of unknown function (DUF946) /// vacuolar sorting-associated protein (DUF946);(source:Araport11)	Pre-mRNA processing protein PRP39, putative, expressed	Vacuolar protein sorting-associated protein 62	1	9293846	9297105	FALSE	NA	FALSE	NA	2.43	0	0	0	0	22	0	1	1	0	0	1	7	8	4	5	1	1	1	1	1	22	24	26	21	26	35	41	41	39	39	1	33	65
322	322	GRMZM5G820122	---	mrpa4	multidrug resistance-associated protein 4	multidrug resistance-associated protein 5 /// encodes a high-affinity inositol hexakisphosphate transporter that plays a role in guard cell signaling and phytate storage. It is a member of MRP subfamily / ABC transporter subfamily C. /// multidrug resistance-associated protein 5;(source:Araport11)	ABC transporter family protein	Multidrug resistance-associated protein 4	1	9298049	9301828	FALSE	NA	FALSE	NA	2.43	0	0	0	0	11	0	0	0	0	1	0	2	3	5	6	0	0	0	0	0	9	9	9	9	9	38	48	49	41	47	0	17	71
323	323	GRMZM5G860938	---	---	---	S-adenosyl-L-methionine-dependent methyltransferases superfamily protein /// S-adenosyl-L-methionine-dependent methyltransferases superfamily protein;(source:Araport11)	Expressed protein	S-adenosyl-L-methionine-dependent methyltransferase	1	9353553	9359959	FALSE	NA	FALSE	NA	2.41	0	0	0	0	6	0	0	0	0	0	0	0	0	1	0	0	0	0	0	0	21	14	14	19	20	32	21	23	31	32	0	23	37
324	324	GRMZM5G872399	---	---	---	---	---	---	1	9373654	9374117	FALSE	NA	FALSE	NA	2.41	0	0	0	0	3	0	0	0	1	0	0	0	0	3	0	0	0	0	0	1	8	3	3	0	10	7	1	1	1	7	2	20	16
325	325	GRMZM2G107686	---	---	---	Subtilase family protein /// Initially identified as a mutation affecting stomatal development and distribution. Encodes a protein similar to serine proteases. /// Subtilase family protein;(source:Araport11)	STOMATAL DENSITY AND DISTRIBUTION family protein	Putative subtilisin serine protease of stomatal density and distribution	1	9391155	9393608	FALSE	NA	FALSE	NA	2.4	0	0	0	0	14	0	0	0	0	0	2	0	0	2	1	0	0	0	0	0	4	2	7	4	5	13	8	14	12	14	0	10	32
326	326	GRMZM2G107679	---	---	---	Cysteinyl-tRNA synthetase, class Ia family protein /// Encodes the cysteinyl t-RNA synthetase SYCO ARATH (SYCO), which is expressed and required in the central cell but not in the antipodals. SYCO, localized to the mitochondria, is necessary for mitochondrial cristae integrity. Mutation of this gene affects the lifespan of adjacent accessory cells. /// Cysteinyl-tRNA synthetase, class Ia family p…	Cysteinyl-tRNA synthetase, putative, expressed	---	1	9419289	9423795	FALSE	NA	FALSE	NA	2.39	0	0	0	0	21	0	0	3	2	5	0	0	1	0	2	1	2	2	2	1	12	21	21	19	21	8	12	12	9	14	4	48	30
327	327	GRMZM2G107532	---	umc1484	---	Protein of unknown function (DUF3741) /// methyl-coenzyme M reductase II subunit gamma, putative (DUF3741);(source:Araport11)	Expressed protein	Phosphatidylinositol N-acetyglucosaminlytransferase subunit P-related	1	9428005	9432250	FALSE	NA	FALSE	NA	2.39	0	0	1	1	26	2	3	3	3	5	3	4	7	3	9	0	0	0	0	0	35	36	41	36	49	49	51	59	61	59	1	70	100
328	328	GRMZM2G407869	---	---	---	tubulin alpha-5 /// Encodes an isoform of alpha tubulin. Closely related to adjacent gene TUA3 suggesting recent duplication. The mRNA is cell-to-cell mobile. /// tubulin alpha-5;(source:Araport11)	Tubulin alpha chain	---	1	9435487	9445508	FALSE	NA	FALSE	NA	2.38	0	0	0	0	37	0	0	0	0	0	0	0	1	0	1	3	1	2	2	2	28	8	38	31	12	15	8	23	19	8	6	86	46
329	329	GRMZM2G103599	---	---	---	transcription activators /// distorted trichomes and exhibits a diffuse actin cytoskeleton /// transcription activator;(source:Araport11)	PIROGI, putative, expressed	---	1	9486103	9495072	FALSE	NA	FALSE	NA	2.36	0	0	0	0	12	0	0	0	0	0	0	0	0	0	0	0	0	0	0	0	0	0	0	0	0	6	6	7	7	11	0	0	12
330	330	GRMZM2G170567	---	---	---	transcription activators /// distorted trichomes and exhibits a diffuse actin cytoskeleton /// transcription activator;(source:Araport11)	PIROGI, putative, expressed	---	1	9517706	9536311	FALSE	NA	FALSE	NA	2.34	0	0	0	0	0	0	1	1	2	0	0	1	1	1	0	0	0	0	0	0	1	3	3	3	3	14	12	12	12	19	0	5	21
331	331	GRMZM2G113174	---	---	---	transcription activators /// distorted trichomes and exhibits a diffuse actin cytoskeleton /// transcription activator;(source:Araport11)	PIROGI, putative, expressed	---	1	9539149	9567955	FALSE	NA	FALSE	NA	2.33	0	0	0	0	2	0	0	0	0	0	0	0	0	1	0	0	0	0	0	0	1	2	2	2	2	7	9	9	12	18	0	3	19
332	332	GRMZM2G113239	---	---	---	ribosomal protein S19 /// Nuclear encoded mitochondrial ribosome subunit. The mRNA is cell-to-cell mobile. /// ribosomal protein S19;(source:Araport11)	Ribosomal protein S19	Ribosomal protein small subunit 1	1	9558601	9559355	FALSE	NA	FALSE	NA	2.33	0	0	0	0	0	0	0	0	0	0	0	0	0	0	0	0	0	0	0	0	0	0	0	0	0	0	0	0	0	0	0	0	0
333	333	GRMZM2G415390	---	---	---	Disease resistance-responsive (dirigent-like protein) family protein /// Disease resistance-responsive (dirigent-like protein) family protein;(source:Araport11)	Dirigent protein	Dirigent protein 16	1	9575044	9576171	FALSE	NA	FALSE	NA	2.32	0	0	0	0	3	0	0	0	0	0	0	1	1	0	0	0	0	0	0	0	6	2	3	1	3	8	4	6	7	13	0	6	20
334	334	GRMZM2G415343	---	---	---	holliday junction resolvase;(source:Araport11)	Expressed protein	RNA polymerase II assembly factor like	1	9576388	9581865	FALSE	NA	FALSE	NA	2.32	0	0	0	0	18	7	0	0	2	3	6	0	0	5	3	0	0	0	0	0	65	50	51	56	56	42	32	32	40	39	0	79	61
335	335	GRMZM2G470309	---	---	---	Exostosin family protein /// Encodes a xyloglucan galactosyltransferase located in the membrane of Golgi stacks that is involved in the biosynthesis of fucose. It is also involved in endomembrane organization. It is suggested that it is a dual-function protein that is responsible for actin organization and the synthesis of cell wall materials. The mRNA is cell-to-cell mobile. /// Exostosin family…	Xyloglucan galactosyltransferase KATAMARI 1, putative, expressed	Xyloglucan galactosyltransferase KATAMARI	1	9643017	9645030	FALSE	NA	FALSE	NA	2.28	0	0	0	0	7	0	0	0	0	0	0	0	0	0	0	0	0	0	0	0	0	0	0	0	0	0	0	0	0	0	0	0	0
336	336	GRMZM5G827810	---	---	---	Exostosin family protein /// Encodes a xyloglucan galactosyltransferase located in the membrane of Golgi stacks that is involved in the biosynthesis of fucose. It is also involved in endomembrane organization. It is suggested that it is a dual-function protein that is responsible for actin organization and the synthesis of cell wall materials. The mRNA is cell-to-cell mobile. /// Exostosin family…	Xyloglucan galactosyltransferase KATAMARI 1, putative, expressed	Xyloglucan galactosyltransferase KATAMARI	1	9662875	9664681	FALSE	NA	FALSE	NA	2.27	0	0	0	0	14	0	0	0	0	0	0	0	0	0	0	0	0	0	0	0	0	0	0	0	0	0	0	0	0	0	0	0	0
337	337	GRMZM2G435276	---	---	---	Exostosin family protein /// Encodes a xyloglucan galactosyltransferase located in the membrane of Golgi stacks that is involved in the biosynthesis of fucose. It is also involved in endomembrane organization. It is suggested that it is a dual-function protein that is responsible for actin organization and the synthesis of cell wall materials. The mRNA is cell-to-cell mobile. /// Exostosin family…	Xyloglucan galactosyltransferase KATAMARI 1, putative, expressed	Xyloglucan galactosyltransferase	1	9667945	9669501	FALSE	NA	FALSE	NA	2.27	0	0	0	0	4	0	0	0	0	0	0	0	1	0	0	0	0	0	0	0	0	0	0	0	0	0	1	2	0	0	0	1	7
338	338	GRMZM5G816155	---	---	---	Exostosin family protein /// Encodes a xyloglucan galactosyltransferase located in the membrane of Golgi stacks that is involved in the biosynthesis of fucose. It is also involved in endomembrane organization. It is suggested that it is a dual-function protein that is responsible for actin organization and the synthesis of cell wall materials. The mRNA is cell-to-cell mobile. /// Exostosin family…	Xyloglucan galactosyltransferase KATAMARI 1, putative, expressed	Xyloglucan galactosyltransferase KATAMARI	1	9673623	9675866	FALSE	NA	FALSE	NA	2.26	0	0	0	0	0	0	0	0	0	0	0	0	0	0	0	0	0	0	0	0	0	0	0	0	0	0	0	0	0	0	0	0	0
339	339	GRMZM5G837318	---	---	---	---	---	---	1	9699506	9743686	FALSE	NA	FALSE	NA	2.23	0	0	0	0	0	0	0	0	0	0	0	0	0	0	0	0	0	0	0	0	2	0	0	0	3	2	0	0	0	1	0	12	6
340	340	GRMZM2G332548	---	---	---	Exostosin family protein /// Encodes a xyloglucan galactosyltransferase located in the membrane of Golgi stacks that is involved in the biosynthesis of fucose. It is also involved in endomembrane organization. It is suggested that it is a dual-function protein that is responsible for actin organization and the synthesis of cell wall materials. The mRNA is cell-to-cell mobile. /// Exostosin family…	Putative exostosin family protein	Xyloglucan galactosyltransferase KATAMARI	1	9749306	9752079	FALSE	NA	FALSE	NA	2.21	0	0	0	0	0	0	0	0	0	0	0	0	0	0	0	0	0	0	0	0	0	0	0	0	0	0	0	0	0	0	0	0	0
341	341	GRMZM2G009818	---	---	---	Leucine-rich repeat transmembrane protein kinase family protein /// Encodes one of the two putative eLRR kinase closely related to PXY (At1g08590/PXL1 and At4g28650/PXL2). Insertion mutants in either pxl1 or pxl2 do not exhibit an obvious phenotype in the stem; double-mutant combinations of a Col allele, of pxy (pxy-3) with pxl1 and pxl2, generate a more severe vascular phenotype than pxy-3 alone…	Leucine-rich repeat transmembrane protein kinase	Leucine Rich Repeat family protein, expressed	1	9800492	9804655	FALSE	NA	FALSE	NA	2.18	0	0	0	0	3	0	0	0	1	0	8	0	0	12	0	0	0	0	0	0	18	8	11	16	24	29	24	35	37	46	0	32	82
342	342	GRMZM2G178571	---	---	---	Core-2/I-branching beta-1,6-N-acetylglucosaminyltransferase family protein /// Core-2/I-branching beta-1,6-N-acetylglucosaminyltransferase family protein;(source:Araport11)	Glycosyltransferase family 14 family protein	Glycosyl transferase	1	9906778	9917383	FALSE	NA	FALSE	NA	2.09	0	0	0	0	0	0	0	0	0	0	3	0	0	6	0	0	0	0	0	0	9	11	27	13	20	13	13	29	14	25	0	30	40
343	343	GRMZM2G062933	---	---	---	ARM repeat superfamily protein /// ARM repeat superfamily protein;(source:Araport11)	BLE2 protein-like	ARM repeat superfamily protein	1	9950628	9953202	FALSE	NA	FALSE	NA	2.06	0	0	0	0	31	1	0	0	0	0	7	0	0	3	2	0	0	0	0	0	3	1	3	5	6	10	9	17	14	18	0	10	34
344	344	GRMZM2G062841	---	---	---	Ankyrin repeat family protein /// Ankyrin repeat family protein;(source:Araport11)	Tankyrase 1, putative, expressed	ankyrin repeat domain-containing protein 1	1	9984329	9987526	FALSE	NA	FALSE	NA	2.03	0	0	0	0	40	1	0	0	0	0	3	1	1	0	1	0	0	0	0	0	1	1	2	2	2	9	9	9	5	6	0	3	12
345	345	GRMZM2G062724	---	---	---	CHY-type/CTCHY-type/RING-type Zinc finger protein /// Encodes a protein with sequence similarity to RING, zinc finger proteins. Loss of function mutations show reduced (15%) stomatal aperture under non stress conditions. /// CHY-type/CTCHY-type/RING-type Zinc finger protein;(source:Araport11)	CHY zinc finger family protein, expressed	CHY-type/CTCHY-type/RING-type Zinc finger protein	1	10027911	10032255	FALSE	NA	FALSE	NA	1.99	1	0	0	0	24	1	1	1	3	1	1	0	0	1	1	7	3	6	4	4	40	28	37	41	37	13	10	11	13	16	10	61	19
346	346	GRMZM2G062635	---	---	---	autophagy 3 (APG3) /// autophagy 3 (APG3);(source:Araport11)	Autophagy-related protein 3	Autophagy-related protein 3	1	10040198	10041399	FALSE	NA	FALSE	NA	1.98	0	0	0	0	0	0	0	0	0	0	0	0	0	0	0	0	0	0	0	0	0	0	0	0	0	0	0	0	0	0	0	0	0
347	347	GRMZM2G038485	---	---	---	CDK-subunit 2 /// CDK-subunit 2;(source:Araport11)	Cyclin-dependent kinases regulatory subunit	Cyclin-dependent kinases regulatory subunit	1	10086892	10088127	FALSE	NA	FALSE	NA	1.94	0	0	0	0	44	0	0	1	1	3	0	0	0	0	0	1	0	0	1	3	8	1	5	3	7	12	3	6	5	10	3	13	19
348	348	GRMZM2G339563	---	lls1	lethal leaf spot1	Pheophorbide a oxygenase family protein with Rieske [2Fe-2S] domain /// Encodes a pheide a oxygenase (PAO). Accelerated cell death (acd1) mutants show rapid, spreading necrotic responses to both virulent and avirulent Pseudomonas syringae pv. maculicola or pv. tomato pathogens and to ethylene. /// Pheophorbide a oxygenase family protein with Rieske 2Fe-2S domain-containing protein;(source:Araport…	Pheophorbide a oxygenase, chloroplast, putative, expressed	Cyclin-dependent kinases regulatory subunit	1	10090835	10095173	FALSE	NA	FALSE	NA	1.94	0	0	0	0	10	0	0	1	0	0	0	0	1	2	2	0	0	0	0	0	10	8	8	5	10	31	24	31	27	31	0	12	41
349	349	AC186233.3_FG007	---	---	---	---	---	---	1	10191819	10194486	FALSE	NA	FALSE	NA	1.85	0	0	0	0	5	0	0	0	0	0	0	0	0	0	0	0	0	0	0	0	1	1	6	1	1	6	0	3	1	1	1	14	16
350	350	GRMZM2G087966	---	---	---	---	---	---	1	10201882	10202822	FALSE	NA	FALSE	NA	1.85	0	0	0	0	4	0	0	0	0	0	0	0	0	0	0	0	0	0	0	0	0	0	0	0	0	0	0	0	0	0	0	7	2
351	351	GRMZM2G087918	---	mmp93	---	Protein of unknown function (DUF1997) /// RAP release 2, galactose-binding-like domain protein, putative (DUF1997);(source:Araport11)	(RAP Annotation release2 Galactose-binding like domain containing protein) ((Rice Genome Annotation Project) expressed protein)	(RAP Annotation release2) Galactose-binding like domain containing protein	1	10220690	10229909	FALSE	NA	FALSE	NA	1.83	0	0	0	0	21	2	0	0	0	0	4	0	0	0	1	0	0	0	0	0	6	4	4	5	6	8	5	5	8	7	0	8	12
352	352	GRMZM5G873209	---	---	---	---	---	---	1	10310214	10311121	FALSE	NA	FALSE	NA	1.76	0	0	0	0	0	0	0	0	0	0	0	0	0	0	0	0	0	0	0	0	1	2	3	0	0	2	2	2	0	0	0	5	5
353	353	GRMZM2G117855	---	---	---	---	---	---	1	10358754	10359671	FALSE	NA	FALSE	NA	1.72	0	0	0	0	24	0	0	0	0	0	0	0	0	0	0	1	1	1	1	1	3	3	3	3	3	7	6	6	5	6	1	3	7
354	354	GRMZM2G418037	---	---	---	ARM repeat superfamily protein /// Specifically involved in gravity perception and/or gravity signal transduction for the shoot gravitropic response. Effects gravitropism only in inflorescence stems but normal in both hypocotyls and roots. /// ARM repeat superfamily protein;(source:Araport11)	---	---	1	10360262	10373646	FALSE	NA	FALSE	NA	1.71	0	0	0	0	39	0	0	0	0	1	0	0	0	1	0	0	0	0	0	0	2	2	2	1	1	5	5	5	2	4	0	2	5
355	355	GRMZM2G439049	---	---	---	ARM repeat superfamily protein /// Specifically involved in gravity perception and/or gravity signal transduction for the shoot gravitropic response. Effects gravitropism only in inflorescence stems but normal in both hypocotyls and roots. /// ARM repeat superfamily protein;(source:Araport11)	---	---	1	10380358	10385979	FALSE	NA	FALSE	NA	1.7	0	0	0	0	37	0	0	0	0	0	0	0	0	0	0	0	0	0	0	0	5	6	6	3	3	6	5	5	6	6	0	6	6
356	356	GRMZM2G086093	---	---	---	ARM repeat superfamily protein /// Specifically involved in gravity perception and/or gravity signal transduction for the shoot gravitropic response. Effects gravitropism only in inflorescence stems but normal in both hypocotyls and roots. /// ARM repeat superfamily protein;(source:Araport11)	HEAT repeat family protein, expressed	Coatomer beta subunit	1	10395786	10430904	FALSE	NA	FALSE	NA	1.68	0	0	0	0	136	0	0	0	0	0	0	0	0	2	3	1	1	1	1	1	20	21	22	15	20	28	29	29	22	26	1	23	31
357	357	GRMZM2G142938	---	---	---	Peptidase S24/S26A/S26B/S26C family protein /// Peptidase S24/S26A/S26B/S26C family protein;(source:Araport11)	Putative signal peptidase	Mitochondrial inner membrane protease subunit 2	1	10485352	10486120	FALSE	NA	FALSE	NA	1.62	0	0	0	0	14	0	0	0	0	0	0	0	0	0	0	0	0	0	0	0	12	12	12	12	13	6	6	6	4	6	0	14	6
358	358	GRMZM2G028521	---	citt1	citrate transporter1	Divalent ion symporter /// Divalent ion symporter;(source:Araport11)	Transmembrane protein, putative, expressed (cDNA clone:J023091E03, full insert sequence)	Divalent ion symporter	1	10540341	10544903	FALSE	NA	FALSE	NA	1.58	0	0	0	0	20	0	0	0	0	0	0	1	1	1	2	4	2	3	3	5	19	26	28	24	31	47	39	39	36	39	6	39	69
359	359	GRMZM2G150925	---	---	---	Protein of unknown function (DUF677) /// transmembrane protein, putative (DUF677);(source:Araport11)	---	---	1	10582296	10584297	FALSE	NA	FALSE	NA	1.55	0	0	0	0	72	0	0	0	1	2	0	0	0	2	0	0	0	0	0	0	6	5	5	5	5	3	0	2	5	3	0	13	13
360	360	GRMZM2G150915	---	---	---	LDL receptor wingless signaling/trafficking chaperone;(source:Araport11)	Expressed protein	Mesoderm development candidate	1	10585972	10587500	FALSE	NA	FALSE	NA	1.54	0	0	0	0	16	1	1	2	2	1	0	0	0	0	0	0	0	0	0	0	13	6	11	12	12	6	4	9	6	9	0	19	13
361	361	GRMZM2G150867	---	---	---	ubiquitin-conjugating enzyme 5 /// ubiquitin-conjugating enzyme 5;(source:Araport11)	Ubiquitin carrier protein 4	Ubiquitin-conjugating enzyme h	1	10588900	10591791	FALSE	NA	FALSE	NA	1.54	0	0	0	0	6	0	0	0	0	0	1	0	1	0	1	0	0	0	0	0	2	3	3	3	4	8	9	9	7	12	0	4	13
362	362	GRMZM2G043799	---	---	---	calmodulin-binding receptor-like cytoplasmic kinase 2 /// high overall homology to CRCK1 /// calmodulin-binding receptor-like cytoplasmic kinase 2;(source:Araport11)	Calmodulin-binding receptor-like cytoplasmic kinase	Nodulation receptor kinase	1	10672430	10677847	FALSE	NA	FALSE	NA	1.48	0	0	0	0	79	1	0	0	0	1	0	0	1	0	3	0	0	0	0	0	6	7	9	9	7	25	16	21	21	22	0	15	39
363	363	GRMZM2G329159	C2H2	---	---	relative of early flowering 6 /// Relative of Early Flowering 6 (REF6) encodes a Jumonji N/C and zinc finger domain-containing protein that acts as a positive regulator of flowering in an FLC-dependent pathway. REF6 mutants have hyperacetylation of histone H4 at the FLC locus. REF6 interacts with BES1 in a Y2H assay and in vitro. REF6 may play a role in brassinoteroid signaling by affecting histo…	---	Metal regulatory transcription factor 1	1	10691916	10695297	TRUE	1	FALSE	NA	1.46	0	0	0	1	41	0	0	0	3	1	0	0	0	0	1	2	0	0	2	1	19	18	26	22	22	18	13	16	20	17	3	32	25
364	364	GRMZM2G092483	LBD	lbd1	LBD-transcription factor 1	lateral organ boundaries-domain 16 /// LOB-domain protein gene LBD16. This gene contains one auxin-responsive element (AuxRE). /// lateral organ boundaries-domain 16;(source:Araport11)	LOB domain protein 16	LOB transcription factor	1	10818799	10819994	FALSE	NA	FALSE	NA	1.37	0	0	0	0	51	0	0	0	0	0	1	0	0	0	1	0	0	0	0	0	1	2	2	0	1	0	2	2	4	4	0	3	8
365	365	GRMZM2G092542	LBD	rtcs1	rootless concerning crown and seminal roots1	Lateral organ boundaries (LOB) domain family protein /// Lateral organ boundaries (LOB) domain family protein;(source:Araport11)	ARL1 (Fragment)	Rootless concerning crown and seminal lateral roots	1	10824798	10826042	FALSE	NA	FALSE	NA	1.37	0	0	0	0	4	1	0	0	0	0	0	0	0	0	1	0	0	0	0	0	5	2	3	8	6	3	0	2	6	5	0	10	9
366	366	GRMZM2G139834	---	---	---	nodulin MtN21 /EamA-like transporter family protein /// Encodes a plasma membrane-localized amino acid transporter likely involved in amino acid export in the developing seed. /// nodulin MtN21 /EamA-like transporter family protein;(source:Araport11)	WAT1-related protein	---	1	10897955	10900349	FALSE	NA	FALSE	NA	1.32	0	0	0	0	68	0	0	0	0	1	1	1	1	2	3	0	0	0	0	0	4	2	3	4	5	4	9	10	7	11	0	9	19
367	367	GRMZM2G358279	---	---	---	Tetratricopeptide repeat (TPR)-like superfamily protein /// Tetratricopeptide repeat (TPR)-like superfamily protein;(source:Araport11)	TPR Domain containing protein, expressed	Tetratricopeptide repeat-containing domain	1	10958964	10963240	FALSE	NA	FALSE	NA	1.27	0	0	0	0	57	0	0	0	0	5	0	0	0	0	5	0	0	0	0	0	22	14	16	21	23	18	10	12	18	17	0	38	34
368	368	GRMZM2G056786	---	---	---	RING/U-box superfamily protein /// RING/U-box superfamily protein;(source:Araport11)	Zinc finger family protein	RING-H2 finger protein ATL1	1	10969158	10970735	FALSE	NA	FALSE	NA	1.27	0	0	0	0	31	0	0	0	0	0	1	0	0	0	0	0	0	0	0	0	4	3	4	4	4	3	3	3	4	2	0	14	12
369	369	GRMZM2G056804	---	---	---	RING/U-box superfamily protein /// RING/U-box superfamily protein;(source:Araport11)	Zinc finger family protein	RING-H2 finger protein ATL16	1	10976281	10977368	FALSE	NA	FALSE	NA	1.26	0	0	0	0	39	0	0	0	0	0	3	1	2	0	1	0	0	0	0	0	4	1	6	7	7	3	3	5	2	4	0	12	12
370	370	AC198979.4_FG009	ERF	ereb95	AP2-EREBP-transcription factor 95	---	---	Ethylene-responsive transcription factor	1	10988032	10988424	FALSE	NA	FALSE	NA	1.25	0	0	0	0	39	0	0	0	0	0	0	0	0	0	0	0	0	0	0	0	0	0	0	1	2	1	5	5	4	4	0	5	8
371	371	GRMZM2G056870	---	umc1222	---	20S proteasome alpha subunit E1 /// Encodes alpha5 subunit of 20s proteosome involved in protein degradation and RNA degradation. /// 20S proteasome alpha subunit E1;(source:Araport11)	Proteasome subunit alpha type (3.4.25.1)	Proteasome endopeptidase complex	1	10989939	10997425	FALSE	NA	FALSE	NA	1.25	0	0	0	0	44	0	0	0	0	0	0	1	2	3	2	0	0	0	0	0	0	1	1	1	1	15	18	23	19	18	0	3	35
372	372	GRMZM2G370985	---	---	---	---	DNA binding protein-like	---	1	11053446	11057141	FALSE	NA	FALSE	NA	1.21	0	0	1	0	6	0	0	3	0	0	0	0	2	1	0	1	0	0	0	0	22	0	4	2	2	9	0	4	2	0	1	26	12
373	373	GRMZM2G112728	---	GRMZM2G112728	---	solanesyl diphosphate synthase 2 /// Encodes one of the two paralogous solanesyl diphosphate synthases - SPS1 (At1g78510) and SPS2 (At1g17050) - that assemble the side-chain of plastoquinone-9 in plastids. /// solanesyl diphosphate synthase 2;(source:Araport11)	Solanesyl diphosphate synthase family protein	Geranylgeranyl pyrophosphate synthase/Polyprenyl synthetase	1	11107901	11112061	FALSE	NA	FALSE	NA	1.17	0	0	0	0	15	0	0	0	0	0	0	0	0	0	1	1	1	1	1	0	12	15	15	23	15	22	20	22	17	23	2	32	37
374	374	GRMZM2G413315	---	---	---	Glutaredoxin family protein /// Glutaredoxin family protein;(source:Araport11)	Glutaredoxin family protein	Glutaredoxin-C1	1	11112985	11113433	FALSE	NA	FALSE	NA	1.17	0	0	0	0	6	0	0	0	0	0	0	0	0	0	0	0	0	0	0	0	3	1	1	3	2	5	5	5	5	3	0	3	7
375	375	GRMZM2G413290	---	---	---	Putative methyltransferase family protein /// Putative methyltransferase family protein;(source:Araport11)	RING-type E3 ubiquitin transferase (2.3.2.27)	---	1	11123142	11131108	FALSE	NA	FALSE	NA	1.16	0	0	0	0	15	0	0	0	0	0	0	0	0	0	1	0	0	0	0	0	6	0	0	7	17	1	0	0	6	16	2	35	25
376	376	GRMZM2G112640	---	---	---	Mitochondrial import inner membrane translocase subunit Tim17/Tim22/Tim23 family protein /// Mitochondrial import inner membrane translocase subunit Tim17/Tim22/Tim23 family protein;(source:Araport11)	Mitochondrial import inner membrane translocase subunit Tim17 family protein, expressed	Mitochondrial inner membrane translocase subunit	1	11167222	11174106	FALSE	NA	FALSE	NA	1.14	0	0	0	0	69	0	0	0	0	0	3	0	0	2	2	0	0	0	0	0	0	0	1	0	0	8	5	8	6	7	0	4	12
377	377	GRMZM2G070087	---	pht9	phosphate transporter protein9	phosphate transporter 1;7 /// Encodes Pht1;7, a member of the Pht1 family of phosphate transporters which include: Pht1;1/At5g43350, Pht1;2/At5g43370, Pht1;3/At5g43360, Pht1;4/At2g38940, Pht1;5/At2g32830, Pht1;6/At5g43340, Pht1;7/At3g54700, Pht1;8/At1g20860, Pht1;9/At1g76430 (Plant Journal 2002, 31:341). /// phosphate transporter 1;(source:Araport11)	Inorganic phosphate transporter	Inorganic phosphate transporter	1	11209543	11211528	FALSE	NA	FALSE	NA	1.11	0	0	0	0	4	5	0	0	0	0	4	0	2	1	0	0	0	0	0	0	1	3	3	2	2	3	5	5	4	7	0	9	15
378	378	GRMZM2G100707	---	---	---	appr-1-p processing enzyme family protein /// appr-1-p processing enzyme family protein;(source:Araport11)	Appr-1-p processing enzyme family protein	CRAL-TRIO domain	1	11237674	11244082	FALSE	NA	FALSE	NA	1.1	0	0	0	0	39	0	0	0	0	0	0	0	0	2	1	3	4	4	3	3	25	28	29	26	26	28	32	33	32	30	4	29	39
379	379	GRMZM2G401342	---	---	---	Zinc finger (C2H2 type) family protein / transcription factor jumonji (jmj) family protein /// Early Flowering 6 (ELF6) encodes a Jumonji N/C and zinc finger domain-containing protein that acts as a repressor in the photoperiod pathway. ELF6 interacts with BES1 in a Y2H assay, in vitro, and in Arabidosis protoplasts (based on BiFC). ELF6 may play a role in brassinosteroid signaling by affecting h…	---	Zinc finger C2H2 type family protein expressed	1	11295303	11298152	FALSE	NA	FALSE	NA	1.07	0	0	0	0	0	0	0	0	7	0	0	0	0	1	0	2	1	2	0	2	28	24	44	33	47	13	13	23	19	27	4	70	35
380	380	AC209858.4_FG004	---	hagtf1	GNAT-transcription factor 1	---	---	Diamine acetyltransferase	1	11299653	11300336	FALSE	NA	FALSE	NA	1.06	0	0	0	0	2	0	0	0	0	0	0	0	0	0	0	0	0	0	0	0	3	6	8	4	6	3	6	6	2	1	0	11	8
381	381	GRMZM2G703487	---	---	---	---	---	---	1	11357315	11357841	FALSE	NA	FALSE	NA	1.03	0	0	0	0	0	0	0	0	0	0	0	0	0	0	0	0	0	0	0	0	1	3	6	0	2	0	5	7	0	1	0	13	8
382	382	AC209858.4_FG003	---	---	---	---	---	---	1	11358212	11361067	FALSE	NA	FALSE	NA	1.03	0	0	0	0	0	0	0	0	0	0	0	0	0	0	0	0	2	2	0	0	4	20	24	2	14	4	16	18	0	12	4	55	35
383	383	AC209858.4_FG002	---	---	---	---	---	Dynein assembly factor with WDR repeat domains 1	1	11389756	11395748	FALSE	NA	FALSE	NA	1.02	0	0	0	0	1	0	0	0	0	0	0	0	0	3	0	0	1	1	0	1	10	15	18	11	20	31	42	46	30	41	1	26	62
384	384	GRMZM2G703490	---	---	---	ATPase, AAA-type, CDC48 protein /// ATPase, AAA-type, CDC48 protein;(source:Araport11)	Cell division cycle protein 48, putative, expressed	Cell division control protein 48 homolog D	1	11398464	11401324	FALSE	NA	FALSE	NA	1.01	0	0	0	0	0	0	0	0	0	0	0	0	0	3	0	1	1	1	1	1	10	15	15	20	21	15	21	23	23	30	1	21	36
385	385	GRMZM5G863105	---	---	---	Ras-related small GTP-binding family protein /// Encodes a novel Rab-like GTP-ase that is localized to the peripheral membrane of the endosome. /// Ras-related small GTP-binding family protein;(source:Araport11)	Rab5B protein	Ras-related protein RHN1	1	11412676	11445712	FALSE	NA	FALSE	NA	1	0	0	0	0	0	0	0	0	1	0	0	0	0	0	0	0	0	1	0	0	3	3	6	3	2	1	2	5	1	1	1	6	5
386	386	GRMZM2G086163	---	---	---	Heavy metal transport/detoxification superfamily protein /// Heavy metal transport/detoxification superfamily protein;(source:Araport11)	Heavy metal-associated domain containing protein, expressed	Heavy metal-associated domain containing protein, expressed	1	11473518	11475645	FALSE	NA	FALSE	NA	0.98	0	0	0	0	42	1	1	2	0	2	3	0	0	3	6	1	1	1	0	1	16	15	21	17	19	10	6	11	14	15	1	42	35
387	387	GRMZM2G086072	E2F/DP	e2f19	E2F-DP-transcription factor 219	Transcription factor DP /// Encodes a homolog of the animal DP protein. DP, in animals, forms a heterodimer with E2F and plays a central role in G1/S transition in the cell division cycle. DPB has been shown to interact with non phosphorylated E2Fc; when E2Fc is phosphorylated, the formation of the E2Fc/DPB heterodimer is lost. /// Transcription factor DP;(source:Araport11)	Transcription factor DP/E2 dimerization partner-like protein	DP transcription factor	1	11479832	11487112	FALSE	NA	FALSE	NA	0.97	0	0	0	0	33	0	0	0	0	0	0	0	0	4	4	0	0	0	0	0	4	4	5	5	4	24	28	32	22	17	0	5	43
388	388	GRMZM2G122816	---	---	---	Peroxidase superfamily protein /// Peroxidase superfamily protein;(source:Araport11)	Peroxidase (1.11.1.7)	Peroxidase	1	11523362	11525233	FALSE	NA	FALSE	NA	0.96	0	0	0	0	37	0	0	0	1	1	0	0	0	1	1	0	0	0	0	0	2	1	2	2	0	2	3	5	3	3	0	3	8
389	389	GRMZM2G122787	---	---	---	AMP-dependent synthetase and ligase family protein /// Encodes a peroxisomal protein involved in the activation of fatty acids through esterification with CoA. At4g05160 preferentially activates fatty acids with medium chain length (C6:0 and C7:0) as well as even-numbered long-chain fatty acids (C14:0, C16:0 and C18:0). At4g05160 was also able to catalyze the conversion of OPC-6:0 to its CoA este…	4-coumarate--CoA ligase family protein	Acyl-CoA synthetase	1	11527023	11532534	FALSE	NA	FALSE	NA	0.95	0	0	0	0	13	1	0	0	1	1	0	0	0	0	0	1	1	1	1	1	18	22	22	17	17	19	24	25	20	14	1	24	25
390	390	GRMZM2G315812	---	---	---	Leucine-rich repeat protein kinase family protein /// Encodes a putative Raf-related kinase. /// Leucine-rich repeat protein kinase family protein;(source:Araport11)	Protein kinase domain containing protein, expressed	---	1	11576680	11590797	FALSE	NA	FALSE	NA	0.93	0	0	0	0	73	0	0	0	0	0	0	0	0	0	0	3	5	5	2	1	14	17	30	13	8	4	7	12	5	2	6	46	14
391	391	GRMZM2G315806	---	rplp1	ribosomal large subunit pseudouridine synthase B	pseudouridine synthase family protein /// Suppressor of var2 variegation phenotype. Chloroplast localized. Loss of function mutant has defects in chloroplast protein translation and rRNA processing. Similar in sequence to pseudouridine synthase proteins. /// pseudouridine synthase family protein;(source:Araport11)	---	Ribosomal large subunit pseudouridine synthase B	1	11687866	11691260	FALSE	NA	FALSE	NA	0.89	0	0	0	0	40	0	0	0	0	0	1	0	0	1	1	0	0	0	0	0	3	3	3	3	2	4	6	6	5	4	0	3	7
392	392	GRMZM2G018080	---	rplp1	ribosomal large subunit pseudouridine synthase B	pseudouridine synthase family protein /// Suppressor of var2 variegation phenotype. Chloroplast localized. Loss of function mutant has defects in chloroplast protein translation and rRNA processing. Similar in sequence to pseudouridine synthase proteins. /// pseudouridine synthase family protein;(source:Araport11)	---	---	1	11692597	11694219	FALSE	NA	FALSE	NA	0.89	0	0	0	0	0	0	0	0	0	0	0	0	0	0	0	0	0	0	0	0	1	1	1	0	1	0	0	0	0	0	0	1	0
393	393	AC191040.2_FG002	---	---	---	---	---	---	1	11785696	11787050	FALSE	NA	FALSE	NA	0.86	0	0	0	0	1	0	0	0	0	0	0	0	0	0	0	2	2	2	2	2	41	38	38	37	43	29	32	32	27	32	2	47	34
394	394	GRMZM2G445783	---	---	---	Armadillo/beta-catenin repeat family protein / kinesin motor family protein /// Armadillo-repeat containing kinesin-related protein. Plays a role during transition to root-hair tip growth.Mutants have short, branched root hairs and an excess of endoplasmic microtubles. Phenotype suggests ARK1 plays a role in modulating microtubule depolymerization during root hair tip growth.An HKT2.4 (CS76404) -…	Kinesin-like protein	Armadillo repeat-containing kinesin-like protein 1	1	11787880	11791202	FALSE	NA	FALSE	NA	0.86	0	0	0	0	0	0	0	0	0	0	0	0	0	0	0	0	0	0	0	0	1	1	1	1	1	6	3	4	6	6	0	1	6
395	395	GRMZM2G173826	---	---	---	expansin 11 /// member of Alpha-Expansin Gene Family. Naming convention from the Expansin Working Group (Kende et al, 2004. Plant Mol Bio) /// expansin 11;(source:Araport11)	Alpha-expansin 11 family protein	Alpha-expansin	1	11848501	11849541	FALSE	NA	FALSE	NA	0.84	0	0	0	0	4	0	0	0	0	0	0	1	1	4	2	0	0	0	0	0	0	0	0	1	2	5	5	8	8	10	0	2	17
396	396	GRMZM2G073373	---	---	---	expansin 11 /// member of Alpha-Expansin Gene Family. Naming convention from the Expansin Working Group (Kende et al, 2004. Plant Mol Bio) /// expansin 11;(source:Araport11)	Alpha-expansin 11 family protein	Expansin	1	11879224	11880645	FALSE	NA	FALSE	NA	0.83	0	0	0	0	47	1	0	1	1	0	0	2	2	0	1	0	0	0	0	0	6	4	11	11	11	4	11	22	16	22	0	17	35
397	397	GRMZM2G140339	---	---	---	winged-helix DNA-binding transcription factor family protein /// Encodes a LAM domain containing protein that is involved in leaf senescence. /// winged-helix DNA-binding transcription factor family protein;(source:Araport11)	La domain-containing family protein	La domain containing protein, expressed	1	11908440	11941521	FALSE	NA	FALSE	NA	0.82	0	0	0	0	78	1	0	0	1	2	3	0	0	0	5	0	0	0	0	0	12	14	14	5	13	16	16	19	14	10	0	20	30
398	398	GRMZM2G141624	---	---	---	Heavy metal transport/detoxification superfamily protein /// Heavy metal transport/detoxification superfamily protein;(source:Araport11)	GMFP7 (Fragment)	Heavy metal-associated domain containing protein, expressed	1	11941661	11942839	FALSE	NA	FALSE	NA	0.81	0	0	0	0	81	0	1	1	1	1	0	0	0	0	0	0	0	0	0	0	6	1	3	5	5	3	0	1	3	1	0	11	4
399	399	GRMZM2G141636	---	---	---	high-affinity nickel-transport family protein /// high-affinity nickel-transport family protein;(source:Araport11)	Zebra-necrosis like protein	Urease accessory protein ureH	1	11944059	11949856	FALSE	NA	FALSE	NA	0.81	0	0	0	0	70	0	0	0	0	0	1	1	2	1	1	0	0	0	0	0	9	7	7	7	8	20	11	19	19	19	0	11	36
400	400	GRMZM2G027821	---	nod1	narrow odd dwarf1	PLAC8 family protein /// Encodes an integral plasma membrane protein. Functionally complements the yeast mid1 mutant, a deficiency of Ca2+ influx. Involved in Ca2+ influx and mechanical sensing in roots. An over-expression line showed increased Ca2+ uptake than the wild type plant. The primary root of a knock-out mutant failed to penetrate a harder agar medium from a softer medium. /// PLAC8 fami…	Retrotransposon protein, putative, unclassified	Cell number regulator 13	1	11979866	11984789	FALSE	NA	FALSE	NA	0.81	0	0	0	0	11	1	1	1	0	1	1	1	1	0	4	2	2	3	2	2	16	16	16	15	18	21	26	31	27	33	4	29	49
401	401	GRMZM5G813886	---	---	---	ABC-2 type transporter family protein /// Encodes ABCG22, an ABC transporter gene. Mutation results in increased water transpiration and drought susceptibility. /// ABC-2 type transporter family protein;(source:Araport11)	ABC transporter family protein	ABC transporter G family member 22	1	11984982	11991283	FALSE	NA	FALSE	NA	0.8	0	0	0	0	24	0	0	1	2	3	3	2	6	2	1	2	1	1	1	2	16	13	17	15	16	39	35	40	38	51	2	33	69
402	402	GRMZM2G000737	---	---	---	3-deoxy-D-arabino-heptulosonate 7-phosphate synthase 1 /// Encodes a 2-deoxy-D-arabino-heptulosonate 7-phosphate (DAHP) synthase, which catalyzes the first committed step in aromatic amino acid biosynthesis. Gene expression is induced by wounding and pathogenic bacteria Pseudomonas syringae. The mRNA is cell-to-cell mobile. /// 3-deoxy-D-arabino-heptulosonate 7-phosphate synthase 1;(source:Arapor…	Phospho-2-dehydro-3-deoxyheptonate aldolase (2.5.1.54)	---	1	12087169	12094867	FALSE	NA	FALSE	NA	0.78	0	0	0	0	2	0	0	0	0	0	0	0	0	0	0	1	0	0	0	0	8	6	18	4	6	5	1	9	1	3	1	31	21
403	403	GRMZM2G000749	---	---	---	Polynucleotidyl transferase, ribonuclease H fold protein with HRDC domain /// Encodes a nuclear-localized RRP6-like protein whose mutation leads to accumulation of an rRNA maturation by-product. /// Polynucleotidyl transferase, ribonuclease H fold protein with HRDC domain-containing protein;(source:Araport11)	Nucleolar protein, putative, expressed	Exosome component 10	1	12096519	12104576	FALSE	NA	FALSE	NA	0.78	0	0	0	0	16	0	0	0	0	1	0	0	0	0	0	1	2	2	3	1	17	18	22	18	18	13	16	20	13	10	3	27	24
404	404	GRMZM2G300801	---	---	---	phosphoserine aminotransferase /// Encodes a phosphoserine aminotransferase which is involved in serine biosynthesis in the chloroplast which operates via the phosphorylated pathway. The mRNA is cell-to-cell mobile. /// phosphoserine aminotransferase;(source:Araport11)	Phosphoserine aminotransferase (2.6.1.52)	Phosphoserine aminotransferase	1	12138275	12140019	FALSE	NA	FALSE	NA	0.78	0	0	0	0	18	0	0	0	0	0	0	0	0	0	1	0	0	0	0	0	0	0	0	0	0	8	11	18	13	10	0	5	25
405	405	GRMZM2G000823	---	---	---	P-loop containing nucleoside triphosphate hydrolases superfamily protein /// Encodes a putative DEAD-Box RNA Helicase and has RNA-dependent ATPase activity. Mutant is Sensitive to chilling stress and heat stress. Germination of the mutant is inhibited by ABA. LOS4 may be involved in temperature sensing. Is enriched in the nuclear envelope and also located in the cytoplasm. LOS4 is involved in exp…	LOS4 (Fragment)	DEAD-box ATP-dependent RNA helicase 38	1	12143635	12148243	FALSE	NA	FALSE	NA	0.78	0	0	0	0	9	0	0	0	0	0	0	1	2	0	1	0	1	1	0	1	6	5	7	5	7	26	25	34	32	35	1	7	47
406	406	GRMZM2G075958	---	---	---	NDH-dependent cyclic electron flow 1 /// encodes a novel subunit of the chloroplast NAD(P)H dehydrogenase complex, involved in cyclic electron flow around photosystem I to produce ATP. /// NDH-dependent cyclic electron flow 1;(source:Araport11)	---	Photosynthetic NDH subunit of subcomplex B 2 chloroplastic	1	12149050	12150530	FALSE	NA	FALSE	NA	0.78	0	0	0	0	24	0	0	1	0	0	0	0	0	0	0	0	0	0	0	0	2	4	5	2	1	2	9	12	9	8	0	7	16
407	407	GRMZM2G076062	---	umc2224	---	evolutionarily conserved C-terminal region 2 /// Physically interacts with CIPK1. /// evolutionarily conserved C-terminal region 2;(source:Araport11)	YT521-B-like family protein (YT521-B-like family protein, expressed)	YTH domain-containing family protein 2	1	12162857	12167581	FALSE	NA	FALSE	NA	0.77	0	0	0	0	61	0	0	2	0	1	0	1	2	1	6	0	0	0	0	0	15	17	19	17	17	34	38	54	41	34	0	24	69
408	408	GRMZM2G377787	---	---	---	---	---	---	1	12173132	12174224	FALSE	NA	FALSE	NA	0.77	0	0	0	0	12	0	0	0	0	1	1	0	0	1	1	0	0	0	0	0	0	0	0	0	0	1	3	3	0	2	0	1	5
409	409	GRMZM2G377780	---	---	---	Subtilisin-like serine endopeptidase family protein /// Subtilisin-like serine endopeptidase family protein;(source:Araport11)	PA domain containing protein, expressed (Putatvie subtilisin-like serine protease)	Tripeptidyl-peptidase II	1	12173132	12183477	FALSE	NA	FALSE	NA	0.77	0	0	0	0	35	0	0	1	4	4	2	0	0	8	9	1	3	3	3	2	25	25	31	36	35	16	22	29	27	23	3	53	53
410	410	GRMZM2G076423	---	---	---	Protein kinase superfamily protein /// Protein kinase superfamily protein;(source:Araport11)	Protein kinase	Mitogen-activated protein kinase kinase kinase	1	12183183	12186732	FALSE	NA	FALSE	NA	0.77	0	0	0	0	6	0	0	0	2	2	0	0	0	3	3	1	2	2	0	1	13	20	21	13	9	35	49	52	28	34	2	23	60
411	411	GRMZM2G397339	---	---	---	RNA recognition motif XS domain protein;(source:Araport11)	Expressed protein	XS domain containing protein expressed	1	12199535	12206046	FALSE	NA	FALSE	NA	0.77	0	0	0	0	10	0	0	0	1	0	0	0	0	0	0	1	1	2	2	1	10	12	13	8	2	7	7	7	5	2	3	22	19
412	412	GRMZM2G096252	---	ofp2	OVATE-transcription factor 2	ovate family protein 12 /// ovate family protein 12;(source:Araport11)	Ovate family protein	Formation of crista junctions protein 1 (Fragment)	1	12208463	12209068	FALSE	NA	FALSE	NA	0.77	0	0	0	0	13	0	0	0	0	0	0	0	0	0	0	0	0	0	0	0	0	0	1	0	0	1	3	4	4	1	0	3	8
413	413	GRMZM2G472236	---	rab30	responsive to abscisic acid30	Seed maturation protein /// Atrab28 plays a role in the ion cell balance during late embryogenesis and germination. /// Seed maturation protein;(source:Araport11)	Seed maturation protein PM25	Late embryogenesis abundant protein D-34	1	12246354	12247358	FALSE	NA	FALSE	NA	0.76	0	0	0	0	31	0	0	0	0	0	0	0	0	0	0	0	0	0	0	0	2	1	3	1	1	8	2	9	4	2	0	7	16
414	414	GRMZM2G169747	---	---	---	---	---	Pentatricopeptide repeat-containing protein, mitochondrial	1	12247810	12249451	FALSE	NA	FALSE	NA	0.76	0	0	0	0	15	0	0	0	0	2	0	0	0	1	2	0	0	0	0	0	28	20	27	29	28	16	11	13	15	13	0	47	23
415	415	GRMZM2G472266	---	---	---	heat shock protein;(source:Araport11)	---	Heat shock 22 kDa protein	1	12251709	12253267	FALSE	NA	FALSE	NA	0.76	0	0	0	0	8	0	0	0	1	0	0	0	0	0	0	0	0	0	0	0	6	2	3	2	2	7	2	6	7	3	0	8	10
416	416	GRMZM2G038982	---	---	---	Protein kinase superfamily protein /// enhanced disease resistance 1 (EDR1) confers resistance to powdery mildew disease caused by the fungus Erysiphe cichoracearum The mRNA is cell-to-cell mobile. /// Protein kinase superfamily protein;(source:Araport11)	EDR1	Mitogen-activated protein kinase kinase kinase	1	12306749	12314352	FALSE	NA	FALSE	NA	0.76	0	0	0	0	59	1	1	1	0	1	3	2	2	0	3	0	0	0	0	0	22	19	23	28	34	35	36	38	45	48	0	52	81
417	417	GRMZM2G453148	---	---	---	---	---	---	1	12332779	12335598	FALSE	NA	FALSE	NA	0.76	0	0	0	0	57	0	2	3	0	0	0	2	4	0	0	1	1	1	0	0	4	5	7	0	4	2	3	5	0	4	1	12	9
418	418	GRMZM2G453139	---	---	---	Protein of unknown function (DUF1677) /// hypothetical protein (DUF1677);(source:Araport11)	---	---	1	12335966	12336937	FALSE	NA	FALSE	NA	0.76	0	0	0	0	15	1	1	1	0	0	1	1	1	0	0	0	0	0	0	0	0	0	0	1	1	0	0	0	0	1	0	3	3
419	419	GRMZM2G453111	---	---	---	P-loop containing nucleoside triphosphate hydrolases superfamily protein /// Encodes a protein with similarity to RNA helicases. Mutants are defective in post-transcriptional gene silencing. /// P-loop containing nucleoside triphosphate hydrolases superfamily protein;(source:Araport11)	RNA helicase SDE3 family protein	p-loop containing nucleoside triphosphate hydrolases superfamily protein isoform 1	1	12342378	12347042	FALSE	NA	FALSE	NA	0.76	0	0	0	0	7	1	0	0	3	1	1	2	2	5	2	0	0	1	1	0	34	38	42	37	54	74	82	92	66	99	1	63	134
420	420	GRMZM2G154211	---	sfp4	sulfate transporter4	sulfate transporter 3;1 /// Encodes a chloroplast-localized sulfate transporter. /// sulfate transporter 3;(source:Araport11)	Putative sulfate transporter ATST1	Sulfate anion transporter	1	12350236	12355974	FALSE	NA	FALSE	NA	0.76	0	0	0	0	37	1	0	1	1	2	1	0	1	2	7	0	0	0	0	0	11	5	11	5	11	18	23	32	19	25	0	17	49
421	421	GRMZM2G154119	---	---	---	Intron maturase, type II family protein /// Intron maturase, type II family protein;(source:Araport11)	Intron maturase, type II family protein, putative, expressed	Reverse transcriptase	1	12426351	12428905	FALSE	NA	FALSE	NA	0.75	0	0	0	0	34	0	0	0	0	0	0	0	0	0	0	0	0	0	0	0	3	3	12	6	5	4	13	22	17	16	0	13	26
422	422	GRMZM2G154087	---	---	---	tRNA (guanine-N-7) methyltransferase /// tRNA (guanine-N-7) methyltransferase;(source:Araport11)	Phosphoglycerate kinase (2.7.2.3)	tRNA methyltransferase	1	12431504	12436183	FALSE	NA	FALSE	NA	0.75	0	0	0	0	13	1	0	0	1	1	0	0	0	0	0	0	0	0	0	0	3	4	5	4	5	8	6	7	11	10	0	9	13
423	423	GRMZM2G453001	STAT	---	---	SH2 domain protein B /// Encodes a protein that contains an SH2 domain. It can pull down a 120-kD tyrosine-phosphorylated protein in vitro. It is predicted to act as a transcription factor. /// SH2 domain protein B;(source:Araport11)	Expressed protein	Signal transducer and activator of transcription C	1	12436302	12443950	FALSE	NA	FALSE	NA	0.75	0	0	0	0	46	1	1	3	0	0	2	0	1	1	1	0	0	0	0	0	2	2	5	5	3	7	8	10	6	5	0	11	15
424	424	GRMZM2G703497	---	---	---	---	---	---	1	12452642	12453346	FALSE	NA	FALSE	NA	0.75	0	0	0	0	20	0	0	0	0	0	0	0	0	0	0	0	0	0	0	0	0	0	0	0	0	0	0	0	0	0	0	0	0
425	425	GRMZM2G452996	bHLH	bhlh110	bHLH-transcription factor 110	phytochrome interacting factor 3-like 5 /// Encodes a novel Myc-related bHLH transcription factor that has transcriptional activation activity in the dark. It is a key negative regulator of phytochrome-mediated seed germination and acts by inhibiting chlorophyll biosynthesis, light-mediated suppression of hypocotyl elongation and far-red light-mediated suppression of seed germination, and promoti…	Putative phytochrome interacting factor	Transcription factor PIF4	1	12462798	12465171	FALSE	NA	FALSE	NA	0.75	0	0	0	0	10	0	0	0	0	0	0	0	0	0	0	0	0	0	0	0	4	0	0	0	0	1	0	0	0	0	1	13	6
426	426	GRMZM2G154036	---	---	---	neurogenic locus notch-like protein;(source:Araport11)	Expressed protein	Latent-transforming growth factor beta-binding protein like	1	12479609	12485653	FALSE	NA	FALSE	NA	0.75	0	0	0	0	23	2	1	1	0	1	1	1	2	1	1	0	0	0	0	0	4	3	6	7	6	8	4	8	8	10	0	15	18
427	427	GRMZM2G166445	---	---	---	EPIDERMAL PATTERNING FACTOR-like protein;(source:Araport11)	Allergen-related family protein	Epidermal patterning factor-like protein 4-like	1	12496033	12497816	FALSE	NA	FALSE	NA	0.75	0	0	0	0	18	1	0	0	0	0	1	0	1	0	0	0	0	0	0	0	1	1	2	2	1	0	0	0	0	0	0	8	3
428	428	GRMZM2G165998	---	---	---	RmlC-like cupins superfamily protein /// RmlC-like cupins superfamily protein;(source:Araport11)	1,2-dihydroxy-3-keto-5-methylthiopentene dioxygenase homolog (1.13.11.-) (Acireductone dioxygenase homolog) (ARD)	1,2-dihydroxy-3-keto-5-methylthiopentene dioxygenase	1	12513231	12517880	FALSE	NA	FALSE	NA	0.75	0	0	0	0	51	3	3	3	0	2	4	4	4	0	6	1	1	1	1	1	3	3	3	3	2	18	20	21	15	18	1	6	30
429	429	GRMZM2G165972	HSF	hsftf13	HSF-transcription factor 13	heat shock transcription factor A6B /// member of Heat Stress Transcription Factor (Hsf) family /// heat shock transcription factor A6B;(source:Araport11)	Heat Stress Transcription Factor family protein	Heat shock transcription factor	1	12518410	12520734	FALSE	NA	FALSE	NA	0.75	0	0	0	0	24	2	1	7	1	1	0	2	15	4	6	0	0	0	0	0	13	17	38	13	24	13	17	28	24	17	0	46	45
430	430	GRMZM5G880418	---	---	---	---	---	---	1	12577032	12579621	FALSE	NA	FALSE	NA	0.76	0	0	0	0	53	7	0	0	8	3	5	0	0	12	7	4	8	10	6	8	60	83	96	54	73	40	44	60	37	47	12	124	97
431	431	zma-MIR167j	---	---	---	---	---	---	1	12594023	12594131	FALSE	NA	FALSE	NA	0.76	0	0	0	0	0	0	0	0	0	0	0	0	0	0	0	0	0	0	0	0	0	0	0	0	0	0	0	0	0	0	0	0	0
432	432	GRMZM2G480386	---	yuc7	yucca7	Flavin-binding monooxygenase family protein /// Auxin biosynthetic gene regulated by RVE1. Overexpression leads to suppression of bri1 phenotype. /// Flavin-binding monooxygenase family protein;(source:Araport11)	Flavin-containing monooxygenase (1.-.-.-)	Flavin-containing monooxygenase	1	12659126	12661686	FALSE	NA	FALSE	NA	0.76	0	0	0	0	58	0	0	1	0	2	0	2	2	2	7	0	0	0	0	0	10	7	15	9	9	8	11	29	11	15	0	21	34
433	433	GRMZM2G056231	---	---	---	histone H2A 11 /// Encodes HTA11, a histone H2A protein. Loss of all H2A.Z (triple mutant with HTA8 and HTA9) results in a reduction in DNA methylation of transposons but not that of genes. Loss of H2A.Z causes misregulation of many genes involved in the response to developmental and environmental cues, and that these genes tend to have high levels of gene-body H2A.Z. /// histone H2A 11;(source:A…	Histone H2A	Histone H2A variant like	1	12820731	12821964	FALSE	NA	FALSE	NA	0.78	0	0	0	0	4	0	0	0	0	0	0	0	0	1	0	0	0	0	0	0	0	0	0	0	0	4	4	7	0	3	0	0	7
434	434	GRMZM5G837981	---	---	---	---	---	---	1	12832264	12832668	FALSE	NA	FALSE	NA	0.78	0	0	0	0	0	0	0	0	0	0	0	0	0	0	0	0	0	0	0	0	0	0	3	0	0	0	1	3	0	0	0	3	3
435	435	GRMZM2G136081	---	---	---	Protein of unknown function (DUF506) /// DNA-directed RNA polymerase subunit beta-beta protein, putative (DUF506);(source:Araport11)	Expressed protein	1,6-anhydro-N-acetylmuramyl-L-alanine amidase AmpD	1	12850924	12852768	FALSE	NA	FALSE	NA	0.79	0	0	0	0	14	1	0	0	0	1	1	0	2	0	0	0	0	0	0	0	4	3	8	5	3	5	4	8	8	6	0	13	26
436	436	GRMZM2G136088	---	---	---	---	---	---	1	12853999	12854742	FALSE	NA	FALSE	NA	0.79	0	0	0	0	4	0	0	0	0	0	0	0	0	0	0	0	0	0	0	0	3	3	4	4	5	2	1	4	6	5	0	11	10
437	437	GRMZM2G031790	---	---	---	3-ketoacyl-CoA synthase 2 /// Encodes KCS2, a member of the 3-ketoacyl-CoA synthase family involved in the biosynthesis of VLCFA (very long chain fatty acids). /// 3-ketoacyl-CoA synthase 2;(source:Araport11)	3-ketoacyl-CoA synthase (2.3.1.-)	3-ketoacyl-CoA synthase	1	12942595	12945812	FALSE	NA	FALSE	NA	0.81	0	0	0	0	1	0	0	1	0	0	0	0	2	0	0	0	0	0	0	0	2	1	4	6	5	4	3	7	7	7	0	9	22
438	438	GRMZM2G031718	---	---	---	Tetratricopeptide repeat (TPR)-like superfamily protein /// Tetratricopeptide repeat (TPR)-like superfamily protein;(source:Araport11)	Secretory carrier-associated membrane protein (Secretory carrier membrane protein)	Pentatricopeptide repeat	1	12948077	12951451	FALSE	NA	FALSE	NA	0.81	0	0	0	0	27	0	0	0	4	3	0	0	0	1	1	0	0	0	0	0	28	29	37	29	31	27	21	28	29	24	0	40	36
439	439	GRMZM2G172448	---	---	---	---	---	---	1	12970333	12975008	FALSE	NA	FALSE	NA	0.81	0	0	0	0	23	1	0	0	2	1	0	1	1	0	0	1	1	1	0	0	3	2	5	1	4	1	0	2	1	0	1	9	3
440	440	GRMZM2G172410	---	---	---	Protein of unknown function (DUF1012) /// ion channel POLLUX-like protein, putative (DUF1012);(source:Araport11)	DMI1 family protein	CASTOR/POLLUX/SYM8 ion channel	1	12975288	12984545	FALSE	NA	FALSE	NA	0.81	0	0	0	0	19	1	0	0	1	2	3	1	2	2	5	2	2	2	2	2	32	28	33	37	38	59	51	56	69	68	2	51	84
441	441	GRMZM2G172322	---	gsr1	glutathione reductase1	glutathione reductase /// Encodes glutathione reductase that is most likely localized in the chloroplast. /// glutathione reductase;(source:Araport11)	Glutathione reductase (NADPH) (1.8.1.7) (Fragment)	Pyridine nucleotide-disulfide oxidoreductase	1	12985602	12991971	FALSE	NA	FALSE	NA	0.82	0	0	0	0	30	0	0	0	0	0	0	0	1	1	1	0	0	0	0	0	8	11	11	10	9	23	36	38	25	37	0	12	44
442	442	AC195260.2_FG007	---	---	---	---	---	---	1	13030396	13033201	FALSE	NA	FALSE	NA	0.83	0	0	0	0	2	0	0	0	0	0	1	0	1	0	0	1	0	0	1	0	11	6	12	1	5	5	3	5	2	1	1	33	14
443	443	AC186417.3_FG004	---	---	---	---	---	---	1	13071385	13073262	FALSE	NA	FALSE	NA	0.84	0	0	0	0	8	0	3	5	0	0	0	3	5	0	0	0	0	0	0	0	27	21	30	26	45	8	11	15	13	23	1	84	45
444	444	AC186417.3_FG006	---	---	---	---	---	---	1	13086120	13086773	FALSE	NA	FALSE	NA	0.84	0	0	0	0	6	0	0	0	0	0	0	0	0	0	0	0	0	0	0	0	0	0	0	0	0	0	0	0	0	0	0	0	0
445	445	GRMZM2G181497	---	---	---	histone H2A 8 /// Encodes HTA8, a histone H2A protein. Loss of all H2A.Z (triple mutant with HTA9 and HTA11) results in a reduction in DNA methylation of transposons but not that of genes. Loss of H2A.Z causes misregulation of many genes involved in the response to developmental and environmental cues, and that these genes tend to have high levels of gene-body H2A.Z. /// histone H2A 8;(source:Ara…	Histone H2A	Histone H2A variant like	1	13130100	13131392	FALSE	NA	FALSE	NA	0.86	0	0	0	0	8	1	0	1	0	0	0	0	0	0	0	0	0	0	1	0	9	6	11	3	9	9	8	9	5	5	1	18	12
446	446	GRMZM2G008627	---	---	---	Glycosyl hydrolase superfamily protein /// Glycosyl hydrolase superfamily protein;(source:Araport11)	Glycosyl hydrolase family 17 family protein	Glucan endo-1,3-beta-D-glucosidase	1	13296520	13298851	FALSE	NA	FALSE	NA	0.91	0	0	0	0	0	0	0	0	0	0	0	0	0	0	0	0	0	0	0	0	0	0	0	0	0	0	0	0	0	0	0	0	0
447	447	GRMZM2G008696	---	---	---	Sec14p-like phosphatidylinositol transfer family protein /// Sec14p-like phosphatidylinositol transfer family protein;(source:Araport11)	Polyphosphoinositide binding protein Ssh1p	Phosphatidylinositol/phosphatidylcholine transfer protein SFH9-like	1	13302368	13304255	FALSE	NA	FALSE	NA	0.92	0	0	0	0	0	0	0	0	0	0	0	0	0	0	0	0	0	0	0	0	0	0	0	0	0	0	0	0	0	0	0	0	0
448	448	GRMZM2G703500	---	---	---	---	---	---	1	13324589	13324964	FALSE	NA	FALSE	NA	0.92	0	0	0	0	0	0	0	0	0	0	0	0	0	0	0	0	0	0	0	0	0	0	0	0	0	0	0	0	0	0	0	0	0
449	449	GRMZM2G377311	---	---	---	Cyclin family protein /// Encodes a cyclin T partner CYCT1;5. Plays important roles in infection with Cauliflower mosaic virus (CaMV). /// Cyclin family protein;(source:Araport11)	Cyclin family protein	CDK9 kinase-activating protein cyclin T	1	13356132	13371135	FALSE	NA	FALSE	NA	0.94	0	0	0	0	48	0	0	0	1	1	1	0	1	5	6	2	2	2	2	2	79	78	79	76	76	75	72	74	68	70	2	82	81
450	450	AC187207.3_FG006	---	---	---	---	---	---	1	13367122	13368795	FALSE	NA	FALSE	NA	0.94	0	0	0	0	3	0	0	0	0	0	0	0	0	0	0	0	0	0	0	0	2	3	6	0	0	0	1	2	0	0	0	16	5
451	451	GRMZM2G061812	---	---	---	GTP-binding protein-related /// Encodes a member of the DRG (developmentally regulated G-protein) family. Has GTPase activity. /// GTP-binding protein-like protein;(source:Araport11)	GTP-binding family protein	---	1	13373588	13379807	FALSE	NA	FALSE	NA	0.95	0	0	0	0	2	0	0	0	0	0	0	0	0	0	0	4	4	4	0	3	19	19	19	11	12	11	11	12	8	7	5	28	17
452	452	AC210834.4_FG005	---	---	---	---	---	---	1	13399360	13399593	FALSE	NA	FALSE	NA	0.96	0	0	0	0	1	0	0	1	0	0	0	0	0	0	0	0	0	0	0	0	0	0	0	0	0	1	1	1	0	0	0	5	1
453	453	AC210834.4_FG006	---	---	---	---	---	---	1	13403483	13403710	FALSE	NA	FALSE	NA	0.96	0	0	0	0	1	0	0	0	0	0	0	0	0	0	0	0	0	0	0	0	0	0	0	0	0	0	0	0	0	0	0	0	0
454	454	GRMZM2G103292	---	---	---	---	---	---	1	13443871	13451636	FALSE	NA	FALSE	NA	0.98	0	0	0	0	2	0	0	0	0	0	0	0	0	0	0	0	0	0	0	0	0	0	0	0	0	0	0	0	0	0	0	0	0
455	455	AC210834.4_FG011	---	---	---	---	---	---	1	13452213	13452440	FALSE	NA	FALSE	NA	0.98	0	0	0	0	1	3	1	2	0	0	0	0	0	0	0	0	0	0	0	0	3	3	3	0	0	0	0	0	0	0	0	6	0
456	456	AC210834.4_FG012	---	---	---	---	---	---	1	13464780	13465013	FALSE	NA	FALSE	NA	0.98	0	0	0	0	1	0	0	1	0	0	0	0	1	0	1	0	0	0	0	0	0	0	1	1	1	0	0	0	0	0	0	4	2
457	457	AC210834.4_FG013	---	---	---	---	---	---	1	13469392	13469619	FALSE	NA	FALSE	NA	0.99	0	0	0	0	1	0	1	1	0	0	1	1	1	0	0	0	0	0	0	0	4	0	2	3	1	1	0	1	0	1	0	9	4
458	458	AC210834.4_FG009	---	---	---	---	---	---	1	13503810	13504040	FALSE	NA	FALSE	NA	1	1	0	0	0	2	1	0	0	0	0	1	0	0	0	0	0	0	0	1	1	1	0	0	1	2	1	0	0	1	1	1	2	2
459	459	GRMZM2G169320	---	---	---	pfkB-like carbohydrate kinase family protein /// pfkB-like carbohydrate kinase family protein;(source:Araport11)	Sugar/carbohydrate kinase	Carbohydrate kinase PfkB	1	13535097	13538715	FALSE	NA	FALSE	NA	1.02	0	0	0	0	10	2	3	3	1	0	8	8	9	0	1	0	0	0	0	0	17	18	18	12	15	22	21	22	21	25	1	21	31
460	460	GRMZM2G169295	---	---	---	---	---	---	1	13548961	13549283	FALSE	NA	FALSE	NA	1.03	0	0	0	0	13	0	0	0	2	0	0	0	0	3	2	1	1	1	1	0	18	19	21	7	7	6	10	11	3	0	1	21	11
461	461	GRMZM2G169280	---	---	---	Tetratricopeptide repeat (TPR)-like superfamily protein /// Tetratricopeptide repeat (TPR)-like superfamily protein;(source:Araport11)	Putative indole-3-acetate beta-glucosyltransferase (Rf1 protein, mitochondrial, putative)	Pentatricopeptide repeat-containing protein, putative	1	13585826	13587775	FALSE	NA	FALSE	NA	1.04	0	0	0	0	5	0	0	0	3	4	0	0	0	1	1	0	0	0	0	0	28	33	35	23	26	28	34	34	21	22	0	39	34
462	462	GRMZM2G470438	---	---	---	topoisomerase 3alpha /// Encodes topoisomerase 3alpha. Suppresses somatic crossovers. Essential for resolution of meiotic recombination intermediates. /// topoisomerase 3alpha;(source:Araport11)	DNA topoisomerase (5.99.1.2)	DNA topoisomerase	1	13591586	13603723	FALSE	NA	FALSE	NA	1.05	0	0	0	0	75	0	0	0	1	3	0	0	0	5	4	0	0	0	0	0	11	17	19	15	13	27	29	30	24	27	0	20	36
463	463	GRMZM2G004641	TALE	hb64	Homeobox-transcription factor 64	BEL1-like homeodomain 7 /// BEL1-like homeodomain 7;(source:Araport11)	Putative homeodomain protein	Benzothiadiazole-induced homeodomain protein 1	1	13640026	13643872	FALSE	NA	FALSE	NA	1.07	0	0	0	0	39	0	0	0	0	0	1	2	7	1	1	0	0	0	0	0	11	13	16	11	13	13	21	29	16	23	0	25	40
464	464	GRMZM2G417455	---	---	---	beta-galactosidase 3 /// putative beta-galactosidase (BGAL3 gene) /// beta-galactosidase 3;(source:Araport11)	Beta-galactosidase (3.2.1.23)	Beta-galactosidase	1	13681900	13688139	FALSE	NA	FALSE	NA	1.1	0	0	0	0	52	1	1	1	1	1	2	1	1	5	3	0	0	0	0	0	14	17	21	10	18	52	58	70	52	69	0	30	93
465	465	GRMZM2G407396	---	---	---	HAL3-like protein A /// flavin mononucleotide flavoprotein involved in salt and osmotic tolerance HAL3A encodes for phosphopantothenoylcysteine decarboxylase being involved in Coenzyme A biosynthesis. HAL3A is predominant over another gene with the presumably same function (HAL3B). /// HAL3-like protein A;(source:Araport11)	Phosphopantothenoylcysteine decarboxylase	Phosphopantothenoylcysteine decarboxylase	1	13741379	13744017	FALSE	NA	FALSE	NA	1.13	0	0	0	0	22	0	0	0	0	0	0	1	1	0	0	0	0	0	0	0	2	2	2	4	4	3	7	7	7	4	0	4	17
466	466	GRMZM2G314133	---	---	---	Ubiquitin carboxyl-terminal hydrolase-related protein /// Ubiquitin carboxyl-terminal hydrolase-related protein;(source:Araport11)	Ubiquitin carboxyl-terminal hydrolase family protein, expressed	Inactive ubiquitin carboxyl-terminal hydrolase 53	1	13786057	13803954	FALSE	NA	FALSE	NA	1.16	0	0	0	0	13	0	2	2	2	1	0	0	0	0	0	0	0	0	0	0	27	32	33	31	35	36	38	38	32	37	0	38	43
467	467	GRMZM2G037912	---	---	---	vesicle-associated membrane protein 726 /// member of Synaptobrevin -like protein family /// vesicle-associated membrane protein 726;(source:Araport11)	Synptobrevin-related family protein	Vesicle-associated membrane protein 728	1	13863133	13865361	FALSE	NA	FALSE	NA	1.2	0	0	0	0	17	0	0	0	0	2	0	0	0	0	0	0	0	0	0	0	0	3	3	3	3	14	15	15	15	16	0	5	19
468	468	GRMZM2G327695	---	---	---	---	---	---	1	13908941	13909623	FALSE	NA	FALSE	NA	1.23	0	0	0	0	0	0	0	0	0	0	0	0	0	0	0	0	0	0	0	0	0	0	0	0	0	0	0	0	0	0	0	0	0
469	469	GRMZM2G027626	---	---	---	---	---	---	1	13908941	13910064	FALSE	NA	FALSE	NA	1.23	0	0	0	0	0	0	0	0	0	0	0	0	0	0	0	0	0	0	0	0	0	5	5	4	0	1	6	7	8	0	0	9	13
470	470	GRMZM2G123986	---	---	---	Tetratricopeptide repeat (TPR)-like superfamily protein /// Homologous to the wheat sulphate deficiency-induced gene sdi1. Expression in root and leaf is induced by sulfur starvation. Knockout mutants retained higher root and leaf sulfate concentrations, indicating a role in regulation of stored sulfate pools. /// Tetratricopeptide repeat (TPR)-like superfamily protein;(source:Araport11)	Male sterility MS5 family protein	N-terminal acetyltransferase A, auxiliary subunit	1	13989676	13991773	FALSE	NA	FALSE	NA	1.28	0	0	0	0	37	0	0	0	1	0	0	0	0	1	2	0	0	0	0	0	3	2	3	2	2	2	4	7	6	3	0	4	8
471	471	GRMZM2G556515	---	---	---	---	---	---	1	13994737	13995667	FALSE	NA	FALSE	NA	1.29	0	0	0	0	11	0	0	0	0	0	3	0	0	1	1	4	3	3	1	2	6	4	4	2	5	12	12	13	1	8	4	8	16
472	472	GRMZM2G124042	---	---	---	glycerol-3-phosphate acyltransferase 6 /// bifunctional sn-glycerol-3-phosphate 2-O-acyltransferase/phosphatase. Involved in cutin assembly. /// glycerol-3-phosphate acyltransferase 6;(source:Araport11)	Acyltransferase family protein	ER glycerol-phosphate acyltransferase	1	14029887	14032276	FALSE	NA	FALSE	NA	1.31	0	0	0	0	46	0	0	0	2	0	2	0	1	2	1	0	0	0	0	0	7	5	9	2	5	1	5	7	4	6	0	19	16
473	473	GRMZM2G124051	---	---	---	DNAse I-like superfamily protein /// Encodes a protein that is involved in mRNA processing and localized to cytoplasmic p-bodies. Double mutants with CCR4a show decreased sensitivity to high concentrations of sucrose. Involved in starch and sucrose metabolism. /// DNAse I-like superfamily protein;(source:Araport11)	Endonuclease/Exonuclease/phosphatase family protein, expressed	Carbon catabolite repressor protein 2	1	14093541	14100132	FALSE	NA	FALSE	NA	1.36	0	0	0	0	23	0	0	0	0	0	0	0	2	5	3	0	0	0	0	0	6	8	8	6	8	42	42	42	40	37	0	9	53
474	474	GRMZM5G850455	---	---	---	Bifunctional inhibitor/lipid-transfer protein/seed storage 2S albumin superfamily protein /// Bifunctional inhibitor/lipid-transfer protein/seed storage 2S albumin superfamily protein;(source:Araport11)	cDNA clone:J023117F24, full insert sequence (Fragment)	---	1	14101540	14102861	FALSE	NA	FALSE	NA	1.36	0	0	0	0	18	2	2	4	0	0	0	1	2	0	0	0	0	0	0	0	2	1	6	5	4	5	7	10	12	10	0	11	17
475	475	GRMZM2G124143	---	---	---	Nucleic acid-binding, OB-fold-like protein /// Nucleic acid-binding, OB-fold-like protein;(source:Araport11)	40S ribosomal protein S28	Ribosomal protein S28	1	14103661	14105322	FALSE	NA	FALSE	NA	1.36	0	0	0	0	23	0	0	0	0	1	2	0	0	0	4	0	0	0	0	0	3	6	6	6	4	11	13	14	14	11	0	8	22
476	476	GRMZM2G424020	---	mmp68	---	calmodulin-binding family protein /// calmodulin-binding family protein;(source:Araport11)	Calmodulin-binding family protein	IQ domain-containing protein IQM2	1	14112283	14115901	FALSE	NA	FALSE	NA	1.37	0	0	0	0	30	0	0	0	0	0	0	0	0	0	0	0	0	0	0	0	0	0	0	0	0	0	0	0	0	0	0	0	0
477	477	GRMZM2G115131	---	---	---	Protein of unknown function (DUF620) /// lipase (DUF620);(source:Araport11)	Lipase, putative, expressed	Lipase	1	14164439	14168255	FALSE	NA	FALSE	NA	1.41	0	0	0	0	21	0	0	0	0	0	1	0	2	0	1	0	0	0	0	0	1	1	2	1	4	3	3	7	2	3	0	4	14
478	478	GRMZM2G315601	---	esr2	embryo surrounding region2	---	---	---	1	14256833	14257545	FALSE	NA	FALSE	NA	1.47	0	0	0	0	32	0	0	0	1	2	0	0	0	0	0	0	0	0	0	0	7	10	10	7	9	11	14	14	10	13	0	15	15
479	479	GRMZM2G046086	---	esr1	embryo surrounding region1	---	---	---	1	14286859	14287441	FALSE	NA	FALSE	NA	1.5	0	0	0	0	6	0	0	0	0	0	0	0	0	0	0	0	0	0	0	0	3	5	5	2	7	3	3	3	3	2	0	7	5
480	480	GRMZM2G140302	---	esr3	embryo surrounding region3	---	---	---	1	14300150	14300705	FALSE	NA	FALSE	NA	1.51	0	0	0	0	20	0	0	0	0	0	0	0	0	0	0	0	0	0	0	0	6	9	9	3	6	3	2	2	1	3	0	9	3
481	481	GRMZM2G417835	---	---	---	---	---	Sigma factor binding protein 1	1	14384375	14385993	FALSE	NA	FALSE	NA	1.57	0	0	1	0	28	0	0	4	1	2	0	0	7	2	2	2	2	2	0	2	4	14	14	4	10	3	11	11	7	8	3	19	19
482	482	GRMZM2G112793	---	---	---	protein phosphatase 2A-4 /// Encodes one of the isoforms of the catalytic subunit of protein phosphatase 2A: AT1G59830/PP2A-1, AT1G10430/PP2A-2, At2g42500/PP2A-3, At3g58500/PP2A-4 [Plant Molecular Biology (1993) 21:475-485 and (1994) 26:523-528; Note that in more recent publications, there is mixed use of gene names for PP2A-3 and PP2A-4 - some refer to At2g42500 as PP2A-3 and some as PP2A-4]. //…	Serine/threonine-protein phosphatase (3.1.3.16)	Serine/threonine-protein phosphatase	1	14405531	14408494	FALSE	NA	FALSE	NA	1.59	0	0	0	0	12	0	0	0	0	0	0	0	0	0	0	0	0	0	0	0	1	1	1	1	1	5	3	3	5	5	0	1	5
483	483	GRMZM2G412674	---	---	---	Galactose oxidase/kelch repeat superfamily protein /// Galactose oxidase/kelch repeat superfamily protein;(source:Araport11)	Putative Kelch motif containing protein	Kelch motif family protein, expressed	1	14408843	14412714	FALSE	NA	FALSE	NA	1.59	0	0	0	0	34	0	0	0	1	1	0	0	0	0	0	1	1	3	3	3	39	41	47	34	28	59	62	67	51	41	3	49	71
484	484	GRMZM2G063287	---	---	---	---	Putative embryo specific protein (Fragment)	Late embryogenesis abundant 1	1	14449175	14450545	FALSE	NA	FALSE	NA	1.63	0	0	0	0	32	0	0	0	4	2	0	0	0	4	3	0	0	0	0	0	4	10	15	5	9	6	6	8	7	8	0	21	21
485	485	GRMZM2G362960	---	---	---	---	Expressed protein	---	1	14451959	14453396	FALSE	NA	FALSE	NA	1.63	0	0	0	0	16	0	0	0	0	8	0	0	0	0	3	2	3	3	0	1	5	12	18	0	2	2	11	12	0	0	3	19	12
486	486	GRMZM2G362942	---	---	---	Pentatricopeptide repeat (PPR) superfamily protein /// Pentatricopeptide repeat (PPR) superfamily protein;(source:Araport11)	Pentatricopeptide repeat-containing family protein	Pentatricopeptide repeat-containing protein	1	14485595	14489176	FALSE	NA	FALSE	NA	1.66	0	0	0	0	17	0	0	0	2	2	0	0	0	7	2	1	1	1	0	1	62	76	76	60	61	53	69	72	54	55	1	76	72
487	487	GRMZM2G389769	---	---	---	atypical CYS HIS rich thioredoxin 4 /// Encodes a member of the thioredoxin family protein. Located in the chloroplast. Shows high activity towards the chloroplast 2-Cys peroxiredoxin A, and poor activity towards the chloroplast NADP-malate dehydrogenase. The mRNA is cell-to-cell mobile. /// atypical CYS HIS rich thioredoxin 4;(source:Araport11)	Putative thioredoxin	---	1	14496135	14497734	FALSE	NA	FALSE	NA	1.66	0	0	0	0	20	0	0	0	0	1	0	0	0	0	1	0	1	1	0	0	2	4	4	1	3	2	6	6	1	2	1	4	6
488	488	GRMZM2G091822	---	ms26	male sterile26	cytochrome P450, family 704, subfamily B, polypeptide 1 /// Encodes a cytochrome P450, designated CYP704B1. Expressed in the developing anthers. Essential for pollen exine development. Mutations in CYP704B1 result in impaired pollen walls that lack a normal exine layer and exhibit a characteristic striped surface, termed zebra phenotype. Heterologous expression of CYP704B1 in yeast cells demonstr…	Cytochrome P450 family protein	Cytochrome P450 family protein, expressed	1	14505716	14508042	FALSE	NA	FALSE	NA	1.67	0	0	0	0	14	1	2	2	2	1	0	1	1	2	2	0	0	0	0	0	12	14	17	10	14	15	14	14	12	16	0	19	26
489	489	GRMZM2G091916	---	sdg122	set domain gene122	SET domain protein 35 /// SET domain protein 35;(source:Araport11)	SET domain-containing family protein	SET and MYND domain-containing protein 3	1	14508652	14510556	FALSE	NA	FALSE	NA	1.67	0	0	0	0	1	0	0	0	9	0	0	0	0	6	0	0	0	0	0	0	6	8	15	11	13	12	9	21	13	12	0	28	32
490	490	GRMZM2G091921	---	---	---	Ribosomal L32p protein family /// Ribosomal L32p protein family;(source:Araport11)	---	Ribosomal protein L32 containing protein isoform 1	1	14547629	14550410	FALSE	NA	FALSE	NA	1.71	0	0	0	0	3	0	0	0	0	0	0	0	0	0	0	0	0	0	0	0	1	2	2	1	2	6	3	5	2	4	0	2	6
491	491	GRMZM2G026807	---	rpe1	Ribulose-phosphate 3-epimerase1	D-ribulose-5-phosphate-3-epimerase /// Arabidopsis thaliana ribulose-5-phosphate-3-epimerase mRNA /// D-ribulose-5-phosphate-3-epimerase;(source:Araport11)	Ribulose-phosphate 3-epimerase (5.1.3.1)	Ribulose-phosphate 3-epimerase, chloroplastic	1	14623612	14638761	FALSE	NA	FALSE	NA	1.78	0	0	0	0	29	0	0	0	0	0	1	0	0	1	1	0	0	0	0	0	0	1	3	3	3	12	14	14	13	9	0	3	16
492	492	GRMZM2G136113	---	---	---	O-fucosyltransferase family protein /// O-fucosyltransferase family protein;(source:Araport11)	Axi 1 protein, putative, expressed	GDP-fucose protein O-fucosyltransferase	1	14674001	14682836	FALSE	NA	FALSE	NA	1.82	0	0	0	0	39	0	0	0	0	0	0	0	0	0	1	0	0	0	0	0	17	16	16	13	13	15	11	14	15	14	0	19	17
493	493	GRMZM2G464818	---	---	---	Pentatricopeptide repeat (PPR) superfamily protein /// Pentatricopeptide repeat (PPR) superfamily protein;(source:Araport11)	Pentatricopeptide repeat-containing family protein	Pentatricopeptide repeat-containing protein chloroplastic	1	14779233	14780749	FALSE	NA	FALSE	NA	1.91	0	0	0	0	47	0	0	0	0	0	2	2	2	0	4	0	0	0	0	0	6	3	5	10	9	10	9	11	8	10	0	11	17
494	494	GRMZM5G857303	---	---	---	Ribosomal L18p/L5e family protein /// Ribosomal L18p/L5e family protein;(source:Araport11)	Ribosomal protein-like	Ribosomal protein L18/L5	1	14802546	14803651	FALSE	NA	FALSE	NA	1.94	0	0	0	0	15	0	0	0	1	0	0	0	0	0	1	0	0	0	0	0	6	5	7	5	4	5	6	6	5	8	0	13	14
495	495	GRMZM2G162725	---	---	---	conserved oligomeric Golgi complex subunit 4;(source:Araport11)	Component of oligomeric golgi complex 4	Pentatricopeptide repeat-containing protein mitochondrial	1	14803943	14808698	FALSE	NA	FALSE	NA	1.94	0	0	0	0	16	0	0	0	0	0	0	0	0	1	7	0	0	0	0	0	9	3	6	3	7	25	16	25	18	23	0	11	43
496	496	GRMZM2G162749	Dof	dof21	C2C2-Dof-transcription factor 21	cycling DOF factor 2 /// Dof-type zinc finger domain-containing protein, identical to H-protein promoter binding factor-2a GI:3386546 from (Arabidopsis thaliana). Interacts with LKP2 and FKF1, but its overexpression does not change flowering time under short or long day conditions. /// cycling DOF factor 2;(source:Araport11)	Dof-type zinc finger protein (Dof-type zinc finger protein 23)	Cyclic dof factor like	1	14850152	14853035	FALSE	NA	FALSE	NA	1.98	0	0	0	0	148	0	0	0	0	1	0	0	0	2	2	0	0	0	0	0	5	6	6	5	5	10	11	12	5	9	0	8	18
497	497	GRMZM2G162764	---	---	---	HNH endonuclease /// HNH endonuclease;(source:Araport11)	HNH endonuclease domain-containing family protein	HNH endonuclease	1	14857797	14862511	FALSE	NA	FALSE	NA	1.99	0	0	0	0	73	0	0	0	1	0	0	0	0	1	0	0	0	0	0	0	1	0	4	0	1	2	0	2	0	0	0	6	7
498	498	GRMZM2G162776	---	cox10b	cytochrome c oxidase subunit10b	cytochrome c oxidase 10 /// cytochrome c oxidase 10;(source:Araport11)	Cytochrome c oxidase assembly protein (Fragment)	Protoheme IX farnesyltransferase mitochondrial	1	14893671	14898766	FALSE	NA	FALSE	NA	2.03	0	0	0	0	19	2	0	0	1	3	0	0	0	2	2	1	1	1	0	1	33	33	33	37	36	28	30	30	33	31	1	42	38
499	499	GRMZM2G162800	---	---	---	P-loop containing nucleoside triphosphate hydrolases superfamily protein /// P-loop containing nucleoside triphosphate hydrolases superfamily protein;(source:Araport11)	ATPase-like protein	P-loop containing nucleoside triphosphate hydrolase	1	14921635	14926927	FALSE	NA	FALSE	NA	2.05	0	0	0	0	43	0	0	0	0	0	2	0	0	2	2	2	2	2	2	0	11	11	12	11	8	17	20	20	21	19	2	12	26
500	500	GRMZM2G162814	---	umc115	---	sorbin/SH3 domain protein;(source:Araport11)	Expressed protein	ATP-dependent RNA helicase	1	14939938	14942616	FALSE	NA	FALSE	NA	2.07	0	0	0	0	14	0	0	2	0	0	0	0	0	0	0	0	0	0	0	0	2	2	3	1	0	1	2	4	3	3	0	5	6
501	501	GRMZM2G139963	HD-ZIP	hb102	Homeobox-transcription factor 102	Homeobox-leucine zipper protein family /// Encodes a homeodomain leucine zipper class I (HD-Zip I) protein which is expressed during the seed-to-seedling transition, regulates some of the network nodes, and affects late seedling establishment. Knock-out mutants for athb13 showed increased primary root length as compared with wild type (Col-0) seedlings, suggesting that this transcription factor i…	DNA-binding protein, putative, expressed	Octamer-binding transcription factor	1	14957965	14960921	FALSE	NA	FALSE	NA	2.09	0	0	0	0	34	0	0	0	0	1	0	0	0	3	2	0	0	0	0	0	3	1	5	2	3	8	6	12	4	3	0	6	12
502	502	GRMZM2G034283	---	---	---	Glutaredoxin family protein /// Glutaredoxin family protein;(source:Araport11)	Glutaredoxin family protein	Glutaredoxin family protein	1	15067526	15068861	FALSE	NA	FALSE	NA	2.18	0	0	0	0	13	0	0	3	0	0	0	0	1	0	1	0	0	0	0	0	4	2	5	6	5	5	3	10	9	6	0	12	18
503	503	GRMZM2G034302	---	sut1	sucrose transporter1	sucrose transporter 2 /// encodes a sucrose transporter in sieve elements and a number of sink tissues and cell types. Gene expression is induced by wounding. /// sucrose transporter 2;(source:Araport11)	SUT1	Sucrose Transporter	1	15069084	15074473	FALSE	NA	FALSE	NA	2.19	0	0	0	0	25	0	2	2	1	1	3	1	3	3	5	0	0	0	0	0	2	1	6	4	2	26	28	40	29	33	0	9	54
504	504	GRMZM5G851734	---	---	---	---	---	---	1	15101624	15103059	FALSE	NA	FALSE	NA	2.21	0	0	0	0	4	0	0	0	0	0	0	1	1	0	0	0	0	0	0	0	3	2	2	0	1	2	2	2	0	0	0	5	3
505	505	GRMZM2G035128	---	---	---	---	---	---	1	15104421	15105563	FALSE	NA	FALSE	NA	2.21	0	0	0	0	0	0	1	1	0	0	0	0	0	0	0	4	3	3	0	0	6	2	2	0	0	13	4	5	0	0	5	19	21
506	506	GRMZM2G035156	bHLH	bhlh74	bHLH-transcription factor 74	BANQUO 3 /// BNQ3 belongs to a family of atypical non-DNA binding basic helix-loop-helix (bHLH) proteins that heterodimerize with and negatively regulate bHLH transcription factors. Directly and negatively regulated by AP3 and PI in petals. Required for appropriate regulation of flowering time.May also have a role in regulating light responses. /// BANQUO 3;(source:Araport11)	BHLH transcription factor (Fragment)	Transcription factor like	1	15133264	15135363	FALSE	NA	FALSE	NA	2.23	0	0	0	0	17	0	0	0	0	0	0	0	0	1	2	0	0	0	0	0	0	0	0	0	0	8	16	20	14	13	0	0	22
507	507	GRMZM2G035243	---	---	---	Galactose oxidase/kelch repeat superfamily protein /// Galactose oxidase/kelch repeat superfamily protein;(source:Araport11)	Kelch repeat-containing F-box family protein	Kelch repeat type 1	1	15168070	15170841	FALSE	NA	FALSE	NA	2.25	0	0	0	0	41	0	0	0	0	0	1	0	0	0	5	0	1	1	0	0	9	17	17	9	6	18	30	34	25	23	1	21	46
508	508	GRMZM2G333777	---	---	---	---	---	---	1	15182905	15184685	FALSE	NA	FALSE	NA	2.26	0	0	0	0	0	0	0	0	0	0	0	0	0	0	0	0	0	0	0	0	0	0	0	0	0	0	0	0	0	0	0	0	0
509	509	GRMZM5G849989	---	---	---	---	---	---	1	15183090	15184675	FALSE	NA	FALSE	NA	2.26	0	0	0	0	5	0	0	0	0	0	0	0	0	0	0	0	0	0	0	0	0	0	0	0	0	0	0	0	0	0	0	0	3
510	510	GRMZM2G333798	---	---	---	---	---	---	1	15206594	15207906	FALSE	NA	FALSE	NA	2.27	0	0	0	0	0	0	0	0	0	0	0	0	0	0	0	0	0	0	0	0	0	0	0	0	0	0	0	0	0	0	0	0	0
511	511	GRMZM5G853974	---	---	---	---	---	---	1	15206984	15207906	FALSE	NA	FALSE	NA	2.27	0	0	0	0	0	0	0	0	0	0	0	0	0	0	0	0	0	0	0	0	0	0	0	0	0	0	0	0	0	0	0	0	0
512	512	GRMZM2G159456	bHLH	bhlh84	bHLH-transcription factor 84	basic helix-loop-helix (bHLH) DNA-binding family protein /// Encodes a atypical member of the bHLH (basic helix-loop-helix) family transcriptional factors. /// basic helix-loop-helix (bHLH) DNA-binding family protein;(source:Araport11)	Transcription factor style2.1	BHLH transcription factor	1	15267736	15269173	FALSE	NA	FALSE	NA	2.29	0	0	0	0	51	0	0	0	0	0	0	3	3	3	3	0	0	0	0	0	0	0	0	0	0	2	1	1	1	1	0	0	5
513	513	GRMZM2G124353	---	---	---	alanine:glyoxylate aminotransferase 2 /// alanine:glyoxylate aminotransferase 2 homolog (AGT2) mRNA, The mRNA is cell-to-cell mobile. /// alanine:glyoxylate aminotransferase 2;(source:Araport11)	Alanine:glyoxylate aminotransferase 2 family protein	Alanine-glyoxylate aminotransferase	1	15352527	15355919	TRUE	3	TRUE	2	2.31	0	0	0	0	18	3	0	0	1	2	3	0	0	2	0	1	1	1	1	0	8	11	12	9	7	26	29	33	26	29	1	15	47
514	514	GRMZM2G075459	---	---	---	---	---	---	1	15414068	15414480	TRUE	3	TRUE	2	2.32	0	0	0	0	13	0	0	0	0	0	0	0	0	1	0	0	0	0	0	0	2	0	2	0	2	1	0	3	1	0	0	2	3
515	515	GRMZM2G022363	---	---	---	Mo25 family protein /// Mo25 family protein;(source:Araport11)	Mo25 family protein	Calcium-binding protein 39	1	15473421	15477717	TRUE	3	FALSE	NA	2.31	0	0	0	0	30	0	0	1	1	3	0	1	4	1	1	0	0	0	0	0	13	12	18	9	12	29	26	32	19	20	0	20	41
516	516	GRMZM2G406601	---	---	---	lectin protein kinase family protein /// lectin protein kinase family protein;(source:Araport11)	S-receptor kinase PK3-like protein	Serine/threonine protein kinase	1	15491039	15492430	TRUE	3	FALSE	NA	2.31	0	0	0	0	16	0	1	1	1	0	0	0	0	0	2	0	0	0	0	0	1	3	5	2	3	6	6	11	6	2	0	9	13
517	517	GRMZM2G303361	---	---	---	---	Cysteine proteinase inhibitor	Cysteine proteinase inhibitor	1	15498578	15499091	TRUE	3	FALSE	NA	2.31	0	0	0	0	10	0	0	0	1	1	0	0	0	0	0	0	0	0	0	0	3	3	7	1	2	4	4	4	1	3	0	8	4
518	518	GRMZM2G021498	---	---	---	RING/U-box superfamily protein /// Encodes a novel E3 ubiquitin ligase that acts as a central negative regulator of Arabidopsis floral organ size. Organ size is limited by restricting the period of proliferative growth, rather than the rate of growth and appears to act in a novel pathway, independent of ANT and JAG. Both mRNA and protein are expressed in all actively growing regions of the plant …	Zinc finger family protein	Zinc finger, RING-type	1	15510783	15515741	TRUE	3	FALSE	NA	2.3	0	0	0	0	3	0	0	0	3	0	1	0	0	5	0	0	0	0	0	0	14	16	17	11	17	12	13	15	10	12	0	23	22
519	519	GRMZM2G000199	---	---	---	---	Cysteine proteinase inhibitor	Cysteine proteinase inhibitor	1	15524544	15524891	TRUE	3	FALSE	NA	2.3	0	0	0	0	25	0	0	0	0	0	0	0	0	0	3	0	0	0	0	0	9	9	12	5	6	10	5	14	3	8	0	12	14
520	520	GRMZM2G378130	---	---	---	---	---	---	1	15610487	15612865	FALSE	NA	FALSE	NA	2.28	0	0	0	0	1	0	0	0	0	0	0	0	0	0	0	0	0	0	0	0	0	0	0	0	0	0	0	0	0	1	0	1	1
521	521	GRMZM2G142557	---	---	---	RNA-binding (RRM/RBD/RNP motifs) family protein /// RNA-binding (RRM/RBD/RNP motifs) family protein;(source:Araport11)	RNA recognition motif family protein, expressed	RNA-binding post-transcriptional regulator csx1	1	15726595	15735402	FALSE	NA	FALSE	NA	2.27	0	0	0	0	18	0	0	0	1	0	0	0	0	0	0	1	1	1	1	1	6	5	5	5	6	30	31	31	20	27	1	6	32
522	522	GRMZM2G142609	---	---	---	interferon-activable protein;(source:Araport11)	---	LOW QUALITY PROTEIN: general transcriptional corepressor trfA	1	15735752	15738763	FALSE	NA	FALSE	NA	2.27	0	0	0	0	23	3	0	0	3	3	4	0	0	4	4	0	0	0	0	0	7	10	18	7	6	10	13	17	8	13	0	21	25
523	523	GRMZM2G119852	---	adss1	adenylosuccinate synthetase	adenylosuccinate synthase /// encoding adenylosuccinate synthetase (AdSS), the enzyme involved in the first step of the formation of the purine nucleotide AMP (conversion of IMP to adenylo-succinate) /// adenylosuccinate synthase;(source:Araport11)	Adenylosuccinate synthetase, chloroplastic (AMPSase) (AdSS) (6.3.4.4) (IMP--aspartate ligase)	Adenylosuccinate synthetase	1	15773077	15777890	FALSE	NA	FALSE	NA	2.26	0	0	0	0	0	1	0	0	1	0	1	0	0	1	0	1	1	1	1	1	20	20	23	19	19	43	34	42	37	42	1	24	53
524	524	GRMZM2G419901	ERF	ereb38	AP2-EREBP-transcription factor 38	Integrase-type DNA-binding superfamily protein /// encodes a member of the DREB subfamily A-2 of ERF/AP2 transcription factor family. The protein contains one AP2 domain. There are eight members in this subfamily including DREB2A AND DREB2B that are involved in response to drought. /// Integrase-type DNA-binding superfamily protein;(source:Araport11)	Dehydration responsive element binding protein 2F	Dehydration-responsive element-binding protein 2E	1	15773208	15774173	FALSE	NA	FALSE	NA	2.26	0	0	0	0	30	1	0	0	0	0	4	0	0	0	0	0	0	0	0	0	3	2	3	0	2	6	2	5	2	5	0	4	11
525	525	GRMZM2G119933	---	---	---	transferases;tRNA (5-methylaminomethyl-2-thiouridylate)-methyltransferases /// tRNA (5-methylaminomethyl-2-thiouridylate)-methyltransferase;(source:Araport11)	tRNA methyl transferase family protein	tRNA methyltransferase	1	15778467	15784692	FALSE	NA	FALSE	NA	2.26	0	0	0	0	2	1	0	0	3	0	3	0	0	5	0	1	1	1	0	1	30	31	34	25	34	55	63	66	52	63	1	39	75
526	526	GRMZM2G419938	---	---	---	---	cDNA clone:J023009A03, full insert sequence	F-box/WD repeat-containing protein 4	1	15785720	15786609	FALSE	NA	FALSE	NA	2.26	0	0	0	0	32	0	0	0	0	0	0	0	0	0	0	0	0	0	0	0	0	0	0	0	0	3	1	1	2	2	0	1	4
527	527	GRMZM2G000686	NF-YA	nfya1	nuclear transcription factor y subunit a1	nuclear factor Y, subunit A6 /// nuclear factor Y, subunit A6;(source:Araport11)	CCAAT-binding transcription factor subunit B family protein, expressed	CCAAT-binding transcription factor B	1	15805373	15808637	FALSE	NA	FALSE	NA	2.26	0	0	0	0	52	2	0	0	1	2	4	0	1	1	4	1	0	0	1	1	7	4	5	4	6	21	27	28	23	21	1	9	43
528	528	GRMZM2G000741	---	---	---	Mitochondrial substrate carrier family protein /// Mitochondrial substrate carrier family protein;(source:Araport11)	Mitochondrial carrier, putative, expressed	Mitochondrial carrier protein, expressed	1	15906110	15908395	FALSE	NA	FALSE	NA	2.27	0	0	0	0	43	0	0	1	0	0	0	2	6	2	2	0	0	0	0	0	4	1	4	2	1	4	2	10	5	4	0	6	20
529	529	GRMZM2G156486	---	---	---	Nitrilase/cyanide hydratase and apolipoprotein N-acyltransferase family protein /// Nitrilase/cyanide hydratase and apolipoprotein N-acyltransferase family protein;(source:Araport11)	Nitrilase/cyanide hydratase and apolipoprotein N-acyltransferase family protein (Fragment)	N-carbamoylputrescine amidase	1	15989647	15996740	FALSE	NA	FALSE	NA	2.27	0	0	0	0	60	1	1	1	0	1	2	2	3	0	2	6	6	6	4	7	25	18	22	22	27	25	26	29	29	34	9	43	47
530	530	GRMZM2G178852	---	---	---	SKI/DACH domain protein;(source:Araport11)	---	---	1	16045987	16047321	FALSE	NA	FALSE	NA	2.28	0	0	0	0	25	0	0	0	0	0	0	0	6	0	0	0	0	0	0	0	1	0	4	3	3	7	3	12	4	6	0	5	18
531	531	GRMZM2G703504	---	---	---	---	---	---	1	16063353	16067934	FALSE	NA	FALSE	NA	2.29	0	0	0	0	68	1	3	3	1	3	0	0	0	0	1	2	1	1	2	2	9	7	10	18	14	10	7	8	11	9	3	32	18
532	532	GRMZM2G399072	AP2	ereb130	AP2-EREBP-transcription factor 130	Integrase-type DNA-binding superfamily protein /// ANT is required for control of cell proliferation and encodes a putative transcriptional regulator similar to AP2. Loss of function alleles have reduced fertility, abnormal ovules and abnormal lateral organs. Expressed specifically in the chalaza and in floral organ primordia. /// Integrase-type DNA-binding superfamily protein;(source:Araport11)	AP2 domain containing protein, expressed	AP2-EREBP-type transcription factor	1	16118043	16122450	FALSE	NA	FALSE	NA	2.3	0	0	0	0	38	0	0	0	0	0	0	0	0	0	1	0	1	1	0	0	7	14	21	6	3	14	13	21	8	5	1	22	23
533	533	GRMZM2G012102	---	---	---	hypothetical protein;(source:Araport11)	Expressed protein	Apicidin F synthase	1	16176207	16177978	FALSE	NA	FALSE	NA	2.31	0	0	0	0	22	1	0	1	0	0	0	0	0	0	1	0	0	0	0	0	1	2	4	4	0	8	11	11	11	6	0	5	11
534	534	GRMZM2G012216	---	---	---	Acyl-CoA N-acyltransferase with RING/FYVE/PHD-type zinc finger domain /// Acyl-CoA N-acyltransferase with RING/FYVE/PHD-type zinc finger domain-containing protein;(source:Araport11)	Expressed protein	Acyl-CoA N-acyltransferase with RING/FYVE/PHD-type zinc finger domain	1	16199121	16209257	FALSE	NA	FALSE	NA	2.31	0	0	0	0	93	0	1	1	0	1	0	0	0	0	3	1	1	1	1	1	22	36	36	29	30	9	20	22	20	18	1	37	22
535	535	AC226243.1_FG003	---	---	---	---	---	Serine/arginine repetitive matrix protein 1	1	16331867	16332511	FALSE	NA	FALSE	NA	2.33	0	0	0	0	16	4	0	0	0	0	8	2	5	0	6	0	0	0	0	0	1	0	0	1	0	4	1	2	3	1	0	5	12
536	536	GRMZM5G855347	---	---	---	P-type ATPase of Arabidopsis 2 /// P-Type ATPase, mediates copper transport to chloroplast thylakoid lumen. Required for accumulation of copper-containing plastocyanin in the thylakoid lumen and for effective photosynthetic electron transport /// P-type ATPase of Arabidopsis 2;(source:Araport11)	Copper-translocating P-type ATPase family protein, expressed	Copper-transporting ATPase PAA2, chloroplastic	1	16331867	16338054	FALSE	NA	FALSE	NA	2.33	1	0	0	0	21	0	0	0	0	0	1	0	0	0	1	1	2	2	3	5	20	23	23	21	29	31	34	34	33	34	6	31	50
537	537	GRMZM2G064663	---	---	---	YGGT family protein /// YGGT family protein;(source:Araport11)	YGGT family protein	Ylmg like protein 2, chloroplastic	1	16346753	16348242	TRUE	4	FALSE	NA	2.33	0	0	0	0	41	0	0	0	0	0	0	0	0	0	0	0	0	0	0	0	11	7	7	9	10	7	6	8	7	6	0	13	10
538	538	GRMZM2G064732	---	ct2	compact plant2	G protein alpha subunit 1 /// Encodes an alpha subunit of a heterotrimeric GTP-binding protein. The active GTP-bound form of GPA1 binds to the GTG1 and GTG2 abscisic acid (ABA) receptors and appears to affect their GTPase and GTP-binding activity, and hence, ABA binding abilities. GPA1 is a positive regulator in ABA-mediated inhibition of stomatal opening. Plants with recessive mutant alleles hav…	G protein alpha subunit	Heterotrimeric G protein alpha subunit	1	16348267	16356203	TRUE	4	FALSE	NA	2.33	0	0	0	0	55	3	0	0	0	2	17	0	0	0	14	2	2	2	2	2	8	7	8	7	7	19	14	17	17	17	2	11	37
539	539	GRMZM2G080524	---	---	---	alpha/beta-Hydrolases superfamily protein /// alpha/beta-Hydrolases superfamily protein;(source:Araport11)	Hydrolase, alpha/beta fold family protein, expressed	Catalytic/ hydrolase	1	16369533	16372061	TRUE	4	FALSE	NA	2.33	0	0	0	0	45	1	0	1	0	0	2	0	0	0	2	0	0	0	0	0	6	3	4	4	4	3	5	7	2	4	0	13	12
540	540	GRMZM2G080586	---	---	---	alpha/beta-Hydrolases superfamily protein /// alpha/beta-Hydrolases superfamily protein;(source:Araport11)	Hydrolase family protein	Monoacylglycerol lipase	1	16373953	16377567	TRUE	4	FALSE	NA	2.33	0	0	0	0	21	1	0	2	0	0	0	0	4	1	2	0	0	0	0	0	3	2	9	4	7	9	3	8	9	11	0	12	19
541	541	GRMZM2G016443	---	---	---	germin-like protein 7 /// germin-like protein (GLP7) /// germin-like protein 7;(source:Araport11)	Germin-like protein subfamily 1 member 1	Nectarin-1	1	16435264	16435967	TRUE	4	FALSE	NA	2.34	0	0	0	0	39	0	0	2	2	2	0	0	2	0	1	0	0	0	0	0	7	6	8	9	11	3	6	7	8	7	0	17	12
542	542	GRMZM2G175164	---	---	---	Protein kinase superfamily protein /// Encodes a receptor-like cytoplasmic kinase that phosphorylates the host target RIN4, leading to the activation of a plant innate immune receptor RPM1. /// Protein kinase superfamily protein;(source:Araport11)	Putative serine/threonine protein kinase	Mitogen-activated protein kinase kinase kinase	1	16467595	16473121	FALSE	NA	FALSE	NA	2.34	0	0	0	0	29	0	0	1	0	0	1	1	3	1	3	0	0	0	0	0	2	5	9	4	5	5	7	14	8	5	0	10	19
543	543	GRMZM2G017616	---	lox9	lipoxygenase9	lipoxygenase 3 /// LOX3 encode a Lipoxygenase. Lipoxygenases (LOXs) catalyze the oxygenation of fatty acids (FAs). /// lipoxygenase 3;(source:Araport11)	Lipoxygenase (1.13.11.-)	Lipoxygenase	1	16573827	16580722	FALSE	NA	FALSE	NA	2.34	0	0	0	0	120	1	4	4	0	1	2	2	3	0	6	0	0	0	0	0	26	19	26	19	31	41	41	51	41	59	1	47	90
544	544	GRMZM2G319057	---	---	---	---	---	Sushi, von Willebrand factor type A, EGF and pentraxin domain-containing 1	1	16586371	16587277	TRUE	5	FALSE	NA	2.34	0	0	0	0	39	0	0	0	0	0	0	0	0	0	0	0	0	0	0	0	1	0	0	0	0	1	0	2	2	0	0	2	6
545	545	GRMZM2G017254	---	---	---	CTC-interacting domain 7 /// smr (Small MutS Related) domain-containing protein mRNA, complete cds /// CTC-interacting domain 7;(source:Araport11)	Smr domain-containing protein	CTC-interacting domain 7	1	16594624	16602611	TRUE	5	FALSE	NA	2.34	0	0	0	0	47	2	0	0	0	2	3	0	0	0	4	1	2	2	0	1	17	19	19	18	16	16	20	21	18	17	2	23	27
546	546	GRMZM2G016511	---	---	---	20S proteasome subunit PAA2 /// Encodes 20S proteasome subunit PAA2 (PAA2). /// 20S proteasome subunit PAA2;(source:Araport11)	Proteasome subunit alpha type (3.4.25.1)	Proteasome endopeptidase complex	1	16602780	16605847	TRUE	5	FALSE	NA	2.34	0	0	0	1	56	0	0	0	0	0	3	0	0	1	3	0	0	0	0	0	1	1	1	1	1	11	14	17	10	10	1	1	21
547	547	AC196394.3_FG002	---	---	---	---	---	---	1	16626130	16627350	TRUE	5	FALSE	NA	2.34	0	0	0	0	11	0	0	0	0	0	3	0	0	2	2	0	1	1	1	0	13	7	10	10	13	3	4	4	2	3	1	14	7
548	548	GRMZM2G045979	---	---	---	UDP-Glycosyltransferase superfamily protein /// Encodes a encodes a putative UDP-glycosyltransferase superfamily protein belonging to the glycosyltransferase (GT) family 33 that is localized to the endoplasmic reticulum. Loss of function alleles are male sterile, with pollen tubes bursting after germination. Loss of function also causes increased callose deposition in the female gametophyte, poll…	Putative glycosyl transferase	Chitobiosyldiphosphodolichol beta-mannosyltransferase	1	16693669	16697873	TRUE	5	FALSE	NA	2.34	1	0	0	0	32	3	0	0	0	2	6	1	2	3	4	3	1	2	3	3	23	11	15	7	19	24	18	23	5	16	5	29	35
549	549	GRMZM2G343157	---	zim26	ZIM-transcription factor 26	---	---	Putative tify domain/CCT motif transcription factor family protein	1	16776170	16777317	FALSE	NA	FALSE	NA	2.34	0	0	0	0	68	3	0	0	0	1	1	0	1	0	1	1	0	0	1	0	5	0	5	2	1	2	1	5	0	0	1	14	6
550	550	GRMZM5G838098	---	zim27	ZIM-transcription factor 27	jasmonate-zim-domain protein 1 /// JAZ1 is a nuclear-localized protein involved in jasmonate signaling. JAZ1 transcript levels rise in response to a jasmonate stimulus. JAZ1 can interact with the COI1 F-box subunit of an SCF E3 ubiquitin ligase in a yeast-two-hybrid assay only in the presence of jasmonate-isoleucine (JA-ILE) or coronatine. Application of jasmonate methyl ester to Arabidopsis root…	ZIM transcription factor	---	1	16782463	16783895	FALSE	NA	FALSE	NA	2.33	0	0	0	0	8	1	1	3	1	0	0	0	4	1	0	0	0	0	0	0	4	5	8	4	6	5	2	7	4	4	0	12	12
551	551	AC177911.4_FG005	---	---	---	---	---	---	1	16789305	16789868	FALSE	NA	FALSE	NA	2.33	0	0	0	0	16	0	0	0	0	0	0	0	0	0	0	0	0	0	0	0	0	0	3	0	0	0	0	3	0	0	0	8	5
552	552	GRMZM2G445634	---	zim16	ZIM-transcription factor 16	jasmonate-zim-domain protein 1 /// JAZ1 is a nuclear-localized protein involved in jasmonate signaling. JAZ1 transcript levels rise in response to a jasmonate stimulus. JAZ1 can interact with the COI1 F-box subunit of an SCF E3 ubiquitin ligase in a yeast-two-hybrid assay only in the presence of jasmonate-isoleucine (JA-ILE) or coronatine. Application of jasmonate methyl ester to Arabidopsis root…	ZIM transcription factor	Putative tify domain/CCT motif transcription factor family protein	1	16791540	16792462	FALSE	NA	FALSE	NA	2.33	0	0	0	0	10	0	0	0	0	0	0	0	0	0	1	0	0	1	1	1	0	1	2	2	1	2	2	4	2	1	1	3	7
553	553	GRMZM2G445630	---	---	---	---	---	---	1	16795807	16796561	FALSE	NA	FALSE	NA	2.33	0	0	0	0	11	0	0	0	0	0	0	0	0	0	0	0	0	0	0	0	5	0	0	5	6	0	0	0	5	4	1	27	9
554	554	GRMZM2G147920	---	---	---	Ubiquitin carboxyl-terminal hydrolase family protein /// Ubiquitin carboxyl-terminal hydrolase family protein;(source:Araport11)	Membrane associated salt-inducible protein, putative, expressed	Plant organelle RNA recognition domain containing protein	1	16798045	16800248	FALSE	NA	FALSE	NA	2.33	0	0	0	0	3	0	0	1	0	0	0	0	4	0	0	0	0	0	0	0	24	23	24	19	31	20	19	21	23	28	0	33	35
555	555	GRMZM2G147910	---	---	---	---	---	---	1	16801368	16802482	FALSE	NA	FALSE	NA	2.33	0	0	0	0	8	0	1	1	1	1	1	2	2	3	3	0	0	0	0	0	7	6	7	4	7	8	8	11	7	10	0	11	15
556	556	GRMZM2G445602	---	---	---	3-ketoacyl-CoA synthase 10 /// epidermis-specific, encodes KCS10, a putative 3-ketoacyl-CoA synthase. probably involved in the synthesis of long-chain lipids found in the cuticle. /// 3-ketoacyl-CoA synthase 10;(source:Araport11)	3-ketoacyl-CoA synthase (2.3.1.-)	3-ketoacyl-CoA synthase	1	16821856	16825679	FALSE	NA	FALSE	NA	2.33	0	0	0	0	15	0	0	0	0	0	0	0	0	1	0	0	0	0	0	0	2	3	7	2	5	8	12	20	13	16	0	8	27
557	557	GRMZM2G445588	---	---	---	Protein of unknown function (DUF1997) /// RAP release 2, galactose-binding-like domain protein, putative (DUF1997);(source:Araport11)	(RAP Annotation release2 Galactose-binding like domain containing protein) ((Rice Genome Annotation Project) expressed protein)	---	1	16825940	16829261	FALSE	NA	FALSE	NA	2.33	0	0	0	0	18	0	0	0	0	0	0	0	0	0	0	0	0	1	1	0	2	10	13	2	0	4	14	15	1	1	2	17	25
558	558	GRMZM2G148855	---	---	---	Plant protein of unknown function (DUF936) /// hypothetical protein (DUF936);(source:Araport11)	---	---	1	16951802	16972668	FALSE	NA	FALSE	NA	2.32	0	0	0	0	72	0	1	1	5	5	0	0	0	3	3	1	1	1	1	1	39	39	43	28	38	34	40	43	24	40	1	48	47
559	559	GRMZM2G000427	---	---	---	flavin-dependent monooxygenase 1 /// FMO1 is required for full expression of TIR-NB-LRR-conditioned resistance to avirulent pathogens and for basal resistance to invasive virulent pathogens. Functions in an EDS1-regulated but SA-independent mechanism that promotes resistance and cell death at pathogen infection sites. /// flavin-dependent monooxygenase 1;(source:Araport11)	Flavin-containing monooxygenase (1.-.-.-)	Flavin-containing monooxygenase	1	17014899	17017668	FALSE	NA	FALSE	NA	2.31	0	0	0	0	8	0	0	0	0	0	0	0	0	0	1	0	0	0	0	0	0	5	6	8	7	6	4	8	9	5	0	9	12
560	560	GRMZM2G390358	---	---	---	Subtilase family protein /// Encodes a protein with similarity to serine protease, subtilisin, that is upregulated during senescence and expressed in the arial portions of the plant.Loss of function mutations have increased branch number but normal silique length and seed set and therefore have increased fertility. /// Subtilase family protein;(source:Araport11)	p69F protein	Serine protease	1	17132544	17134823	FALSE	NA	FALSE	NA	2.29	0	0	0	0	0	0	0	0	0	0	0	0	0	0	0	0	0	0	0	0	0	0	0	0	0	0	0	0	0	0	0	0	0
561	561	GRMZM2G061591	---	---	---	---	---	---	1	17180653	17181901	FALSE	NA	FALSE	NA	2.28	0	0	0	0	50	0	0	0	1	1	0	0	0	0	2	2	0	1	1	1	8	5	6	6	12	7	3	3	3	8	3	34	23
562	562	GRMZM2G097434	---	---	---	Phosphoinositide phosphatase family protein /// Phosphoinositide phosphatase family protein;(source:Araport11)	SacIy domain containing protein, expressed	Polyphosphoinositide phosphatase	1	17240329	17260005	FALSE	NA	FALSE	NA	2.26	0	0	0	0	110	0	1	1	1	2	0	0	0	0	0	0	0	0	0	0	21	23	24	20	26	28	32	34	24	39	0	31	42
563	563	GRMZM2G145308	---	---	---	40s ribosomal protein SA /// acidic protein associated to 40S ribosomal subunit of ribosomes. Involved in polysome formation during active protein synthesis. Expressed in actively growing tissue. /// 40s ribosomal protein SA;(source:Araport11)	40S ribosomal protein SA	40S ribosomal protein SA	1	17324547	17334890	FALSE	NA	FALSE	NA	2.24	0	0	0	0	114	0	0	0	0	0	0	1	1	1	1	0	5	5	0	5	16	41	41	9	43	14	24	24	12	26	7	59	34
564	564	GRMZM2G115105	---	---	---	MATE efflux family protein /// MATE efflux family protein;(source:Araport11)	Protein DETOXIFICATION (Multidrug and toxic compound extrusion protein)	Protein DETOXIFICATION like	1	17382907	17394319	FALSE	NA	FALSE	NA	2.23	0	0	0	0	162	0	0	3	0	2	0	0	6	0	5	0	0	0	0	0	3	0	1	2	2	7	9	9	11	10	0	7	22
565	565	GRMZM2G115182	---	---	---	eukaryotic translation initiation factor 3K /// Encodes initiation factor 3k (EIF3k). /// eukaryotic translation initiation factor 3K;(source:Araport11)	Eukaryotic translation initiation factor 3 subunit K (eIF3k) (eIF-3 p25)	Eukaryotic translation initiation factor 3 subunit K like	1	17408111	17411639	FALSE	NA	FALSE	NA	2.22	0	0	0	0	57	0	0	5	0	3	0	0	4	0	0	0	0	0	0	0	24	24	24	25	24	7	7	7	8	1	0	33	14
566	566	GRMZM2G129674	ERF	ereb179	AP2-EREBP-transcription factor 179	ethylene-responsive element binding protein /// Encodes a member of the ERF (ethylene response factor) subfamily B-2 of the plant specific ERF/AP2 transcription factor family (RAP2.3). The protein contains one AP2 domain. There are 5 members in this subfamily including RAP2.2 AND RAP2.12.It is localized to the nucleus and acts as a transcriptional activator through the GCC-box. It has been identi…	Putative AP2 domain containing protein	AP2 domain containing protein, expressed	1	17461265	17462932	FALSE	NA	FALSE	NA	2.2	0	0	0	0	22	0	0	2	0	1	0	0	0	0	2	0	0	0	0	0	3	4	10	6	5	3	2	4	3	3	0	20	12
567	567	GRMZM2G018984	ERF	ereb180	AP2-EREBP-transcription factor 180	Integrase-type DNA-binding superfamily protein /// Encodes a member of the ERF (ethylene response factor) subfamily B-2 of ERF/AP2 transcription factor family. The protein contains one AP2 domain. There are 5 members in this subfamily including RAP2.2 AND RAP2.12. /// Integrase-type DNA-binding superfamily protein;(source:Araport11)	Transcription factor EREBP-like family protein	Root abundant factor	1	17492641	17494645	FALSE	NA	FALSE	NA	2.19	0	0	0	0	26	1	0	1	4	3	3	0	0	4	3	0	0	0	0	0	2	7	11	7	11	3	4	5	1	7	0	28	16
568	568	AC206951.3_FG014	---	---	---	---	---	---	1	17510768	17511250	FALSE	NA	FALSE	NA	2.19	0	0	0	0	2	0	0	0	3	0	0	0	0	0	0	0	0	0	1	0	0	0	0	4	6	0	0	0	3	3	1	29	11
569	569	AC206951.3_FG016	ERF	ereb181	AP2-EREBP-transcription factor 181	---	---	Ethylene-responsive transcription factor ERF071	1	17518824	17519639	FALSE	NA	FALSE	NA	2.18	0	0	0	0	17	0	0	0	0	0	1	0	2	1	0	0	0	1	1	1	5	3	11	2	5	4	2	7	4	4	1	14	13
570	570	AC206951.3_FG017	ERF	ereb182	AP2-EREBP-transcription factor 182	---	---	Ethylene-responsive element binding protein 2	1	17525572	17526492	FALSE	NA	FALSE	NA	2.18	0	0	0	0	16	1	0	3	2	4	1	0	0	0	0	0	0	0	0	0	0	7	13	4	6	3	1	12	2	9	0	22	15
571	571	GRMZM2G015234	---	---	---	---	---	---	1	17617028	17620187	FALSE	NA	FALSE	NA	2.15	0	0	0	0	26	0	0	0	0	1	0	0	0	0	0	0	0	1	0	0	0	5	13	1	10	1	2	7	1	4	1	43	13
572	572	GRMZM2G496991	---	---	---	---	---	---	1	17623924	17624662	FALSE	NA	FALSE	NA	2.15	0	0	0	0	6	0	2	3	3	2	0	0	0	0	2	0	0	0	0	0	3	1	5	3	3	4	3	6	5	6	0	11	16
573	573	GRMZM2G153393	---	ltk1	leucine-rich transmembrane protein kinase1	STRUBBELIG-receptor family 7 /// STRUBBELIG-receptor family 7;(source:Araport11)	Putative leucine-rich repeat transmembrane protein kinase 1	Leucine-rich repeat transmembrane protein kinase 2	1	17640006	17655596	FALSE	NA	FALSE	NA	2.14	0	0	0	0	31	3	0	0	0	1	1	0	0	0	5	0	0	0	0	0	7	9	12	5	7	22	30	33	19	20	0	19	36
574	574	GRMZM2G457118	---	---	---	---	---	Bifunctional lysine-specific demethylase and histidyl-hydroxylase	1	17649554	17651019	FALSE	NA	FALSE	NA	2.14	0	0	0	0	6	0	0	0	0	0	0	0	0	0	0	0	0	0	0	0	0	0	2	0	0	0	0	2	0	0	0	4	6
575	575	GRMZM2G410515	---	vp5	viviparous5	phytoene desaturase 3 /// Encodes phytoene desaturase (phytoene dehydrogenase), an enzyme that catalyzes the desaturation of phytoene to zeta-carotene during carotenoid biosynthesis. Processed protein is localized to the plastid. /// phytoene desaturase 3;(source:Araport11)	Phytoene desaturase 1	Plastid phytoene desaturase	1	17660122	17666235	FALSE	NA	FALSE	NA	2.13	0	0	0	0	29	1	0	0	1	1	1	0	0	3	1	0	1	1	2	2	14	21	27	11	19	35	38	53	33	41	3	32	65
576	576	GRMZM5G815358	---	---	---	---	---	15-cis-phytoene desaturase chloroplastic/chromoplastic	1	17667664	17669732	FALSE	NA	FALSE	NA	2.13	0	0	0	0	36	0	3	3	5	6	0	3	3	3	4	0	0	0	0	0	19	18	21	21	23	22	19	20	21	23	0	34	31
577	577	GRMZM2G410623	---	---	---	Pentatricopeptide repeat (PPR) superfamily protein /// Pentatricopeptide repeat (PPR) superfamily protein;(source:Araport11)	Hexosyltransferase (2.4.1.-)	---	1	17671929	17679589	FALSE	NA	FALSE	NA	2.13	0	0	0	0	105	0	13	26	6	28	0	8	11	4	13	4	7	7	3	8	153	164	189	168	198	66	59	81	77	97	9	299	141
578	578	GRMZM2G109431	---	---	---	plant glycogenin-like starch initiation protein 3 /// Encodes a glucuronyltransferase responsible for the addition of GlcA residues onto xylan and for secondary wall deposition. /// plant glycogenin-like starch initiation protein 3;(source:Araport11)	Hexosyltransferase (2.4.1.-)	UDP-glucuronate:xylan alpha-glucuronosyltransferase	1	17693774	17697814	FALSE	NA	FALSE	NA	2.12	0	0	0	0	19	0	0	1	0	0	1	0	2	2	1	0	0	0	0	0	3	6	9	2	2	7	15	24	11	19	0	12	29
579	579	GRMZM2G109480	B3	abi7	ABI3-VP1-transcription factor 7	---	---	---	1	17698816	17700801	FALSE	NA	FALSE	NA	2.12	0	0	0	0	10	0	0	0	0	1	0	0	0	1	1	0	0	0	0	0	18	24	28	13	19	28	30	36	20	21	0	28	36
580	580	GRMZM2G109586	---	---	---	---	Phosphatidylinositol transfer-like protein II	---	1	17701891	17709093	FALSE	NA	FALSE	NA	2.11	0	0	0	0	4	0	0	0	0	0	0	0	0	1	0	2	1	2	0	0	5	6	7	4	0	1	6	7	1	0	2	12	10
581	581	GRMZM2G109589	---	---	---	NAD(P)-binding Rossmann-fold superfamily protein /// Encodes an NAD+-dependent dehydrogenase that oxidizes farnesol more efficiently than other prenyl alcohol substrates. /// NAD(P)-binding Rossmann-fold superfamily protein;(source:Araport11)	Terpene cyclase/mutase-related family protein	NAD+-dependent farnesol dehydrogenase	1	17713029	17715825	FALSE	NA	FALSE	NA	2.11	0	0	0	0	7	0	0	0	0	1	0	0	0	0	2	0	0	0	0	0	10	11	15	11	10	29	29	33	31	31	0	17	38
582	582	GRMZM2G410700	---	---	---	cytochrome P450, family 707, subfamily A, polypeptide 3 /// Encodes a protein with ABA 8'-hydroxylase activity; involved in ABA catabolism. Mutant analyses show that disruption in the gene results in more drought tolerance whereas overexpression results in increased transpiration rate and reduced drought tolerance. Gene involved in postgermination growth. Plant P450 CYP707A3, ABA 8'-hydroxylase, …	Abscisic acid 8'-hydroxylase	---	1	17716651	17718180	FALSE	NA	FALSE	NA	2.11	0	0	0	0	11	0	0	0	0	0	0	0	0	0	0	0	0	0	0	0	1	1	1	0	1	1	1	1	0	1	0	3	1
583	583	GRMZM2G410704	---	---	---	---	Sucrose synthase (2.4.1.13)	---	1	17721176	17724401	FALSE	NA	FALSE	NA	2.11	0	0	0	0	11	0	0	0	0	1	1	0	0	0	0	0	0	0	0	0	0	0	0	0	8	2	4	4	6	7	1	22	20
584	584	GRMZM2G113351	---	---	---	alpha/beta-Hydrolases superfamily protein /// alpha/beta-Hydrolases superfamily protein;(source:Araport11)	Expressed protein	GPI inositol-deacylase	1	17734174	17742150	FALSE	NA	FALSE	NA	2.1	0	0	0	0	3	0	0	0	0	0	2	10	10	0	1	1	1	1	1	1	20	21	25	23	27	43	38	43	46	45	1	34	64
585	585	GRMZM2G113401	---	---	---	thionin-like protein;(source:Araport11)	---	---	1	17744766	17746002	FALSE	NA	FALSE	NA	2.1	0	0	0	0	5	0	0	0	0	0	0	0	0	0	0	0	1	1	1	1	4	8	8	10	9	1	5	6	5	5	1	12	6
586	586	AC211261.3_FG017	---	---	---	---	---	---	1	17749667	17752420	FALSE	NA	FALSE	NA	2.09	0	0	0	0	46	0	0	0	0	0	0	0	0	0	0	1	1	2	1	0	6	1	2	10	2	2	2	3	3	0	3	24	11
587	587	GRMZM2G061806	---	hct1	hydroxycinnamoyltransferase1	hydroxycinnamoyl-CoA shikimate/quinate hydroxycinnamoyl transferase /// At5g48930 has been shown to encode for the hydroxycinnamoyl-Coenzyme A shikimate/quinate hydroxycinnamoyltransferase (HCT) both synthesizing and catabolizing the hydroxycinnamoylesters (coumaroyl/caffeoyl shikimate and quinate) involved in the phenylpropanoid pathway. Influence on the accumulation of flavonoids which in turn …	Tryptamine benzoyl transferase	Tryptamine hydroxycinnamoyl transferase	1	17782100	17783717	FALSE	NA	FALSE	NA	2.08	0	0	0	0	20	0	1	2	0	0	0	2	5	1	0	0	0	0	0	0	2	2	3	4	2	5	9	12	9	10	0	6	19
588	588	GRMZM2G056469	---	---	---	Pyridoxal phosphate (PLP)-dependent transferases superfamily protein /// Encodes an aromatic aldehyde synthase (AtAAS), which catalyzes the in vitro conversion of phenylalanine and 3,4-dihydroxy-L-phenylalanine to phenylacetaldehyde and dopaldehyde, respectively. The mRNA is cell-to-cell mobile. /// Pyridoxal phosphate (PLP)-dependent transferases superfamily protein;(source:Araport11)	Tryptophan decarboxylase	Aromatic L-amino acid decarboxylase	1	17828450	17830144	FALSE	NA	FALSE	NA	2.06	0	0	0	0	58	1	0	2	0	1	0	0	1	0	0	0	0	0	0	0	3	2	4	2	3	4	3	8	3	8	0	16	32
589	589	GRMZM2G114918	---	hct2	hydroxycinnamoyltransferase2	hydroxycinnamoyl-CoA shikimate/quinate hydroxycinnamoyl transferase /// At5g48930 has been shown to encode for the hydroxycinnamoyl-Coenzyme A shikimate/quinate hydroxycinnamoyltransferase (HCT) both synthesizing and catabolizing the hydroxycinnamoylesters (coumaroyl/caffeoyl shikimate and quinate) involved in the phenylpropanoid pathway. Influence on the accumulation of flavonoids which in turn …	Tryptamine benzoyl transferase	Tryptamine hydroxycinnamoyl transferase	1	17842579	17844302	FALSE	NA	FALSE	NA	2.05	0	0	0	0	47	2	0	0	0	0	4	0	0	1	1	0	0	0	0	0	10	4	11	5	6	6	6	9	3	7	0	16	14
590	590	GRMZM2G093125	---	---	---	Pyridoxal phosphate (PLP)-dependent transferases superfamily protein /// Encodes an aromatic aldehyde synthase (AtAAS), which catalyzes the in vitro conversion of phenylalanine and 3,4-dihydroxy-L-phenylalanine to phenylacetaldehyde and dopaldehyde, respectively. The mRNA is cell-to-cell mobile. /// Pyridoxal phosphate (PLP)-dependent transferases superfamily protein;(source:Araport11)	Tryptophan decarboxylase	Aromatic L-amino acid decarboxylase	1	17854846	17856744	FALSE	NA	FALSE	NA	2.05	0	0	0	0	70	0	1	1	1	0	0	1	1	1	0	0	0	0	1	1	9	3	5	0	4	8	10	11	9	9	1	12	27
591	591	GRMZM2G093197	---	---	---	uroporphyrinogen-III synthase family protein /// Encodes a uroporphyrinogen-III synthase involved in tetrapyrrole biosynthesis. The protein localizes to the chloroplast. Member of the plant-specific DUF724 protein family. Arabidopsis has 10 DUF724 proteins. Loss of function mutant has a WT phenotype /// uroporphyrinogen-III synthase family protein;(source:Araport11)	Uroporphyrinogen-3 synthase family protein	Uroporphyrinogen-III synthase chloroplastic	1	17880696	17882441	FALSE	NA	FALSE	NA	2.03	0	0	0	0	28	0	0	1	2	2	0	0	2	2	2	0	0	0	0	0	4	5	6	6	4	3	3	3	4	4	0	9	7
592	592	AC209626.2_FG013	---	---	---	---	---	Uroporphyrinogen-III synthase	1	17883585	17884563	FALSE	NA	FALSE	NA	2.03	0	0	0	0	47	0	0	1	1	1	0	1	2	1	2	0	0	0	0	0	6	7	7	7	9	15	18	18	13	17	0	10	22
593	593	GRMZM2G059020	---	---	---	DEA(D/H)-box RNA helicase family protein /// DEA(D/H)-box RNA helicase family protein;(source:Araport11)	Ethylene-responsive DEAD box RNA helicase family protein	---	1	17932570	17953959	FALSE	NA	FALSE	NA	2	0	0	0	0	32	0	0	0	0	0	1	0	0	0	0	0	0	0	0	0	1	5	5	0	0	0	2	2	0	0	2	16	14
594	594	GRMZM2G358311	---	---	---	---	---	---	1	17958357	17963979	FALSE	NA	FALSE	NA	2	0	0	0	0	14	3	0	1	6	7	2	0	0	9	4	0	0	0	0	0	39	45	52	32	39	71	75	88	47	77	0	63	101
595	595	GRMZM2G059102	MIKC_MADS	mads68	MADS-transcription factor 68	K-box region and MADS-box transcription factor family protein /// Encodes a nuclear protein that acts as a floral repressor and that functions within the thermosensory pathway. SVP represses FT expression via direct binding to the vCArG III motif in the FT promoter. /// K-box region and MADS-box transcription factor family protein;(source:Araport11)	SHORT VEGETATIVE PHASE protein, putative, expressed	MADS box transcription factor	1	17964695	17986258	FALSE	NA	FALSE	NA	1.99	0	0	0	0	27	0	0	0	0	1	0	0	0	0	0	3	2	3	2	4	14	8	8	8	16	15	9	10	12	12	4	23	21
596	596	GRMZM2G065317	---	---	---	---	---	---	1	17990016	17991355	FALSE	NA	FALSE	NA	1.98	0	0	0	0	45	0	0	0	0	17	0	0	0	0	5	1	2	2	1	1	14	31	34	13	33	5	18	19	13	18	3	54	27
597	597	GRMZM2G023575	---	---	---	Modifier of rudimentary (Mod(r)) protein /// Modifier of rudimentary (Mod(r)) protein;(source:Araport11)	Modifier of rudimentary protein, expressed	Vacuolar protein-sorting-associated protein 1	1	18127931	18133872	FALSE	NA	FALSE	NA	1.9	0	0	0	0	54	0	0	0	1	1	0	0	0	1	1	1	1	1	1	1	7	8	8	4	7	10	13	13	7	10	2	11	13
598	598	GRMZM2G023983	---	---	---	Intron maturase, type II family protein /// Analysis of the RNA profiles of wild-type and mutant plants establishes a role for nMAT1 in the trans-splicing of nad1 intron 1 and in the cis-splicing of nad2 intron 1 and nad4 intron 2. /// Intron maturase, type II family protein;(source:Araport11)	Intron maturase, type II family protein, putative, expressed	group II intron-encoded protein LtrA	1	18136259	18139013	FALSE	NA	FALSE	NA	1.9	0	0	0	0	26	0	0	0	0	0	0	0	0	3	3	0	0	0	0	0	4	5	6	5	5	16	20	23	19	17	0	6	23
599	599	AC177850.2_FG003	---	---	---	---	---	---	1	18141395	18143414	FALSE	NA	FALSE	NA	1.9	0	0	0	0	75	2	0	6	4	1	0	0	1	2	1	1	2	4	0	1	14	27	34	10	12	7	12	16	5	10	4	41	17
600	600	GRMZM2G024099	---	---	---	Eukaryotic aspartyl protease family protein /// Eukaryotic aspartyl protease family protein;(source:Araport11)	Chloroplast nucleoid DNA-binding family protein	Aspartic proteinase nepenthesin-1	1	18187897	18189714	FALSE	NA	FALSE	NA	1.87	0	0	0	0	21	0	0	0	0	0	0	0	5	0	2	0	0	0	0	0	1	3	8	3	5	6	3	11	6	8	0	8	16
601	601	GRMZM2G025078	---	---	---	Nitrogen regulatory PII-like, alpha/beta /// encodes a copper binding protein that forms tetramers in vitro. Gene is expressed in all tissues examined and protein is localized to the chloroplast. The mRNA is cell-to-cell mobile. /// Nitrogen regulatory PII-like, alpha/beta;(source:Araport11)	Protein CutA, chloroplast, putative, expressed (cDNA, clone: J075150I19, full insert sequence)	Divalent ion tolerance protein, CutA	1	18190325	18199212	FALSE	NA	FALSE	NA	1.87	0	0	0	0	44	0	0	2	0	1	0	1	7	0	0	0	0	0	0	0	4	2	4	2	3	20	14	16	12	19	0	6	23
602	602	AC177850.2_FG005	---	---	---	---	---	---	1	18198893	18199402	FALSE	NA	FALSE	NA	1.86	0	0	0	0	36	0	0	1	0	0	0	1	4	0	1	0	0	0	0	0	5	4	5	4	3	7	3	5	4	5	0	6	9
603	603	GRMZM5G821686	---	---	---	---	---	---	1	18201578	18201950	FALSE	NA	FALSE	NA	1.86	0	0	0	0	5	0	0	1	0	0	0	0	0	0	0	0	0	0	0	0	3	3	3	2	3	0	0	0	0	0	0	4	0
604	604	GRMZM2G385605	---	---	---	dentin sialophosphoprotein-related /// dentin sialophosphoprotein-like protein;(source:Araport11)	Expressed protein	Dentin sialophosphoprotein-related	1	18273174	18293747	FALSE	NA	FALSE	NA	1.81	0	0	0	0	23	0	0	0	0	0	0	0	0	0	1	0	0	0	0	0	31	33	33	31	29	32	30	33	23	27	0	35	34
605	605	GRMZM2G106017	---	---	---	transducin family protein / WD-40 repeat family protein /// ASG2 is farnesylated protein and this post-translational modification impacts its subcellular localization. It is the homolog of the human anti-obesity factor WDTC1 and is involved in the negative regulation of fatty acid biosynthesis. The non-farnesylated form displays a nucleo-cytosolic subcellular localization. The farnesylated form d…	Expressed protein	WD repeat containing protein	1	18432278	18436747	FALSE	NA	FALSE	NA	1.71	0	0	0	0	4	0	0	0	0	1	0	0	0	0	0	0	0	0	0	0	5	7	8	3	4	9	13	14	8	8	0	8	14
606	606	GRMZM2G053627	---	---	---	---	---	Ubiquitin carboxyl-terminal hydrolase	1	18582820	18585005	FALSE	NA	FALSE	NA	1.61	0	0	0	0	15	0	0	0	0	1	0	0	0	0	0	0	0	0	0	0	3	3	5	3	1	6	5	8	2	3	0	5	8
607	607	GRMZM2G398848	---	---	---	RNI-like superfamily protein /// RNI-like superfamily protein;(source:Araport11)	Leucine Rich Repeat family protein, expressed (Putative F-box containing protein TIR1)	Leucine-rich repeat	1	18628753	18631648	FALSE	NA	FALSE	NA	1.57	0	0	0	0	33	0	0	0	0	1	4	2	3	1	2	0	0	0	0	0	4	5	5	3	2	11	8	11	7	10	0	7	22
608	608	GRMZM2G009326	---	---	---	GRAM domain family protein /// Encodes GL2-expression modulator (GEM). Involved in the spatial control of cell division, patterning and differentiation of Arabidopsis root epidermal cells. GEM interacts with CDT1, a DNA replication protein and TTG1 (TRANSPARENT TESTA GLABRA1), a WD40-repeat protein involved in GL2-dependent cell fate decision. GEM seems to participate in the maintenance of a repr…	FH protein interacting protein FIP1, putative, expressed	FH INTERACTING protein 1	1	18696278	18699001	FALSE	NA	FALSE	NA	1.52	0	0	0	0	12	0	0	0	0	1	0	0	0	0	0	1	1	1	1	0	9	10	11	10	8	10	12	13	11	5	1	14	15
609	609	GRMZM2G117556	---	---	---	---	---	---	1	18831423	18831698	FALSE	NA	FALSE	NA	1.41	0	0	0	0	6	0	0	0	0	0	0	0	0	0	0	0	0	0	0	0	0	0	0	0	0	0	0	0	0	0	0	0	0
610	610	GRMZM2G117491	---	---	---	purine permease 3 /// Member of a family of proteins related to PUP1, a purine transporter. May be involved in the transport of purine and purine derivatives such as cytokinins, across the plasma membrane. /// purine permease 3;(source:Araport11)	PURINE PERMEASE 1 family protein	Nicotine uptake permease 1	1	18834034	18835873	FALSE	NA	FALSE	NA	1.41	0	0	0	0	14	0	0	0	0	2	0	0	0	0	2	0	0	0	0	0	4	1	5	4	3	12	8	10	7	13	0	11	18
611	611	GRMZM2G005043	---	---	---	purine permease 3 /// Member of a family of proteins related to PUP1, a purine transporter. May be involved in the transport of purine and purine derivatives such as cytokinins, across the plasma membrane. /// purine permease 3;(source:Araport11)	PURINE PERMEASE 1 family protein	Purine permease 3	1	18889920	18891111	FALSE	NA	FALSE	NA	1.36	0	0	0	0	48	1	0	0	0	0	1	0	0	1	1	0	0	0	0	0	1	1	3	0	1	10	7	14	4	6	0	3	17
612	612	GRMZM2G031177	---	---	---	MATE efflux family protein /// MATE efflux family protein;(source:Araport11)	Protein DETOXIFICATION (Multidrug and toxic compound extrusion protein)	Protein DETOXIFICATION like	1	18973401	18980284	FALSE	NA	FALSE	NA	1.29	0	0	0	0	51	0	0	0	0	0	0	1	3	1	2	1	1	1	0	1	5	5	6	1	6	11	11	16	11	9	1	12	28
613	613	GRMZM2G148706	---	---	---	RING/U-box superfamily protein /// Gene encodes a putative C3HC4-type RING zinc finger factor. it is induced in response to light and ascorbate stimulus. /// RING/U-box superfamily protein;(source:Araport11)	Zinc finger family protein	E3 ubiquitin-protein ligase	1	18983685	18985176	FALSE	NA	FALSE	NA	1.28	0	0	0	0	11	0	0	0	0	1	1	0	4	0	0	0	0	1	1	1	8	9	15	10	11	1	2	5	5	5	1	22	11
614	614	GRMZM2G148726	---	---	---	---	---	---	1	18988082	18990211	FALSE	NA	FALSE	NA	1.27	0	0	0	0	6	0	0	0	0	0	0	0	0	0	0	3	1	2	1	2	17	11	11	8	13	5	3	3	4	5	4	30	11
615	615	GRMZM2G006626	---	---	---	---	---	---	1	19096917	19098680	FALSE	NA	FALSE	NA	1.17	0	0	0	0	5	0	0	0	0	0	0	0	0	0	0	0	0	0	0	0	6	6	7	0	1	3	4	4	0	1	0	24	12
616	616	GRMZM2G006631	bHLH	bhlh160	bHLH-transcription factor 160	basic helix-loop-helix (bHLH) DNA-binding superfamily protein /// basic helix-loop-helix (bHLH) DNA-binding superfamily protein;(source:Araport11)	Helix-loop-helix DNA-binding domain containing protein, expressed	Helix-loop-helix DNA-binding domain containing protein, expressed	1	19099172	19101186	FALSE	NA	FALSE	NA	1.17	0	0	0	0	6	1	0	3	0	1	0	0	1	0	1	0	0	0	0	0	3	6	6	4	5	5	6	7	7	7	0	15	13
617	617	GRMZM2G006676	---	---	---	---	---	classical arabinogalactan protein 5-like	1	19103230	19104089	FALSE	NA	FALSE	NA	1.17	0	0	0	0	18	0	0	0	0	0	0	0	0	0	0	0	0	0	0	0	0	1	1	0	0	1	2	4	3	1	0	2	7
618	618	AC177946.2_FG004	---	---	---	---	---	---	1	19103505	19103981	FALSE	NA	FALSE	NA	1.17	0	0	0	0	0	0	0	0	0	0	0	0	0	0	0	0	0	1	1	1	0	1	3	2	1	0	0	0	0	0	1	4	0
619	619	GRMZM2G132367	HD-ZIP	hb5	Homeobox-transcription factor 5	homeobox protein 6 /// Encodes a homeodomain leucine zipper class I (HD-Zip I) protein that is a target of the protein phosphatase ABI1 and regulates hormone responses in Arabidopsis. /// homeobox protein 6;(source:Araport11)	Homeodomain/HOMEOBOX transcription factor (Fragment)	Homeodomain-leucine zipper transcription factor TaHDZipI-1	1	19250088	19252388	FALSE	NA	FALSE	NA	1.03	0	0	0	0	27	0	0	1	0	1	0	0	1	0	0	0	1	1	1	1	12	9	19	9	15	7	17	23	11	18	1	21	25
620	620	GRMZM2G075712	---	---	---	---	---	---	1	19260435	19261579	FALSE	NA	FALSE	NA	1.02	0	0	0	0	28	0	0	0	0	1	0	0	0	1	0	0	0	0	0	0	3	1	4	2	3	3	5	9	7	10	0	8	17
621	621	GRMZM2G095915	---	---	---	Myosin heavy chain-related protein /// Myosin heavy chain-related protein;(source:Araport11)	---	WEB family protein At5g16730, chloroplastic	1	19294054	19295625	FALSE	NA	FALSE	NA	0.99	0	0	0	0	9	0	0	0	1	0	0	0	0	0	0	0	0	0	0	0	2	3	5	1	3	5	8	9	2	6	0	5	9
622	622	GRMZM2G154007	---	---	---	Zinc-binding alcohol dehydrogenase family protein /// Zinc-binding alcohol dehydrogenase family protein;(source:Araport11)	Putative alcohol dehydrogenase	Alcohol dehydrogenase ADH	1	19326236	19329031	FALSE	NA	FALSE	NA	0.96	0	0	0	0	29	1	0	1	1	0	3	0	1	1	1	0	0	0	0	0	6	1	9	6	7	11	9	14	11	10	0	12	25
623	623	GRMZM2G397055	---	---	---	Zinc-binding alcohol dehydrogenase family protein /// Zinc-binding alcohol dehydrogenase family protein;(source:Araport11)	Alcohol dehydrogenase ADH	Alcohol dehydrogenase ADH	1	19345240	19355409	FALSE	NA	FALSE	NA	0.94	0	0	0	0	25	2	0	1	1	1	1	1	4	0	2	0	0	0	0	0	7	6	8	7	7	12	9	15	16	16	0	12	23
624	624	GRMZM2G420357	---	---	---	---	VQ motif-containing family protein	VQ motif-containing protein 9	1	19474650	19475814	FALSE	NA	FALSE	NA	0.85	0	0	0	0	2	0	0	0	0	0	0	0	0	0	0	0	0	0	0	0	1	0	0	2	0	1	0	1	0	0	0	6	6
625	625	GRMZM2G039129	---	---	---	UDP-glucosyl transferase 71B1 /// Encodes a glucosyltransferase that can attach glucose to a number of hydroxylated phenolic compounds as well as quercetins in vitro /// UDP-glucosyl transferase 71B1;(source:Araport11)	Glycosyltransferase (2.4.1.-)	Glycosyltransferase	1	19488730	19492059	FALSE	NA	FALSE	NA	0.84	0	0	0	0	4	2	2	2	0	0	1	0	0	0	0	3	1	2	0	1	40	23	32	2	17	28	14	26	4	11	6	109	70
626	626	GRMZM2G398603	---	---	---	Tetratricopeptide repeat (TPR)-like superfamily protein /// Tetratricopeptide repeat (TPR)-like superfamily protein;(source:Araport11)	Pentatricopeptide repeat-containing family protein	---	1	19518817	19522294	FALSE	NA	FALSE	NA	0.82	0	0	0	0	22	6	0	2	3	1	3	0	0	0	0	2	3	4	3	3	24	39	61	18	37	31	33	41	15	33	6	85	59
627	627	GRMZM2G097283	---	abc4	aberrant chloroplast development4	UbiA prenyltransferase family protein /// Encodes a protein similar to 1,4-dihydroxy-2-naphthoic acid phytyltransferase involved in phylloquinone and plastoquinone biosynthesis. Mutants are pale green and heterotrophic with defects in photosynthetic electron transport. /// UbiA prenyltransferase family protein;(source:Araport11)	---	2-carboxy-14-naphthoquinone phytyltransferase chloroplastic	1	19556570	19559486	FALSE	NA	FALSE	NA	0.8	0	0	0	0	21	1	0	0	1	0	1	0	0	1	0	1	1	1	1	1	15	16	19	12	14	30	32	36	24	28	1	20	38
628	628	GRMZM2G122488	---	---	---	glutathione S-transferase THETA 1 /// Encodes glutathione transferase belonging to the theta class of GSTs. Naming convention according to Wagner et al. (2002). /// glutathione S-transferase THETA 1;(source:Araport11)	Glutathione S-transferase family protein	Glutathione S-transferase theta	1	19608778	19610535	FALSE	NA	FALSE	NA	0.77	0	0	0	0	0	0	0	0	0	0	0	0	0	0	0	0	0	0	0	0	0	0	0	0	0	0	0	0	0	0	0	0	0
629	629	GRMZM2G469002	---	---	---	---	p0432B10.2 protein	---	1	19615231	19617074	FALSE	NA	FALSE	NA	0.77	0	0	0	0	0	0	0	0	0	0	0	0	0	0	0	0	0	0	0	0	0	0	0	0	0	0	0	0	0	0	0	0	0
630	630	GRMZM2G164527	---	ras11E1	ras-related protein11E1	RAB GTPase homolog A4A /// RAB GTPase homolog A4A;(source:Araport11)	Putative Ras-related protein Rab	Putative small GTPase superfamily, P-loop containing nucleoside triphosphate hydrolase	1	19633990	19636466	FALSE	NA	FALSE	NA	0.76	0	0	0	0	10	0	0	0	0	0	0	0	0	0	0	0	0	0	0	0	3	3	3	2	1	13	6	13	6	6	0	3	14
631	631	GRMZM2G464393	---	---	---	Outer arm dynein light chain 1 protein /// Outer arm dynein light chain 1 protein;(source:Araport11)	---	Leucine-rich repeat, typical subtype	1	19638820	19642380	FALSE	NA	FALSE	NA	0.76	0	0	0	0	17	2	0	1	0	1	3	0	2	2	3	0	0	0	0	0	6	7	16	8	13	9	8	20	6	12	0	19	27
632	632	GRMZM2G113821	---	---	---	ubiquitin-specific protease 3 /// Encodes a nuclear ubiquitin-specific protease. /// ubiquitin-specific protease 3;(source:Araport11)	UBIQUITIN-SPECIFIC PROTEASE 4 family protein	Ubiquitin carboxyl-terminal hydrolase	1	19692172	19696588	FALSE	NA	FALSE	NA	0.74	0	0	0	0	23	0	0	0	0	0	0	0	2	0	4	0	0	0	0	0	27	27	27	27	26	38	36	39	29	40	0	28	55
633	633	GRMZM2G113775	---	---	---	transmembrane protein;(source:Araport11)	---	Transmembrane protein like	1	19698130	19702555	FALSE	NA	FALSE	NA	0.73	0	0	0	0	27	0	0	0	0	1	1	0	0	0	2	0	0	0	0	0	16	17	17	18	18	20	25	27	18	19	0	20	31
634	634	GRMZM2G055018	---	---	---	poly(A)-binding protein 5 /// Encodes a Class I polyA-binding protein. Expressed in floral organs. Binds polyA sepharose in vitro. /// poly(A)-binding protein 5;(source:Araport11)	Polyadenylate-binding protein (PABP)	Polyadenylate-binding protein (Fragment)	1	19772456	19776436	FALSE	NA	FALSE	NA	0.71	0	0	0	0	0	0	0	0	0	0	0	0	0	0	0	0	0	0	0	0	0	0	0	0	0	0	0	0	0	0	0	0	0
635	635	GRMZM2G447551	CAMTA	camta4	CAMTA-transcription factor 4	signal responsive 1 /// Encodes a putative CAM binding transcription factor. Loss of function mutations show enhanced resistance to fungal and bacterial pathogens suggesting that CAMTA functions to suppress defense responses.It acts in the cold response pathway, it can bind to and activate the expression of DREB1 genes. /// signal responsive 1;(source:Araport11)	Anther ethylene-upregulated protein ER1, putative, expressed	Calmodulin-binding transcription activator 2	1	19788672	19813731	FALSE	NA	FALSE	NA	0.7	0	0	0	0	78	6	0	0	0	9	8	0	0	0	9	7	9	9	11	10	88	111	112	93	103	89	111	112	90	100	12	134	129
636	636	GRMZM2G147481	---	---	---	Mitochondrial substrate carrier family protein /// Mitochondrial substrate carrier family protein;(source:Araport11)	Mitochondrial substrate carrier family protein	Calcium-binding mitochondrial carrier protein SCaMC-1	1	19816593	19819629	FALSE	NA	FALSE	NA	0.7	0	0	0	0	22	0	0	0	0	0	0	0	0	0	0	0	0	0	0	0	3	4	4	0	0	2	4	4	0	0	1	7	7
637	637	GRMZM2G015801	---	---	---	---	Putative ORF63-rice chloroplast	---	1	19899897	19900088	FALSE	NA	FALSE	NA	0.67	0	0	0	0	0	0	0	0	0	0	0	0	0	0	0	0	0	0	0	0	0	0	0	0	0	0	0	0	0	0	0	0	0
638	638	GRMZM2G015571	---	---	---	Mitochondrial substrate carrier family protein /// Mitochondrial substrate carrier family protein;(source:Araport11)	Mitochondrial substrate carrier family protein	Endoplasmic reticulum-adenine nucleotide transporter	1	19900392	19911127	FALSE	NA	FALSE	NA	0.67	0	0	0	0	7	0	0	0	0	1	0	0	0	1	1	0	0	0	0	0	3	8	8	1	2	3	10	11	3	3	0	11	19
639	639	GRMZM2G006781	---	---	---	conserved oligomeric Golgi complex component-related / COG complex component-related /// COG8 is a component of a putative conserved oligomeric Golgi (COG) complex that is thought to be involved in tethering of retrograde intra Golgi vesicles. It is required for proper deposition of cell wall materials in pollen tube growth. In mutant pollen,golgi appear abnormal.When homozygotes can be produced …	Conserved oligomeric Golgi complex subunit 8 (COG complex subunit 8) (Component of oligomeric Golgi complex 8)	Conserved oligomeric Golgi complex subunit 8 like	1	19943297	19948342	FALSE	NA	FALSE	NA	0.66	0	0	0	0	82	6	0	0	3	4	8	0	0	5	7	0	1	1	0	1	18	21	21	13	21	30	32	32	23	27	1	28	40
640	640	GRMZM5G848285	---	---	---	---	---	---	1	19960911	19961189	FALSE	NA	FALSE	NA	0.66	0	0	0	0	2	0	0	0	0	0	0	0	0	0	0	0	0	0	0	0	0	0	2	3	0	0	1	1	1	0	0	12	6
641	641	AC166636.1_FG007	---	---	---	---	---	WW domain containing protein expressed	1	19971519	19972363	FALSE	NA	FALSE	NA	0.65	0	0	0	0	21	1	0	0	0	0	0	0	0	0	1	0	0	0	0	0	5	0	4	1	2	2	2	3	2	2	0	13	6
642	642	AC166636.1_FG008	---	---	---	---	---	Putative small GTPase superfamily, Ran GTPase, P-loop containing nucleoside triphosphate hydrolase	1	19979839	19982658	FALSE	NA	FALSE	NA	0.65	0	0	0	0	60	0	0	0	0	0	0	0	0	0	1	0	0	0	0	0	3	4	4	3	3	7	8	8	7	8	0	6	14
643	643	AC166636.1_FG009	---	---	---	---	---	Putative pumilio homolog 7 chloroplastic	1	19983969	19990325	FALSE	NA	FALSE	NA	0.65	0	0	0	0	20	2	0	0	2	2	2	0	0	2	3	0	0	0	0	0	19	20	21	17	22	11	12	13	10	11	0	29	19
644	644	GRMZM2G445296	---	---	---	hydroxyproline-rich glycoprotein family protein /// hydroxyproline-rich glycoprotein family protein;(source:Araport11)	Harpin-induced family protein	Hydroxyproline-rich glycoprotein family protein	1	20035555	20036382	FALSE	NA	FALSE	NA	0.64	0	0	0	0	3	0	0	0	0	1	0	0	0	0	1	0	0	0	0	0	4	2	11	0	3	3	3	7	4	6	0	11	8
645	645	GRMZM5G874665	---	---	---	calcium-dependent protein kinase 19 /// calcium-dependent protein kinase (CDPK19) mRNA, complete /// calcium-dependent protein kinase 19;(source:Araport11)	Calcium-dependent protein kinase 1	Calcium-dependent protein kinase 7	1	20037873	20044002	FALSE	NA	FALSE	NA	0.63	0	0	0	0	0	0	0	0	0	0	0	0	0	0	0	0	0	0	0	0	2	3	4	0	0	5	4	4	0	0	0	7	9
646	646	GRMZM2G003466	ERF	ereb101	AP2-EREBP-transcription factor 101	Integrase-type DNA-binding superfamily protein /// encodes a member of the DREB subfamily A-6 of ERF/AP2 transcription factor family. The protein contains one AP2 domain. There are 8 members in this subfamily including RAP2.4. /// Integrase-type DNA-binding superfamily protein;(source:Araport11)	Putative AP2-domain DRE binding factor DBF1	Dehydration responsive element binding factor	1	20094144	20095477	FALSE	NA	FALSE	NA	0.62	0	0	0	0	39	0	1	4	0	1	0	2	5	0	1	0	0	0	0	0	4	5	6	5	3	9	9	13	2	9	0	12	19
647	647	GRMZM2G003520	---	---	---	---	---	---	1	20105588	20106382	FALSE	NA	FALSE	NA	0.62	0	0	0	0	18	0	0	0	0	0	0	0	0	0	0	0	0	0	0	0	3	4	4	3	3	2	3	3	3	3	0	4	3
648	648	GRMZM2G028136	---	---	---	Polymerase/histidinol phosphatase-like /// Polymerase/histidinol phosphatase-like protein;(source:Araport11)	Putative PHP domain N-terminal region:PHP domain C-terminal region	---	1	20106483	20109808	FALSE	NA	FALSE	NA	0.62	0	0	0	0	5	0	0	0	1	1	0	0	0	3	2	0	0	0	0	0	3	5	5	2	3	2	3	3	0	1	0	6	7
649	649	GRMZM2G028247	---	---	---	serine carboxypeptidase-like 40 /// serine carboxypeptidase-like 40;(source:Araport11)	Carboxypeptidase (3.4.16.-)	Serine carboxypeptidase II-3 chain B like	1	20112656	20115288	FALSE	NA	FALSE	NA	0.62	0	0	0	0	18	1	0	0	0	4	0	0	0	2	3	0	0	0	0	0	8	7	10	0	5	16	21	25	10	12	0	17	38
650	650	GRMZM2G432566	---	---	---	RING/U-box superfamily protein /// RING/U-box superfamily protein;(source:Araport11)	Putative zinc-finger protein	Putative transcription factor interactor and regulator LIM family	1	20212312	20218493	FALSE	NA	FALSE	NA	0.6	0	0	0	0	33	0	1	1	0	0	0	2	4	1	1	1	1	1	1	1	13	16	18	14	14	17	16	17	15	15	1	19	22
651	651	GRMZM2G002002	---	---	---	nucleotidyltransferases /// nucleotidyltransferase;(source:Araport11)	Nucleotidyltransferase domain containing protein, expressed	Nucleotidyltransferase domain containing protein, expressed	1	20281253	20291576	FALSE	NA	FALSE	NA	0.58	0	0	0	0	32	0	5	5	0	3	0	7	7	0	1	1	1	1	1	1	24	26	28	25	29	41	41	41	40	40	1	33	49
652	652	GRMZM2G134367	---	umc1467	---	---	Expressed protein	Nodulin-related protein 1	1	20418111	20419920	FALSE	NA	FALSE	NA	0.56	0	0	0	0	12	0	0	1	0	0	0	2	4	1	2	0	0	0	0	0	14	14	17	7	18	15	15	15	12	18	0	18	21
653	653	GRMZM2G155086	---	---	---	Protein of unknown function, DUF538 /// DUF538 family protein (Protein of unknown function, DUF538);(source:Araport11)	Cp protein, putative	---	1	20526407	20529213	FALSE	NA	FALSE	NA	0.54	0	0	0	0	11	0	0	0	0	0	0	1	1	0	1	0	0	0	0	0	3	3	3	3	3	12	15	17	14	15	0	3	18
654	654	GRMZM2G145544	---	---	---	---	---	---	1	20599842	20599997	FALSE	NA	FALSE	NA	0.54	0	0	0	0	11	0	0	0	0	0	0	0	0	0	0	0	0	0	0	0	0	0	0	0	0	0	0	0	0	0	0	0	0
655	655	GRMZM5G808775	---	---	---	Tetratricopeptide repeat (TPR)-like superfamily protein /// Encodes a U1 small nuclear ribonucleoprotein (snRNP) factor involved in alternative splicing. /// Tetratricopeptide repeat (TPR)-like superfamily protein;(source:Araport11)	Hydroxyproline-rich glycoprotein	Pre-mrna-processing factor 39	1	20634063	20639087	FALSE	NA	FALSE	NA	0.53	0	0	0	0	20	0	1	6	0	0	0	1	1	0	1	0	0	0	0	0	3	5	5	5	10	7	7	10	9	9	0	11	11
656	656	GRMZM2G013855	---	---	---	---	---	---	1	20694122	20697816	FALSE	NA	FALSE	NA	0.53	0	1	1	0	59	0	5	7	2	2	0	8	12	3	5	1	0	1	1	1	9	14	14	5	6	6	11	11	11	3	2	22	25
657	657	GRMZM2G120631	---	---	---	---	---	---	1	20698611	20699413	FALSE	NA	FALSE	NA	0.53	0	0	0	0	19	0	0	0	1	1	0	0	0	1	1	0	0	0	0	0	5	4	7	2	7	1	2	2	1	2	0	8	3
658	658	GRMZM2G360495	---	---	---	---	---	---	1	20724731	20725589	FALSE	NA	FALSE	NA	0.52	0	0	0	0	24	0	0	0	0	0	0	0	0	1	1	0	0	0	0	0	8	10	13	10	12	10	9	15	6	12	0	15	16
659	659	GRMZM2G029000	---	---	---	---	---	---	1	20899868	20900720	FALSE	NA	FALSE	NA	0.51	0	0	0	0	16	0	0	0	3	2	0	0	0	0	0	0	0	0	0	0	16	10	17	6	17	6	6	8	8	7	0	24	12
660	660	GRMZM2G029055	---	---	---	methionyl-tRNA synthetase / methionine--tRNA ligase / MetRS (cpMetRS) /// methionyl-tRNA synthetase / methionine-tRNA ligase / MetRS (cpMetRS);(source:Araport11)	Putative methionyl-tRNA synthetase	Methionine--tRNA ligase chloroplastic/mitochondrial	1	20901476	20914811	FALSE	NA	FALSE	NA	0.51	0	0	0	0	15	0	0	0	0	0	0	0	0	0	0	1	0	0	0	1	9	9	9	10	9	19	18	19	17	19	1	12	20
661	661	GRMZM2G111191	---	---	---	DHHC-type zinc finger family protein /// DHHC-type zinc finger family protein;(source:Araport11)	S-acyltransferase (2.3.1.225) (Palmitoyltransferase)	S-acyltransferase	1	20989320	20994288	FALSE	NA	FALSE	NA	0.51	0	0	0	0	3	0	0	0	0	0	0	0	0	0	0	0	0	0	0	0	4	6	6	4	3	14	14	17	7	15	0	7	20
662	662	GRMZM2G111214	---	---	---	Got1/Sft2-like vescicle transport protein family /// Got1/Sft2-like vescicle transport protein family;(source:Araport11)	Got1-like family protein	Golgi transport 1 protein B	1	20995899	20999129	FALSE	NA	FALSE	NA	0.51	0	0	0	0	3	0	0	0	0	0	0	0	0	0	0	0	0	0	0	0	4	4	4	3	3	10	10	11	10	7	0	4	11
663	663	GRMZM2G411079	---	---	---	---	Ulp1 protease family, C-terminal catalytic domain containing protein	---	1	21067329	21072939	FALSE	NA	FALSE	NA	0.51	0	0	0	0	10	0	0	0	0	2	0	0	0	0	1	0	1	1	0	2	2	15	16	2	10	2	7	7	1	9	4	38	24
664	664	GRMZM2G411084	---	---	---	WPP domain protein 2 /// WPP family members contains an NE targeting domain. This domain, called the WPP domain after a highly conserved Trp-Pro-Pro motif, is necessary for NE targeting of WPP1. RNAi suppression of WPP2 resulted in reduced mitotic activity. /// WPP domain protein 2;(source:Araport11)	MFP1 attachment factor 1 family protein	WPP domain-containing protein 2	1	21081862	21082842	FALSE	NA	FALSE	NA	0.51	0	0	0	0	14	0	0	0	0	0	2	0	0	0	0	0	0	0	0	0	1	1	1	0	1	0	1	2	1	0	0	1	5
665	665	GRMZM2G064841	---	---	---	ADP-glucose pyrophosphorylase family protein /// KONJAC1 is imilar to sugar pyrophosphorylases but has an insertion of 2 AA in the pyrophosphorylase consensus motif that is highly conserved in GMPPs. It lacks GDP-mannose pyrophosphorylase activity but can simulate the GDP-mannose pyrophosphorylase activity of VTC1. /// ADP-glucose pyrophosphorylase family protein;(source:Araport11)	ADP-glucose pyrophosphorylase family protein, putative, expressed	GDP-mannose pyrophosphorylase	1	21195874	21220741	FALSE	NA	FALSE	NA	0.52	0	0	0	0	43	0	0	0	0	0	2	1	1	1	1	0	0	0	0	0	8	5	6	6	6	11	12	12	11	10	0	8	15
666	666	GRMZM2G464510	---	---	---	Pentatricopeptide repeat (PPR) superfamily protein /// Pentatricopeptide repeat (PPR) superfamily protein;(source:Araport11)	Pentatricopeptide, putative, expressed (cDNA clone:001-115-F05, full insert sequence)	Pentatricopeptide repeat	1	21247867	21249590	FALSE	NA	FALSE	NA	0.52	0	0	0	0	14	1	0	0	0	1	0	0	0	0	0	0	0	0	0	0	3	2	3	2	3	5	3	7	5	5	0	4	7
667	667	GRMZM2G464515	---	---	---	---	---	---	1	21249806	21250515	FALSE	NA	FALSE	NA	0.52	0	0	0	0	16	0	0	0	0	0	1	0	0	0	0	1	1	1	1	0	3	3	4	3	3	1	4	4	3	4	1	4	5
668	668	GRMZM2G581425	---	---	---	---	---	---	1	21252503	21253086	FALSE	NA	FALSE	NA	0.52	0	0	0	0	0	0	0	0	0	0	0	0	0	0	0	0	0	0	0	0	1	1	1	1	0	2	2	2	1	2	0	1	3
669	669	GRMZM5G896834	---	---	---	Transducin/WD40 repeat-like superfamily protein /// Encodes a structural core component of a COMPASS-like H3K4 histone methylation complex that is also involved in the timing of the floral transition. /// Transducin/WD40 repeat-like superfamily protein;(source:Araport11)	Transducin family protein	Guanine nucleotide-binding protein, beta subunit	1	21376750	21382647	FALSE	NA	FALSE	NA	0.53	0	0	0	0	12	0	0	0	0	0	0	0	0	0	0	2	1	1	2	2	13	14	14	12	15	15	16	18	15	12	2	18	18
670	670	GRMZM5G833323	---	---	---	ARM-repeat/Tetratricopeptide repeat (TPR)-like protein /// ARM-repeat/Tetratricopeptide repeat (TPR)-like protein;(source:Araport11)	---	Tetratricopeptide repeat protein 1	1	21386705	21388783	FALSE	NA	FALSE	NA	0.53	0	0	0	0	12	1	0	0	0	0	3	0	0	0	1	0	0	0	0	0	6	12	16	15	13	7	6	11	8	17	0	25	32
671	671	GRMZM2G004259	---	---	---	mitochondrial ribosomal protein L51/S25/CI-B8 family protein /// mitochondrial ribosomal protein L51/S25/CI-B8 family protein;(source:Araport11)	---	Mitochondrial ribosomal protein L43	1	21456080	21460930	FALSE	NA	FALSE	NA	0.54	0	0	0	0	3	0	0	0	0	0	1	0	0	1	0	0	0	0	0	0	1	1	1	0	1	9	7	10	6	12	0	1	13
672	672	GRMZM2G004397	---	pco148373a	---	Syntaxin/t-SNARE family protein /// Syntaxin/t-SNARE family protein;(source:Araport11)	---	Syntaxin 6, N-terminal	1	21464564	21467986	FALSE	NA	FALSE	NA	0.54	0	0	0	0	7	0	0	0	2	0	0	0	0	1	3	1	1	1	1	1	45	42	44	45	43	35	35	39	35	36	1	52	50
673	673	GRMZM2G004422	---	---	---	RING/U-box superfamily protein /// RING/U-box superfamily protein;(source:Araport11)	RING-H2 finger protein	E3 ubiquitin-protein ligase RLIM	1	21468491	21470622	FALSE	NA	FALSE	NA	0.54	0	0	0	0	15	0	0	3	1	3	0	0	3	0	0	0	0	0	0	0	4	6	6	2	6	12	16	21	13	17	0	11	27
674	674	GRMZM2G004523	---	---	---	Phototropic-responsive NPH3 family protein /// Phototropic-responsive NPH3 family protein;(source:Araport11)	ROOT PHOTOTROPISM 2 family protein	Transposon protein Mutator sub-class	1	21471095	21473996	FALSE	NA	FALSE	NA	0.54	0	0	0	0	19	0	1	1	6	6	0	0	0	3	5	0	0	0	0	0	11	9	14	11	9	8	9	14	11	12	0	20	19
675	675	GRMZM2G307084	---	---	---	---	---	---	1	21481735	21491550	FALSE	NA	FALSE	NA	0.54	0	0	0	0	0	0	0	0	0	0	0	0	0	0	0	1	0	2	1	1	11	5	11	8	1	4	0	3	4	0	3	20	8
676	676	GRMZM2G086604	---	---	---	Uncharacterised protein family (UPF0497) /// Uncharacterized protein family (UPF0497);(source:Araport11)	CASP-like protein	---	1	21524410	21542754	FALSE	NA	FALSE	NA	0.55	0	0	0	0	47	0	0	0	0	0	0	0	0	0	1	0	0	0	0	0	5	5	5	5	5	4	6	10	5	8	0	5	14
677	677	GRMZM2G162535	---	umc1976	---	---	---	Cyclic pyranopterin monophosphate synthase	1	21567145	21568044	FALSE	NA	FALSE	NA	0.55	0	0	0	0	34	0	0	0	0	0	0	0	2	1	2	0	0	0	0	0	2	0	0	1	1	4	0	0	0	2	0	4	6
678	678	AC200038.4_FG011	ERF	ereb120	AP2-EREBP-transcription factor 120	---	---	AP2-EREBP transcription factor	1	21602442	21603594	FALSE	NA	FALSE	NA	0.56	0	0	0	0	35	0	2	9	1	0	0	1	3	1	1	1	0	0	1	0	15	10	18	13	16	10	7	14	6	13	2	64	35
679	679	GRMZM2G703514	AP2	---	---	---	---	---	1	21604349	21611049	FALSE	NA	FALSE	NA	0.56	0	0	0	0	0	1	0	1	0	0	0	0	0	0	0	3	0	1	0	1	22	8	21	8	17	7	5	9	1	6	6	172	99
680	680	GRMZM2G461907	ERF	ereb123	AP2-EREBP-transcription factor 123	---	---	---	1	21635058	21635844	FALSE	NA	FALSE	NA	0.56	0	0	0	0	5	0	1	4	1	4	0	1	1	0	1	0	0	0	0	1	28	12	15	3	42	12	4	5	2	20	2	70	40
681	681	GRMZM2G461905	AP2	---	---	---	---	---	1	21636527	21640498	FALSE	NA	FALSE	NA	0.56	0	0	0	0	1	0	2	19	0	1	1	0	5	0	0	1	0	3	0	0	67	20	48	14	19	34	11	28	10	16	7	252	144
682	682	GRMZM2G415251	AP2	ereb35	AP2-EREBP-transcription factor 35	---	---	AP2-EREBP transcription factor (Fragment)	1	21678126	21679947	FALSE	NA	FALSE	NA	0.57	0	0	0	0	7	0	1	4	0	0	0	1	5	0	1	1	1	1	0	0	29	27	33	19	27	18	8	13	11	29	4	100	74
683	683	GRMZM2G114234	---	---	---	Erv1/Alr family protein /// Encodes Erv1, a component of the mitochondrial intermembrane space assembly machinery involved in the import pathway of the small intermembrane space proteins. It contains a Cys-X-Cys shuttle disulfide and oxidizes thioredoxin in vitro. /// Erv1/Alr family protein;(source:Araport11)	Sulfhydryl oxidase (1.8.3.2)	FAD-linked sulfhydryl oxidase	1	21682194	21685130	FALSE	NA	FALSE	NA	0.57	0	0	0	0	26	0	0	0	0	0	1	1	2	2	0	0	0	0	0	0	7	9	9	9	9	7	8	9	10	12	0	10	14
684	684	GRMZM2G114232	---	---	---	---	Sulfhydryl oxidase (1.8.3.2)	---	1	21685990	21687937	FALSE	NA	FALSE	NA	0.57	0	0	0	0	14	2	0	2	4	2	1	1	1	2	0	0	0	0	0	0	6	6	6	7	4	3	1	2	3	3	0	11	8
685	685	GRMZM2G114190	---	---	---	Family of unknown function (DUF566) /// Encodes SCO3 (snowy cotyledon3), a member of a largely uncharacterized protein family unique to the plant kingdom. The sco3-1 mutation alters chloroplast morphology and development, reduces chlorophyll accumulation, impairs thylakoid formation and photosynthesis in seedlings, and results in photoinhibition under extreme CO(2) concentrations in mature leaves…	Expressed protein	Polyribonucleotide nucleotidyltransferase	1	21701573	21709746	FALSE	NA	FALSE	NA	0.57	0	0	0	0	67	0	0	0	1	1	0	0	0	0	1	0	0	0	0	0	9	7	10	5	10	18	14	19	16	15	0	14	34
686	686	GRMZM2G114184	---	hagtf2	GNAT-transcription factor 2	Acyl-CoA N-acyltransferases (NAT) superfamily protein /// Acyl-CoA N-acyltransferases (NAT) superfamily protein;(source:Araport11)	Acetyltransferase, GNAT family protein, expressed	GNAT transcription factor	1	21720037	21721470	FALSE	NA	FALSE	NA	0.58	0	0	0	0	23	0	1	1	0	0	2	1	3	0	0	0	0	0	0	0	4	2	4	2	4	5	7	12	6	5	0	8	21
687	687	GRMZM2G114055	---	umc2226	---	Phototropic-responsive NPH3 family protein /// A member of the NPY gene family (NPY1/AT4G31820, NPY2/AT2G14820, NPY3/AT5G67440, NPY4/AT2G23050, NPY5/AT4G37590). Involved in auxin-mediated organogenesis. /// Phototropic-responsive NPH3 family protein;(source:Araport11)	Phototropic-responsive NPH3 family protein	Transposon protein Mutator sub-class	1	21756543	21775704	FALSE	NA	FALSE	NA	0.59	0	0	0	0	11	1	0	0	1	2	3	0	0	6	4	0	0	0	0	0	12	15	15	9	15	33	41	48	30	38	0	26	64
688	688	GRMZM2G110847	---	umc2226	---	membrane-associated progesterone binding protein 4 /// membrane-associated progesterone binding protein 4;(source:Araport11)	Cytochrome b5 domain-containing protein, putative	Membrane-associated progesterone receptor component 2	1	21780575	21788092	FALSE	NA	FALSE	NA	0.59	0	0	0	0	0	0	0	0	0	0	0	0	0	0	0	0	0	0	0	0	0	0	0	0	0	0	0	0	0	0	0	0	0
689	689	GRMZM2G411216	---	---	---	---	---	---	1	21901582	21906390	FALSE	NA	FALSE	NA	0.61	0	0	0	0	1	0	0	1	0	0	0	0	0	1	0	1	1	1	1	1	9	7	8	10	13	6	2	2	3	4	3	29	15
690	690	GRMZM2G388915	---	---	---	5'-3' exonuclease family protein /// Required for repair of pyrimidine-pyrimidinone (6-4) dimers. The mRNA is cell-to-cell mobile. /// 5-3 exonuclease family protein;(source:Araport11)	XPG I-region family protein, expressed	XPG I-region family protein, expressed	1	21982918	21993343	FALSE	NA	FALSE	NA	0.63	0	0	0	0	17	0	0	0	5	2	0	2	2	7	5	0	0	0	0	0	68	72	75	58	67	58	57	60	48	45	0	89	71
691	691	GRMZM2G346750	---	---	---	basic helix-loop-helix (bHLH) DNA-binding superfamily protein /// basic helix-loop-helix (bHLH) DNA-binding superfamily protein;(source:Araport11)	Helix-loop-helix DNA-binding domain containing protein	Transcription factor bHLH54	1	22068008	22069377	FALSE	NA	FALSE	NA	0.65	0	0	0	0	102	0	1	2	4	4	0	0	0	5	5	0	0	0	0	0	14	13	14	9	13	5	3	5	3	4	0	26	13
692	692	GRMZM5G895573	---	---	---	---	---	General vesicular transport factor p115 like	1	22151432	22154549	FALSE	NA	FALSE	NA	0.68	0	0	0	0	8	0	0	0	1	2	0	0	0	0	0	0	0	0	0	0	0	0	0	0	0	6	4	4	3	4	0	2	9
693	693	GRMZM5G880508	---	---	---	Ubiquitin system component Cue protein /// Ubiquitin system component Cue protein;(source:Araport11)	Ubiquitin system component Cue domain-containing family protein	Ubiquitin system component Cue	1	22246085	22252609	FALSE	NA	FALSE	NA	0.71	0	0	0	0	1	0	0	1	1	0	0	0	2	2	0	1	1	1	1	1	34	32	35	28	36	34	34	35	31	30	1	41	39
694	694	GRMZM5G872264	---	---	---	formin homolog 6 /// formin homolog 6;(source:Araport11)	Formin-like protein	Formin-like protein 4	1	22254225	22259311	FALSE	NA	FALSE	NA	0.71	0	0	1	0	11	2	0	7	5	1	3	0	5	4	0	2	1	1	1	2	32	31	47	37	44	29	21	27	27	36	3	67	53
695	695	GRMZM2G107395	---	---	---	general regulatory factor 2 /// G-box binding factor GF14 omega encoding a 14-3-3 protein The mRNA is cell-to-cell mobile. /// general regulatory factor 2;(source:Araport11)	GF14c1 protein	---	1	22282391	22284162	FALSE	NA	FALSE	NA	0.72	0	0	0	0	0	0	0	0	0	0	0	0	0	0	0	0	0	0	0	0	0	0	0	0	0	0	0	0	0	0	0	3	1
696	696	GRMZM2G107440	---	---	---	---	---	---	1	22284369	22285045	FALSE	NA	FALSE	NA	0.72	0	0	0	0	0	0	0	0	0	0	0	0	0	0	0	0	0	0	0	0	0	0	0	0	0	0	0	0	0	0	0	0	0
697	697	GRMZM2G007130	---	---	---	cyclin d5;1 /// core cell cycle genes; a quantitative trait gene for endoreduplication. /// cyclin d5;(source:Araport11)	Cyclin family protein	D-type cyclin	1	22372657	22375260	FALSE	NA	FALSE	NA	0.75	0	0	0	0	15	0	1	1	2	2	0	1	2	1	1	0	0	0	0	0	9	1	8	4	7	6	4	8	5	8	0	19	17
698	698	GRMZM2G006977	---	---	---	calcium ATPase 2 /// Encodes a calmodulin-regulated Ca(2+)-pump located in the endoplasmic reticulum. Belongs to plant 2B ATPase's with an N-terminal autoinhibitor. /// calcium ATPase 2;(source:Araport11)	Calcium-transporting ATPase (3.6.3.8)	Calcium-transporting ATPase	1	22378474	22384347	FALSE	NA	FALSE	NA	0.75	0	0	0	0	51	0	0	0	0	0	1	1	1	0	1	0	0	0	0	0	29	29	30	30	33	76	78	83	77	94	0	34	96
699	699	GRMZM2G077127	---	---	---	---	---	---	1	22436998	22439491	FALSE	NA	FALSE	NA	0.77	0	0	0	0	49	1	2	3	1	1	0	0	0	0	0	1	0	0	0	0	11	6	8	9	13	7	4	13	9	13	1	25	20
700	700	GRMZM2G457178	---	urb2	unhealthy ribosome biogenesis2	Urb2/Npa2 family protein;(source:Araport11)	---	---	1	22497825	22509321	FALSE	NA	FALSE	NA	0.8	0	0	0	0	22	6	0	0	7	6	4	0	0	4	4	2	2	2	1	2	104	128	130	97	123	76	86	88	54	79	2	161	114
701	701	GRMZM2G457201	---	---	---	cyclin-related /// cyclin-like protein;(source:Araport11)	Cyclin-related family protein	Somatic embryogenesis related protein	1	22508554	22512149	FALSE	NA	FALSE	NA	0.8	0	0	0	0	10	1	0	0	2	1	1	0	0	1	1	3	4	4	4	3	52	52	52	51	52	32	32	34	31	34	4	59	39
702	702	GRMZM2G119104	---	pza02487	---	Radical SAM superfamily protein /// Radical SAM superfamily protein;(source:Araport11)	Radical SAM domain-containing family protein	Ribosomal RNA large subunit methyltransferase RlmN	1	22583820	22595788	FALSE	NA	FALSE	NA	0.83	0	0	0	0	138	1	0	0	0	0	2	0	0	2	2	5	9	11	6	8	20	33	46	20	26	26	28	38	23	27	11	49	45
703	703	AC177837.3_FG002	---	---	---	---	---	---	1	22597529	22598407	FALSE	NA	FALSE	NA	0.83	0	0	0	0	31	0	0	0	0	0	0	0	0	0	0	0	0	0	0	0	0	0	0	0	0	0	0	0	0	0	0	0	0
704	704	GRMZM2G055025	---	---	---	voltage dependent anion channel 2 /// Encodes a voltage-dependent anion channel (VDAC: AT3G01280/VDAC1, AT5G67500/VDAC2, AT5G15090/VDAC3, AT5G57490/VDAC4, AT5G15090/VDAC5). VDACs are reported to be porin-type, beta-barrel diffusion pores. They are prominently localized in the outer mitochondrial membrane and are involved in metabolite exchange between the organelle and the cytosol. The mRNA is ce…	VDAC2.1 family protein	Outer mitochondrial membrane protein porin	1	22628423	22632521	FALSE	NA	FALSE	NA	0.85	0	0	0	0	20	1	1	1	1	1	1	0	0	1	1	1	1	1	1	1	7	7	7	8	8	17	20	21	20	20	1	9	27
705	705	GRMZM2G055101	---	---	---	Glycosyl hydrolase family 10 protein /// Glycosyl hydrolase family 10 protein;(source:Araport11)	1,4-beta-xylanase, putative, expressed	Adenylyl-sulfate kinase, chloroplastic	1	22638365	22642811	FALSE	NA	FALSE	NA	0.85	0	0	0	0	23	0	0	0	2	3	1	0	0	0	0	0	0	0	0	0	12	14	14	9	10	15	8	17	11	17	0	22	26
706	706	GRMZM2G055172	---	---	---	elongator complex protein;(source:Araport11)	AT2G18410-like protein (Fragment)	Dermal papilla-derived protein 6 isogeny	1	22643455	22646836	FALSE	NA	FALSE	NA	0.85	0	0	0	0	41	0	0	0	2	3	0	0	0	2	2	0	0	0	0	0	23	21	23	15	19	33	33	35	20	33	0	27	41
707	707	GRMZM2G055217	---	---	---	DHBP synthase RibB-like alpha/beta domain /// DHBP synthase RibB-like alpha/beta domain-containing protein;(source:Araport11)	---	YrdC domain-containing protein, mitochondrial	1	22646541	22650357	FALSE	NA	FALSE	NA	0.85	0	0	0	0	23	0	0	0	2	2	0	0	0	2	4	0	0	0	0	0	11	10	10	8	9	19	15	16	14	15	0	16	27
708	708	GRMZM2G055282	---	---	---	Pentatricopeptide repeat (PPR) superfamily protein /// Pentatricopeptide repeat (PPR) superfamily protein;(source:Araport11)	Pentatricopeptide repeat-containing family protein	Pentatricopeptide repeat-containing protein, putative	1	22654688	22657416	FALSE	NA	FALSE	NA	0.86	0	0	0	0	16	0	0	0	0	0	0	1	1	1	1	0	0	0	0	0	59	59	59	52	58	54	51	55	52	56	0	60	61
709	709	GRMZM2G007486	---	---	---	plant U-box 49 /// plant U-box 49;(source:Araport11)	Peptidylprolyl isomerase, putative, expressed	Cyclophilin-type peptidyl-prolyl cis-trans isomerase	1	22735201	22738828	FALSE	NA	FALSE	NA	0.89	0	0	0	0	9	0	0	0	0	0	0	0	3	3	1	5	5	5	5	4	42	44	45	42	43	56	61	61	55	53	5	45	66
710	710	GRMZM2G307529	---	---	---	---	Expressed protein	---	1	22739117	22741614	FALSE	NA	FALSE	NA	0.89	0	0	0	0	10	0	0	1	0	1	0	0	0	0	0	2	2	2	1	2	12	11	12	10	6	6	6	6	6	4	2	16	7
711	711	GRMZM2G007347	---	---	---	Arabinanase/levansucrase/invertase /// Arabinanase/levansucrase/invertase;(source:Araport11)	40S ribosomal protein S3a	Glycoside hydrolase	1	22742976	22747726	FALSE	NA	FALSE	NA	0.89	0	0	0	0	5	0	0	0	0	0	1	1	1	1	1	0	0	0	0	0	21	20	20	17	19	27	25	27	21	23	0	25	31
712	712	GRMZM2G007188	---	---	---	ADP-ribosylation factor-like A1C /// A member of ARF-like GTPase family. A thaliana has 21 members, in two subfamilies, ARF and ARF-like (ARL) GTPases. /// ADP-ribosylation factor-like A1C;(source:Araport11)	ADP-ribosylation factor family protein	ADP-ribosylation factor 1	1	22772315	22775568	FALSE	NA	FALSE	NA	0.9	0	0	0	0	10	0	0	0	0	0	0	0	0	0	0	1	1	1	0	0	12	12	12	12	12	14	14	15	9	12	1	13	15
713	713	GRMZM2G015067	---	---	---	Surfeit locus 1 cytochrome c oxidase biogenesis protein /// Surfeit 1 (SURF1) mRNA. Similar to human SURF1 which is known to be involved in cytochrome c oxidase assembly. /// Surfeit locus 1 cytochrome c oxidase biogenesis protein;(source:Araport11)	SURF1-like protein	---	1	22865789	22873266	FALSE	NA	FALSE	NA	0.93	0	0	0	0	40	0	0	0	0	1	0	0	0	0	0	0	0	0	0	0	33	23	32	26	26	22	15	22	16	15	0	33	22
714	714	GRMZM2G015219	---	mmp135	---	no pollen germination related 1 /// encodes a calmodulin-binding protein that is expressed in pollen, suspension culture cells, flowers, and fruits. The mRNA is cell-to-cell mobile. /// no pollen germination related 1;(source:Araport11)	TPR Domain containing protein, expressed	Tetratricopeptide repeat-containing domain	1	22887707	22892411	FALSE	NA	FALSE	NA	0.94	0	0	0	0	12	0	0	0	1	1	0	0	0	5	5	0	0	0	0	0	26	26	26	27	26	36	39	39	36	37	0	28	44
715	715	GRMZM2G312226	---	---	---	---	---	---	1	22892608	22893918	FALSE	NA	FALSE	NA	0.94	0	0	0	0	17	0	0	0	7	4	0	0	0	4	2	1	3	3	0	3	46	69	79	54	51	23	35	44	27	33	3	107	56
716	716	GRMZM5G863656	---	---	---	Ribosomal protein S3Ae /// Ribosomal protein S3Ae;(source:Araport11)	40S ribosomal protein S3a	---	1	22936909	22937586	FALSE	NA	FALSE	NA	0.96	0	0	0	0	23	0	0	0	0	0	0	0	0	0	0	0	0	0	0	0	0	0	0	0	0	5	3	5	6	5	0	0	6
717	717	GRMZM2G013457	---	---	---	Ribosomal protein S3Ae /// Ribosomal protein S3Ae;(source:Araport11)	40S ribosomal protein S3a	---	1	22937609	22939512	FALSE	NA	FALSE	NA	0.96	0	0	0	0	4	0	0	0	0	0	0	0	0	1	4	0	0	0	0	0	1	0	0	1	1	6	7	7	2	6	0	1	12
718	718	GRMZM2G140674	---	---	---	DUF4228 domain protein;(source:Araport11)	Expressed protein	---	1	22976386	22977835	FALSE	NA	FALSE	NA	0.97	0	0	0	0	10	0	0	0	1	0	0	0	0	0	0	0	1	1	2	0	14	8	14	15	18	12	6	11	7	9	2	42	28
719	719	GRMZM2G440363	---	---	---	---	---	---	1	22979042	22985661	FALSE	NA	FALSE	NA	0.97	0	0	0	0	29	0	0	0	0	1	0	0	0	0	0	0	0	0	0	0	0	0	0	0	1	2	0	0	0	1	1	6	4
720	720	GRMZM2G380789	---	---	---	heptahelical protein 4 /// heptahelical transmembrane protein HHP4 /// heptahelical protein 4;(source:Araport11)	Expressed protein	Heptahelical transmembrane protein 5	1	23045876	23047321	FALSE	NA	FALSE	NA	0.99	0	0	0	0	26	0	0	4	0	2	0	1	1	0	1	0	0	0	0	0	8	15	17	6	11	8	9	12	5	4	0	22	13
721	721	GRMZM2G127635	---	umc1200	---	---	---	---	1	23109443	23111096	FALSE	NA	FALSE	NA	1.01	0	0	0	0	17	0	0	0	0	0	0	0	0	0	1	0	0	0	0	0	3	3	4	2	2	5	3	6	4	3	0	5	8
722	722	GRMZM2G035217	---	---	---	Protein of unknown function (DUF677) /// transmembrane protein, putative (DUF677);(source:Araport11)	---	DUF677 domain-containing protein	1	23190775	23192823	FALSE	NA	FALSE	NA	1.03	0	0	0	0	57	0	0	0	0	0	0	3	4	0	2	0	0	0	0	0	6	3	5	3	5	10	7	8	3	10	0	8	17
723	723	GRMZM2G005844	---	dng1	DNA glycosylase superfamily protein1	Methyltransferase MT-A70 family protein /// Methyltransferase MT-A70 family protein;(source:Araport11)	---	S-adenosylmethionine-dependent methyltransferase, putative	1	23215696	23223909	FALSE	NA	FALSE	NA	1.04	0	0	0	0	80	0	0	0	3	3	0	0	0	6	4	3	2	2	1	4	37	46	46	33	43	33	36	36	29	35	4	59	60
724	724	GRMZM2G005624	HD-ZIP	gt1	grassy tillers1	homeobox protein 21 /// Encodes a homeodomain leucine zipper class I (HD-Zip I) protein. /// homeobox protein 21;(source:Araport11)	Homeobox-leucine zipper family protein	Homeodomain leucine zipper protein class 1	1	23240104	23243489	FALSE	NA	FALSE	NA	1.05	0	0	0	0	39	0	0	0	0	0	0	0	0	0	1	0	0	0	0	0	10	11	24	6	14	11	18	21	9	15	0	35	24
725	725	GRMZM2G005435	---	---	---	PPPDE putative thiol peptidase family protein /// PPPDE putative thiol peptidase family protein;(source:Araport11)	UPF0326 protein hag1, putative, expressed	Putative PPPDE putative peptidase domain-containing protein	1	23241735	23249045	FALSE	NA	FALSE	NA	1.05	0	0	0	0	7	0	0	0	0	0	0	0	0	3	0	0	0	0	0	0	1	1	1	1	2	16	12	12	8	8	0	2	17
726	726	GRMZM2G304818	---	---	---	---	---	---	1	23250966	23252678	FALSE	NA	FALSE	NA	1.05	0	0	0	1	12	0	0	0	0	0	0	0	0	0	0	0	0	0	0	0	5	4	20	3	0	7	4	10	1	0	1	30	17
727	727	GRMZM2G304809	---	---	---	---	---	---	1	23298831	23299337	FALSE	NA	FALSE	NA	1.06	0	0	0	0	0	0	0	0	4	0	0	0	0	5	0	2	2	2	1	0	64	52	63	11	0	34	29	34	5	0	2	71	41
728	728	AC186653.4_FG005	---	---	---	---	---	---	1	23341673	23342178	FALSE	NA	FALSE	NA	1.07	0	0	0	0	4	0	0	0	0	0	0	0	0	0	0	0	0	0	0	0	2	2	2	3	2	2	5	5	1	5	0	7	11
729	729	GRMZM2G121706	---	ofp3	OVATE-transcription factor 3	ovate family protein 7 /// ovate family protein 7;(source:Araport11)	Ovate family protein	OFP transcription factor (Fragment)	1	23422957	23424234	FALSE	NA	FALSE	NA	1.09	0	0	0	0	41	0	0	0	0	0	0	0	0	0	1	0	0	0	0	0	2	3	8	1	0	11	3	7	0	3	0	10	14
730	730	GRMZM2G002498	---	---	---	Ribosomal protein S12/S23 family protein /// Ribosomal protein S12/S23 family protein;(source:Araport11)	40s ribosomal protein S23 (Putative 40S ribosomal protein s12)	Ribosomal protein S12/S23 family protein isoform 2 (Fragment)	1	23489737	23492972	FALSE	NA	FALSE	NA	1.11	0	0	0	0	7	0	0	0	0	0	0	0	0	0	0	0	0	0	0	0	0	1	1	1	1	1	2	3	0	2	0	7	6
731	731	GRMZM2G471253	---	---	---	---	---	Thiamine monophosphate synthase	1	23553723	23555205	FALSE	NA	FALSE	NA	1.12	0	0	0	0	29	0	0	1	0	0	0	0	1	1	1	0	0	0	0	0	3	3	7	0	0	3	2	4	3	3	1	9	13
732	732	GRMZM2G171073	C2H2	bnlg1953	---	C2H2-like zinc finger protein /// C2H2-like zinc finger protein;(source:Araport11)	C2H2 family protein	Zinc finger protein MAGPIE	1	23562530	23566071	FALSE	NA	FALSE	NA	1.12	0	0	0	0	37	0	0	1	1	1	2	2	5	0	1	1	1	1	0	1	11	10	14	10	12	17	11	20	11	13	1	35	43
733	733	AC205725.3_FG010	---	---	---	---	---	---	1	23581657	23585141	FALSE	NA	FALSE	NA	1.13	0	0	0	0	20	0	0	0	0	0	0	0	0	0	0	0	0	0	0	0	8	0	1	8	4	4	1	1	3	2	3	28	13
734	734	GRMZM2G153769	---	---	---	Proteasome component (PCI) domain protein /// encodes subunit 4 of COP9 signalosome complex. sequence is similar to a subunit of the 19S regulatory particle of the 26S proteasome. recessive mutation causes derepression of photomorphogenesis. /// Proteasome component (PCI) domain protein;(source:Araport11)	---	Proteasome component (PCI) domain	1	23604057	23614801	FALSE	NA	FALSE	NA	1.13	0	0	0	0	13	0	0	0	0	0	0	0	0	0	0	1	1	1	1	1	15	15	15	18	15	45	45	45	50	55	1	20	59
735	735	GRMZM2G153920	---	---	---	polyol/monosaccharide transporter 5 /// This gene encodes a plasma membrane-localized polyol/cyclitol/monosaccharide-H+-symporter. The symporter is able to catalyze the energy-dependent membrane passage of a wide range of linear polyols (three to six carbon backbone), of cyclic polyols (<i>myo</i>-inositol), and of numerous monosaccharides, including pyranose ring-forming and furanose ring-formin…	Sugar transporter family protein, expressed	Polyol transporter like	1	23615457	23617360	FALSE	NA	FALSE	NA	1.13	0	0	0	0	16	0	0	0	0	0	0	0	0	0	0	0	0	0	0	0	3	9	17	13	13	11	13	19	12	17	0	17	24
736	736	GRMZM2G163557	---	---	---	---	---	---	1	23831562	23832231	FALSE	NA	FALSE	NA	1.17	0	0	0	0	0	0	0	0	0	0	0	0	0	0	0	0	0	0	0	0	0	0	0	0	0	0	0	0	0	0	0	0	0
737	737	GRMZM2G301885	---	---	---	polyol/monosaccharide transporter 5 /// This gene encodes a plasma membrane-localized polyol/cyclitol/monosaccharide-H+-symporter. The symporter is able to catalyze the energy-dependent membrane passage of a wide range of linear polyols (three to six carbon backbone), of cyclic polyols (<i>myo</i>-inositol), and of numerous monosaccharides, including pyranose ring-forming and furanose ring-formin…	Sugar transporter family protein, expressed	Sorbitol transporter	1	23922046	23924321	FALSE	NA	FALSE	NA	1.18	0	0	0	0	35	1	1	1	0	1	0	0	0	0	0	0	0	0	0	0	6	3	4	3	2	14	5	11	2	3	0	11	18
738	738	GRMZM2G002492	---	---	---	Undecaprenyl pyrophosphate synthetase family protein /// Encodes a cis-prenyltransferase, involved in dolichol biosynthesis. Wilted leaves in mutants due to cell membrane lesions. Mutants have increased drought tolerance, but hypersensitve to dark stress. /// Undecaprenyl pyrophosphate synthetase family protein;(source:Araport11)	Expressed protein	Ditrans,polycis-polyprenyl diphosphate synthase	1	23936135	23940745	FALSE	NA	FALSE	NA	1.18	0	0	1	1	64	0	3	3	3	5	0	7	7	7	6	2	0	0	1	2	40	24	24	24	37	38	31	31	26	37	3	49	47
739	739	GRMZM2G047513	---	---	---	Ribosomal protein S10p/S20e family protein /// Ribosomal protein S10p/S20e family protein;(source:Araport11)	30S ribosomal protein S10	30S ribosomal protein S10 alpha, chloroplastic	1	23961976	23966539	FALSE	NA	FALSE	NA	1.18	0	0	0	0	52	0	0	0	0	0	0	0	0	0	0	0	0	0	0	0	2	3	5	4	4	6	8	11	8	9	0	6	12
740	740	GRMZM2G013430	---	sat2	serine acetyltransferase2	serine acetyltransferase 2;1 /// Encodes a chloroplast/cytosol localized serine O-acetyltransferase involved in sulfur assimilation and cysteine biosynthesis. Expressed in the vascular system. The mRNA is cell-to-cell mobile. /// serine acetyltransferase 2;(source:Araport11)	Serine acetyltransferase family protein	Serine O-acetyltransferase	1	24049836	24051294	FALSE	NA	FALSE	NA	1.19	0	0	0	0	25	0	0	0	0	0	0	0	0	0	0	0	0	0	0	0	1	0	1	0	0	10	0	7	2	3	0	2	13
741	741	GRMZM2G440543	---	---	---	F-box family protein /// encodes an F-box protein whose protein sequence is similar to SLY1, which belongs to SCF-SLY1 E3 ligase complex. SCF-SLY1 E3 ligase degrades DELLA proteins that are involved in promoting growth. Overexpression of SLY2 can partially compensate sly1-10 mutant phenotype of dwarfism. /// F-box family protein;(source:Araport11)	---	F-box protein like	1	24206354	24207377	FALSE	NA	FALSE	NA	1.2	0	0	0	0	41	0	0	0	0	0	0	0	2	0	0	0	0	0	0	0	3	2	3	0	1	1	0	1	1	1	0	4	8
742	742	GRMZM2G139852	---	---	---	Uncharacterised protein family (UPF0497) /// Uncharacterized protein family (UPF0497);(source:Araport11)	CASP-like protein	---	1	24224130	24228067	FALSE	NA	FALSE	NA	1.2	0	0	0	0	29	0	1	2	1	0	0	0	0	0	0	0	0	0	0	0	2	1	1	0	2	6	6	11	5	5	0	3	13
743	743	GRMZM2G103873	---	---	---	---	---	---	1	24307403	24308201	FALSE	NA	FALSE	NA	1.21	0	0	0	0	24	0	0	0	1	0	0	0	0	0	0	0	0	0	0	0	2	0	1	0	0	3	5	6	3	4	0	2	8
744	744	GRMZM2G159632	---	sfp1	sulfate permease1	sulfate transporter 1;3 /// sulfate transporter Sultr1;3 /// sulfate transporter 1;(source:Araport11)	High affinity sulfate transporter family protein	High affinity sulphate transporter	1	24403203	24407782	FALSE	NA	FALSE	NA	1.21	0	0	0	0	27	0	0	0	0	1	0	0	0	1	1	1	1	1	0	1	8	10	11	6	8	33	45	46	23	34	1	11	46
745	745	GRMZM2G042171	---	sfp3	sulfate transporter3	slufate transporter 2;1 /// Encodes a low-affinity sulfate transporter expressed in the root cap and central cylinder, where it is induced by sulfur starvation. Expression in the shoot vascular system is not induced by sulfur starvation. /// slufate transporter 2;(source:Araport11)	Putative sulfate transporter	Low affinity sulfate transporter like	1	24581897	24587404	FALSE	NA	FALSE	NA	1.21	0	0	0	0	29	0	1	3	0	0	1	1	6	1	5	0	1	1	1	1	14	11	14	10	12	29	21	30	16	20	1	20	47
746	746	GRMZM2G119150	---	---	---	AGD2-like defense response protein 1 /// AGD2-like defense response protein 1;(source:Araport11)	Aminotransferase class 1 and 2 family protein	LL-diaminopimelate aminotransferase chloroplastic	1	24598310	24602700	FALSE	NA	FALSE	NA	1.21	0	0	0	0	60	0	0	0	0	0	1	0	2	1	2	0	1	1	1	0	16	9	17	4	12	17	11	16	11	13	1	22	27
747	747	GRMZM2G003506	---	---	---	Auxin-responsive family protein /// Auxin-responsive family protein;(source:Araport11)	Cytochrome b561 and DOMON domain-containing protein	Auxin-induced in root cultures protein 12 (Fragment)	1	24673750	24676395	FALSE	NA	FALSE	NA	1.21	0	0	0	0	73	1	1	1	0	0	1	0	0	0	0	0	0	0	0	0	4	6	7	5	5	7	7	9	11	7	0	12	15
748	748	GRMZM2G331652	---	---	---	Aminotransferase-like, plant mobile domain family protein /// Aminotransferase-like, plant mobile domain family protein;(source:Araport11)	Expressed protein	Plant mobile domain protein family	1	24733394	24736107	FALSE	NA	FALSE	NA	1.2	0	0	0	0	28	0	5	6	0	2	0	12	15	0	9	0	0	0	0	0	21	28	29	24	29	9	14	15	11	11	0	38	33
749	749	GRMZM2G331638	---	---	---	Auxin-responsive family protein /// Auxin-responsive family protein;(source:Araport11)	Cytochrome b561 and DOMON domain-containing protein	Cytochrome and DOMON domain-containing protein (Fragment)	1	24741558	24743308	FALSE	NA	FALSE	NA	1.2	0	0	0	0	48	0	0	1	0	1	0	0	0	1	0	0	0	0	0	0	0	2	2	2	0	4	1	13	2	2	0	3	18
750	750	GRMZM2G071374	---	---	---	Calcium-dependent lipid-binding (CaLB domain) family protein /// Calcium-dependent lipid-binding (CaLB domain) family protein;(source:Araport11)	C2 domain-containing family protein	Inactive serine/threonine-protein kinase	1	24777310	24780199	FALSE	NA	FALSE	NA	1.2	0	0	0	0	5	0	0	0	0	0	0	0	0	0	0	0	0	0	0	0	0	1	1	0	1	0	0	0	0	0	0	1	0
751	751	GRMZM2G071343	---	---	---	polyamine oxidase 1 /// Encodes a protein with polyamine oxidase activity. The mRNA of this gene is only expressed in very low amounts in the organs where it was detected (light-grown plants). /// polyamine oxidase 1;(source:Araport11)	Putative polyamine oxidase	Flavin containing polyamine oxidase	1	24780141	24785234	FALSE	NA	FALSE	NA	1.2	0	0	0	0	33	2	0	0	2	0	0	0	1	0	0	0	0	0	0	0	3	4	5	4	4	6	4	6	1	4	0	10	13
752	752	GRMZM2G071292	---	---	---	Calcium-dependent lipid-binding (CaLB domain) family protein /// Calcium-dependent lipid-binding (CaLB domain) family protein;(source:Araport11)	C2 domain-containing family protein	Inactive serine/threonine-protein kinase	1	24797595	24800324	FALSE	NA	FALSE	NA	1.2	0	0	0	0	6	0	0	0	0	0	0	0	1	0	2	0	0	0	0	0	6	9	14	1	4	1	5	6	3	3	0	18	19
753	753	GRMZM2G071217	---	---	---	polyamine oxidase 1 /// Encodes a protein with polyamine oxidase activity. The mRNA of this gene is only expressed in very low amounts in the organs where it was detected (light-grown plants). /// polyamine oxidase 1;(source:Araport11)	Putative polyamine oxidase	Flavin containing polyamine oxidase	1	24800813	24804407	FALSE	NA	FALSE	NA	1.2	0	0	0	0	0	0	0	0	0	0	0	0	0	0	0	0	0	0	0	0	0	0	0	0	0	0	0	0	0	0	0	0	0
754	754	GRMZM2G153814	---	---	---	Calcium-dependent lipid-binding (CaLB domain) family protein /// Calcium-dependent lipid-binding (CaLB domain) family protein;(source:Araport11)	C2 domain-containing family protein	Inactive serine/threonine-protein kinase	1	24804533	24805876	FALSE	NA	FALSE	NA	1.2	0	0	0	0	0	0	0	0	0	0	0	0	0	0	0	0	0	0	0	0	0	0	0	0	0	0	0	0	0	0	0	0	0
755	755	GRMZM2G153799	---	---	---	polyamine oxidase 1 /// Encodes a protein with polyamine oxidase activity. The mRNA of this gene is only expressed in very low amounts in the organs where it was detected (light-grown plants). /// polyamine oxidase 1;(source:Araport11)	Putative polyamine oxidase	Flavin containing polyamine oxidase	1	24806329	24810192	FALSE	NA	FALSE	NA	1.2	0	0	0	0	33	0	0	0	0	0	0	0	0	0	0	0	0	0	0	0	0	0	0	0	0	0	0	0	0	0	0	0	0
756	756	GRMZM2G032423	---	---	---	FRIGIDA like 2 /// family member of FRI-related genes that is required for the winter-annual habit. Genbank accession BK004885 /// FRIGIDA like 2;(source:Araport11)	FRIGIDA-like protein	---	1	24930249	24940943	FALSE	NA	FALSE	NA	1.19	0	0	0	0	181	0	0	0	11	9	0	0	0	9	7	1	1	1	1	1	19	14	16	17	17	21	18	19	16	17	1	30	30
757	757	GRMZM2G023364	---	---	---	---	---	---	1	25100305	25101167	FALSE	NA	FALSE	NA	1.17	0	0	0	0	42	0	0	0	0	0	0	0	0	1	0	1	0	0	1	1	12	5	5	2	6	6	4	4	1	3	1	13	7
758	758	GRMZM2G326869	---	---	---	---	p0696G06.8 protein	---	1	25103399	25107137	FALSE	NA	FALSE	NA	1.17	0	0	0	0	15	4	0	0	2	4	3	0	0	3	3	1	1	2	1	2	17	26	32	18	36	16	16	22	13	24	3	68	41
759	759	GRMZM2G376074	---	---	---	ubiquitin-specific protease 26 /// Encodes a ubiquitin-specific protease which catalyzes deubiquitination of histone H2B and is required for heterochromatin silencing.Loss of function mutations display autonomous endosperm development and embryo arrest. Loss of function also results in an increase in expression of the PcG complex target gene PHE1. /// ubiquitin-specific protease 26;(source:Arapor…	Ubiquitin-specific protease 26 family protein	Ubiquitin carboxyl-terminal hydrolase	1	25149188	25170018	FALSE	NA	FALSE	NA	1.16	0	0	0	0	80	1	0	0	0	3	2	0	0	1	3	1	1	1	1	1	30	26	29	33	38	44	44	48	45	50	1	43	58
760	760	GRMZM2G077045	NAC	nactf64	NAC-transcription factor 64	NAC (No Apical Meristem) domain transcriptional regulator superfamily protein /// Encodes suppressor of gamma response 1 (SOG1), a putative transcription factor governing multiple responses to DNA damage. /// NAC (No Apical Meristem) domain transcriptional regulator superfamily protein;(source:Araport11)	No apical meristem protein, expressed	---	1	25170856	25179088	FALSE	NA	FALSE	NA	1.16	0	0	0	0	19	0	0	0	0	0	1	0	0	0	0	0	1	2	1	3	9	5	29	14	24	4	2	22	4	13	4	48	38
761	761	GRMZM2G451028	---	---	---	---	---	Pectinesterase inhibitor domain containing protein	1	25261188	25262084	FALSE	NA	FALSE	NA	1.14	0	0	0	0	0	0	0	0	0	0	0	0	0	0	0	0	0	0	0	0	0	0	0	0	0	0	0	0	0	0	0	0	1
762	762	GRMZM2G155242	---	lpa1	low phytic acid1	myo-inositol-1-phosphate synthase 2 /// ** Referred to as MIPS1 in Mitsuhashi et al 2008. Myo-inositol-1-phosphate synthase isoform 2. Expressed in leaf, root and silique. Immunolocalization experiments with an antibody recognizing MIPS1, MIPS2, and MIPS3 showed endosperm localization. /// myo-inositol-1-phosphate synthase 2;(source:Araport11)	Myo-inositol-1-phosphate synthase	L-myo-inositol 1-phosphate synthase	1	25282951	25287161	FALSE	NA	FALSE	NA	1.14	0	0	0	0	95	0	0	0	0	0	2	4	4	4	3	0	0	0	0	0	5	6	6	6	9	24	26	27	28	35	0	9	51
763	763	GRMZM2G070716	---	---	---	GRIM-19 protein /// GRIM-19 protein;(source:Araport11)	NADH:ubiquinone oxidoreductase B16.6 subunit (1.6.5.3) (1.6.99.3)	NADH dehydrogenase [ubiquinone] 1 alpha subcomplex subunit 13-B like	1	25369427	25371593	FALSE	NA	FALSE	NA	1.12	0	0	0	0	41	0	1	1	0	0	0	3	3	4	2	0	0	1	1	0	3	1	2	2	0	8	5	5	3	5	1	5	13
764	764	GRMZM2G070442	---	---	---	Domain of unknown function (DUF966) /// UPSTREAM OF FLC protein (DUF966);(source:Araport11)	Auxin-regulated protein	UPSTREAM OF FLC protein (DUF966)	1	25375223	25378379	FALSE	NA	FALSE	NA	1.12	0	0	0	0	35	2	1	3	0	2	2	2	5	2	2	0	1	1	1	1	13	4	9	9	4	15	8	16	12	8	1	23	32
765	765	GRMZM2G069765	---	---	---	TCP-1/cpn60 chaperonin family protein /// TCP-1/cpn60 chaperonin family protein;(source:Araport11)	T-complex protein 1 subunit gamma	T-complex protein 1 subunit gamma	1	25379816	25386682	FALSE	NA	FALSE	NA	1.12	0	0	0	0	14	2	0	0	0	0	8	0	0	3	3	0	0	0	0	0	14	13	15	14	15	36	28	36	31	31	0	16	47
766	766	GRMZM2G523621	---	---	---	---	---	---	1	25388407	25389186	FALSE	NA	FALSE	NA	1.12	1	0	0	1	19	7	0	0	4	4	2	0	0	2	2	0	0	0	0	1	9	8	11	4	8	3	3	7	6	6	5	34	21
767	767	GRMZM2G107774	---	rem6.3	remorin6.3	---	Expressed protein	---	1	25392624	25395149	FALSE	NA	FALSE	NA	1.12	0	0	0	0	23	6	0	0	5	5	3	0	0	2	2	1	1	1	2	2	21	13	19	18	14	16	23	26	15	21	2	38	40
768	768	GRMZM2G107805	---	---	---	Pentatricopeptide repeat (PPR) superfamily protein /// Pentatricopeptide repeat (PPR) superfamily protein;(source:Araport11)	Expressed protein	Pentatricopeptide repeat	1	25396169	25399041	FALSE	NA	FALSE	NA	1.12	0	0	0	0	5	0	0	0	2	2	0	1	1	1	3	2	3	3	3	3	26	37	40	24	38	20	29	34	25	30	5	66	53
769	769	GRMZM2G107815	---	umc1711	---	glucuronidase 2 /// Belongs to the plant glycoside hydrolase family 79. Encodes a protein with several posttranslational modification sites including O-&#946;-GlcNAc attachment sites and serine-, threonine- and tyrosine-phosphorylation sites, suggesting that this protein is extensively modified posttranslationally. The protein is predicted (WoLF PSORT program) to be membrane-associated. It is inv…	---	Glycoside hydrolase	1	25409169	25413691	FALSE	NA	FALSE	NA	1.12	0	0	0	0	28	0	1	2	1	1	0	3	7	6	4	0	0	0	0	0	7	8	9	7	5	38	37	40	37	33	0	14	59
770	770	GRMZM2G107854	---	---	---	galacturonosyltransferase 14 /// Encodes a protein with putative galacturonosyltransferase activity. /// galacturonosyltransferase 14;(source:Araport11)	Hexosyltransferase (2.4.1.-)	Hexosyltransferase	1	25414293	25421304	FALSE	NA	FALSE	NA	1.12	0	0	0	0	27	0	1	1	0	1	0	2	3	0	2	0	0	0	0	0	6	7	9	7	7	24	14	18	21	22	0	11	35
771	771	GRMZM2G107872	---	---	---	Leucine-rich repeat (LRR) family protein /// Leucine-rich repeat (LRR) family protein;(source:Araport11)	Leucine-rich repeat family protein	Leucine-rich repeat	1	25423809	25428035	FALSE	NA	FALSE	NA	1.11	0	0	0	0	34	0	0	0	0	0	1	0	1	1	0	0	0	0	0	0	6	6	6	7	9	29	32	33	34	31	0	9	44
772	772	GRMZM5G890241	---	---	---	Leucine-rich repeat (LRR) family protein /// Leucine-rich repeat (LRR) family protein;(source:Araport11)	Leucine-rich repeat family protein	Leucine-rich repeat	1	25440379	25452621	TRUE	7	FALSE	NA	1.11	0	0	0	0	83	0	0	0	1	1	2	0	0	1	0	0	0	0	0	0	5	6	6	5	5	9	8	8	9	7	0	8	11
773	773	GRMZM2G160224	B3	abi6	ABI3-VP1-transcription factor 6	---	---	---	1	25616688	25619269	TRUE	7	FALSE	NA	1.08	0	0	0	0	28	0	0	0	0	0	0	0	0	0	0	0	0	0	0	0	0	0	0	0	0	0	2	3	0	0	0	3	5
774	774	GRMZM2G091563	---	---	---	Insulinase (Peptidase family M16) protein /// Insulinase (Peptidase family M16) protein;(source:Araport11)	Mitochondrial processing peptidase beta subunit family protein	Mitochondrial-processing peptidase subunit beta like	1	25625963	25630911	FALSE	NA	FALSE	NA	1.07	0	0	0	0	20	1	0	0	1	1	0	0	0	0	0	1	1	1	0	1	3	6	6	4	7	12	17	20	20	18	1	12	22
775	775	GRMZM2G091543	---	---	---	TPX2 (targeting protein for Xklp2) protein family /// TPX2 (targeting protein for Xklp2) protein family;(source:Araport11)	Targeting protein for Xklp2 containing protein, expressed	TPX2 (Targeting protein for Xklp2) protein family	1	25631966	25634980	FALSE	NA	FALSE	NA	1.07	0	0	0	0	23	0	0	0	0	1	0	0	0	6	1	0	0	0	0	0	12	13	21	17	20	17	19	24	19	22	0	26	36
776	776	GRMZM2G391403	---	---	---	---	---	---	1	25635755	25636111	FALSE	NA	FALSE	NA	1.07	0	0	0	0	7	0	0	2	0	2	0	0	3	2	2	0	0	0	0	0	4	3	3	3	7	3	2	3	2	0	0	15	8
777	777	GRMZM2G091511	---	---	---	soluble N-ethylmaleimide-sensitive factor adaptor protein 33 /// membrane localized t-SNARE SNAP25 homologue, probably involved in cytokinesis and cell plate formation The mRNA is cell-to-cell mobile. /// soluble N-ethylmaleimide-sensitive factor adaptor protein 33;(source:Araport11)	SNAP25 homologous protein SNAP30	Soluble N-ethylmaleimide-sensitive factor adaptor protein 33	1	25637951	25641034	FALSE	NA	FALSE	NA	1.07	0	0	0	0	29	0	0	0	0	0	0	3	3	0	2	2	3	3	2	2	34	26	27	24	26	37	35	35	22	28	3	47	48
778	778	GRMZM5G870116	---	---	---	---	---	---	1	25692047	25692435	FALSE	NA	FALSE	NA	1.06	0	0	0	0	0	0	0	0	0	0	0	0	0	0	0	0	0	0	0	0	0	0	0	0	0	0	0	0	0	0	0	0	0
779	779	GRMZM2G015804	---	---	---	beta glucosidase 40 /// beta glucosidase 40;(source:Araport11)	Hydroxyisourate hydrolase family protein	Glycoside hydrolase	1	25704670	25711992	FALSE	NA	FALSE	NA	1.06	0	0	0	0	71	0	2	2	1	2	0	3	3	4	7	1	0	1	0	0	13	11	14	14	13	29	30	34	26	29	1	25	48
780	780	GRMZM2G130987	---	---	---	SecY protein transport family protein /// SecY protein transport family protein;(source:Araport11)	Transport protein sec61	Transport protein Sec61, alpha subunit	1	25742093	25746877	FALSE	NA	FALSE	NA	1.05	0	0	0	0	32	0	0	0	0	0	0	0	0	0	4	0	0	0	0	0	4	4	4	3	3	34	34	36	29	32	0	4	47
781	781	GRMZM2G103059	---	---	---	Zinc-binding ribosomal protein family protein /// Zinc-binding ribosomal protein family protein;(source:Araport11)	60S ribosomal protein L36a/L44	---	1	25810383	25815133	TRUE	8	FALSE	NA	1.04	0	0	1	0	17	0	1	2	0	0	0	0	3	0	1	1	0	1	0	4	8	9	14	6	36	5	3	4	4	14	6	79	32
782	782	GRMZM2G103079	---	---	---	dentin sialophosphoprotein-related /// dentin sialophosphoprotein-like protein;(source:Araport11)	Dentin sialophosphoprotein	---	1	25820883	25828346	TRUE	8	FALSE	NA	1.04	0	0	0	0	13	0	8	15	0	0	0	5	19	0	0	0	0	0	0	0	61	64	77	67	68	40	42	54	53	58	0	92	74
783	783	GRMZM2G395121	---	---	---	---	Expressed protein	---	1	25876202	25883530	FALSE	NA	FALSE	NA	1.03	0	0	0	0	35	0	0	10	0	4	0	0	6	0	4	0	0	0	0	0	49	44	49	52	54	17	21	21	26	20	0	68	33
784	784	GRMZM2G094444	---	---	---	Mitochondrial substrate carrier family protein /// Mitochondrial substrate carrier family protein;(source:Araport11)	Mitochondrial substrate carrier family protein	Endoplasmic reticulum-adenine nucleotide transporter	1	25884586	25889437	FALSE	NA	FALSE	NA	1.03	0	0	0	0	21	0	0	2	0	1	0	0	1	0	0	0	0	0	0	0	6	5	6	8	5	8	10	10	10	10	0	10	12
785	785	GRMZM2G069458	---	---	---	gamma subunit of Mt ATP synthase /// gamma subunit of Mt ATP synthase;(source:Araport11)	ATP synthase subunit gamma	ATP synthase subunit gamma mitochondrial	1	26037574	26039859	FALSE	NA	FALSE	NA	1	0	0	0	0	43	1	1	3	0	1	0	0	0	0	0	0	0	0	0	0	2	3	4	6	2	5	7	7	5	5	0	7	7
786	786	GRMZM2G038165	---	---	---	Leucine-rich repeat protein kinase family protein /// Leucine-rich repeat protein kinase family protein;(source:Araport11)	Leucine-rich repeat transmembrane protein kinase	Leucine-rich repeat protein kinase family protein isoform 1	1	26120398	26128604	FALSE	NA	FALSE	NA	0.99	0	0	0	0	0	0	0	0	0	0	0	0	0	0	0	0	0	0	0	0	0	0	0	0	0	0	0	0	0	0	0	0	0
787	787	GRMZM2G038252	WOX	hb88	Homeobox-transcription factor 88	WUSCHEL related homeobox 13 /// Encodes a WUSCHEL-related homeobox gene family member with 65 amino acids in its homeodomain. WOX13 is the only family member that does not contain a sequence of eight residues (TLPLFPMH) downstream of the homeodomain called the WUS box. /// WUSCHEL related homeobox 13;(source:Araport11)	Homeobox-leucine zipper family protein (WOX family protein)	Homeodomain transcription factor	1	26128999	26132973	FALSE	NA	FALSE	NA	0.98	0	0	0	0	0	0	0	0	0	0	0	0	0	0	0	0	0	0	0	0	0	0	0	0	0	0	0	0	0	0	0	0	0
788	788	GRMZM2G009638	---	---	---	gamma subunit of Mt ATP synthase /// gamma subunit of Mt ATP synthase;(source:Araport11)	ATP synthase subunit gamma	ATP synthase subunit gamma mitochondrial	1	26150254	26151814	FALSE	NA	FALSE	NA	0.98	0	0	0	0	20	0	0	1	0	0	0	0	1	0	0	0	0	0	0	0	2	4	4	2	1	4	8	8	9	5	0	5	10
789	789	GRMZM2G079823	---	pzb01957	---	RS2-interacting KH protein /// Nuclear localized K-homology containing protein that interacts with AS1. /// RS2-interacting KH protein;(source:Araport11)	Hydroxyproline-rich glycoprotein family protein, putative, expressed	Hydroxyproline-rich glycoprotein family protein, putative, expressed	1	26198119	26204511	FALSE	NA	FALSE	NA	0.97	0	0	0	0	48	2	2	4	0	2	0	0	4	0	0	0	0	0	0	0	19	21	26	20	24	14	16	19	16	17	0	30	23
790	790	GRMZM2G098714	---	---	---	RPA70-kDa subunit B /// Encodes a homolog of Replication Protein A. rpa70b mutants are hypersensitive to UV-B radiation and MMS treatments suggesting a role for this protein in DNA damage repair. The mRNA is cell-to-cell mobile. /// RPA70-kDa subunit B;(source:Araport11)	Replication protein A subunit	Replication protein A DNA-binding subunit B like	1	26327308	26330729	FALSE	NA	FALSE	NA	0.95	0	0	1	1	26	0	0	5	0	1	6	6	11	2	7	0	0	0	0	0	10	11	13	13	10	29	31	44	34	29	1	18	56
791	791	GRMZM2G098667	---	---	---	digalactosyl diacylglycerol deficient 2 /// encodes a UDP-galactose-dependent digalactosyldiacylglycerol(DGDG) synthase. Located in chloroplast outer membrane. /// digalactosyl diacylglycerol deficient 2;(source:Araport11)	UDP-galactose:MGDG galactosyltransferase 2 family protein	Digalactosyldiacylglycerol synthase	1	26334652	26339192	TRUE	9	FALSE	NA	0.95	0	0	0	0	9	0	0	3	0	1	0	1	6	0	1	1	1	1	1	1	21	24	28	26	26	17	20	22	18	21	1	31	28
792	792	GRMZM2G472693	---	---	---	histone-lysine N-methyltransferases /// histone-lysine N-methyltransferase;(source:Araport11)	Zinc finger family protein	Histone-lysine N-methyltransferase	1	26428391	26433582	FALSE	NA	FALSE	NA	0.94	0	0	0	0	31	0	0	0	0	0	0	0	0	0	2	0	2	2	3	3	142	148	150	141	145	61	68	69	67	65	3	167	78
793	793	GRMZM2G173067	---	---	---	golgi nucleotide sugar transporter 3 /// Encodes a nucleotide-sugar transporter. /// golgi nucleotide sugar transporter 3;(source:Araport11)	Integral membrane family protein	Triose-phosphate transporter domain	1	26434984	26439513	FALSE	NA	FALSE	NA	0.94	0	0	0	0	4	0	0	0	0	0	1	1	2	0	1	0	0	0	0	0	7	7	7	8	9	15	20	23	20	23	0	9	31
794	794	GRMZM2G088309	YABBY	ifa1	indeterminate floral apex1	Plant-specific transcription factor YABBY family protein /// Putative transcription factor with zinc finger and helix-loop-helix domains, the later similar to HMG boxes. Involved in specifying abaxial cell fate in the carpel. Four putative LFY binding sites (CCANTG) and two potential binding sites for MADS box proteins known as CArG boxes (CC(A/T)6GG) were found in the region spanning 3.8 Kb upst…	DL related protein	YABBY transcription factor	1	26576546	26581707	FALSE	NA	FALSE	NA	0.91	0	0	0	0	27	0	0	0	0	0	0	0	0	2	1	0	0	0	0	0	0	0	0	0	0	4	5	7	1	3	0	0	7
795	795	GRMZM2G100519	---	---	---	---	---	---	1	26601967	26619414	FALSE	NA	FALSE	NA	0.91	0	0	0	0	4	0	0	0	0	0	0	0	0	0	0	1	2	2	0	0	0	13	15	0	0	0	2	3	0	0	2	16	3
796	796	GRMZM2G099522	MIKC_MADS	zmm14	Zea mays MADS14	K-box region and MADS-box transcription factor family protein /// MADS-box protein, binds K domain of AG in vivo /// K-box region and MADS-box transcription factor family protein;(source:Araport11)	Leafy hull sterile 1 (Fragment)	MADS-domain transcription factor	1	26671505	26681206	FALSE	NA	FALSE	NA	0.9	0	0	0	0	43	0	0	0	0	0	1	0	1	0	2	0	0	0	0	0	0	0	1	0	1	3	3	3	2	2	0	1	7
797	797	GRMZM2G099628	---	---	---	methionine--tRNA ligase, putative / methionyl-tRNA synthetase, putative / MetRS, putative /// methionine-tRNA ligase, putative / methionyl-tRNA synthetase, putative / MetRS;(source:Araport11)	Methionyl-tRNA synthetase family protein	Methionine--tRNA ligase cytoplasmic	1	26684809	26697162	FALSE	NA	FALSE	NA	0.9	0	0	0	0	69	0	0	0	2	2	0	0	0	4	6	1	1	1	0	0	10	10	17	9	13	30	33	41	29	33	1	22	53
798	798	GRMZM2G099767	---	---	---	microtubule-associated proteins 70-3 /// Encodes a microtubule associated protein (MAP70-3). Expressed in all tissues. /// microtubule-associated proteins 70-3;(source:Araport11)	---	Microtubule-associated protein like	1	26700948	26705800	FALSE	NA	FALSE	NA	0.9	0	0	0	0	68	1	0	0	0	7	6	0	0	6	7	0	0	0	0	0	23	19	23	19	22	27	26	29	25	30	0	38	49
799	799	GRMZM2G365544	---	---	---	plant glycogenin-like starch initiation protein 1 /// Plants expressing an RNAi construct specifically targeting PGSIP1 was shown to have a dramatically reduced amount of starch. Encodes a glucuronyltransferase responsible for the addition of GlcA residues onto xylan and for secondary wall deposition. /// plant glycogenin-like starch initiation protein 1;(source:Araport11)	Hexosyltransferase (2.4.1.-)	Hexosyltransferase	1	26765814	26770834	FALSE	NA	FALSE	NA	0.89	0	0	0	0	0	0	0	0	0	0	0	0	0	0	0	0	0	0	0	0	0	0	0	0	0	0	0	0	0	0	0	0	0
800	800	GRMZM2G165622	---	---	---	Pyridoxal-5'-phosphate-dependent enzyme family protein /// Pyridoxal-5-phosphate-dependent enzyme family protein;(source:Araport11)	Pyridoxal-5'-phosphate-dependent enzyme family protein	---	1	26818840	26822217	FALSE	NA	FALSE	NA	0.88	0	0	0	0	16	0	0	0	0	0	0	0	0	2	2	0	0	0	0	0	0	0	0	0	0	3	3	3	0	3	0	0	5
801	801	GRMZM2G128744	---	---	---	Pyridoxal-5'-phosphate-dependent enzyme family protein /// Pyridoxal-5-phosphate-dependent enzyme family protein;(source:Araport11)	Pyridoxal-5'-phosphate-dependent enzyme family protein	Cysteine synthase A	1	26822318	26824667	FALSE	NA	FALSE	NA	0.88	0	0	0	0	44	1	1	1	0	3	0	0	0	0	2	2	2	2	2	2	24	18	19	20	20	29	25	27	25	29	3	27	31
802	802	GRMZM2G128665	---	atp4	ATP synthase4	pentatricopeptide (PPR) repeat-containing protein /// Encodes a pentatricopeptide repeat protein, SVR7 (SUPPRESSOR OF VARIEGATION7), required for FtsH-mediated chloroplast biogenesis. It is involved in accumulation and translation of chloroplast ATP synthase subunits. /// pentatricopeptide (PPR) repeat-containing protein;(source:Araport11)	Chloroplastic RNA-binding protein P67	Pentatricopeptide repeat-containing protein, chloroplastic	1	26825757	26828101	FALSE	NA	FALSE	NA	0.88	0	0	0	0	22	0	0	0	4	5	0	0	0	6	8	2	2	2	1	2	22	19	24	18	21	38	34	38	31	35	2	33	54
803	803	GRMZM2G178894	---	---	---	zinc finger protein 8 /// Encodes a zinc finger protein containing only a single zinc finger. /// zinc finger protein 8;(source:Araport11)	Zinc finger family protein	Zinc finger protein 8	1	26912349	26914052	FALSE	NA	FALSE	NA	0.87	0	0	0	0	25	1	0	1	0	0	0	0	0	0	0	0	0	0	0	0	2	1	6	0	1	9	2	11	3	1	0	7	11
804	804	GRMZM2G163043	---	---	---	Pentatricopeptide repeat (PPR-like) superfamily protein /// Pentatricopeptide repeat (PPR-like) superfamily protein;(source:Araport11)	Expressed protein	Pentatricopeptide repeat-containing protein, mitochondrial	1	27071230	27072935	FALSE	NA	FALSE	NA	0.85	0	0	0	0	35	1	2	2	1	1	1	1	1	0	1	1	1	1	2	0	18	34	35	48	28	13	15	17	30	18	2	52	31
805	805	GRMZM2G163116	---	---	---	delta-latroinsectotoxin-Lt1a protein;(source:Araport11)	---	Delta-latroinsectotoxin-Lt1a	1	27083090	27084611	FALSE	NA	FALSE	NA	0.85	0	0	0	0	51	0	0	1	2	0	0	0	5	3	0	0	0	0	0	0	8	2	4	3	0	12	5	8	2	2	0	8	15
806	806	GRMZM2G163129	---	---	---	Glycosyl hydrolases family 31 protein /// radial swelling mutant shown to be specifically impaired in cellulose production. Encodes the alpha-subunit of a glucosidase II enzyme. /// Glycosyl hydrolases family 31 protein;(source:Araport11)	Alpha glucosidase II (3.2.1.20)	Neutral alpha-glucosidase	1	27095066	27099295	FALSE	NA	FALSE	NA	0.85	0	0	0	0	10	0	4	7	3	5	0	8	10	4	4	0	0	0	0	0	18	40	41	18	25	42	63	63	47	44	0	64	84
807	807	GRMZM2G163154	---	mate3	multidrug and toxic compound extrusion3	MATE efflux family protein /// MATE efflux family protein;(source:Araport11)	Protein DETOXIFICATION (Multidrug and toxic compound extrusion protein)	Protein DETOXIFICATION like	1	27099590	27103458	FALSE	NA	FALSE	NA	0.85	0	0	1	0	31	0	3	6	1	4	0	6	6	6	4	1	1	1	0	1	33	25	35	15	29	55	51	60	39	41	2	50	86
808	808	AC208897.3_FG003	---	---	---	---	---	---	1	27116754	27121572	FALSE	NA	FALSE	NA	0.84	0	2	2	2	26	1	1	5	0	1	1	1	3	1	0	2	1	2	1	0	34	28	42	19	14	17	12	32	19	12	4	61	41
809	809	AC208897.3_FG004	---	---	---	---	---	Hexose transporter	1	27122677	27128168	FALSE	NA	FALSE	NA	0.84	0	0	0	0	21	0	0	0	0	0	0	0	0	0	0	0	0	0	0	0	1	18	22	8	14	8	27	35	11	17	0	64	68
810	810	GRMZM5G879116	---	---	---	Sec14p-like phosphatidylinositol transfer family protein /// Sec14p-like phosphatidylinositol transfer family protein;(source:Araport11)	Putative phosphoglyceride transfer family protein	CRAL/TRIO domain containing protein, expressed	1	27172288	27175496	FALSE	NA	FALSE	NA	0.84	0	0	0	0	41	0	0	1	2	1	1	1	1	0	3	0	0	1	0	0	6	11	20	12	3	4	5	5	4	4	1	26	9
811	811	GRMZM5G891739	---	---	---	copper/zinc superoxide dismutase 3 /// A putative peroxisomal CuZnSOD inducible by a high-light pulse. /// copper/zinc superoxide dismutase 3;(source:Araport11)	Superoxide dismutase [Cu-Zn] (1.15.1.1)	Superoxide dismutase	1	27178601	27184636	FALSE	NA	FALSE	NA	0.84	0	0	0	0	9	0	0	0	0	0	2	0	5	4	3	0	0	0	0	0	4	7	7	4	7	9	16	16	10	15	0	7	21
812	812	GRMZM5G842306	---	---	---	Sec14p-like phosphatidylinositol transfer family protein /// Sec14p-like phosphatidylinositol transfer family protein;(source:Araport11)	Putative phosphatidylinositol/ phophatidylcholine transfer protein	---	1	27185669	27189769	FALSE	NA	FALSE	NA	0.84	0	0	0	0	113	0	0	0	0	0	0	0	0	0	0	0	0	0	0	0	0	0	0	0	0	0	0	0	0	0	0	9	2
813	813	GRMZM2G134251	---	---	---	beta-hexosaminidase 2 /// Encodes a protein with &#946;-hexosaminidase activity (the enzyme is active with p-nitrophenyl-&#946;-N-acetylglucosaminide as substrate but displayed only a minor activity toward p-nitrophenyl-&#946;-N-acetylgalactosaminide). Chitotriose-PA was digested almost completely overnight by a 50% ammonium sulfate fraction of a supernatant yeast expressing AtHEX3. /// beta-hexo…	Beta-hexosaminidase (3.2.1.52)	Beta-hexosaminidase	1	27304392	27306738	FALSE	NA	FALSE	NA	0.82	0	0	0	0	85	0	0	0	0	0	0	2	5	2	4	0	0	0	0	0	3	4	4	3	4	8	10	10	6	9	0	5	26
814	814	GRMZM2G157580	---	---	---	---	Expressed protein	50S ribosomal protein L15, chloroplastic	1	27379754	27385134	FALSE	NA	FALSE	NA	0.81	0	0	0	0	112	0	3	3	0	2	0	0	0	0	0	0	0	0	0	0	42	39	39	33	43	38	31	31	31	39	0	47	41
815	815	GRMZM2G407287	---	---	---	CCAAT-binding factor /// Encodes SLOW WALKER2 (SWA2), a NOC1/Mak21 homologue. Essential for coordinated cell cycle progression during female gametophyte development. /// CCAAT-binding factor;(source:Araport11)	CCAAT-box-binding transcription factor-related family protein	CCAAT/enhancer-binding protein zeta	1	27388946	27399296	FALSE	NA	FALSE	NA	0.81	0	0	0	0	11	0	6	8	6	2	0	6	7	5	1	1	1	1	1	0	26	22	22	21	27	38	30	30	27	34	1	40	48
816	816	AC197545.3_FG002	---	---	---	---	---	CCAAT-binding factor	1	27402072	27407509	TRUE	10	FALSE	NA	0.81	0	0	0	0	16	0	4	6	1	0	0	3	5	3	0	1	0	0	1	1	18	8	11	8	17	12	10	13	10	12	1	25	21
817	817	GRMZM2G164965	---	---	---	ribosomal protein L15 /// encodes a plastid ribosomal protein CL15, a constituent of the large subunit of the ribosomal complex /// ribosomal protein L15;(source:Araport11)	50S ribosomal protein L15	Ribosomal protein L15, bacterial-type	1	27501888	27503825	TRUE	10	FALSE	NA	0.8	0	0	0	0	40	0	0	1	0	0	0	2	4	0	0	0	0	0	0	0	3	1	1	2	3	7	5	5	4	7	0	3	9
818	818	GRMZM2G164974	---	---	---	3-ketoacyl-CoA synthase 6 /// Encodes KCS6, a member of the 3-ketoacyl-CoA synthase family involved in the biosynthesis of VLCFA (very long chain fatty acids). /// 3-ketoacyl-CoA synthase 6;(source:Araport11)	3-ketoacyl-CoA synthase (2.3.1.-)	3-ketoacyl-CoA synthase	1	27506822	27509057	TRUE	10	FALSE	NA	0.8	0	0	0	0	8	0	0	3	0	0	0	0	3	2	1	0	0	0	0	0	1	0	2	3	2	3	6	10	5	7	0	5	14
819	819	GRMZM2G111324	---	---	---	O-Glycosyl hydrolases family 17 protein /// O-Glycosyl hydrolases family 17 protein;(source:Araport11)	Glycosyl hydrolase family 17 family protein	Glycoside hydrolase	1	27626870	27631651	FALSE	NA	FALSE	NA	0.79	0	0	0	0	50	0	0	0	0	0	2	1	3	2	4	1	1	1	1	0	2	4	9	7	8	8	6	14	10	14	1	12	29
820	820	GRMZM2G411668	---	---	---	S-locus lectin protein kinase family protein /// S-locus lectin protein kinase family protein;(source:Araport11)	S-locus lectin protein kinase family protein	Serine/threonine-protein kinase	1	27637762	27640564	FALSE	NA	FALSE	NA	0.79	0	0	0	0	49	2	1	1	0	4	1	1	4	2	4	0	0	1	0	1	13	11	14	13	13	9	14	23	23	19	2	31	40
821	821	GRMZM2G411653	---	---	---	Outer arm dynein light chain 1 protein /// Outer arm dynein light chain 1 protein;(source:Araport11)	Leucine Rich Repeat family protein, expressed	Dynein regulatory complex subunit 3	1	27639730	27649317	FALSE	NA	FALSE	NA	0.79	0	0	0	0	5	0	0	1	0	0	1	0	1	0	0	0	0	0	0	0	54	57	60	39	58	47	47	50	42	37	0	66	55
822	822	GRMZM2G039968	---	---	---	---	---	---	1	27771691	27774590	FALSE	NA	FALSE	NA	0.78	0	0	0	0	5	0	0	0	0	0	0	0	0	0	0	1	1	1	1	1	5	5	6	7	3	3	3	4	4	1	2	18	19
823	823	GRMZM2G040052	---	---	---	MA3 domain-containing protein /// MA3 domain-containing protein;(source:Araport11)	Putative topoisomerase	programmed cell death protein 4	1	27776286	27778864	FALSE	NA	FALSE	NA	0.78	0	0	0	0	8	1	0	0	1	1	3	0	2	2	2	0	0	0	0	0	6	7	9	7	9	12	13	21	19	17	0	13	27
824	824	GRMZM2G040121	---	---	---	Caleosin-related family protein /// Encodes a calcium binding protein whose mRNA is induced upon treatment with NaCl, ABA and in response to desiccation. mRNA expression under drought conditions is apparent particularly in leaves and flowers. Isoform of caleosin with a role as a peroxygenase involved in oxylipin metabolism during biotic and abiotic stress. Involved in the production of 2-hydroxy-…	Caleosin, putative, expressed (Putative abscisic acid-induced protein-rice)	Peroxygenase	1	27799877	27805001	FALSE	NA	FALSE	NA	0.78	0	0	0	0	79	0	1	1	2	2	0	1	1	2	1	0	0	0	0	0	1	1	2	2	2	7	8	9	7	11	0	6	17
825	825	GRMZM2G342685	---	---	---	Caleosin-related family protein /// Encodes a calcium binding protein whose mRNA is induced upon treatment with NaCl, ABA and in response to desiccation. mRNA expression under drought conditions is apparent particularly in leaves and flowers. Isoform of caleosin with a role as a peroxygenase involved in oxylipin metabolism during biotic and abiotic stress. Involved in the production of 2-hydroxy-…	Caleosin, putative, expressed (Putative abscisic acid-induced protein-rice)	Pollen caleosin	1	27861841	27869120	FALSE	NA	FALSE	NA	0.77	0	0	0	0	30	0	0	1	0	8	0	0	1	1	2	0	0	1	0	0	9	11	12	10	7	3	3	4	6	6	1	19	12
826	826	GRMZM2G040561	---	---	---	Molecular chaperone Hsp40/DnaJ family protein /// Molecular chaperone Hsp40/DnaJ family protein;(source:Araport11)	Putative DNAJ protein	---	1	27895468	27916476	FALSE	NA	FALSE	NA	0.77	0	0	0	0	162	0	4	4	6	7	0	4	6	6	7	3	3	3	3	2	27	26	28	22	27	23	16	18	16	20	3	44	37
827	827	GRMZM2G040728	---	---	---	cytochrome P450, family 94, subfamily D, polypeptide 2 /// member of CYP94D /// cytochrome P450, family 94, subfamily D, polypeptide 2;(source:Araport11)	Putative cytochrome P450	Putative cytochrome P450-dependent fatty acid hydroxylase	1	27917245	27919033	FALSE	NA	FALSE	NA	0.77	0	0	0	0	101	0	1	3	1	3	1	3	4	5	5	0	0	0	0	0	7	7	12	8	8	11	12	17	15	15	0	20	40
828	828	GRMZM2G050514	---	gln6	glutamine synthetase6	glutamine synthase clone R1 /// encodes a cytosolic glutamine synthetase, the enzyme has high affinity with substrate ammonium /// hypothetical protein;(source:Araport11)	Glutamine synthetase (6.3.1.2)	Glutamine synthetase cytosolic isozyme	1	27978351	27982007	FALSE	NA	FALSE	NA	0.77	0	0	0	0	40	0	0	1	0	0	0	1	3	1	3	0	0	0	0	0	2	1	1	2	1	12	14	18	13	12	0	3	26
829	829	GRMZM2G128613	---	---	---	ARM repeat superfamily protein /// ARM repeat superfamily protein;(source:Araport11)	---	---	1	28070072	28078940	FALSE	NA	FALSE	NA	0.77	0	0	0	0	28	0	0	0	0	0	0	0	0	0	0	0	1	2	0	1	14	23	27	15	16	24	34	37	24	28	2	29	40
830	830	GRMZM2G024435	---	---	---	Tetratricopeptide repeat (TPR)-like superfamily protein /// Tetratricopeptide repeat (TPR)-like superfamily protein;(source:Araport11)	Pentatricopeptide repeat-containing family protein	Pentatricopeptide repeat	1	28291328	28294121	FALSE	NA	FALSE	NA	0.78	0	0	0	0	33	0	0	0	1	3	0	0	1	1	1	2	2	2	1	1	44	51	54	45	47	35	37	39	37	34	5	111	70
831	831	GRMZM2G140991	---	---	---	UDP-3-O-acyl N-acetylglycosamine deacetylase family protein /// UDP-3-O-acyl N-acetylglycosamine deacetylase family protein;(source:Araport11)	UDP-3-0-acyl N-acetylglucosamine deacetylase family protein, expressed	---	1	28376886	28379244	FALSE	NA	FALSE	NA	0.78	0	0	0	0	3	0	1	1	1	1	0	1	2	2	1	0	0	0	0	0	7	7	8	8	8	5	7	7	6	8	0	14	12
832	832	GRMZM2G140549	---	---	---	---	---	---	1	28382342	28386616	FALSE	NA	FALSE	NA	0.78	0	0	0	0	40	0	0	0	0	0	0	0	0	0	0	0	0	0	0	0	0	0	0	0	0	3	0	1	2	3	0	0	3
833	833	GRMZM2G099797	ARR-B	crr8	cytokinin response regulator8	response regulator 2 /// Encodes a pollen-specific transcription factor involved in the expression of nuclear genes for components of mitochondrial complex I in Arabidopsis. Acts in concert with other type-B ARRs in the cytokinin signaling pathway. AHK3 mediates cytokinin-induced phosphorylation of ARR2 on the Asp-80 residue. This phosphorylation plays a positive role of ARR2 in cytokinin-mediate…	Two-component response regulator	Two-component response regulator like	1	28417831	28422778	FALSE	NA	FALSE	NA	0.79	0	0	0	0	34	0	0	1	1	1	0	0	2	1	4	0	0	0	0	0	22	18	19	17	17	24	20	21	18	20	0	24	28
834	834	GRMZM2G397754	---	---	---	Major facilitator superfamily protein /// Major facilitator superfamily protein;(source:Araport11)	Transporter-like protein	Quinolone resistance protein norA	1	28423766	28425471	FALSE	NA	FALSE	NA	0.79	0	0	0	0	24	0	0	0	0	2	0	0	0	1	2	0	0	0	0	0	4	2	6	1	2	12	11	13	6	11	0	13	21
835	835	GRMZM2G703531	---	---	---	---	---	---	1	28446321	28446616	FALSE	NA	FALSE	NA	0.79	0	0	0	0	20	0	0	0	0	0	0	0	0	0	0	0	0	2	0	0	0	0	6	0	0	0	0	4	0	0	2	6	4
836	836	GRMZM2G099860	---	trps2	trehalose-6-phosphate synthase2	UDP-Glycosyltransferase / trehalose-phosphatase family protein /// Encodes an enzyme putatively involved in trehalose biosynthesis. The protein has a trehalose synthase (TPS)-like domain and a trehalose phosphatase (TPP)-like domain. It can complement a yeast mutant lacking both of these activities suggesting that this is a bifunctional enzyme. /// UDP-Glycosyltransferase / trehalose-phosphatase …	Putative trehalose-6-phosphate synthase (Trehalose-6-phosphate synthase, putative, expressed)	Alpha,alpha-trehalose-phosphate synthase	1	28446754	28451214	FALSE	NA	FALSE	NA	0.79	0	0	0	0	47	0	0	1	0	0	0	1	7	2	10	0	0	0	0	0	5	6	6	2	6	32	30	38	21	35	0	8	60
837	837	GRMZM2G118485	HSF	hsftf14	HSF-transcription factor 14	heat shock factor 1 /// native protein is a trimer, interacts with HSP70, also with TBP, DNA interaction is modulated by phosphorylation and is heat-shock inducible /// heat shock factor 1;(source:Araport11)	Heat shock factor protein hsf8-related	Heat stress transcription factor A-8	1	28522823	28530238	FALSE	NA	FALSE	NA	0.8	0	0	0	0	36	0	3	3	0	2	0	2	3	0	2	0	0	0	0	0	21	22	23	13	19	20	25	25	15	25	0	26	30
838	838	GRMZM2G118529	---	---	---	---	---	---	1	28533867	28535197	FALSE	NA	FALSE	NA	0.8	0	0	0	0	2	0	0	0	0	0	0	0	0	0	0	0	0	0	0	0	0	0	0	0	0	0	0	0	0	0	0	0	0
839	839	GRMZM2G417905	---	---	---	---	Ulp1 protease family, C-terminal catalytic domain containing protein	---	1	28543248	28544697	FALSE	NA	FALSE	NA	0.8	0	0	0	0	0	0	0	0	0	0	0	0	0	0	0	0	0	0	0	0	0	0	0	0	0	0	0	0	0	0	0	0	0
840	840	GRMZM2G025123	---	---	---	Sec-independent periplasmic protein translocase /// mutant is Albino and pale green; Chloroplast Protein Translocation (tatC). Core subunit of the chloroplast Tat translocase. Integral chloroplast thylakoid membrane protein. /// Sec-independent periplasmic protein translocase;(source:Araport11)	Albino or pale green family protein	Sec-independent protein translocase protein TATC chloroplastic	1	28597133	28607054	FALSE	NA	FALSE	NA	0.8	0	0	0	0	51	0	0	2	0	0	0	1	2	0	0	0	0	0	0	0	2	2	3	3	1	17	21	21	18	20	0	5	24
841	841	GRMZM2G344388	---	---	---	MAP kinase kinase 7 /// MAP kinase kinase7. Member of plant mitogen-activated protein kinase kinase group D. Negative regulator of polar auxin transport. Overexpression leads to activation of basal and systemic acquired resistance. /// MAP kinase kinase 7;(source:Araport11)	Mitogen-activated protein kinase kinase	Mitogen-activated protein kinase	1	28609936	28611394	FALSE	NA	FALSE	NA	0.8	0	0	0	0	44	0	0	0	0	0	0	0	0	0	0	0	0	0	0	0	9	12	20	8	8	2	0	2	2	4	0	29	6
842	842	GRMZM2G344416	---	---	---	Cyclin family protein /// Encodes a meiotic cyclin-like protein, distinct from all other known Arabidopsis cyclins. It is not required for meiotic DSB formation but is necessary for meiotic DSB repair via the homologous chromosome. /// Cyclin family protein;(source:Araport11)	RNase L inhibitor-like protein	Cyclin-SDS	1	28632857	28640021	FALSE	NA	FALSE	NA	0.81	0	0	0	0	11	0	0	0	0	0	0	0	0	0	0	0	0	2	1	0	3	3	9	10	3	3	5	10	7	4	4	19	19
843	843	GRMZM2G040828	---	---	---	Tetratricopeptide repeat (TPR)-like superfamily protein /// Tetratricopeptide repeat (TPR)-like superfamily protein;(source:Araport11)	Helicase domain-containing family protein	Pentatricopeptide repeat-containing protein	1	28642549	28644058	FALSE	NA	FALSE	NA	0.81	0	0	0	0	55	0	2	3	0	3	0	0	1	1	3	1	0	0	0	1	16	11	17	13	17	6	5	8	5	10	1	30	18
844	844	GRMZM2G036257	---	---	---	cytochrome P450, family 94, subfamily D, polypeptide 2 /// member of CYP94D /// cytochrome P450, family 94, subfamily D, polypeptide 2;(source:Araport11)	Putative cytochrome P450	Putative cytochrome P450-dependent fatty acid hydroxylase	1	28765348	28767000	FALSE	NA	FALSE	NA	0.83	0	0	0	0	14	0	2	3	0	5	0	1	2	0	2	0	0	0	0	0	11	10	12	12	13	10	3	8	8	11	0	24	22
845	845	GRMZM2G103579	---	---	---	oligomeric golgi complex subunit;(source:Araport11)	Conserved oligomeric Golgi complex component-related family protein	Component of oligomeric golgi complex	1	28794281	28800513	FALSE	NA	FALSE	NA	0.83	0	0	0	0	19	0	0	0	0	0	1	0	1	1	1	0	0	0	0	0	21	20	20	16	23	34	35	36	25	48	0	24	54
846	846	GRMZM2G433579	---	---	---	Protein kinase superfamily protein /// Protein kinase superfamily protein;(source:Araport11)	WAK-like kinase	Wall-associated receptor kinase	1	28862221	28868203	FALSE	NA	FALSE	NA	0.84	0	0	0	0	26	1	1	2	0	3	5	5	9	0	5	0	0	0	0	0	1	2	8	1	1	13	9	23	9	18	0	11	34
847	847	GRMZM2G002178	---	aos2	allene oxide synthesis2	allene oxide synthase /// Encodes a member of the cytochrome p450 CYP74 gene family that functions as an allene oxide synthase. This enzyme catalyzes dehydration of the hydroperoxide to an unstable allene oxide in the JA biosynthetic pathway. It shows a dual catalytic activity, the major one being a 13-AOS but also expressing a 9-AOS activity. CFA-Leu, CFA-Val, CFA-Met and CFA-Ala can induce the …	Allene oxide synthase family protein	Chloroplast allene oxide synthase	1	28926395	28928612	FALSE	NA	FALSE	NA	0.85	0	0	0	0	30	0	1	1	3	2	0	0	0	4	3	0	0	0	0	0	5	5	8	7	5	18	16	20	13	12	0	14	30
848	848	GRMZM2G051406	---	---	---	---	---	---	1	28956366	28956993	FALSE	NA	FALSE	NA	0.86	0	0	0	0	85	0	0	0	0	0	0	0	0	0	0	0	0	0	0	0	0	0	0	0	0	0	0	0	0	0	0	0	0
849	849	GRMZM2G469304	---	---	---	Protein of unknown function, DUF547 /// electron transporter, putative (Protein of unknown function, DUF547);(source:Araport11)	Ternary complex factor MIP1, putative, expressed	Electron transporter	1	28961599	28966025	FALSE	NA	FALSE	NA	0.86	0	0	0	0	14	2	0	0	1	2	3	2	2	5	5	0	0	0	0	0	14	11	13	10	11	38	32	42	33	41	0	25	62
850	850	GRMZM2G153611	---	---	---	RING/U-box superfamily protein /// RING/U-box superfamily protein;(source:Araport11)	RING-type E3 ubiquitin transferase (2.3.2.27)	RBR-type E3 ubiquitin transferase	1	28967930	28977796	FALSE	NA	FALSE	NA	0.86	0	0	0	0	24	0	0	1	0	1	0	1	1	0	0	0	0	0	0	0	8	9	9	7	9	16	18	21	15	24	0	10	27
851	851	GRMZM2G180023	---	---	---	Protein kinase superfamily protein /// Encodes a putative LysM-containing receptor-like kinase. LYK5 is a major chitin receptor and forms a chitin-induced complex with related kinase CERK1. Based on protein sequence alignment analysis, it was determined as a pseudo kinase due to a lack of the ATP-binding P-loop in the kinase domain. /// Protein kinase superfamily protein;(source:Araport11)	NFR5a (Nod-factor receptor 5A)	LysM receptor kinase	1	29031995	29033938	FALSE	NA	FALSE	NA	0.87	0	0	0	0	44	0	2	2	0	2	2	4	5	3	6	0	0	0	0	0	11	12	16	15	21	7	9	10	15	17	0	30	33
852	852	GRMZM2G180044	---	---	---	Protein of unknown function (DUF607) /// calcium uniporter (DUF607);(source:Araport11)	Expressed protein	Calcium uniporter protein 4 mitochondrial	1	29036581	29037895	FALSE	NA	FALSE	NA	0.87	0	0	0	0	6	4	0	0	2	4	1	0	0	0	1	0	0	0	0	0	2	6	13	12	8	6	7	9	8	11	0	25	17
853	853	GRMZM2G480698	---	---	---	Leucine-rich repeat (LRR) family protein /// Leucine-rich repeat (LRR) family protein;(source:Araport11)	Putative extensin	Pollen-specific leucine-rich repeat extensin-like protein 4	1	29038170	29039736	FALSE	NA	FALSE	NA	0.87	1	0	0	0	0	2	0	0	0	0	5	0	0	1	0	1	0	0	0	0	3	0	0	3	0	5	0	0	1	0	2	16	22
854	854	GRMZM2G447504	---	---	---	Protein kinase family protein /// Protein kinase family protein;(source:Araport11)	MUT9-related serine/threonine protein kinase	---	1	29104022	29106315	FALSE	NA	FALSE	NA	0.87	0	0	0	0	1	0	0	0	0	0	0	0	0	0	0	1	0	1	0	0	0	0	12	0	0	1	0	8	0	0	1	13	9
855	855	GRMZM2G161780	---	---	---	heptahelical protein 4 /// heptahelical transmembrane protein HHP4 /// heptahelical protein 4;(source:Araport11)	---	Heptahelical transmembrane protein 5	1	29152720	29158359	FALSE	NA	FALSE	NA	0.87	0	0	0	0	96	0	0	1	0	0	1	0	4	3	1	2	3	5	1	4	17	15	36	16	31	15	20	43	14	38	6	42	47
856	856	GRMZM2G476914	---	---	---	ARM repeat superfamily protein /// Encodes a protein with E3 ubiquitin ligase activity that is involved in negative regulation of salt stress tolerance during germination. /// ARM repeat superfamily protein;(source:Araport11)	RING-type E3 ubiquitin transferase (2.3.2.27)	U-box domain-containing protein 75	1	29197194	29199863	FALSE	NA	FALSE	NA	0.87	0	0	0	0	22	0	0	0	0	0	1	1	3	1	2	0	2	2	0	1	13	20	29	7	17	13	24	34	10	19	2	29	42
857	857	GRMZM2G180478	---	---	---	Low PSII Accumulation 3 /// Low PSII Accumulation 3;(source:Araport11)	---	Protein LOW PSII ACCUMULATION 3 chloroplastic	1	29243933	29249613	FALSE	NA	FALSE	NA	0.87	0	0	0	0	4	0	0	0	0	0	0	0	0	0	0	8	5	8	2	7	21	16	36	10	34	12	16	19	4	21	13	65	30
858	858	GRMZM2G180458	---	---	---	F-box family protein /// F-box family protein;(source:Araport11)	Helix-loop-helix DNA-binding domain containing protein, expressed	Helix-loop-helix DNA-binding domain containing protein, expressed	1	29255283	29257147	FALSE	NA	FALSE	NA	0.87	0	0	0	0	47	0	0	0	0	1	2	0	0	3	5	0	0	0	0	0	30	26	35	9	32	31	31	38	22	34	0	39	48
859	859	GRMZM2G180452	bHLH	bhlh3	bHLH-transcription factor 3	basic helix-loop-helix (bHLH) DNA-binding superfamily protein /// basic helix-loop-helix (bHLH) DNA-binding superfamily protein;(source:Araport11)	Helix-loop-helix DNA-binding domain containing protein, expressed	Transcription factor bHLH62	1	29260545	29264281	FALSE	NA	FALSE	NA	0.86	0	0	0	0	44	0	0	0	1	1	0	0	0	2	2	5	5	6	4	5	40	38	41	35	37	27	27	28	24	26	6	46	35
860	860	GRMZM2G012126	---	---	---	ATP phosphoribosyltransferase regulatory subunit;(source:Araport11)	Expressed protein	ATP phosphoribosyltransferase regulatory subunit	1	29355738	29361914	FALSE	NA	FALSE	NA	0.85	0	0	0	0	26	0	0	0	0	1	0	0	0	0	0	0	0	0	0	0	3	4	6	2	1	6	9	9	6	3	0	7	11
861	861	GRMZM2G091456	---	---	---	FAD/NAD(P)-binding oxidoreductase family protein /// Encodes a putative protein that has been speculated, based on sequence similarities, to have squalene monooxygenase activity. /// FAD/NAD(P)-binding oxidoreductase family protein;(source:Araport11)	Putative Squalene monooxygenase	FAD dependent oxidoreductase	1	29400631	29405496	FALSE	NA	FALSE	NA	0.85	0	0	0	0	22	0	0	0	3	0	0	0	0	6	6	1	1	1	1	1	15	9	9	4	8	43	34	35	15	22	1	15	46
862	862	GRMZM5G826760	---	---	---	---	---	---	1	29466009	29466309	FALSE	NA	FALSE	NA	0.83	0	0	0	0	8	0	0	0	0	0	0	0	0	0	0	0	0	0	0	0	2	5	8	1	3	0	6	6	0	2	0	9	6
863	863	AC190934.3_FG003	---	---	---	---	---	---	1	29494078	29494620	FALSE	NA	FALSE	NA	0.83	0	0	0	0	12	0	0	0	2	3	0	0	0	0	0	0	0	1	0	0	9	28	44	12	12	1	16	26	6	9	2	68	34
864	864	GRMZM2G153536	---	---	---	branched-chain aminotransferase 3 /// Encodes a chloroplast branched-chain amino acid aminotransferase. Complements the yeast leu/iso-leu/val auxotrophy mutant. /// branched-chain aminotransferase 3;(source:Araport11)	Branched-chain-amino-acid aminotransferase (2.6.1.42)	Branched-chain-amino-acid aminotransferase	1	29513374	29516591	FALSE	NA	FALSE	NA	0.82	0	0	0	0	57	0	3	3	3	1	0	3	3	1	0	0	0	0	0	0	4	3	13	6	7	8	9	12	5	8	0	16	16
865	865	GRMZM2G126808	HD-ZIP	hb45	Homeobox-transcription factor 45	Homeobox-leucine zipper protein family /// Encodes homeobox protein HAT22, member of the HD-Zip II family. The mRNA is cell-to-cell mobile. /// Homeobox-leucine zipper protein family;(source:Araport11)	HD-ZIP family protein	HB transcription factor	1	29542179	29544587	FALSE	NA	FALSE	NA	0.82	0	0	0	0	15	0	0	1	0	0	2	1	1	0	1	0	0	0	0	0	5	0	1	3	6	7	3	5	6	10	0	18	16
866	866	GRMZM2G122543	---	---	---	WWE protein-protein interaction domain protein family /// Encodes a protein belonging to the (ADP-ribosyl)transferase domain-containing subfamily of WWE protein-protein interaction domain protein family. Superoxide radicals are necessary and sufficient to propagate cell death or lesion formation in rcd1 mutants. Without stress treatment, RCD1 is localized in the nucleus. Under high salt or oxidat…	Poly [ADP-ribose] polymerase (PARP) (2.4.2.30)	Poly [ADP-ribose] polymerase	1	29683943	29687582	FALSE	NA	FALSE	NA	0.78	0	0	0	0	66	3	2	3	0	0	0	0	0	0	0	0	0	0	0	0	13	8	12	9	11	9	8	8	7	7	0	17	10
867	867	AC186009.3_FG001	---	---	---	---	---	---	1	29698447	29699404	FALSE	NA	FALSE	NA	0.77	0	0	0	0	11	0	0	0	0	0	0	0	0	0	0	0	0	0	0	0	0	0	4	0	0	0	0	0	0	0	0	9	2
868	868	GRMZM2G088843	---	---	---	Maf-like protein /// Maf-like protein;(source:Araport11)	Maf family protein, putative, expressed	---	1	29741944	29766127	FALSE	NA	FALSE	NA	0.76	0	0	0	0	15	0	0	0	1	1	0	0	0	2	1	1	2	3	1	2	15	17	27	10	13	13	14	21	7	13	3	28	25
869	869	GRMZM2G135877	---	---	---	MATE efflux family protein /// Encodes a plant MATE (multidrug and toxic compound extrusion) transporter that is localized to the Golgi complex and small organelles and is involved in determining the rate of organ initiation. It is also involved in iron homeostasis when plants are under osmotic stress. /// MATE efflux family protein;(source:Araport11)	Protein DETOXIFICATION (Multidrug and toxic compound extrusion protein)	Protein DETOXIFICATION like	1	29789597	29791722	FALSE	NA	FALSE	NA	0.75	0	0	0	0	26	3	0	0	3	4	0	1	1	1	1	0	0	0	0	0	5	6	6	4	4	12	9	15	8	11	0	13	21
870	870	GRMZM2G317317	bHLH	---	---	---	Helix-loop-helix DNA-binding domain containing protein (Putative bHLH transcription factor)	---	1	29968536	29973130	FALSE	NA	FALSE	NA	0.71	0	0	0	0	8	0	0	1	0	0	1	0	1	0	0	0	0	0	0	0	9	11	23	11	9	5	4	17	9	11	0	33	34
871	871	GRMZM2G548849	---	---	---	---	---	---	1	30032893	30033539	FALSE	NA	FALSE	NA	0.69	0	0	0	0	4	0	0	0	0	0	0	0	0	0	0	0	0	3	0	0	2	5	7	0	1	1	3	5	0	2	3	7	5
872	872	GRMZM2G110131	---	zim22	ZIM-transcription factor 22	---	ZIM motif family protein, expressed	---	1	30037028	30039032	FALSE	NA	FALSE	NA	0.69	0	0	0	0	1	0	0	0	0	0	0	0	0	0	0	0	0	0	0	0	0	0	0	0	0	0	0	0	0	0	0	0	0
873	873	GRMZM5G896413	bHLH	---	---	---	Helix-loop-helix DNA-binding domain containing protein (Putative bHLH transcription factor)	Transcription factor bHLH18	1	30044810	30045462	FALSE	NA	FALSE	NA	0.69	0	0	0	0	1	1	1	3	0	1	1	0	1	0	0	0	0	0	1	0	5	4	7	1	6	2	2	5	0	3	1	16	16
874	874	GRMZM2G034737	---	---	---	---	Helix-loop-helix DNA-binding domain containing protein (Putative bHLH transcription factor)	Transcription factor bHLH18	1	30058329	30058915	FALSE	NA	FALSE	NA	0.69	0	0	0	0	26	1	0	0	0	0	0	0	0	0	0	0	0	0	0	0	0	1	2	0	1	3	2	4	1	3	0	4	9
875	875	GRMZM2G043584	---	---	---	Leucine-rich receptor-like protein kinase family protein /// Encodes a CLAVATA1-related receptor kinase-like protein required for both shoot and flower meristem function. Very similar to BAM1,with more than 85% a.a. identity. It has a broad expression pattern and is involved in vascular strand development in the leaf, control of leaf shape, size and symmetry, male gametophyte development and ovul…	Putative receptor-like protein kinase	LOW QUALITY PROTEIN: leucine-rich repeat receptor-like serine/threonine-protein kinase BAM1	1	30258404	30262357	FALSE	NA	FALSE	NA	0.64	0	0	0	0	14	1	0	1	2	1	5	1	3	7	4	0	0	0	0	0	10	7	10	8	12	29	18	28	18	26	0	18	50
876	876	GRMZM2G043569	---	---	---	---	---	---	1	30280808	30281711	FALSE	NA	FALSE	NA	0.64	0	0	0	0	26	0	0	0	0	0	1	0	0	0	0	0	0	0	0	0	2	3	3	1	4	1	3	4	1	5	0	6	8
877	877	GRMZM2G043542	---	---	---	ubiquitin-specific protease 27 /// Encodes a ubiquitin-specific protease. /// ubiquitin-specific protease 27;(source:Araport11)	UBIQUITIN-SPECIFIC PROTEASE 27 family protein	---	1	30289548	30293419	FALSE	NA	FALSE	NA	0.63	0	0	0	0	3	0	0	0	0	0	0	0	0	0	0	0	1	1	0	1	0	3	3	0	3	0	1	1	0	1	2	6	2
878	878	GRMZM2G344996	---	---	---	---	---	---	1	30295123	30295562	FALSE	NA	FALSE	NA	0.63	0	0	0	0	0	7	0	5	5	0	2	0	2	2	0	1	0	0	0	1	3	2	2	3	1	3	0	0	0	0	1	11	5
879	879	GRMZM2G043470	---	---	---	Protein kinase superfamily protein /// Protein kinase superfamily protein;(source:Araport11)	Protein kinase domain containing protein, expressed (Putative serine/threonine protein kinase)	Serine/threonine protein kinase	1	30299908	30304432	FALSE	NA	FALSE	NA	0.63	0	0	0	0	84	3	0	0	1	1	5	0	0	2	1	0	0	0	0	0	2	4	9	2	2	14	13	20	5	14	0	12	34
880	880	GRMZM2G364145	---	---	---	---	---	---	1	30348042	30350545	FALSE	NA	FALSE	NA	0.62	0	0	0	0	52	0	1	2	1	2	0	1	1	1	4	1	1	1	1	2	3	2	2	2	4	8	7	12	9	11	3	14	26
881	881	GRMZM2G364178	---	---	---	---	---	---	1	30348483	30350545	FALSE	NA	FALSE	NA	0.62	0	0	0	0	24	1	0	0	0	4	2	0	0	1	3	0	0	0	0	0	6	6	7	3	7	8	5	5	8	9	0	13	27
882	882	GRMZM2G031560	---	---	---	---	---	---	1	30401068	30404829	FALSE	NA	FALSE	NA	0.61	0	0	0	0	6	0	0	0	0	3	0	0	0	0	3	0	0	0	0	1	0	0	0	0	6	0	0	0	0	1	3	47	27
883	883	GRMZM2G065635	---	brs1	brassinosteroid synthesis1	Cytochrome P450 superfamily protein /// Encodes a 22&#945; hydroxylase whose reaction is a rate-limiting step in brassinosteroid biosynthetic pathway. The protein is a member of CYP90B gene family. CLM is an epi-allele with small, compressed rosette, reduced internode length, and reduced fertility, appears in selfed ddm mutant plants possibly due to loss of cytosine methylation. Transcripts accum…	Cytochrome P450	Steroid 22-alpha-hydroxylase	1	30536285	30542652	FALSE	NA	FALSE	NA	0.58	0	0	0	0	42	0	0	1	1	2	0	0	2	0	0	0	0	0	0	0	6	7	11	8	10	10	10	17	7	11	0	17	25
884	884	GRMZM2G554644	---	---	---	---	---	---	1	30624292	30624667	FALSE	NA	FALSE	NA	0.56	0	0	0	0	11	0	0	0	0	1	0	0	0	0	0	1	1	1	0	1	3	1	4	0	1	2	4	5	2	5	1	4	6
885	885	GRMZM2G133573	---	---	---	---	---	---	1	30689603	30690267	FALSE	NA	FALSE	NA	0.55	0	0	0	0	56	0	0	0	0	0	0	0	0	0	0	0	0	0	0	0	2	2	2	2	2	3	2	2	2	1	0	2	3
886	886	GRMZM2G012758	---	---	---	O-Glycosyl hydrolases family 17 protein /// O-Glycosyl hydrolases family 17 protein;(source:Araport11)	Glucan endo-1,3-beta-glucosidase 7, putative, expressed	Glycoside hydrolase	1	30748091	30758101	FALSE	NA	FALSE	NA	0.54	0	0	0	0	15	0	0	0	0	3	1	0	0	0	1	0	0	0	0	0	8	8	11	4	8	9	7	8	12	12	0	14	18
887	887	GRMZM2G311165	---	---	---	Thiamine pyrophosphate dependent pyruvate decarboxylase family protein /// Thiamine pyrophosphate dependent pyruvate decarboxylase family protein;(source:Araport11)	---	Sodium/hydrogen exchanger 2	1	30750058	30751154	FALSE	NA	FALSE	NA	0.54	0	0	0	0	1	0	0	0	0	0	0	0	0	0	0	0	0	0	0	0	0	0	2	0	0	0	0	0	0	0	0	2	1
888	888	GRMZM2G012501	---	---	---	coatomer gamma-2 subunit, putative / gamma-2 coat protein, putative / gamma-2 COP, putative /// coatomer gamma-2 subunit, putative / gamma-2 coat protein, putative / gamma-2 COP;(source:Araport11)	Coatomer subunit gamma	Coatomer subunit gamma	1	30758125	30767310	FALSE	NA	FALSE	NA	0.54	0	0	0	0	23	0	0	0	1	1	0	0	0	0	5	0	0	0	0	0	20	18	20	18	16	45	47	54	46	38	0	31	61
889	889	GRMZM2G525605	---	---	---	---	---	---	1	30806029	30806515	FALSE	NA	FALSE	NA	0.53	0	0	0	0	1	0	0	0	0	0	0	0	0	0	0	0	0	0	0	0	0	0	0	0	0	0	0	0	0	0	0	0	0
890	890	GRMZM2G072292	---	---	---	Protein kinase superfamily protein /// Encodes a member of the proline-rich extensin-like receptor kinase (PERK) family. This family consists of 15 predicted receptor kinases (PMID: 15653807). /// Protein kinase superfamily protein;(source:Araport11)	PERK1-like protein kinase (Putative receptor protein kinase PERK1)	Mitogen-activated protein kinase kinase kinase	1	30807074	30809869	FALSE	NA	FALSE	NA	0.53	0	0	0	0	8	0	0	0	1	0	0	0	2	4	4	0	0	0	0	0	7	7	8	9	7	37	24	31	30	29	0	13	49
891	891	GRMZM2G072041	---	---	---	DNA-directed RNA polymerase subunit beta;(source:Araport11)	---	DNA-directed RNA polymerase subunit beta	1	30891547	30895201	FALSE	NA	FALSE	NA	0.51	0	0	0	0	4	0	0	0	0	0	0	0	0	0	0	0	0	0	0	0	0	0	0	0	0	2	2	2	1	1	0	0	2
892	892	GRMZM2G072088	---	---	---	hypothetical protein;(source:Araport11)	---	Gametogenetin-binding 2	1	30909402	30919624	FALSE	NA	FALSE	NA	0.51	0	0	0	0	8	0	0	0	1	1	0	0	0	2	1	0	0	0	0	0	31	31	31	29	31	21	20	20	18	19	0	34	24
893	893	GRMZM5G889013	---	---	---	---	---	---	1	31016247	31016666	FALSE	NA	FALSE	NA	0.49	0	0	0	0	2	0	0	0	0	0	0	0	0	0	0	0	0	0	0	0	0	0	0	0	0	0	0	0	0	0	0	0	1
894	894	GRMZM2G149038	---	---	---	---	---	---	1	31037122	31038729	FALSE	NA	FALSE	NA	0.49	0	0	0	0	0	0	0	0	0	0	0	0	0	0	0	0	0	0	0	0	15	2	2	0	8	4	0	0	0	1	0	21	4
895	895	AC196789.3_FG001	---	---	---	---	---	---	1	31053071	31054580	FALSE	NA	FALSE	NA	0.48	0	0	0	1	27	0	0	0	3	4	0	0	0	4	3	4	1	1	2	7	36	34	41	23	51	24	18	22	12	29	8	78	49
896	896	GRMZM2G118497	---	---	---	Cation efflux family protein /// MTP8 is a tonoplast localized member of CDF family of cation transporters. It functions as an Mn transporter.MTP8 transports manganese into root vacuoles of iron-deficient plants and thereby prevents inhibition of iron deficiency-induced ferric chelate reductase by manganese. /// Cation efflux family protein;(source:Araport11)	Cation efflux family protein	Cation diffusion facilitator 8	1	31059858	31064691	FALSE	NA	FALSE	NA	0.48	0	0	0	0	32	0	0	0	0	1	0	0	0	3	3	0	0	0	0	0	7	7	8	3	7	24	18	19	17	19	0	9	28
897	897	GRMZM2G118495	---	---	---	Protein kinase superfamily protein /// Protein kinase superfamily protein;(source:Araport11)	Protein kinase Pti1	---	1	31069415	31070481	FALSE	NA	FALSE	NA	0.48	0	0	0	0	26	0	0	0	0	1	0	0	0	1	1	2	2	2	1	0	3	5	6	3	1	3	5	6	1	2	2	6	9
898	898	GRMZM2G116292	---	---	---	ubiquitin 4 /// encodes a ubiquitin polyprotein. /// ubiquitin 4;(source:Araport11)	Polyubiquitin family protein	Ubiquitin C variant	1	31073182	31210660	FALSE	NA	FALSE	NA	0.47	0	0	0	0	41	0	1	1	0	1	2	3	4	0	0	0	0	0	0	0	5	5	5	2	1	12	3	6	4	4	0	8	20
899	899	GRMZM2G116823	---	---	---	Peroxidase superfamily protein /// Peroxidase superfamily protein;(source:Araport11)	Peroxidase (1.11.1.7)	Cationic peroxidase	1	31211428	31213045	FALSE	NA	FALSE	NA	0.46	0	0	0	0	29	3	0	0	0	2	2	0	0	0	5	0	0	0	1	0	1	1	1	1	1	6	6	13	16	9	1	7	27
900	900	GRMZM2G116846	---	---	---	peroxidase 2 /// Encodes a peroxidase with diverse roles in the wound response, flower development, and syncytium formation. /// peroxidase 2;(source:Araport11)	Peroxidase (1.11.1.7)	Peroxidase	1	31246755	31249123	FALSE	NA	FALSE	NA	0.45	0	0	0	0	20	0	0	0	0	0	0	0	0	0	2	0	0	0	0	0	7	6	8	4	3	7	11	13	8	7	0	11	16
901	901	GRMZM2G116902	---	---	---	Peroxidase superfamily protein /// Peroxidase superfamily protein;(source:Araport11)	Peroxidase (1.11.1.7)	Peroxidase	1	31253764	31255618	FALSE	NA	FALSE	NA	0.45	0	0	0	0	17	0	1	1	2	1	0	1	2	0	1	0	0	0	0	0	4	2	2	1	3	4	2	2	1	5	0	12	13
902	902	GRMZM2G101841	---	---	---	trehalose-phosphatase/synthase 9 /// Encodes an enzyme putatively involved in trehalose biosynthesis. The protein has a trehalose synthase (TPS)-like domain that may or may not be active as well as a trehalose phosphatase (TPP)-like domain. The mRNA is cell-to-cell mobile. /// trehalose-phosphatase/synthase 9;(source:Araport11)	Putative alpha,alpha-trehalose-phosphate synthase	---	1	31348167	31349729	FALSE	NA	FALSE	NA	0.44	0	0	0	0	8	0	0	0	0	0	0	0	0	0	0	0	0	3	0	2	4	0	13	0	2	2	1	7	0	2	3	15	7
903	903	GRMZM2G096877	---	---	---	LisH and RanBPM domains containing protein /// LisH and RanBPM domains containing protein;(source:Araport11)	---	LisH and RanBPM domains containing protein isoform 1	1	31378835	31383251	FALSE	NA	FALSE	NA	0.43	0	0	0	0	34	0	0	0	0	0	0	0	0	0	0	1	1	1	1	1	8	8	8	8	8	10	9	10	11	10	1	8	11
904	904	GRMZM2G079889	---	---	---	peptide transporter 2 /// Encodes a di- and tri-peptide transporter that recognizes a variety of different amino acid combinations. Expression of the transcripts for this gene can be detected in the embryo through in situ hybridization. This protein does not have nitrate transporter activity based on oocyte transport assays. /// peptide transporter 2;(source:Araport11)	Peptide transporter PTR2, putative, expressed	Proton-dependent oligopeptide transporter	1	31431410	31436522	FALSE	NA	FALSE	NA	0.42	0	0	0	0	7	0	0	0	0	0	0	0	0	0	0	0	0	0	0	0	8	7	8	6	5	31	30	30	29	25	0	13	34
905	905	GRMZM2G167138	---	---	---	peptide transporter 2 /// Encodes a di- and tri-peptide transporter that recognizes a variety of different amino acid combinations. Expression of the transcripts for this gene can be detected in the embryo through in situ hybridization. This protein does not have nitrate transporter activity based on oocyte transport assays. /// peptide transporter 2;(source:Araport11)	Peptide transporter PTR2, putative, expressed	Peptide transporter PTR2	1	31489514	31501763	FALSE	NA	FALSE	NA	0.42	0	0	0	0	90	0	0	0	0	2	0	0	0	0	0	0	0	0	0	0	21	20	22	11	11	26	26	26	21	17	0	22	26
906	906	GRMZM2G167151	---	---	---	---	---	---	1	31505502	31506335	FALSE	NA	FALSE	NA	0.41	0	0	0	0	13	0	0	0	0	3	0	0	0	0	0	0	0	0	0	0	6	3	6	0	0	5	1	4	0	0	0	6	5
907	907	GRMZM2G467695	---	---	---	---	TPR Domain containing protein, expressed	---	1	31539756	31540633	FALSE	NA	FALSE	NA	0.41	0	0	0	0	2	0	0	0	0	0	0	0	0	0	1	0	0	0	0	0	5	0	0	1	2	1	0	0	0	0	0	5	1
908	908	GRMZM2G147603	---	---	---	anaphase promoting complex 6 /// anaphase promoting complex 6;(source:Araport11)	TPR Domain containing protein, expressed	Tetratricopeptide repeat-containing domain	1	31582462	31603229	FALSE	NA	FALSE	NA	0.4	0	0	0	0	59	0	0	0	0	0	0	0	0	0	0	0	0	0	0	0	7	4	6	3	3	21	19	20	12	13	0	7	21
909	909	GRMZM2G061096	---	---	---	Endomembrane protein 70 protein family /// Endomembrane protein 70 protein family;(source:Araport11)	Transmembrane 9 superfamily member	Transmembrane 9 superfamily member 2 like	1	31743855	31748772	FALSE	NA	FALSE	NA	0.38	0	0	0	0	9	0	0	0	0	0	0	0	0	0	0	0	0	0	0	0	12	11	11	12	11	38	50	51	38	35	0	12	51
910	910	GRMZM2G060952	---	---	---	NAD(P)-linked oxidoreductase superfamily protein /// NAD(P)-linked oxidoreductase superfamily protein;(source:Araport11)	NADPH-dependent oxidoreductase (cDNA clone:006-207-B11, full insert sequence) (cDNA clone:006-304-B07, full insert sequence) (cDNA clone:J033099C09, full insert sequence)	Non-functional nadph-dependent codeinone reductase 2	1	31749601	31752706	FALSE	NA	FALSE	NA	0.38	0	0	0	0	4	1	0	0	0	1	0	0	0	0	0	1	1	1	0	1	13	13	14	3	9	10	15	15	4	14	1	18	16
911	911	GRMZM2G465595	C2H2	cchh25	Cys2His2 Zinc Finger25	C2H2-like zinc finger protein /// Encodes a transcription factor that, together with IDD14 and IDD16, regulates auxin biosynthesis and transport and thus aerial organ morphogenesis and gravitropic responses. May be involved in an early event in shoot gravitropism such as gravity perception and/or a signaling process subsequent to amyloplast sedimentation as a putative transcription factor in grav…	Zinc finger, C2H2 type family protein, expressed	Zinc finger protein MAGPIE (Fragment)	1	31769080	31772988	FALSE	NA	FALSE	NA	0.38	0	0	0	0	34	0	0	1	0	0	1	0	0	1	2	0	0	0	0	0	7	1	6	0	1	7	3	7	2	2	0	15	23
912	912	GRMZM2G100714	---	---	---	microtubule-associated protein 65-7 /// microtubule-associated protein 65-7;(source:Araport11)	Putative microtubule-associated protein MAP65-1a	65-kDa microtubule-associated protein 6	1	31862165	31867684	FALSE	NA	FALSE	NA	0.37	0	0	0	0	27	0	0	0	0	1	0	0	0	0	0	0	0	0	0	0	16	17	19	14	15	34	31	38	35	31	0	22	43
913	913	GRMZM2G100629	---	---	---	hikeshi-like protein;(source:Araport11)	---	Protein Hikeshi like	1	31870178	31875517	FALSE	NA	FALSE	NA	0.37	0	0	0	0	19	0	0	0	0	0	0	0	0	0	1	0	0	0	0	0	2	2	2	1	1	2	4	5	5	3	0	2	8
914	914	GRMZM2G031102	---	---	---	Bifunctional inhibitor/lipid-transfer protein/seed storage 2S albumin superfamily protein /// Bifunctional inhibitor/lipid-transfer protein/seed storage 2S albumin superfamily protein;(source:Araport11)	Protease inhibitor/seed storage/lipid transfer family protein	Bifunctional inhibitor/plant lipid transfer protein/seed storage helical domain	1	31901673	31902435	FALSE	NA	FALSE	NA	0.36	0	0	0	0	0	0	0	0	0	0	0	0	0	0	0	0	0	0	0	0	0	0	0	0	0	0	0	0	0	0	0	0	0
915	915	GRMZM2G152360	---	---	---	cyclin J18 /// cyclin J18 (cycJ18) /// cyclin J18;(source:Araport11)	---	Cyclin	1	31977310	31981818	FALSE	NA	FALSE	NA	0.35	0	0	0	0	32	0	1	1	1	2	0	0	0	0	0	0	0	0	0	0	6	1	2	1	3	5	4	5	5	6	0	7	8
916	916	GRMZM2G152390	---	---	---	DNAse I-like superfamily protein /// Encodes an inositol polyphosphate phosphatidylinositol 5-phosphatase that is expressed in roots and is involved in mediating salt tolerance through endocytosis. /// DNAse I-like superfamily protein;(source:Araport11)	Type I inositol-1,4,5-trisphosphate 5-phosphatase CVP2, putative, expressed	Type IV inositol polyphosphate 5-phosphatase	1	32002296	32006095	FALSE	NA	FALSE	NA	0.35	0	0	0	0	0	0	0	0	0	0	0	0	0	0	0	0	0	0	0	0	0	0	0	0	0	0	0	0	0	0	0	0	0
917	917	GRMZM2G453342	---	---	---	---	---	---	1	32006698	32007734	FALSE	NA	FALSE	NA	0.35	0	0	0	0	0	0	0	0	0	0	0	0	0	0	0	0	0	0	0	0	0	0	0	0	0	0	0	0	0	0	0	0	0
918	918	GRMZM2G152447	---	---	---	purple acid phosphatase 3 /// purple acid phosphatase 3;(source:Araport11)	Purple acid phosphatase (3.1.3.2)	Purple acid phosphatase	1	32026510	32029277	FALSE	NA	FALSE	NA	0.35	0	0	0	0	36	1	0	1	0	0	1	0	1	0	1	0	1	1	1	1	16	14	16	17	15	21	16	18	17	19	1	29	41
919	919	GRMZM2G152477	---	---	---	Calcineurin-like metallo-phosphoesterase superfamily protein /// Calcineurin-like metallo-phosphoesterase superfamily protein;(source:Araport11)	Purple acid phosphatase (3.1.3.2)	Purple acid phosphatase	1	32056760	32059717	FALSE	NA	FALSE	NA	0.34	0	0	0	0	19	2	0	2	2	1	3	0	2	0	0	0	0	0	0	0	5	6	8	6	6	13	17	18	9	20	0	16	32
920	920	GRMZM2G152549	---	---	---	hydroxyproline-rich glycoprotein family protein /// hydroxyproline-rich glycoprotein family protein;(source:Araport11)	Hydroxyproline-rich glycoprotein family protein, putative, expressed	Hydroxyproline-rich glycoprotein family protein, putative, expressed	1	32086642	32092386	FALSE	NA	FALSE	NA	0.34	0	0	0	0	50	0	0	0	0	1	0	0	0	2	6	0	0	3	4	1	57	58	71	51	57	54	50	58	43	49	4	82	73
921	921	GRMZM2G152663	---	---	---	Protein of unknown function (DUF1423) /// Encodes a PHD-finger protein that, with TTA1, is redundantly required for MP-dependent embryonic root meristem initiation. /// class I heat shock protein, putative (DUF1423);(source:Araport11)	Expressed protein	Potyviral VPg interacting protein 1	1	32095596	32098966	FALSE	NA	FALSE	NA	0.34	0	0	0	0	26	0	0	2	1	0	1	1	1	2	1	0	0	0	0	0	9	3	9	4	8	24	6	16	13	22	0	18	38
922	922	GRMZM2G157197	C2H2	---	---	zinc finger protein 4 /// Encodes a zinc finger protein containing only a single zinc finger. /// zinc finger protein 4;(source:Araport11)	Zinc finger protein 4	Zinc finger protein 1	1	32158359	32162092	FALSE	NA	FALSE	NA	0.33	0	0	0	0	20	0	0	1	0	0	0	0	2	0	1	0	0	0	0	1	0	0	0	0	0	7	3	5	6	7	1	3	17
923	923	GRMZM2G157177	bZIP	bzip115	bZIP-transcription factor 115	basic region/leucine zipper transcription factor 16 /// Encodes a G group bZIP transcription factor family member that can bind cis elements with an ACGT core, such as G-box, Hex, C-box and As-1. The protein is localized in the nucleus and can homodimerize and can heterodimerize with other G group members. /// basic region/leucine zipper transcription factor 16;(source:Araport11)	BZIP transcription factor 3 family protein	Basic-leucine zipper domain	1	32163794	32172639	FALSE	NA	FALSE	NA	0.33	0	0	0	0	23	0	0	0	0	0	1	0	1	1	1	0	0	0	0	0	10	14	15	11	15	20	21	22	23	22	1	33	45
924	924	GRMZM2G157157	---	toc35	translocon of outer membrane of chloroplast35	translocon at the outer envelope membrane of chloroplasts 34 /// Outer membrane GTPase protein that may function in import of nuclear encoded proteins into the chloroplast. Phosphorylation of the G-domains regulate translocon assembly. /// translocon at the outer envelope membrane of chloroplasts 34;(source:Araport11)	Translocase of chloroplast (3.6.5.-)	Translocase of chloroplast like	1	32202204	32208281	FALSE	NA	FALSE	NA	0.33	0	0	0	0	34	0	0	0	0	0	4	0	2	3	2	0	0	0	0	0	5	5	5	5	3	14	14	14	16	14	0	7	22
925	925	GRMZM2G055052	---	---	---	CYS, MET, PRO, and GLY protein 1 /// CYS, MET, PRO, and GLY protein 1;(source:Araport11)	RING-type E3 ubiquitin transferase (2.3.2.27)	RING-type E3 ubiquitin transferase	1	32232066	32233807	FALSE	NA	FALSE	NA	0.33	0	0	0	0	37	0	0	1	0	1	0	0	1	0	0	0	0	0	0	0	5	2	5	5	5	9	10	12	9	14	0	12	20
926	926	GRMZM2G099528	---	---	---	B-cell receptor-associated 31-like /// B-cell receptor-associated 31-like protein;(source:Araport11)	---	Putative tRNA threonylcarbamoyladenosine biosynthesis Gcp	1	32313238	32326815	FALSE	NA	FALSE	NA	0.32	0	0	0	0	10	0	0	0	0	0	0	0	0	0	0	0	0	0	0	0	1	1	2	1	1	4	1	2	6	2	0	2	6
927	927	GRMZM5G884325	---	---	---	Small nuclear ribonucleoprotein family protein /// Small nuclear ribonucleoprotein family protein;(source:Araport11)	Small nuclear ribonucleoprotein D3	Small nuclear ribonucleoprotein like	1	32326773	32333363	FALSE	NA	FALSE	NA	0.32	0	0	0	0	3	0	0	0	0	0	0	0	0	0	0	0	0	0	0	0	2	2	2	1	2	4	3	3	5	3	0	2	5
928	928	GRMZM2G085427	MYB_related	mybr59	MYB-related-transcription factor 59	TSL-kinase interacting protein 1 /// Arabidopsis thaliana myb/SANT domain protein /// TSL-kinase interacting protein 1;(source:Araport11)	Ribosomal protein S14p/S29e containing protein, expressed	TSL-kinase interacting protein 1	1	32374231	32382033	FALSE	NA	FALSE	NA	0.31	0	0	0	0	6	0	0	0	0	0	0	0	0	0	0	1	1	1	0	2	17	18	19	13	18	21	29	30	23	27	2	20	30
929	929	GRMZM2G104255	---	---	---	TSL-kinase interacting protein 1 /// Arabidopsis thaliana myb/SANT domain protein /// TSL-kinase interacting protein 1;(source:Araport11)	Ribosomal protein S14p/S29e containing protein, expressed	TSL-kinase interacting protein 1	1	32406853	32408278	FALSE	NA	FALSE	NA	0.31	0	0	0	0	12	0	0	0	1	1	0	0	0	0	0	0	0	0	0	0	12	12	13	11	12	14	13	15	11	13	0	15	15
930	930	GRMZM5G868062	---	---	---	Ribosomal protein L7Ae/L30e/S12e/Gadd45 family protein /// Ribosomal protein L7Ae/L30e/S12e/Gadd45 family protein;(source:Araport11)	Ribosomal protein L7Ae/L30e/S12e/Gadd45	H/ACA ribonucleoprotein complex, subunit Nhp2, eukaryote	1	32530092	32537476	FALSE	NA	FALSE	NA	0.3	0	0	0	0	23	0	0	0	0	0	0	0	0	1	1	1	1	1	1	1	3	2	5	2	3	7	11	15	4	8	1	6	15
931	931	GRMZM5G849530	---	---	---	---	Expressed protein	---	1	32544754	32548532	FALSE	NA	FALSE	NA	0.3	0	0	0	0	13	0	0	0	2	1	0	0	0	3	1	0	0	0	0	0	41	42	52	38	47	25	23	29	19	26	0	52	29
932	932	GRMZM5G818431	---	---	---	Protein kinase protein with adenine nucleotide alpha hydrolases-like domain /// kinase with adenine nucleotide alpha hydrolases-like domain-containing protein;(source:Araport11)	Kinase family protein	Pkinase domain-containing protein/Usp domain-containing protein	1	32582760	32587100	FALSE	NA	FALSE	NA	0.3	0	0	0	0	14	1	1	4	0	1	2	1	3	0	1	1	1	1	0	1	9	9	11	8	9	23	23	30	24	29	1	19	48
933	933	AC231441.1_FG004	---	---	---	---	---	---	1	32669808	32670907	FALSE	NA	FALSE	NA	0.29	0	0	0	0	13	0	0	0	0	0	0	0	0	0	0	1	0	0	1	0	20	1	20	8	0	12	3	13	3	0	2	40	20
934	934	AC155390.2_FG002	---	---	---	---	---	Pentatricopeptide repeat-containing protein mitochondrial	1	32672150	32674147	FALSE	NA	FALSE	NA	0.29	0	0	0	0	7	0	0	0	0	1	0	0	0	0	4	0	0	0	0	0	20	10	10	13	16	32	14	16	15	19	0	20	32
935	935	GRMZM2G360234	---	---	---	---	---	---	1	32761019	32762651	FALSE	NA	FALSE	NA	0.29	0	0	0	0	96	0	0	0	2	1	0	0	0	1	1	0	0	0	0	0	10	2	4	7	5	4	3	3	1	0	0	14	5
936	936	GRMZM2G059260	---	---	---	signal recognition particle binding /// signal recognition particle binding protein;(source:Araport11)	Signal recognition particle receptor beta subunit-like	F-box protein At-B	1	32811501	32813795	FALSE	NA	FALSE	NA	0.28	0	0	0	0	1	0	0	0	0	0	0	0	0	0	0	0	0	0	0	0	0	0	0	0	0	0	0	0	0	0	0	0	0
937	937	GRMZM2G147942	---	---	---	subtilisin-like serine protease 2 /// Serine protease similar to subtilisin. /// subtilisin-like serine protease 2;(source:Araport11)	Subtilase family protein	Subtilase	1	32840926	32843863	FALSE	NA	FALSE	NA	0.28	0	0	0	0	22	1	0	1	0	1	4	1	5	1	2	0	0	0	0	0	10	3	8	7	9	16	7	17	13	19	0	19	42
938	938	GRMZM2G077942	---	adf5	actin depolymerizing factor5	actin depolymerizing factor 5 /// Encodes actin depolymerizing factor 5 (ADF5). /// actin depolymerizing factor 5;(source:Araport11)	Putative actin-depolymerizing factor family protein	Actin depolymerizing factor	1	32872877	32876200	FALSE	NA	FALSE	NA	0.28	0	0	0	0	16	0	0	0	0	0	0	0	0	0	1	0	0	0	0	0	0	0	0	0	0	6	2	5	3	5	0	0	8
939	939	GRMZM2G165921	---	---	---	---	---	---	1	32994083	32995345	FALSE	NA	FALSE	NA	0.27	0	0	0	0	56	0	0	0	1	1	0	0	0	0	0	0	0	0	0	0	0	0	0	3	5	0	0	0	0	0	0	6	1
940	940	GRMZM2G165926	---	---	---	regulatory particle non-ATPase 10 /// Regulatory particle non-ATPase subunit of the 26S proteasome with multiubiquitin-chain-binding capabilities /// regulatory particle non-ATPase 10;(source:Araport11)	26S proteasome regulatory subunit S5A, putative (Putative 26S proteasome regulatory subunit S5A)	Proteasome subunit Rpn	1	32997147	33004423	FALSE	NA	FALSE	NA	0.27	0	0	0	0	39	0	1	1	1	1	0	1	1	1	1	0	0	0	0	0	9	7	7	5	9	9	6	8	9	12	0	11	16
941	941	GRMZM2G108138	---	---	---	acyl-CoA-binding domain 3 /// acyl-CoA-binding protein ACBP3. Localized extracellularly in transiently expressed tobacco BY-2 cells and onion epidermal cells. Binds arachidonyl-CoA with high affinity. Microarray data shows up-regulation of many biotic- and abiotic-stress-related genes in an ACBP3 OE-1 in comparison to wild type. /// acyl-CoA-binding domain 3;(source:Araport11)	Acyl-CoA-binding protein	Acyl-CoA-binding domain-containing protein 3	1	33116139	33123331	FALSE	NA	FALSE	NA	0.27	0	0	0	0	79	0	0	1	1	5	0	0	1	1	1	0	0	0	0	0	35	31	35	26	30	21	20	23	19	16	0	61	37
942	942	GRMZM2G108032	---	umc1403	---	Glycosyl hydrolase family 10 protein /// Glycosyl hydrolase family 10 protein;(source:Araport11)	Glycosyl hydrolase family 10 protein, expressed	Anti-sigma-I factor RsgI6 like	1	33126620	33130048	FALSE	NA	FALSE	NA	0.27	0	0	0	0	28	0	0	0	0	0	2	2	3	1	6	0	0	0	0	0	3	5	5	2	4	15	13	14	22	18	0	7	40
943	943	GRMZM2G346861	---	---	---	Pathogenesis-related thaumatin superfamily protein /// Pathogenesis-related thaumatin superfamily protein;(source:Araport11)	Putative thaumatin-like protein (Thaumatin family protein, expressed)	Thaumatin	1	33219657	33222166	FALSE	NA	FALSE	NA	0.26	0	0	0	0	7	0	0	0	0	1	2	0	0	2	1	0	0	0	0	0	8	3	20	8	4	8	11	19	8	11	0	27	33
944	944	GRMZM2G159110	---	---	---	Pathogenesis-related thaumatin superfamily protein /// Pathogenesis-related thaumatin superfamily protein;(source:Araport11)	Putative thaumatin-like protein (Thaumatin-like protein 1, putative, expressed)	Thaumatin	1	33272231	33275537	FALSE	NA	FALSE	NA	0.26	0	0	0	0	32	0	0	0	0	0	1	0	0	2	1	0	0	0	0	0	2	7	17	11	8	13	8	13	11	11	0	23	31
945	945	GRMZM2G149481	---	si606065d12	---	like AUXIN RESISTANT 2 /// Encodes LAX2 (LIKE AUXIN RESISTANT), a member of the AUX1 LAX family of auxin influx carriers. Required for the establishment of embryonic root cell organization. /// like AUXIN RESISTANT 2;(source:Araport11)	Auxin influx carrier family protein	Auxin influx carrier component	1	33322465	33326460	FALSE	NA	FALSE	NA	0.26	0	0	0	0	54	3	0	0	1	1	2	0	0	1	2	0	0	0	0	0	7	7	12	7	6	14	11	17	11	17	0	15	27
946	946	AC177947.2_FG003	---	---	---	---	---	---	1	33360059	33360670	FALSE	NA	FALSE	NA	0.26	0	0	0	0	6	0	0	0	0	2	0	0	0	0	0	0	0	0	0	0	0	0	0	0	11	0	0	0	0	6	2	31	13
947	947	GRMZM2G448368	---	---	---	Chaperone DnaJ-domain superfamily protein /// Chaperone DnaJ-domain superfamily protein;(source:Araport11)	DNAJ-like protein	Chaperone protein DnaJ	1	33413505	33414652	FALSE	NA	FALSE	NA	0.25	0	0	0	0	67	0	0	0	0	0	0	0	0	0	0	0	0	0	0	0	4	4	6	0	5	7	5	8	2	6	0	6	10
948	948	GRMZM2G149624	---	---	---	---	Proline-rich protein, putative, expressed	Proline-rich protein 2	1	33419849	33421042	FALSE	NA	FALSE	NA	0.25	0	0	0	0	41	3	0	0	3	3	4	0	0	2	2	0	0	0	0	0	6	6	11	3	10	7	4	7	3	8	0	22	18
949	949	GRMZM2G149636	---	---	---	3-ketoacyl-CoA synthase 1 /// Encodes a condensing enzyme KCS1 (3-ketoacyl-CoA synthase 1) which is involved in the critical fatty acid elongation process in wax biosynthesis. /// 3-ketoacyl-CoA synthase 1;(source:Araport11)	3-ketoacyl-CoA synthase (2.3.1.-)	3-ketoacyl-CoA synthase	1	33427559	33429776	FALSE	NA	FALSE	NA	0.25	0	0	0	0	11	0	0	0	0	1	0	1	1	5	2	0	0	0	0	0	2	2	2	1	2	7	7	13	5	7	0	4	21
950	950	GRMZM2G149646	---	---	---	---	---	---	1	33461724	33463561	FALSE	NA	FALSE	NA	0.25	0	0	0	0	23	0	2	2	2	1	0	0	0	0	2	6	4	4	1	1	83	70	84	41	22	35	33	40	22	14	6	121	64
951	951	GRMZM2G149647	---	hsp26	heat shock protein26	heat shock protein 21 /// Encodes Hsp21, a chloroplast located small heat shock protein. A structure model of Hsp21, obtained by homology modeling, single-particle electron microscopy, and lysine-specific chemical crosslinking, shows that the Hsp21 subunits are arranged in two hexameric discs, rotated by 25 degree in relation to each other. /// heat shock protein 21;(source:Araport11)	Heat shock 22K family protein	Small heat shock protein HSP	1	33464178	33465385	FALSE	NA	FALSE	NA	0.25	0	0	0	0	10	0	0	0	0	0	1	0	3	0	0	0	0	0	0	0	2	2	2	0	2	13	11	16	6	11	0	2	20
952	952	GRMZM2G042253	---	---	---	TCP-1/cpn60 chaperonin family protein /// Encodes a subunit of chloroplasts chaperonins that are involved in mediating the folding of newly synthesized, translocated, or stress-denatured proteins. Cpn60 subunits are: Cpn60alpha1 (At2g28000), AtCpn60alpha2 (At5g18820), AtCpn60beta1 (At1g55490), AtCpn60beta2 (At3g13470), AtCpn60beta3 (At5g56500), AtCpn60beta4 (At1g26230). /// TCP-1/cpn60 chaperonin…	Chaperonin family protein	ruBisCO large subunit-binding protein subunit beta, chloroplastic	1	33475624	33479513	FALSE	NA	FALSE	NA	0.25	0	0	0	0	43	1	0	0	0	0	2	0	0	1	2	1	1	1	0	1	12	9	12	6	9	41	30	43	25	32	1	13	46
953	953	GRMZM2G172537	---	---	---	Glycosyl hydrolase superfamily protein /// Glycosyl hydrolase superfamily protein;(source:Araport11)	Putative beta-1,3-glucanase	Glycosyl hydrolases family 17 protein, expressed	1	33529461	33532336	FALSE	NA	FALSE	NA	0.25	0	0	0	0	35	1	0	0	1	1	5	0	0	3	4	0	0	0	0	0	4	2	6	2	3	10	8	14	7	13	0	8	26
954	954	GRMZM2G165944	---	---	---	Plant protein of unknown function (DUF869) /// TCS1 encodes a coiled-coil domain protein that binds to microtubules and co-localizes with the cortical microtubules. Mutants have defects in trichome branching and hypocotyl elongation. TCS1 interacts with ZWI and appears to be involved in microtubule assembly. /// filament-like protein (DUF869);(source:Araport11)	Putative myosin-like protein	Myosin heavy chain, striated muscle, putative	1	33722785	33730720	FALSE	NA	FALSE	NA	0.24	0	0	0	0	1	0	0	0	0	0	0	0	0	0	0	0	0	0	0	0	30	30	30	14	25	31	30	31	20	24	0	30	31
955	955	GRMZM2G110913	LBD	lbd3	LBD-transcription factor 3	Lateral organ boundaries (LOB) domain family protein /// Encodes a protein containing a LOB domain that is expressed in embryos, flower primordium and lateral floral organ boundaries. Overexpression is correlated with activation of STM and KNAT1 and down regulation of PIN1 and reduced auxin transport levels. Ectopic expression in plants results in premature termination of the shoot apical meriste…	LBD family protein	LOB domain-containing protein 31	1	33801737	33804005	FALSE	NA	FALSE	NA	0.24	0	0	0	0	23	0	0	0	0	0	0	0	0	0	0	0	0	0	0	0	3	3	5	0	3	9	7	11	0	4	0	5	11
956	956	GRMZM2G410603	---	---	---	---	---	---	1	33827748	33829222	FALSE	NA	FALSE	NA	0.24	0	0	0	0	22	1	0	1	0	0	0	0	0	0	0	1	1	1	0	0	7	4	7	2	3	1	1	1	0	1	1	8	1
957	957	GRMZM2G110023	---	---	---	Double Clp-N motif protein /// Double Clp-N motif protein;(source:Araport11)	Clp amino terminal domain-containing family protein	ATP-dependent Clp protease ATP-binding subunit ClpC	1	33830201	33835912	FALSE	NA	FALSE	NA	0.24	0	0	0	0	12	0	0	1	0	0	0	0	1	0	1	0	0	0	0	0	2	1	2	4	1	4	5	5	5	4	0	9	9
958	958	GRMZM2G110004	---	---	---	hypothetical protein;(source:Araport11)	---	Replication protein E1 (Fragment)	1	33836635	33839062	FALSE	NA	FALSE	NA	0.24	0	0	0	0	24	5	0	6	0	1	6	0	8	1	2	0	0	0	0	0	17	15	15	19	16	14	10	10	25	31	0	28	42
959	959	GRMZM2G035552	---	---	---	ACT domain repeat 8 /// ACT domain repeat 8;(source:Araport11)	ACT domain containing protein, expressed	ACT domain containing protein, expressed	1	33883353	33886303	FALSE	NA	FALSE	NA	0.23	0	0	0	0	16	0	0	0	0	0	0	0	1	0	3	2	2	2	0	2	14	14	38	27	24	13	10	28	18	13	2	56	46
960	960	GRMZM2G035461	---	atg9	autophagy9	autophagy 9 (APG9) /// Involved in autophagy, the process of vacuolar bulk degradation of cytoplasmic components. Mutant shows accelerated bolting and senescence. /// autophagy 9 (APG9);(source:Araport11)	Autophagy-related protein 9	Autophagy-related protein 9	1	33887967	33895308	FALSE	NA	FALSE	NA	0.23	0	0	0	0	13	0	0	0	0	0	6	6	7	0	1	3	3	3	3	3	78	90	90	96	96	86	99	99	91	92	3	98	114
961	961	GRMZM2G321033	---	---	---	cytochrome P450, family 76, subfamily C, polypeptide 1 /// cytochrome P450 monooxygenase /// cytochrome P450, family 76, subfamily C, polypeptide 1;(source:Araport11)	Cytochrome P450 family protein, expressed	Geraniol 8-hydroxylase	1	33957488	33961209	FALSE	NA	FALSE	NA	0.23	0	0	0	0	13	1	1	3	1	1	2	0	3	1	1	0	0	0	0	0	10	8	9	3	7	16	9	15	6	7	0	15	24
962	962	GRMZM2G703543	---	---	---	---	---	---	1	34110677	34110994	FALSE	NA	FALSE	NA	0.23	0	0	0	0	0	0	0	0	0	0	0	0	0	0	0	0	0	0	0	0	1	0	0	0	0	1	0	0	0	0	0	4	3
963	963	AC212209.2_FG010	---	---	---	---	---	---	1	34118908	34119834	FALSE	NA	FALSE	NA	0.23	0	0	0	0	16	4	1	1	1	2	0	0	0	2	0	0	0	0	1	1	5	5	5	4	4	0	0	0	1	1	1	16	4
964	964	GRMZM2G019689	---	---	---	Tetratricopeptide repeat (TPR)-like superfamily protein /// Encodes a chloroplast RNA editing factor. /// Tetratricopeptide repeat (TPR)-like superfamily protein;(source:Araport11)	Pentatricopeptide, putative, expressed	Pentatricopeptide repeat-containing protein chloroplastic	1	34158016	34160374	FALSE	NA	FALSE	NA	0.22	0	0	0	0	31	12	6	7	0	6	17	4	8	0	6	0	0	0	0	0	7	5	5	15	9	19	13	13	30	19	0	19	36
965	965	GRMZM2G179907	---	---	---	cyclin-dependent kinase-like protein;(source:Araport11)	---	IRK-interacting protein	1	34207899	34209708	FALSE	NA	FALSE	NA	0.22	0	0	0	0	19	0	0	0	0	0	3	0	1	0	0	0	0	0	0	0	2	1	2	0	2	8	4	5	3	5	0	2	11
966	966	GRMZM2G170532	---	---	---	Class I peptide chain release factor /// Class I peptide chain release factor;(source:Araport11)	---	Class I peptide chain release factor	1	34210241	34214291	FALSE	NA	FALSE	NA	0.22	0	0	0	0	37	1	0	0	1	1	2	0	0	0	1	1	1	1	1	1	10	9	10	9	10	12	9	10	7	10	1	11	14
967	967	GRMZM2G170382	---	---	---	nucleotide-sensitive chloride conductance regulator (ICln) family protein /// nucleotide-sensitive chloride conductance regulator (ICln) family protein;(source:Araport11)	Nucleotide-sensitive chloride conductance regulator family protein	Nucleotide-sensitive chloride conductance regulator	1	34257652	34261716	FALSE	NA	FALSE	NA	0.22	0	0	0	0	58	3	0	0	1	1	2	0	0	1	1	2	2	2	1	2	36	35	36	29	36	45	42	43	38	46	2	39	47
968	968	GRMZM2G170336	---	---	---	UDP-D-glucuronate 4-epimerase 2 /// UDP-D-glucuronate 4-epimerase The mRNA is cell-to-cell mobile. /// UDP-D-glucuronate 4-epimerase 2;(source:Araport11)	UDP-D-GLUCURONATE 4-EPIMERASE 3 family protein	Nucleotide sugar epimerase	1	34316747	34327192	FALSE	NA	FALSE	NA	0.22	0	0	0	0	43	1	0	0	1	1	1	0	0	2	2	0	0	0	0	0	1	2	2	2	1	12	11	12	12	11	0	5	23
969	969	GRMZM2G358899	---	---	---	---	---	---	1	34374319	34375019	FALSE	NA	FALSE	NA	0.22	0	0	0	0	0	0	0	0	0	0	0	0	0	0	0	0	0	0	0	0	0	0	0	0	0	0	0	0	0	0	0	0	0
970	970	GRMZM2G102483	---	---	---	Calcium-binding EF-hand family protein /// Calcium-binding EF-hand family protein;(source:Araport11)	39 kDa EF-Hand containing protein, putative, expressed	Calcium-binding EF-hand	1	34390692	34405176	FALSE	NA	FALSE	NA	0.21	1	0	0	0	42	4	0	0	6	6	3	0	0	3	3	1	1	1	0	2	17	14	22	18	20	17	12	21	13	14	2	36	27
971	971	GRMZM2G102347	---	pzb01662	---	Abscisic acid-responsive (TB2/DP1, HVA22) family protein /// Abscisic acid-responsive (TB2/DP1, HVA22) family protein;(source:Araport11)	HVA22-like protein	---	1	34409866	34413485	FALSE	NA	FALSE	NA	0.21	0	0	0	0	33	4	0	0	0	3	4	0	0	0	2	1	2	2	2	2	10	15	17	11	14	12	15	16	10	10	2	21	19
972	972	AC214841.3_FG009	---	---	---	---	---	---	1	34519885	34520394	FALSE	NA	FALSE	NA	0.21	0	0	0	0	32	0	0	0	0	0	0	0	0	0	0	0	0	0	0	0	0	0	0	0	0	0	0	0	0	0	0	8	4
973	973	GRMZM2G089812	NF-YC	ca5p11	CCAAT-HAP5-transcription factor 511	nuclear factor Y, subunit C4 /// Encodes a member of class of transcription regulators that his highly conserved across many plant species.In Arabidopsis and rice, NF-YC4 interacts with other members of this class and CO to regulate flowering. In Arabidopsis, it interacts with QQS to regulate C/N partitioning. /// nuclear factor Y, subunit C4;(source:Araport11)	CONSTANS interacting protein 2a	Nuclear transcription factor Y subunit C	1	34599368	34601378	FALSE	NA	FALSE	NA	0.21	0	0	0	0	27	0	0	0	0	0	3	0	0	0	1	0	0	0	0	0	0	0	1	0	0	8	10	17	3	11	0	1	23
974	974	GRMZM2G472473	---	---	---	---	---	---	1	34622729	34623162	FALSE	NA	FALSE	NA	0.21	0	0	0	0	0	0	0	0	0	0	0	0	0	0	0	0	0	0	0	0	9	8	9	3	9	4	4	5	2	5	0	9	6
975	975	GRMZM2G171736	---	---	---	cryptochrome 1 /// Encodes CRY1, a flavin-type blue-light photoreceptor with ATP binding and autophosphorylation activity. Functions in perception of blue / green ratio of light. The photoreceptor may be involved in electron transport. Mutant phenotype displays a blue light-dependent inhibition of hypocotyl elongation. Photoreceptor activity requires light-induced homodimerisation of the N-termin…	Cryptochrome 1b	---	1	34626540	34629564	FALSE	NA	FALSE	NA	0.21	0	0	0	0	5	0	0	0	0	0	0	0	0	0	0	0	0	0	1	1	3	0	0	4	2	0	0	0	2	0	2	20	8
976	976	GRMZM2G058910	---	---	---	vacuolar proton ATPase A3 /// Vacuolar proton ATPase subunit VHA-a isoform 3. Localized in the tonoplast. The mRNA is cell-to-cell mobile. /// vacuolar proton ATPase A3;(source:Araport11)	V-type proton ATPase subunit a	V-type proton ATPase subunit a	1	34658309	34665859	FALSE	NA	FALSE	NA	0.2	0	0	0	0	3	0	0	0	1	0	0	0	0	1	0	1	1	1	1	1	18	22	23	16	18	25	30	31	21	25	1	24	32
977	977	GRMZM2G359879	---	---	---	Calcium-dependent lipid-binding (CaLB domain) family protein /// Encodes a novel transcriptional regulator, a calcium-dependent lipid-binding protein containing a C2 domain, that binds specifically to the promoter of THAS1 (thalianol synthase 1). It can bind ceramide and is involved in drought and salt tolerance. /// Calcium-dependent lipid-binding (CaLB domain) family protein;(source:Araport11)	Calcium-dependent lipid-binding protein, putative	Calcium-dependent lipid-binding transcriptional regulator	1	34665238	34668545	FALSE	NA	FALSE	NA	0.2	0	0	0	0	5	0	0	0	0	0	0	0	0	2	3	0	0	0	0	0	2	4	5	3	6	18	19	32	17	19	0	6	33
978	978	GRMZM2G058870	---	---	---	SEC7-like guanine nucleotide exchange family protein /// Encodes one of the functionally redundant ARF guanine-nucleotide exchange factors (ARF-GEFs). Functions as regulators of post-Golgi trafficking. The mRNA is cell-to-cell mobile. /// SEC7-like guanine nucleotide exchange family protein;(source:Araport11)	Guanine nucleotide exchange family protein	Brefeldin A-inhibited guanine nucleotide-exchange protein like	1	34669230	34678054	FALSE	NA	FALSE	NA	0.2	0	0	0	0	13	0	0	0	0	0	1	4	4	0	0	2	3	3	2	3	34	34	37	34	37	76	79	82	77	79	3	40	90
979	979	GRMZM2G355450	---	---	---	Protein kinase superfamily protein /// Protein kinase superfamily protein;(source:Araport11)	Protein kinase domain containing protein, expressed	Receptor-like serinethreonine-protein kinase	1	34720230	34722477	FALSE	NA	FALSE	NA	0.2	0	0	0	0	20	0	0	0	0	0	1	0	0	0	0	0	0	0	0	0	3	3	3	2	4	11	12	16	14	15	0	8	27
980	980	GRMZM2G087275	---	---	---	long-chain base1 /// Encodes the LCB1 subunit of serine palmitoyltransferase. Together with the LCB2 subunit, forms a functional serine palmitoyltransferase complex, which catalyzes the first reaction of sphingolipid biosynthesis. Knockout of LCB1 was embryo lethal. Partial suppression of LCB1 expression led to smaller plants due to reduced cell expansion. /// long-chain base1;(source:Araport11)	Aminotransferase class 1 and 2 family protein	Long chain base biosynthesis protein 1	1	34826167	34831145	FALSE	NA	FALSE	NA	0.2	0	0	0	0	35	0	0	0	0	1	0	3	6	5	4	0	0	0	0	0	8	10	14	12	11	39	36	44	39	41	0	15	51
981	981	GRMZM2G097788	MYB_related	---	---	---	Myb family transcription factor, putative	MYB-like transcription factor DIVARICATA	1	34900072	34901006	TRUE	11	FALSE	NA	0.2	0	0	0	0	8	5	0	1	0	2	1	0	0	0	0	0	0	1	0	0	2	1	3	0	3	0	0	0	0	0	1	8	3
982	982	GRMZM2G019260	---	pmk1	Phosphomevalonate kinase1	GHMP kinase family protein /// GHMP kinase family protein;(source:Araport11)	GHMP kinase family protein	GHMP kinase N-terminal domain	1	34940742	34950638	FALSE	NA	FALSE	NA	0.2	0	0	0	0	96	0	2	2	2	1	0	3	7	1	2	0	0	0	0	0	16	14	15	10	16	27	17	20	23	30	0	19	39
983	983	GRMZM2G019567	---	bnlg1484	---	Protein kinase superfamily protein /// The WAG2 and its homolog, WAG1 each encodes protein-serine/threonine kinase that are nearly 70% identical to PsPK3 protein. All three together with CsPK3 belong to PsPK3-type kinases. At the N-terminus, all four possess a serine/threonine-rich domain. They are closely related to Arabidopsis kinases PINOID. wag1/wag2 double mutants exhibit a pronounced wavy r…	Cucumber protein kinase CsPK3	Serine/threonine-protein kinase	1	34960609	34962573	FALSE	NA	FALSE	NA	0.19	0	0	0	0	17	2	2	4	1	1	2	0	5	0	2	0	0	1	0	1	11	16	19	9	20	25	18	34	15	38	1	31	62
984	984	GRMZM5G808271	---	---	---	---	---	---	1	34969185	34970004	FALSE	NA	FALSE	NA	0.19	0	0	0	0	18	0	0	0	0	0	0	0	0	0	0	0	0	0	0	0	0	0	0	0	0	0	0	0	0	0	0	0	0
985	985	GRMZM2G138103	---	---	---	ubiquitin-fold modifier-conjugating enzyme;(source:Araport11)	Ubiquitin-fold modifier-conjugating enzyme 1	Ubiquitin-fold modifier-conjugating enzyme	1	34974212	34975305	FALSE	NA	FALSE	NA	0.19	0	0	0	0	5	0	1	1	1	1	0	3	5	1	4	0	0	0	0	0	3	3	4	1	3	6	8	11	5	12	0	6	22
986	986	GRMZM2G377647	---	---	---	transmembrane protein;(source:Araport11)	---	Cubilin	1	34999244	35000903	FALSE	NA	FALSE	NA	0.19	0	0	0	0	53	0	0	1	0	0	1	1	2	1	2	0	1	1	0	1	4	3	7	2	5	4	4	5	3	7	1	11	16
987	987	GRMZM2G174236	---	---	---	Encodes SD3 (Segregation Distortion 3), a protein with high similarity to yeast translocase on the inner mitochondrial membrane 21 (TIM21). sd3 mutants show seedling-lethal phenotype in light-grown seedlings and shorter hypocotyls in dark-grown seedlings. SD3 overexpression plants show increase in cell number and cell size, as well as elevated ATP level. /// import inner membrane translocase subu…	Mitochondrial inner membrane translocase (Fragment)	Mitochondrial import inner membrane translocase subunit	1	35047249	35060058	FALSE	NA	FALSE	NA	0.19	0	0	0	0	52	1	0	0	1	1	0	0	0	0	0	0	0	0	0	0	5	5	6	5	5	9	10	10	7	7	0	8	11
988	988	GRMZM2G136513	---	---	---	NB-ARC domain-containing disease resistance protein /// Encodes a plasma membrane protein with leucine-rich repeat, leucine zipper, and P loop domains that confers resistance to Pseudomonas syringae infection by interacting with the avirulence gene avrRpt2. RPS2 protein interacts directly with plasma membrane associated protein RIN4 and this interaction is disrupted by avrRpt2. The mRNA is cell-t…	Putative RPS2	NB-ARC domain containing protein, expressed	1	35137154	35141520	FALSE	NA	FALSE	NA	0.19	0	0	0	0	53	1	0	2	5	2	2	0	4	3	4	0	0	0	0	0	13	17	22	17	22	17	22	27	23	23	0	41	53
989	989	AC205100.3_FG001	---	---	---	---	---	---	1	35146581	35151872	FALSE	NA	FALSE	NA	0.19	0	0	0	0	0	0	0	0	0	0	0	0	0	0	0	0	0	0	0	0	0	0	0	0	0	0	0	0	0	0	0	12	12
990	990	GRMZM2G332705	---	---	---	---	---	---	1	35153248	35154441	FALSE	NA	FALSE	NA	0.19	0	0	0	0	4	0	0	0	0	0	0	0	0	0	0	0	0	0	0	0	0	0	0	0	0	0	0	0	0	0	1	2	0
991	991	GRMZM2G030223	---	---	---	patatin-like protein 6 /// Encodes pPLAIIIbeta, a member of the Group 3 patatin-related phospholipases. pPLAIIIbeta hydrolyzes phospholipids and galactolipids and additionally has acyl-CoA thioesterase activity. Alterations of pPLAIII&#946; result in changes in lipid levels and composition. /// patatin-like protein 6;(source:Araport11)	Patatin (3.1.1.-)	Patatin	1	35218967	35221406	FALSE	NA	FALSE	NA	0.19	0	0	0	0	38	0	0	0	0	0	1	0	2	0	1	0	0	0	0	0	1	2	2	1	0	10	12	21	9	12	0	3	31
992	992	GRMZM2G030422	---	tpl2	topless-related2	TOPLESS-related 1 /// TOPLESS-related 1;(source:Araport11)	TOPLESS	Chorismate synthase	1	35244552	35255551	FALSE	NA	FALSE	NA	0.19	0	0	0	0	50	1	0	0	1	1	2	0	0	2	5	5	5	5	5	5	42	41	41	42	40	45	45	49	45	40	5	43	52
993	993	GRMZM2G025726	---	---	---	---	---	---	1	35334681	35336090	FALSE	NA	FALSE	NA	0.18	0	0	0	0	40	0	0	0	0	3	2	0	0	1	2	0	0	0	0	0	3	5	8	2	4	0	1	1	1	0	0	8	3
994	994	GRMZM2G164562	---	---	---	chorismate synthase, putative / 5-enolpyruvylshikimate-3-phosphate phospholyase, putative /// chorismate synthase, putative / 5-enolpyruvylshikimate-3-phosphate phospholyase;(source:Araport11)	Chorismate synthase (4.2.3.5)	Chorismate synthase, chloroplastic	1	35459890	35470305	FALSE	NA	FALSE	NA	0.18	0	0	0	0	30	1	0	0	1	1	5	0	0	1	1	0	0	0	0	0	12	12	14	12	12	40	39	42	38	37	0	15	47
995	995	GRMZM5G899202	---	---	---	---	---	---	1	35495147	35497145	FALSE	NA	FALSE	NA	0.18	0	0	0	0	36	0	0	0	0	0	0	0	0	0	0	1	1	1	0	1	4	6	11	7	7	5	4	9	3	4	2	21	11
996	996	GRMZM5G860152	---	---	---	RING/U-box superfamily protein /// Encodes a ubiquitin E3 ligase LOG2 (LOSS OF GDU2). Required for GLUTAMINE DUMPER1(GDU1)-induced amino secretion. /// RING/U-box superfamily protein;(source:Araport11)	Zinc finger family protein	Chorismate synthase chloroplastic	1	35501343	35505020	FALSE	NA	FALSE	NA	0.18	0	0	0	0	29	0	0	0	0	0	0	0	0	0	0	0	0	0	0	0	2	1	2	0	0	0	1	2	2	1	0	2	3
997	997	GRMZM2G127213	---	---	---	---	---	---	1	35580334	35580747	FALSE	NA	FALSE	NA	0.18	0	0	0	0	7	0	0	0	0	0	0	0	0	0	0	0	0	0	0	0	1	0	3	0	1	0	0	0	0	0	0	3	0
998	998	GRMZM2G127123	---	---	---	beta-galactosidase 8 /// putative beta-galactosidase (BGAL8 gene) /// beta-galactosidase 8;(source:Araport11)	Beta-galactosidase (3.2.1.23)	Beta-galactosidase	1	35582081	35588852	FALSE	NA	FALSE	NA	0.18	0	0	0	0	25	0	0	0	0	0	1	0	1	2	0	2	2	2	2	2	28	23	29	24	25	36	29	38	34	36	2	31	49
999	999	GRMZM2G050825	---	---	---	Protein of unknown function (DUF3353) /// DnaJ (DUF3353);(source:Araport11)	---	DnaJ, mitochondrial	1	35659176	35666498	FALSE	NA	FALSE	NA	0.17	0	0	0	0	44	0	4	4	0	5	1	1	1	0	1	0	1	1	2	1	4	6	8	11	6	3	5	5	10	7	3	30	21
1000	1000	GRMZM2G001663	FAR1	farl1	FAR1-like-transcription factor 1	FAR1-related sequence 7 /// FAR1-related sequence 7;(source:Araport11)	FAR1 family protein, expressed	---	1	35738669	35743639	FALSE	NA	FALSE	NA	0.17	0	0	0	0	24	3	0	0	0	0	2	0	0	0	0	0	0	0	0	0	24	34	34	30	41	30	37	38	22	39	0	44	44
1001	1001	GRMZM2G001696	---	pck1	phosphoenolpyruvate carboxykinase1	phosphoenolpyruvate carboxykinase 1 /// Encodes a phosphoenolpyruvate carboxykinase that localizes to the cytosol. /// phosphoenolpyruvate carboxykinase 1;(source:Araport11)	Phosphoenolpyruvate carboxykinase, putative, expressed	Phosphoenolpyruvate carboxykinase ATP	1	35744406	35748813	FALSE	NA	FALSE	NA	0.17	0	0	0	0	18	0	0	0	0	0	2	0	2	0	3	0	0	0	0	0	2	3	3	2	2	9	13	22	10	19	0	3	35
1002	1002	GRMZM2G001814	---	---	---	phosphatidylserine decarboxylase 2 /// Encodes the minor form of the two non-mitochondrail phosphatidylserine decarboxylase. The gene expression level is very low. Located at the tonoplast. /// phosphatidylserine decarboxylase 2;(source:Araport11)	Phosphatidylserine decarboxylase proenzyme 2 (4.1.1.65) (Phosphatidylserine decarboxylase 2 alpha chain) (Phosphatidylserine decarboxylase 2 beta chain)	---	1	35767310	35769644	FALSE	NA	FALSE	NA	0.17	0	0	0	0	10	0	0	0	0	0	0	0	0	0	0	0	0	0	0	0	3	0	0	1	0	1	0	0	2	0	1	7	5
1003	1003	GRMZM2G341309	---	---	---	---	Expressed protein	---	1	35772932	35776252	FALSE	NA	FALSE	NA	0.17	0	0	0	0	3	0	1	2	2	1	0	0	0	0	0	2	2	4	1	3	18	28	40	17	30	13	24	33	14	20	4	59	42
1004	1004	GRMZM5G815823	---	---	---	---	---	---	1	35813008	35818652	FALSE	NA	FALSE	NA	0.17	0	0	0	0	24	0	3	6	0	0	0	4	7	0	0	2	2	2	1	2	2	5	8	0	2	0	1	3	0	1	3	30	20
1005	1005	GRMZM2G474407	---	---	---	---	Expressed protein	---	1	35837294	35838060	FALSE	NA	FALSE	NA	0.17	0	0	0	0	8	1	0	0	1	1	0	0	0	0	1	0	0	0	0	0	4	5	7	6	5	7	5	9	7	8	0	10	13
1006	1006	AC177941.3_FG006	---	---	---	---	---	---	1	35852658	35853471	FALSE	NA	FALSE	NA	0.17	0	0	0	0	4	0	0	0	2	2	0	0	0	0	0	2	2	2	4	2	8	5	16	21	28	5	2	10	15	11	5	52	23
1007	1007	GRMZM2G174615	---	---	---	---	Expressed protein	---	1	35892260	35893438	FALSE	NA	FALSE	NA	0.17	0	0	0	0	48	0	0	1	0	0	0	0	0	0	0	0	0	0	0	0	3	2	5	2	3	3	2	4	3	5	0	9	7
1008	1008	AC177941.3_FG001	---	---	---	---	---	---	1	35964652	35967135	FALSE	NA	FALSE	NA	0.17	0	0	0	0	13	0	0	0	0	0	0	0	0	0	0	0	0	0	0	0	1	0	1	0	0	0	0	0	0	0	0	1	0
1009	1009	GRMZM5G872118	---	---	---	hypothetical protein;(source:Araport11)	Expressed protein	Imidazole glycerol phosphate synthase subunit HisH	1	35992380	35997410	FALSE	NA	FALSE	NA	0.16	0	0	0	0	5	1	0	0	0	0	1	0	1	1	0	1	1	1	1	0	9	11	12	14	14	18	14	18	16	19	1	22	28
1010	1010	GRMZM2G338691	---	---	---	Concanavalin A-like lectin protein kinase family protein /// Concanavalin A-like lectin protein kinase family protein;(source:Araport11)	Protein kinase domain containing protein, expressed	L-type lectin-domain containing receptor kinase IV.1	1	36157492	36159765	FALSE	NA	FALSE	NA	0.16	0	0	0	0	26	2	1	1	2	2	0	0	0	1	1	1	0	0	1	1	11	14	18	6	23	7	11	18	6	21	1	30	26
1011	1011	AC214040.3_FG009	---	---	---	---	---	---	1	36160208	36162192	FALSE	NA	FALSE	NA	0.16	0	0	0	0	20	0	0	0	0	3	0	0	0	0	7	0	0	0	0	0	27	27	32	27	30	28	30	38	32	30	0	44	49
1012	1012	GRMZM2G338702	---	---	---	Cytochrome c oxidase biogenesis protein Cmc1-like /// Cytochrome c oxidase biogenesis protein Cmc1-like protein;(source:Araport11)	COX assembly mitochondrial protein	COX assembly mitochondrial protein (Fragment)	1	36161900	36165900	FALSE	NA	FALSE	NA	0.16	0	0	0	0	11	0	0	0	0	0	0	0	0	0	0	0	0	0	0	0	2	2	2	1	2	1	4	5	5	5	0	2	8
1013	1013	GRMZM2G360429	---	---	---	LYR family of Fe/S cluster biogenesis protein /// LYR family of Fe/S cluster biogenesis protein;(source:Araport11)	Mitochondrial protein of LYR family	Catalytic/ oxidoreductase, acting on NADH or NADPH	1	36218225	36218774	FALSE	NA	FALSE	NA	0.16	0	0	0	0	0	0	0	0	0	0	0	0	1	0	0	0	0	0	0	0	1	0	0	1	1	1	4	5	3	3	0	2	7
1014	1014	GRMZM2G060138	---	---	---	Regulator of Vps4 activity in the MVB pathway protein /// Regulator of Vps4 activity in the MVB pathway protein;(source:Araport11)	---	Regulator of Vps4 activity in the MVB pathway protein	1	36219971	36221699	FALSE	NA	FALSE	NA	0.16	0	0	0	0	8	0	1	5	3	1	0	2	5	3	1	0	0	0	0	1	9	10	12	10	12	7	4	14	8	10	1	20	22
1015	1015	GRMZM2G060148	---	---	---	Regulator of Vps4 activity in the MVB pathway protein /// Regulator of Vps4 activity in the MVB pathway protein;(source:Araport11)	---	Regulator of Vps4 activity in the MVB pathway protein	1	36224583	36227315	FALSE	NA	FALSE	NA	0.16	0	0	0	0	29	4	0	0	2	4	4	0	1	1	4	0	0	0	0	0	8	14	15	17	15	10	16	19	17	15	1	31	33
1016	1016	GRMZM2G123595	---	---	---	---	---	---	1	36294361	36294944	FALSE	NA	FALSE	NA	0.16	0	0	0	0	0	0	0	0	0	0	0	0	0	0	0	0	0	0	0	0	0	0	0	0	0	0	0	0	0	0	0	0	0
1017	1017	GRMZM2G063733	---	---	---	glyoxal oxidase-related protein /// glyoxal oxidase-related protein;(source:Araport11)	Glyoxal oxidase-related family protein	Aldehyde oxidase GLOX	1	36350190	36352269	FALSE	NA	FALSE	NA	0.16	0	0	0	0	89	0	1	4	0	0	1	1	2	1	1	0	0	0	0	0	6	8	11	7	14	7	10	14	14	14	0	22	27
1018	1018	GRMZM2G352678	---	---	---	plantacyanin /// Encodes plantacyanin one of blue copper proteins. Involved in anther development and pollination. Expressed in the transmitting tract of the pistil. /// plantacyanin;(source:Araport11)	Putative chemocyanin (Fragment)	Copper binding protein 6	1	36424037	36425124	FALSE	NA	FALSE	NA	0.15	0	0	0	0	53	2	0	0	1	0	0	0	0	0	0	0	0	0	0	0	1	1	1	0	0	3	3	5	0	4	0	3	7
1019	1019	GRMZM2G052728	---	---	---	signal responsive 1 /// Encodes a putative CAM binding transcription factor. Loss of function mutations show enhanced resistance to fungal and bacterial pathogens suggesting that CAMTA functions to suppress defense responses.It acts in the cold response pathway, it can bind to and activate the expression of DREB1 genes. /// signal responsive 1;(source:Araport11)	Putative calmodulin-binding transcription factor	---	1	36438987	36448576	FALSE	NA	FALSE	NA	0.15	0	0	0	0	0	0	0	0	0	0	0	0	0	0	0	0	0	2	0	0	1	0	3	0	0	0	0	3	0	0	3	11	4
1020	1020	GRMZM2G372398	---	pza03344	---	HCP-like superfamily protein /// Encodes an Arabidopsis homolog of the yeast Hrd3/mammlian Sel1L protein. Involved in ERAD (Endoplasmic reticulum-associated degradation). /// HCP-like superfamily protein;(source:Araport11)	Suppressor of lin-12-like family protein	Eukaryotic elongation factor 2 kinase	1	36501767	36518959	FALSE	NA	FALSE	NA	0.15	0	0	0	0	111	0	0	0	2	1	0	0	0	4	1	2	2	3	0	2	10	8	12	10	5	24	20	32	18	16	3	12	32
1021	1021	GRMZM5G884432	---	---	---	polarity axis stabilization protein;(source:Araport11)	---	---	1	36569556	36573670	FALSE	NA	FALSE	NA	0.15	0	0	0	0	62	0	0	0	0	0	1	0	0	1	1	1	1	1	0	1	5	4	7	2	6	10	8	14	9	9	1	7	16
1022	1022	GRMZM5G840610	---	---	---	polarity axis stabilization protein;(source:Araport11)	---	---	1	36573860	36574896	FALSE	NA	FALSE	NA	0.15	0	0	0	0	22	0	0	0	0	0	0	0	0	0	0	1	1	1	0	1	15	12	17	1	12	10	7	18	5	11	1	17	19
1023	1023	AC209675.3_FG001	---	---	---	---	---	---	1	36698221	36698475	FALSE	NA	FALSE	NA	0.15	0	0	0	0	4	0	0	0	0	0	0	0	0	0	0	0	0	0	0	0	0	0	1	0	0	0	0	1	0	0	0	8	1
1024	1024	GRMZM2G150827	---	---	---	Dynamin related protein 4C /// Dynamin related protein 4C;(source:Araport11)	Dynamin family protein	Interferon-induced GTP-binding protein mx	1	36804468	36806793	FALSE	NA	FALSE	NA	0.15	0	0	0	0	63	0	0	0	3	11	0	0	0	10	21	0	0	0	0	0	22	35	42	5	25	43	70	89	18	50	0	43	100
1025	1025	GRMZM2G072492	---	---	---	Dynamin related protein 4C /// Dynamin related protein 4C;(source:Araport11)	Dynamin family protein	Interferon-induced GTP-binding protein mx	1	36835337	36837386	FALSE	NA	FALSE	NA	0.15	0	0	0	0	28	0	0	0	1	4	0	0	1	2	2	0	0	0	0	0	11	9	15	6	7	23	20	24	15	16	0	24	38
1026	1026	AC217351.3_FG010	---	---	---	---	---	---	1	36841534	36842283	FALSE	NA	FALSE	NA	0.14	0	0	0	0	0	0	0	0	0	0	0	0	0	0	0	1	0	0	0	0	9	1	3	2	0	2	1	1	0	0	1	10	2
1027	1027	GRMZM2G072456	---	---	---	B-block binding subunit of TFIIIC /// B-block binding subunit of TFIIIC;(source:Araport11)	RNA helicase (3.6.4.13)	B-block binding subunit of TFIIIC	1	36855792	36858109	FALSE	NA	FALSE	NA	0.14	0	0	0	0	2	0	0	0	0	0	0	0	0	0	0	4	0	4	2	1	17	0	26	12	4	3	0	9	4	1	6	37	15
1028	1028	GRMZM2G372509	---	---	---	---	---	---	1	36878492	36880675	FALSE	NA	FALSE	NA	0.14	0	0	0	0	0	0	0	0	0	0	0	0	0	0	0	1	1	1	0	0	3	0	1	0	1	1	0	1	0	0	1	3	1
1029	1029	GRMZM2G372502	---	---	---	Melibiase family protein /// Melibiase family protein;(source:Araport11)	Alpha-galactosidase (3.2.1.22) (Melibiase)	---	1	36896610	36899146	FALSE	NA	FALSE	NA	0.14	0	0	0	0	11	0	0	0	0	0	0	0	0	0	0	0	0	0	0	0	1	0	1	0	0	2	0	1	0	0	0	2	2
1030	1030	GRMZM2G372495	---	---	---	---	---	---	1	36902063	36903528	FALSE	NA	FALSE	NA	0.14	0	0	0	0	8	0	0	0	1	1	0	1	1	0	1	2	2	2	1	1	5	6	6	7	4	4	5	6	4	6	2	9	9
1031	1031	GRMZM2G072376	bHLH	bhlh56	bHLH-transcription factor 56	---	BHLH (Fragment)	BHLH transcription factor (Fragment)	1	36921186	36922008	FALSE	NA	FALSE	NA	0.14	0	0	0	0	16	0	0	0	0	0	0	0	0	0	1	0	0	0	0	0	7	10	11	4	8	3	5	7	3	2	0	22	10
1032	1032	GRMZM2G072342	---	---	---	basic helix-loop-helix 32 /// Encodes a basic helix-loop-helix transcription factor that is expressed in the hypophysis-adjacent embryo cells, and is required and partially sufficient for MP-dependent root initiation. Involved in response to phosphate starvation. Negative regulator of root hair development, anthocyanin formation and Pi content. Its expression is responsive to both phosphate (Pi) …	Basic helix-loop-helix family protein	Transcription factor bHLH30	1	36922285	36923685	FALSE	NA	FALSE	NA	0.14	0	0	0	0	3	0	0	1	1	0	0	0	0	0	0	0	0	0	0	0	0	1	3	1	1	3	5	6	7	5	0	8	16
1033	1033	GRMZM2G105362	---	---	---	Phospholipase A2 family protein /// Encodes a secretory phospholipase A2 enzyme, which specifically hydrolyzes the sn-2 position of phospholipids. The enzyme has a preference towards linoleoyl acyl chain over palmitoyl acyl chain. It also has a slight preference for phosphatidylcholine over phosphatidylethanolamine. /// Phospholipase A2 family protein;(source:Araport11)	Phospholipase A2 family protein	Secretory phospholipase A2 alpha	1	36977518	36979496	FALSE	NA	FALSE	NA	0.14	0	0	0	0	10	0	0	0	0	0	0	0	3	1	0	0	0	0	0	0	2	2	4	1	3	1	2	3	1	5	0	5	11
1034	1034	GRMZM2G339344	---	---	---	---	---	---	1	37097871	37101458	FALSE	NA	FALSE	NA	0.14	0	0	0	0	7	0	0	0	0	0	0	0	0	0	0	0	0	0	0	0	4	0	0	0	0	0	0	0	0	0	1	5	2
1035	1035	GRMZM2G703555	---	---	---	Chaperone DnaJ-domain superfamily protein /// Chaperone DnaJ-domain superfamily protein;(source:Araport11)	DNAJ heat shock N-terminal domain-containing family protein	DnaJ domain containing protein, expressed	1	37111622	37116833	FALSE	NA	FALSE	NA	0.14	0	0	0	0	15	0	0	0	0	0	4	0	4	3	2	0	0	0	0	0	5	8	8	6	8	20	23	24	22	23	0	8	31
1036	1036	GRMZM5G883632	---	---	---	Protein of unknown function (DUF3049) /// FAF-like protein (DUF3049);(source:Araport11)	Expressed protein	---	1	37136679	37138654	FALSE	NA	FALSE	NA	0.14	0	0	0	0	12	0	0	1	1	0	0	2	2	3	1	0	0	1	0	0	7	6	11	2	3	6	7	11	7	7	1	16	19
1037	1037	GRMZM2G408305	---	---	---	ARM repeat superfamily protein /// ARM repeat superfamily protein;(source:Araport11)	Importin beta-2 subunit family protein	Coatomer beta subunit	1	37206668	37220484	FALSE	NA	FALSE	NA	0.14	0	0	0	0	52	1	0	0	0	2	3	0	0	0	3	1	3	3	4	2	33	48	50	44	38	50	69	74	65	63	4	66	93
1038	1038	GRMZM2G073591	---	mmp66	---	phosphatidylinositol-4-phosphate 5-kinase 2 /// Encodes PIP5K2, a phosphatidylinositol-4-phosphate 5-kinase (PtdIns(4)P 5-kinase 2; or PIP5K2 that is involved in regulating lateral root formation and root gravity response. The mRNA is cell-to-cell mobile. /// phosphatidylinositol-4-phosphate 5-kinase 2;(source:Araport11)	Phosphatidylinositol-4-phosphate 5-kinase 2, putative, expressed (cDNA clone:001-116-D04, full insert sequence)	Phosphatidylinositol 4-phosphate 5-kinase	1	37319479	37323563	FALSE	NA	FALSE	NA	0.14	0	0	0	0	39	0	0	0	0	1	1	0	0	0	0	0	0	0	0	0	1	1	2	1	1	9	19	21	16	22	0	2	32
1039	1039	GRMZM2G143655	---	---	---	partner of Y14-MAGO /// The PYM gene encodes a protein capable of interacting with MAGO, and Y14, whose orthologs form part of the exon junction complex in animal cells. In vitro binding assays indicate that PYM can bind to MAGO and Y14 either individually, or when they are together. But, MAGO-Y14-PYM ternary complexes are difficult to detect in vivo in Arabidopsis based on pull-down experiments.…	---	Exon junction complex	1	37411968	37417051	FALSE	NA	FALSE	NA	0.13	0	0	0	0	60	0	0	0	0	0	0	1	2	0	0	0	0	0	0	0	11	10	11	11	11	6	7	7	7	7	0	11	9
1040	1040	GRMZM2G066120	---	mkkk11	MAP kinase kinase kinase11	MAPK/ERK kinase kinase 1 /// Encodes a member of the A1 subgroup of the MEKK (MAPK/ERK kinase kinase) family. MEKK is another name for Mitogen-Activated Protein Kinase Kinase Kinase (MAPKKK or MAP3K). This subgroup has four members: At4g08500 (MEKK1, also known as ARAKIN, MAP3Kb1, MAPKKK8), At4g08480 (MEKK2, also known as MAP3Kb4, MAPKKK9), At4g08470 (MEKK3, also known as MAP3Kb3, MAPKKK10) and A…	Putative mitogen-activated protein kinase 1	Mitogen-activated protein kinase kinase kinase	1	37470728	37476121	FALSE	NA	FALSE	NA	0.13	0	0	0	0	16	0	0	0	1	0	0	1	2	2	0	0	0	0	0	0	10	7	8	11	9	16	16	17	20	20	0	13	23
1041	1041	AC215240.3_FG003	---	---	---	---	---	Putative CBL-interacting protein kinase family protein	1	37537651	37538130	FALSE	NA	FALSE	NA	0.13	0	0	0	0	11	0	0	0	0	0	0	0	0	1	0	0	0	0	0	0	0	0	2	7	0	0	0	0	1	0	0	22	18
1042	1042	GRMZM2G048703	---	---	---	novel cap-binding protein /// Putative cap-binding protein;(source:Araport11)	Eukaryotic translation initiation factor 4E family protein	Eukaryotic translation initiation factor NCBP like	1	37545427	37556438	FALSE	NA	FALSE	NA	0.13	0	0	0	0	9	0	0	2	0	0	0	2	4	1	1	0	0	0	0	0	5	4	4	5	6	23	23	24	23	25	0	7	29
1043	1043	GRMZM2G014419	---	---	---	Late embryogenesis abundant (LEA) hydroxyproline-rich glycoprotein family /// Late embryogenesis abundant (LEA) hydroxyproline-rich glycoprotein family;(source:Araport11)	---	Translation initiation factor IF-2 like	1	37669067	37670519	FALSE	NA	FALSE	NA	0.13	0	0	0	0	12	0	0	0	0	0	0	0	0	0	0	0	0	0	0	0	0	4	5	2	1	0	1	2	1	2	0	5	2
1044	1044	GRMZM2G014323	---	---	---	cell division control 2 /// A-type cyclin-dependent kinase. Together with its specific inhibitor, the Kip-related protein, KRP2 they regulate the mitosis-to-endocycle transition during leaf development. Dominant negative mutations abolish cell division. Loss of function phenotype has reduced fertility with failure to transmit via pollen. Pollen development is arrested at the second mitotic divisi…	Putative CELL DIVISION CONTROL PROTEIN 2 HOMOLOG 1	---	1	37672046	37690275	FALSE	NA	FALSE	NA	0.13	0	0	0	0	0	0	0	0	0	0	0	0	0	0	0	0	0	0	0	0	1	0	0	1	6	1	0	2	3	2	1	9	8
1045	1045	AC226346.2_FG004	---	---	---	---	---	---	1	37709928	37710903	FALSE	NA	FALSE	NA	0.13	0	0	0	0	36	0	0	0	0	0	0	0	0	0	0	5	4	7	2	3	15	12	21	9	6	13	11	15	5	4	9	69	43
1046	1046	GRMZM2G015281	ERF	ereb4	AP2-EREBP-transcription factor 4	Integrase-type DNA-binding superfamily protein /// encodes a member of the DREB subfamily A-5 of ERF/AP2 transcription factor family. The protein contains one AP2 domain. There are 15 members in this subfamily including RAP2.1, RAP2.9 and RAP2.10. /// Integrase-type DNA-binding superfamily protein;(source:Araport11)	AP2 domain-containing transcription factor 4	Dehydration responsive element binding transcription factor	1	37721439	37722170	FALSE	NA	FALSE	NA	0.13	0	0	0	0	33	1	0	0	0	1	2	0	0	0	1	0	0	0	0	0	8	5	20	12	8	6	2	12	8	5	0	24	17
1047	1047	GRMZM2G055263	GRAS	gras61	GRAS-transcription factor 61	GRAS family transcription factor /// GRAS family transcription factor;(source:Araport11)	Scarecrow transcription factor family protein	GRAS transcription factor	1	37809278	37810975	FALSE	NA	FALSE	NA	0.13	0	0	0	0	9	0	0	0	0	0	1	0	0	1	1	0	0	0	0	0	4	6	7	2	3	11	9	11	6	5	0	7	19
1048	1048	GRMZM2G418575	---	---	---	---	---	---	1	37843197	37845477	FALSE	NA	FALSE	NA	0.13	0	0	0	0	2	0	0	0	0	0	0	0	0	0	0	0	0	0	0	0	1	0	0	1	0	0	0	0	0	0	1	4	2
1049	1049	GRMZM2G118208	---	---	---	phosphate transporter 3;1 /// Encodes a mitochondrial phosphate transporter. Modulates plant responses to salt stress. /// phosphate transporter 3;(source:Araport11)	Phosphate carrier protein, mitochondrial, putative, expressed	Mitochondrial phosphate carrier protein like	1	37846459	37854844	FALSE	NA	FALSE	NA	0.13	0	0	0	0	13	1	0	1	0	1	1	0	1	0	0	0	0	0	0	0	4	4	5	5	4	11	9	12	7	8	0	8	13
1050	1050	GRMZM2G100620	---	---	---	hydroxyproline-rich glycoprotein family protein /// hydroxyproline-rich glycoprotein family protein;(source:Araport11)	---	Splicing factor 3A subunit like	1	37875667	37879128	FALSE	NA	FALSE	NA	0.13	0	0	0	0	11	0	0	0	0	0	0	0	0	0	0	0	0	0	0	0	2	3	3	3	3	14	11	15	10	9	0	3	16
1051	1051	GRMZM2G151582	---	---	---	glycine-rich protein /// glycine-rich protein;(source:Araport11)	Glycine-rich family protein	Selenoprotein like	1	37947272	37950859	FALSE	NA	FALSE	NA	0.13	0	0	0	0	19	0	0	0	0	0	1	0	0	0	0	0	0	0	0	0	0	0	0	0	0	4	5	5	2	2	0	0	6
1052	1052	GRMZM2G151576	---	---	---	S-ribonuclease binding protein 1 /// S-ribonuclease binding protein 1;(source:Araport11)	S-ribonuclease-binding protein SBP1-like protein (Fragment)	RING finger protein B	1	38002163	38012355	FALSE	NA	FALSE	NA	0.13	0	0	0	0	29	1	0	0	0	0	0	0	0	0	0	0	0	0	0	0	9	9	9	7	7	7	8	8	7	7	0	10	9
1053	1053	GRMZM2G151564	---	---	---	Calcium-binding tetratricopeptide family protein /// Calcium-binding tetratricopeptide family protein;(source:Araport11)	---	Calcium-binding EF-hand	1	38013055	38016228	FALSE	NA	FALSE	NA	0.13	0	0	0	0	9	0	0	0	0	0	0	0	0	0	0	0	0	0	0	0	6	8	8	7	8	18	18	19	14	18	0	8	19
1054	1054	GRMZM2G151521	---	---	---	LAG1 homologue 2 /// LAG1 homolog . Loss of function mutant is sensitive to AAL-toxin. LOH2 is presumed to function in sphingolipid metabolism. It encodes a ceramide synthase essential for production of LCFA-ceramides (mainly C26). /// LAG1 homologue 2;(source:Araport11)	Longevity assurance gene1 homolog 2 family protein	Protein transporter of the TRAM (Translocating chain-associating membrane) superfamily	1	38058481	38065941	FALSE	NA	FALSE	NA	0.13	0	0	0	0	25	0	0	0	0	0	1	0	0	0	0	0	0	0	0	0	9	9	9	8	9	11	12	12	13	14	0	9	14
1055	1055	GRMZM2G161452	---	---	---	Protein kinase superfamily protein /// Protein kinase superfamily protein;(source:Araport11)	Kinase family protein	Serine/threonine protein kinase	1	38124882	38128764	FALSE	NA	FALSE	NA	0.13	0	0	0	0	32	0	0	0	0	0	0	0	0	0	0	0	0	0	0	0	11	12	13	10	12	31	29	31	25	29	0	14	40
1056	1056	GRMZM2G161337	---	---	---	anthranilate synthase 2 /// Encode a functional anthranilate synthase protein. Expressed at a constitutive basal level. Expression was not induced by wounding nor bacterial pathogen infiltration. Involved in aromatic amino acid biosynthesis. /// anthranilate synthase 2;(source:Araport11)	Putative anthraniliate synthase alpha 2 subunit	Anthranilate synthase alpha subunit	1	38129502	38135226	FALSE	NA	FALSE	NA	0.13	0	0	0	0	34	0	0	0	0	0	3	0	0	1	8	0	0	0	0	0	13	14	14	13	14	49	51	52	39	39	0	14	57
1057	1057	GRMZM2G093305	C2H2	---	---	zinc finger (C2H2 type) family protein /// zinc finger (C2H2 type) family protein;(source:Araport11)	C2H2 family protein	Gastrula zinc finger xFG20-1	1	38191490	38193584	FALSE	NA	FALSE	NA	0.12	0	0	0	0	33	0	0	2	0	0	1	0	1	0	0	0	0	0	0	0	11	9	15	4	11	12	6	16	6	9	1	20	25
1058	1058	GRMZM2G093217	---	---	---	P-loop containing nucleoside triphosphate hydrolases superfamily protein /// Necessary for sister chromatid cohesion. Acts in synergy with ETG1. /// P-loop containing nucleoside triphosphate hydrolases superfamily protein;(source:Araport11)	ATPase, AAA family protein, expressed	Replication factor C large subunit	1	38196263	38209774	FALSE	NA	FALSE	NA	0.12	0	0	0	0	104	0	0	1	14	10	0	1	1	20	10	0	0	0	0	0	29	35	39	38	32	34	42	45	42	40	0	59	71
1059	1059	GRMZM2G049190	---	---	---	sulfoquinovosyldiacylglycerol 2 /// Encodes a UDP-sulfoquinovose:DAG sulfoquinovosyltransferase that is involved in sulfolipid biosynthesis and whose expression is responsive to both phosphate (Pi) and phosphite (Phi) in both roots and shoots. /// sulfoquinovosyldiacylglycerol 2;(source:Araport11)	SULFOQUINOVOSYLDIACYLGLYCEROL 2 family protein	GDP-mannose-dependent alpha-mannosyltransferase	1	38248197	38253693	FALSE	NA	FALSE	NA	0.12	0	1	1	1	19	0	7	7	2	1	0	3	4	3	3	1	2	2	0	0	10	8	11	6	13	13	21	26	13	27	3	22	32
1060	1060	GRMZM2G049041	---	---	---	JOSEPHIN-like protein /// JOSEPHIN-like protein;(source:Araport11)	Josephin-like family protein	Machado-Joseph disease protein MJD	1	38254352	38257177	FALSE	NA	FALSE	NA	0.12	0	0	0	0	28	0	2	4	1	1	0	2	4	1	1	0	0	0	0	0	7	11	11	4	12	4	6	6	4	6	0	16	11
1061	1061	GRMZM2G397002	---	---	---	Ribosomal protein S25 family protein /// Ribosomal protein S25 family protein;(source:Araport11)	60S ribosomal export protein NMD3	Ribosomal protein S25	1	38314088	38314852	FALSE	NA	FALSE	NA	0.12	0	0	0	0	18	0	0	0	0	0	0	0	0	0	0	0	0	0	0	0	0	0	0	0	0	0	0	0	0	0	0	5	1
1062	1062	GRMZM2G540403	---	---	---	Mitochondrial substrate carrier family protein /// Encodes peroxisomal membrane protein 38 (PMP38). Mutation in this protein results in enlargement of peroxisomes. Delivers NAD+ for optimal fatty acid degradation during storage oil mobilization. /// Mitochondrial substrate carrier family protein;(source:Araport11)	Peroxisomal membrane family protein	Peroxisomal nicotinamide adenine dinucleotide carrier	1	38315934	38327847	FALSE	NA	FALSE	NA	0.12	0	0	0	0	68	0	0	0	0	0	2	2	4	0	5	2	2	2	1	2	9	22	22	13	18	24	30	34	21	23	2	24	40
1063	1063	GRMZM2G079112	---	---	---	RNI-like superfamily protein /// Encodes a protein containing Leu-rich repeats and a degenerate F-box motif. Associates with AtCUL1, AtRbx1, and the Skp1-like proteins ASK1 and ASK2 to assemble SCF COI1 ubiquitin-ligase complexes in planta. A single amino acid substitution in the F-box motif of COI1 abolishes the formation of the SCF(COI1) complexes and results in loss of the JA response. Require…	Coronatine insensitive 1	Coronatine-insensitive protein 1	1	38448149	38451303	FALSE	NA	FALSE	NA	0.12	0	0	0	0	11	0	0	0	0	1	1	2	2	1	3	1	1	1	1	1	17	19	22	20	22	30	35	47	31	43	1	55	112
1064	1064	GRMZM2G012319	---	---	---	SH3 domain-containing protein /// SH3 domain-containing protein;(source:Araport11)	SH3 domain containing protein, expressed	SH3 domain containing protein, expressed	1	38540863	38552713	FALSE	NA	FALSE	NA	0.12	0	0	0	0	34	0	0	0	0	0	0	0	0	3	5	1	2	2	2	3	30	34	39	35	36	86	93	97	73	88	3	48	115
1065	1065	GRMZM2G012566	---	AY109929	---	---	---	---	1	38552479	38555256	FALSE	NA	FALSE	NA	0.12	0	0	0	0	24	2	0	4	0	3	2	4	4	2	4	0	1	1	1	0	11	13	14	13	11	8	9	10	10	10	1	27	22
1066	1066	AC217897.3_FG010	---	---	---	---	---	L-rhamnose-proton symporter like	1	38553316	38553723	FALSE	NA	FALSE	NA	0.12	0	0	0	0	7	1	1	1	0	1	0	0	0	0	0	0	0	0	0	0	1	1	2	1	2	0	0	0	0	0	0	4	0
1067	1067	GRMZM2G128444	---	---	---	Cysteine proteinases superfamily protein /// Cysteine proteinases superfamily protein;(source:Araport11)	OTU-like cysteine protease family protein, expressed	Ovarian tumor, otubain	1	38614086	38618342	FALSE	NA	FALSE	NA	0.12	0	0	0	0	28	0	0	0	0	0	0	2	3	0	0	1	1	1	1	0	2	8	8	5	6	1	7	7	5	6	1	8	12
1068	1068	GRMZM2G128206	---	limtf1	LIM-transcription factor 1	GATA type zinc finger transcription factor family protein /// Encodes a member of the Arabidopsis LIM proteins: a family of actin bundlers with distinct expression patterns. WLIM1, WLIM2a, and WLIM2b are widely expressed, whereas PLIM2a, PLIM2b, and PLIM2c are predominantly expressed in pollen. Regulates actin cytoskeleton organization. /// GATA type zinc finger transcription factor family protei…	LIM domain-containing family protein	Pollen-specific protein SF3	1	38621379	38628799	FALSE	NA	FALSE	NA	0.12	0	0	0	0	29	0	0	0	0	0	0	1	1	1	1	0	0	0	0	0	15	15	15	14	15	17	20	21	20	18	0	16	26
1069	1069	GRMZM2G426271	---	---	---	---	RING-type E3 ubiquitin transferase (2.3.2.27)	---	1	38629920	38632624	FALSE	NA	FALSE	NA	0.12	0	0	0	0	1	0	0	0	0	0	0	0	0	0	0	0	0	0	2	0	5	0	0	1	5	2	0	0	1	0	4	16	6
1070	1070	GRMZM2G128156	---	---	---	EIN3-binding F box protein 1 /// Encodes an F-box protein involved in the ubiquitin/proteasome-dependent proteolysis of EIN3. The mRNA is cell-to-cell mobile. /// EIN3-binding F box protein 1;(source:Araport11)	EIN3-binding F-box protein	EIN3-binding F-box protein 1	1	38630559	38631426	FALSE	NA	FALSE	NA	0.12	0	0	0	0	0	0	0	0	0	0	0	0	0	0	0	0	0	0	1	1	5	5	5	8	12	2	3	3	6	6	2	23	15
1071	1071	GRMZM2G481529	---	IDPC175	---	cytosolic enolase /// Encodes a putative phosphoenolpyruvate enolase that is localized both to the nucleus and the cytoplasm. The mRNA is cell-to-cell mobile. /// cytosolic enolase;(source:Araport11)	Enolase, C-terminal TIM barrel domain containing protein, expressed	Cytosolic enolase 3	1	38637316	38641262	FALSE	NA	FALSE	NA	0.12	0	0	0	0	2	0	0	2	0	0	0	0	1	0	0	2	3	3	2	3	16	33	36	25	19	10	16	20	19	10	4	60	35
1072	1072	AC208204.3_FG006	---	---	---	---	---	Class I small heat shock protein 18 kDa	1	38641587	38642063	FALSE	NA	FALSE	NA	0.12	0	0	0	0	6	0	0	0	0	0	0	0	0	0	0	0	0	0	0	0	1	1	2	0	1	1	0	1	2	0	0	5	6
1073	1073	GRMZM2G046679	---	---	---	cytosolic enolase /// Encodes a putative phosphoenolpyruvate enolase that is localized both to the nucleus and the cytoplasm. The mRNA is cell-to-cell mobile. /// cytosolic enolase;(source:Araport11)	Enolase-like protein	Cytosolic enolase 3	1	38723648	38725244	FALSE	NA	FALSE	NA	0.12	0	0	0	0	3	0	0	0	0	0	0	0	0	0	0	0	0	0	0	0	1	0	0	0	0	0	0	0	0	0	0	6	2
1074	1074	GRMZM2G046382	---	---	---	HSP20-like chaperones superfamily protein /// HSP20-like chaperones superfamily protein;(source:Araport11)	Heat shock protein Hsp20	Class I small heat shock protein 18 kDa	1	38724461	38725514	FALSE	NA	FALSE	NA	0.12	0	0	0	0	0	0	0	0	0	0	0	0	0	0	0	0	0	0	0	0	0	0	0	0	0	0	0	0	0	0	0	0	0
1075	1075	GRMZM2G046274	---	---	---	SH3 domain-containing protein /// SH3 domain-containing protein;(source:Araport11)	SH3 domain-containing protein 1	Rho guanine nucleotide exchange factor	1	38730267	38744310	FALSE	NA	FALSE	NA	0.12	0	0	0	0	47	0	0	0	1	1	0	3	4	4	4	1	1	1	1	1	12	13	14	12	12	24	30	33	28	33	1	17	44
1076	1076	GRMZM5G886952	---	---	---	Leucine-rich repeat protein kinase family protein /// Encodes a plasma membrane localized leucine-rich repeat receptor kinase that is involved in cell wall elongation. Loss of function mutations of FEI1 and FEI2 exhibit defects in root and hypocotyl cell elongation. Double mutants are defective in cell wall biosynthesis and have thick hypocotyls, and short, thick roots. /// Leucine-rich repeat pr…	Leucine-rich repeat transmembrane protein kinase	Leucine-rich repeat transmembrane protein kinase	1	38791249	38799875	FALSE	NA	FALSE	NA	0.12	0	0	0	0	61	0	1	1	1	3	0	1	1	1	4	1	1	1	0	1	7	11	15	7	11	44	47	50	35	43	1	18	65
1077	1077	GRMZM2G306679	---	---	---	HSP20-like chaperones superfamily protein /// HSP20-like chaperones superfamily protein;(source:Araport11)	Heat shock protein Hsp20	Class I small heat shock protein 18 kDa	1	38851741	38852691	FALSE	NA	FALSE	NA	0.12	0	0	0	0	48	0	0	0	0	0	0	0	0	0	0	0	0	0	0	0	6	8	12	11	12	6	3	10	9	10	0	14	11
1078	1078	GRMZM2G306732	---	---	---	high cyclic electron flow 1 /// Encodes a chloroplastic fructose 1,6-bisphosphate phosphatase. also known as HCEF1 (High Cyclic Electron Flow 1). hcef1 mutants have constitutively elevated electron flow (CEFI) and plants with antisense suppression of this enzyme have higher levels of net leaf photosynthesis and increased sucrose biosynthesis. The mRNA is cell-to-cell mobile. /// high cyclic elect…	Chain D family protein	High cyclic electron flow 1	1	38853117	38855307	FALSE	NA	FALSE	NA	0.12	0	0	0	0	16	1	0	1	1	0	1	1	1	0	1	0	0	0	0	0	3	4	4	3	1	7	8	12	9	13	0	6	20
1079	1079	AC204035.3_FG003	---	---	---	---	---	---	1	38856704	38857342	FALSE	NA	FALSE	NA	0.12	0	0	0	0	0	0	0	0	0	0	0	0	0	0	0	0	0	0	0	0	2	0	0	0	0	1	0	0	0	0	0	4	1
1080	1080	GRMZM2G007055	---	---	---	Protein of unknown function (DUF620) /// spindle assembly abnormal protein (DUF620);(source:Araport11)	BAC19.5	---	1	38874010	38877166	FALSE	NA	FALSE	NA	0.12	0	0	1	0	50	0	0	0	0	0	0	0	3	0	0	0	0	0	0	0	9	10	12	8	7	6	1	6	6	3	1	13	13
1081	1081	GRMZM2G306806	---	---	---	Protein of unknown function (DUF3527) /// hypothetical protein (DUF3527);(source:Araport11)	---	---	1	38879030	38884605	FALSE	NA	FALSE	NA	0.12	0	0	0	0	23	1	0	0	10	8	2	0	0	10	8	0	0	0	0	0	50	54	71	43	51	41	44	63	31	36	0	73	68
1082	1082	GRMZM2G160198	---	limtf2	LIM-transcription factor 2	DA1-related protein 2 /// Essential for early phloem development and function, and for root system development.DAR2 is a member of a small (7 member) ubiquitin binding protein family. It appears to play a role in regulation of endoreduplication in leaf epidermal tissue. /// DA1-related protein 2;(source:Araport11)	DA-related 1 protein 3 (Fragment)	LIM domain-containing protein, putative, expressed	1	39040586	39044425	FALSE	NA	FALSE	NA	0.12	0	0	0	0	20	0	0	0	1	3	0	0	1	3	4	1	0	0	1	1	26	22	28	13	26	27	29	38	27	36	1	49	62
1083	1083	GRMZM2G160237	---	---	---	type one serine/threonine protein phosphatase 4 /// Encodes the catalytic subunit of a Type 1 phosphoprotein Ser/Thr phosphatase, expressed in roots, shoots and flowers. The mRNA is cell-to-cell mobile. /// type one serine/threonine protein phosphatase 4;(source:Araport11)	Serine/threonine-protein phosphatase (3.1.3.16)	Serine/threonine-protein phosphatase	1	39047900	39055823	FALSE	NA	FALSE	NA	0.12	0	0	0	0	63	0	0	0	0	1	0	0	0	0	1	1	1	1	1	1	14	4	17	7	14	28	19	33	17	27	1	19	48
1084	1084	GRMZM2G160324	---	---	---	myosin heavy chain-related /// myosin heavy chain-like protein;(source:Araport11)	Expressed protein	peroxisomal and mitochondrial division factor 1 isoform X2	1	39056958	39062459	FALSE	NA	FALSE	NA	0.12	0	0	0	0	28	0	0	1	3	2	0	0	0	1	1	1	2	2	2	2	21	17	21	17	19	33	30	34	28	32	2	30	38
1085	1085	GRMZM2G160428	---	atg1b	autophagy1b	Protein kinase superfamily protein /// Protein kinase superfamily protein;(source:Araport11)	Protein kinase domain containing protein, expressed	Serine/threonine protein kinase	1	39064381	39071002	FALSE	NA	FALSE	NA	0.12	0	0	0	0	7	0	0	0	0	0	0	0	0	2	0	0	1	1	0	1	8	11	16	14	12	12	11	13	13	12	1	22	23
1086	1086	GRMZM2G160452	---	---	---	digalactosyl diacylglycerol deficient 2 /// encodes a UDP-galactose-dependent digalactosyldiacylglycerol(DGDG) synthase. Located in chloroplast outer membrane. /// digalactosyl diacylglycerol deficient 2;(source:Araport11)	UDP-galactose:MGDG galactosyltransferase 2 family protein	Digalactosyldiacylglycerol synthase	1	39072103	39077770	FALSE	NA	FALSE	NA	0.12	0	0	0	0	11	0	0	0	0	0	0	0	0	1	0	0	0	0	0	0	9	9	9	8	8	18	19	19	24	23	0	9	26
1087	1087	GRMZM2G160506	---	umc1397	---	Glucose-1-phosphate adenylyltransferase family protein /// Encodes a GDP-mannose pyrophosphorylase/ mannose-1-pyrophosphatase. This enzyme provides GDP-mannose, which is used for cell wall carbohydrate biosynthesis and protein glycosylation as well as for ascorbate (vitamin C) biosynthesis. Mutations in this gene confer hypersensitivity to NH4+. /// Glucose-1-phosphate adenylyltransferase family …	Cytokinesis defective 1 family protein	GDP-D-mannose pyrophosphorylase	1	39115112	39118417	FALSE	NA	FALSE	NA	0.12	0	0	0	0	27	0	0	1	1	1	0	0	1	0	1	0	0	0	0	0	0	1	1	2	2	11	10	12	15	14	0	4	27
1088	1088	GRMZM2G141799	---	AY110052	---	NAD(P)-binding Rossmann-fold superfamily protein /// NAD(P)-binding Rossmann-fold superfamily protein;(source:Araport11)	Tropinone reductase, putative, expressed	Tropinone reductase like	1	39217739	39224044	FALSE	NA	FALSE	NA	0.12	0	0	0	0	18	0	0	0	0	1	0	0	0	0	1	0	0	0	0	0	6	6	7	4	6	4	6	6	2	3	0	7	6
1089	1089	GRMZM2G061202	---	---	---	Protein of unknown function (DUF604) /// glycosyltransferase (DUF604);(source:Araport11)	Fringe-related family protein	Putative O-fucosylpeptide 3-beta-N-acetylglucosaminyltransferase	1	39247776	39253303	FALSE	NA	FALSE	NA	0.12	0	0	0	0	24	0	0	1	0	1	0	0	2	0	1	0	0	0	0	0	3	7	13	4	6	6	7	19	6	13	0	18	26
1090	1090	GRMZM2G119168	---	---	---	AT-hook motif nuclear-localized protein 20 /// AT-hook motif nuclear-localized protein 20;(source:Araport11)	AT-hook motif nuclear-localized protein	AT-hook motif nuclear-localized protein 15-like	1	39336871	39338369	FALSE	NA	FALSE	NA	0.12	0	0	0	0	5	0	0	1	0	0	0	0	0	0	0	0	0	0	0	0	1	1	1	0	1	6	6	8	3	7	0	4	14
1091	1091	GRMZM2G356459	---	csd1	CSD-transcription factor 1	Chaperone DnaJ-domain superfamily protein /// DnaJ-like protein with homology to coiled coils found in cytoskeleton-interacting proteins. /// Chaperone DnaJ-domain superfamily protein;(source:Araport11)	DNAJ heat shock N-terminal domain-containing family protein	---	1	39400907	39403446	FALSE	NA	FALSE	NA	0.12	0	0	0	0	39	0	0	0	0	7	0	0	0	0	5	1	1	3	0	3	47	8	40	10	38	11	4	22	8	12	7	132	62
1092	1092	GRMZM2G057646	---	---	---	splicing factor PWI domain-containing protein /// splicing factor PWI domain-containing protein;(source:Araport11)	SR-rich pre-mRNA splicing activator	SR-rich pre-mRNA splicing activator	1	39406993	39414612	FALSE	NA	FALSE	NA	0.12	0	0	0	0	43	1	1	1	0	1	0	0	0	0	7	2	3	3	3	0	36	52	53	47	50	26	44	45	37	35	3	58	53
1093	1093	GRMZM2G441511	---	cdpk15	calcium dependent protein kinase15	calmodulin-domain protein kinase 5 /// calmodulin-domain protein kinase CDPK isoform 5 (CPK5) /// calmodulin-domain protein kinase 5;(source:Araport11)	Calcium-dependent/calmodulin-independent protein kinase	---	1	39447877	39455788	FALSE	NA	FALSE	NA	0.12	0	0	0	0	23	0	0	0	0	0	0	0	0	0	0	0	0	1	0	0	3	2	4	0	0	5	0	5	1	1	2	10	15
1094	1094	GRMZM2G320960	---	---	---	---	---	---	1	39605772	39607084	FALSE	NA	FALSE	NA	0.12	0	0	0	0	39	0	0	0	0	1	0	0	0	0	0	0	0	0	0	0	4	2	7	2	4	3	6	9	6	4	0	7	10
1095	1095	GRMZM2G391908	---	---	---	---	---	---	1	39653510	39653773	FALSE	NA	FALSE	NA	0.12	0	0	0	0	29	0	0	0	0	0	0	0	0	0	0	0	0	0	0	0	6	5	5	4	9	2	1	1	1	2	0	9	2
1096	1096	GRMZM2G100086	---	sig2B	sigma-like factor2B	RNApolymerase sigma subunit 2 /// Enodes a subunit of chloroplast RNA polymerase, confers the ability to recognize promoter sequences on the core enzyme. SIG1 is induced by red and blue light. /// RNApolymerase sigma subunit 2;(source:Araport11)	RNA polymerase sigma factor	RNA polymerase sigma factor	1	39680080	39682830	FALSE	NA	FALSE	NA	0.12	0	0	0	0	2	0	0	0	0	0	0	0	0	0	0	0	0	0	0	0	0	0	0	0	0	0	0	0	0	0	0	0	0
1097	1097	GRMZM2G001918	---	---	---	translocon at the outer envelope membrane of chloroplasts 75-III /// Component of the translocon outer membrane (TOC) complex. Forms the outer envelope translocation channel (beta-barrel). Plays a role in preprotein conductance. Imported into chloroplast. Expressed in young dividing photosynthetic tissues. Knockout mutants are embryo lethal with arrested development at the two-cell stage. Knockou…	Outer membrane family protein	Translocon at the outer envelope membrane of chloroplasts 75-III	1	39736525	39741619	FALSE	NA	FALSE	NA	0.12	0	0	0	0	8	0	0	0	0	0	0	0	0	1	2	1	1	1	0	0	5	5	7	2	3	17	16	23	16	14	1	7	25
1098	1098	GRMZM5G804658	---	---	---	Fes1A /// Encodes one of the Arabidopsis orthologs of the human Hsp70-binding protein 1 (HspBP-1) and yeast Fes1p: Fes1A (AT3G09350), Fes1B (AT3G53800), Fes1C (AT5G02150). Fes1A is cytosolic and associates with cytosolic Hsp70. Mutants showed increased heat-sensitive phenotype suggestion the involvement of Fes1A in acquired thermotolerance. Does not have nucleotide exchange factor activity in vit…	---	Beta-catenin	1	39742560	39747968	FALSE	NA	FALSE	NA	0.12	0	0	0	0	17	0	0	0	0	0	0	0	0	0	4	1	1	1	0	1	7	10	13	9	10	19	14	26	14	19	1	14	31
1099	1099	GRMZM5G836424	---	---	---	Tetratricopeptide repeat (TPR)-like superfamily protein /// Tetratricopeptide repeat (TPR)-like superfamily protein;(source:Araport11)	Pentatricopeptide repeat-containing family protein	Pentatricopeptide repeat	1	39742936	39744339	FALSE	NA	FALSE	NA	0.12	0	0	0	0	10	0	0	0	3	4	0	0	0	1	1	0	0	0	0	0	15	13	18	7	14	13	13	17	7	7	0	24	21
1100	1100	GRMZM5G828820	---	---	---	zinc finger (C3HC4-type RING finger) family protein /// Encodes an ABA- and drought-induced RING-DUF1117 gene whose mutation results in hyposensitive phenotypes toward ABA in terms of germination rate and stomatal closure and markedly reduced tolerance to drought stress relative to wild-type plants. /// zinc finger (C3HC4-type RING finger) family protein;(source:Araport11)	Zinc finger family protein	Zinc finger, RING-type	1	39752195	39753541	FALSE	NA	FALSE	NA	0.12	0	0	0	0	29	0	0	0	0	0	0	0	0	0	3	0	0	0	0	0	2	1	2	2	3	9	4	10	10	13	0	3	21
1101	1101	GRMZM2G026911	---	---	---	Eukaryotic aspartyl protease family protein /// Encodes a Cysteine-rich peptide (CRP) family protein /// Eukaryotic aspartyl protease family protein;(source:Araport11)	Aspartyl protease family protein	Aspartic proteinase nepenthesin-2	1	39761368	39763047	FALSE	NA	FALSE	NA	0.12	0	0	0	0	23	0	1	6	1	0	0	2	6	2	2	0	0	0	0	0	6	3	6	6	10	6	3	9	3	8	0	15	21
1102	1102	GRMZM2G026959	---	---	---	---	---	---	1	39789957	39791049	FALSE	NA	FALSE	NA	0.12	0	0	0	0	5	0	0	0	0	0	0	0	0	0	0	1	0	1	0	0	1	0	0	0	0	10	0	13	0	0	2	2	30
1103	1103	GRMZM2G703559	---	---	---	---	---	---	1	39800921	39801220	FALSE	NA	FALSE	NA	0.12	0	0	0	0	16	0	0	0	0	0	0	0	0	0	0	1	0	1	0	0	11	0	19	0	0	5	0	7	0	0	3	33	14
1104	1104	GRMZM2G337425	---	---	---	RING/U-box superfamily protein /// Encodes an intracellular membrane localized protein with E3 ligase activity, found in the ER with the C-terminus facing the cytoplasm. It is involved in regulation of ABA signaling. Loss of function alleles show decreased sensitivity to ABA. Overexpression results in increased sensitivity to ABA. /// RING/U-box superfamily protein;(source:Araport11)	Zinc finger family protein	Zinc finger, RING-type	1	39807016	39813081	FALSE	NA	FALSE	NA	0.12	0	0	0	0	44	0	0	0	0	0	0	0	0	0	0	0	1	1	1	1	6	6	8	12	12	3	10	11	9	12	1	13	16
1105	1105	GRMZM2G109831	---	---	---	---	---	---	1	39848086	39849398	FALSE	NA	FALSE	NA	0.12	0	0	0	0	23	0	0	0	0	0	0	0	0	1	1	0	0	0	0	0	18	29	31	23	26	18	21	24	17	22	0	72	45
1106	1106	GRMZM2G109885	---	---	---	N2,N2-dimethylguanosine tRNA methyltransferase /// tRNA (guanine(26)-N(2))-dimethyltransferase;(source:Araport11)	tRNA (guanine(26)-N(2))-dimethyltransferase (2.1.1.216)	tRNA (guanine(26)-N(2))-dimethyltransferase	1	39852701	39860136	FALSE	NA	FALSE	NA	0.12	0	0	0	0	40	0	0	0	1	1	0	0	0	0	0	0	0	0	0	0	16	14	15	14	18	26	30	31	19	29	0	20	34
1107	1107	GRMZM2G408887	---	platz1	PLATZ-transcription factor 1	PLATZ transcription factor family protein /// PLATZ transcription factor family protein;(source:Araport11)	PLATZ1	PLATZ transcription factor family protein	1	39877358	39878626	FALSE	NA	FALSE	NA	0.12	0	0	0	0	3	0	0	0	1	0	0	0	0	2	1	0	1	1	0	0	14	14	15	5	11	12	6	8	6	6	3	33	23
1108	1108	GRMZM2G110413	---	---	---	---	---	---	1	39895455	39896130	FALSE	NA	FALSE	NA	0.12	0	0	0	0	11	0	0	0	0	0	0	0	0	0	0	0	0	0	0	0	3	3	5	0	3	3	2	2	1	2	0	5	3
1109	1109	GRMZM2G078164	---	---	---	---	---	ROTUNDIFOLIA like 8	1	39908687	39909734	FALSE	NA	FALSE	NA	0.12	0	0	0	0	19	0	0	0	0	0	0	0	0	0	0	0	0	0	0	0	0	0	1	1	1	1	0	2	0	0	0	1	2
1110	1110	GRMZM2G305526	---	---	---	laccase 17 /// LAC17 appears to have laccase activity based on enzyme assays performed using lac17 mutants. Notably, these mutants appear to have a reduced deposition of G lignin units. LAC17 is expressed in interfascicular fibers and likely contributes to lignin biosynthesis, and hence, cell wall biosynthesis, there. /// laccase 17;(source:Araport11)	Laccase (1.10.3.2) (Benzenediol:oxygen oxidoreductase) (Diphenol oxidase) (Urishiol oxidase)	Laccase	1	39932860	39936266	FALSE	NA	FALSE	NA	0.12	0	0	0	0	69	0	1	2	0	0	0	0	6	3	2	0	0	0	0	0	10	10	11	3	10	14	9	15	9	13	0	16	24
1111	1111	GRMZM2G179432	---	---	---	Haloacid dehalogenase-like hydrolase (HAD) superfamily protein /// Haloacid dehalogenase-like hydrolase (HAD) superfamily protein;(source:Araport11)	Haloacid dehalogenase-like hydrolase family protein, putative, expressed	Catalytic/ hydrolase	1	40062761	40065030	FALSE	NA	FALSE	NA	0.12	0	0	0	0	74	0	0	1	0	0	0	1	2	1	1	0	0	0	0	0	4	6	6	3	4	9	9	10	8	8	0	10	19
1112	1112	GRMZM2G049159	GRAS	gras67	GRAS-transcription factor 67	GRAS family transcription factor /// GRAS family transcription factor;(source:Araport11)	Scarecrow transcription factor family protein	Transcription factor GRAS	1	40143545	40147542	FALSE	NA	FALSE	NA	0.12	0	0	0	0	2	0	0	0	0	0	0	0	0	0	0	0	0	0	0	0	11	14	21	20	28	22	30	36	34	38	0	35	54
1113	1113	GRMZM2G350001	---	---	---	polyphosphatidylinositol phosphatase;(source:Araport11)	Serine/threonine-protein phosphatase (3.1.3.16)	---	1	40192430	40198757	FALSE	NA	FALSE	NA	0.12	0	0	0	0	17	0	0	2	0	0	0	0	0	0	0	1	2	3	2	1	11	17	21	5	8	6	14	18	1	0	8	52	27
1114	1114	GRMZM2G174644	---	---	---	Oxysterol-binding family protein /// Encodes a protein that binds to beta-sitosterol and localizes to the ER. The WFDE motif in ORP3a appears to be important for a direct interaction with PVA12 [Plant VAMP-Associated protein 12]. Mutation of this motif causes ORP3a to relocalize to the Golgi and cytosol. The interaction between PVA12 and ORP3a does not appear to be sterol-dependent. /// Oxysterol…	Oxysterol binding protein (Fragment)	Oxysterol-binding protein 8	1	40226665	40231221	FALSE	NA	FALSE	NA	0.12	0	0	0	0	76	0	0	0	1	0	0	0	0	3	1	0	0	0	0	0	7	10	10	7	8	22	23	23	18	23	0	15	35
1115	1115	GRMZM2G110309	---	ibp2	initiator-binding protein2	TRF-like 2 /// Arabidopsis thaliana telomere-binding protein, putative (At1g07540) /// TRF-like 2;(source:Araport11)	Telomere-binding family protein	MYBR domain class transcription factor	1	40356719	40362217	FALSE	NA	FALSE	NA	0.12	0	0	0	0	36	0	0	0	0	2	0	0	0	0	4	0	0	0	0	0	8	20	20	15	19	26	46	50	38	37	0	23	60
1116	1116	GRMZM2G087600	---	---	---	ubiquitin carboxyl-terminal hydrolase;(source:Araport11)	---	GATA zinc finger domain-containing protein	1	40419712	40426040	FALSE	NA	FALSE	NA	0.12	0	0	0	0	8	0	0	0	0	0	0	0	0	1	1	0	1	2	1	1	16	23	23	15	20	18	22	22	20	22	2	31	35
1117	1117	GRMZM2G087459	---	---	---	Protein kinase superfamily protein /// Protein kinase capable of phosphorylating tyrosine, serine, and threonine residues /// Protein kinase superfamily protein;(source:Araport11)	Protein kinase APK1B, chloroplast, putative, expressed	Putative serine threonine-protein kinase NAK-like protein	1	40426197	40429337	FALSE	NA	FALSE	NA	0.12	0	0	0	0	22	1	0	0	0	0	1	2	2	0	2	0	0	0	0	0	3	4	5	1	5	20	27	27	19	25	0	8	37
1118	1118	GRMZM2G112925	---	---	---	pol-like 5 /// Encodes a protein phosphatase 2C like gene, similar to POL. Involved in leaf development. Knockout mutants have abnormally shaped leaves. /// pol-like 5;(source:Araport11)	Hop-interacting protein THI109	Protein phosphatase 2C/pyruvate dehydrogenase (Lipoamide) phosphatase	1	40516161	40519325	FALSE	NA	FALSE	NA	0.12	0	0	0	0	28	0	3	4	4	3	0	1	6	1	2	0	0	0	0	0	4	3	4	2	1	13	2	7	7	4	0	9	16
1119	1119	GRMZM2G113002	---	---	---	XB3 ortholog 1 in Arabidopsis thaliana /// hypothetical protein;(source:Araport11)	Ankyrin repeat family protein	Serine/threonine-protein phosphatase 6 regulatory ankyrin repeat subunit A	1	40572369	40575601	FALSE	NA	FALSE	NA	0.12	0	0	0	0	50	0	0	0	0	0	0	0	0	0	0	0	0	1	1	2	2	8	11	7	7	10	17	24	13	18	2	14	31
1120	1120	GRMZM2G043030	---	---	---	---	S-acyltransferase (2.3.1.225) (Palmitoyltransferase)	S-acyltransferase	1	40649116	40654273	FALSE	NA	FALSE	NA	0.12	0	0	0	0	42	1	0	0	0	1	1	0	0	0	1	0	1	2	1	1	7	13	14	11	12	12	23	28	23	25	2	14	28
1121	1121	GRMZM2G160906	---	---	---	epsin N-terminal homology (ENTH) domain-containing protein / clathrin assembly protein-related /// epsin N-terminal homology (ENTH) domain-containing protein / clathrin assembly protein-like protein;(source:Araport11)	Clathrin assembly family protein	Epsin N-terminal domain-containing protein / clathrin assembly protein-related isoform 1	1	40730452	40733649	FALSE	NA	FALSE	NA	0.12	0	0	0	0	17	0	0	0	3	2	3	0	0	3	3	0	0	0	0	0	0	9	13	9	9	12	26	31	17	23	0	22	42
1122	1122	GRMZM5G801409	---	---	---	ribosomal protein 1 /// Encodes a cytoplasmic ribosomal protein. The mRNA is cell-to-cell mobile. /// ribosomal protein 1;(source:Araport11)	Ribosomal protein 1	Ribosomal protein 1	1	40808293	40811525	FALSE	NA	FALSE	NA	0.12	0	0	0	0	5	0	1	1	1	1	0	0	0	0	0	0	0	0	0	0	0	0	1	0	0	0	3	4	3	0	0	3	4
1123	1123	GRMZM5G891990	---	---	---	plant U-box 13 /// Encodes a protein containing a UND, a U-box, and an ARM domain. This protein has E3 ubiquitin ligase activity based on in vitro assays. Can be phosphorylated in vitro by MLPK, ARK1, and ARK2 but not by SD1-29. Involved in ubiquitination of pattern recognition receptor FLS2. /// plant U-box 13;(source:Araport11)	RING-type E3 ubiquitin transferase (2.3.2.27)	RING-type E3 ubiquitin transferase	1	40812730	40817561	FALSE	NA	FALSE	NA	0.12	0	0	0	0	12	0	2	3	0	0	0	1	1	1	0	0	1	1	1	1	11	39	39	30	39	18	41	42	36	39	1	45	45
1124	1124	AC233935.1_FG005	Dof	dof30	C2C2-Dof-transcription factor 30	---	---	DOF domain class transcription factor	1	40917520	40918920	FALSE	NA	FALSE	NA	0.12	0	0	0	0	0	0	0	0	0	0	0	0	0	0	0	0	0	0	0	0	9	17	20	13	16	6	24	30	16	31	0	41	69
1125	1125	GRMZM5G894709	---	---	---	---	---	---	1	40968236	40971651	FALSE	NA	FALSE	NA	0.12	0	0	0	0	29	0	0	2	1	1	0	1	1	0	1	0	0	1	0	1	26	7	15	14	23	14	3	6	7	14	4	72	37
1126	1126	AC213668.4_FG008	---	---	---	---	---	---	1	41089555	41091392	FALSE	NA	FALSE	NA	0.12	0	0	0	0	75	0	3	8	10	0	0	6	7	8	0	3	1	2	1	0	17	24	34	32	1	15	14	21	17	0	8	111	103
1127	1127	GRMZM2G428391	---	---	---	heat shock protein 70 /// heat shock protein 70;(source:Araport11)	Heat shock protein 70 cognate	Non-cell-autonomous heat shock cognate protein 70	1	41105576	41108339	FALSE	NA	FALSE	NA	0.12	0	0	0	0	9	0	0	1	0	0	0	2	2	2	2	0	1	1	1	1	14	15	16	14	12	46	50	56	49	57	1	21	79
1128	1128	GRMZM2G428410	---	---	---	hypothetical protein;(source:Araport11)	Expressed protein	FMN-binding split barrel	1	41108326	41111313	FALSE	NA	FALSE	NA	0.12	0	0	0	0	28	0	0	0	0	0	0	1	3	0	3	0	0	0	0	0	7	7	7	12	12	10	13	16	19	26	0	13	31
1129	1129	AC213668.4_FG007	---	---	---	---	---	---	1	41214777	41215163	FALSE	NA	FALSE	NA	0.12	0	0	0	0	21	0	0	0	0	0	0	0	0	0	0	0	0	0	0	0	2	1	1	0	5	0	0	0	0	1	0	16	10
1130	1130	GRMZM2G145275	---	---	---	heat shock cognate protein 70-1 /// encodes a member of heat shock protein 70 family. /// heat shock cognate protein 70-1;(source:Araport11)	Heat shock protein 70	Heat shock 70 kDa protein 3	1	41221754	41225729	FALSE	NA	FALSE	NA	0.12	0	0	0	0	20	0	1	8	2	2	0	3	7	7	6	1	1	1	0	1	28	55	83	21	57	30	36	47	21	35	1	100	61
1131	1131	GRMZM2G096261	---	---	---	hypothetical protein;(source:Araport11)	---	Coiled-coil-helix-coiled-coil-helix domain-containing protein 1	1	41241637	41243459	FALSE	NA	FALSE	NA	0.12	0	0	0	0	53	0	0	0	0	0	0	5	6	1	5	0	0	0	0	0	4	4	4	4	4	16	12	17	14	15	0	4	29
1132	1132	GRMZM2G096231	---	---	---	Core-2/I-branching beta-1,6-N-acetylglucosaminyltransferase family protein /// Encodes GlcAT14A, a beta-glucuronosyltransferase involved in the biosynthesis of type II arabinogalactan. The protein was localized to the Golgi apparatus when transiently expressed in Nicotiana benthamiana. Plays a role in cell elongation during seedling growth. /// Core-2/I-branching beta-1,6-N-acetylglucosaminyltran…	Glycosyltransferase family 14 family protein	BGGP Beta-1-3-galactosyl-O-glycosyl-glycoprotein isoform 1	1	41243728	41245255	FALSE	NA	FALSE	NA	0.12	0	0	0	0	12	0	0	3	0	0	0	3	5	0	4	0	0	0	0	0	12	4	7	8	15	9	6	8	6	11	0	19	20
1133	1133	GRMZM2G048482	---	---	---	HSP20-like chaperones superfamily protein /// encodes a protein that can complement the salt-sensitive phenotype of a calcineurin (CaN)-deficient yeast mutant. This gene occurs in a single-copy and is 75% identical to tobacco SLT1 gene. /// HSP20-like chaperones superfamily protein;(source:Araport11)	SLT1 protein, putative, expressed	Putative translation initiation factor IF-2	1	41280241	41283344	FALSE	NA	FALSE	NA	0.13	0	0	0	0	17	0	0	0	2	2	0	0	0	4	4	1	0	1	0	1	4	6	6	5	8	13	26	29	17	24	1	11	42
1134	1134	GRMZM2G441827	---	---	---	---	---	---	1	41289360	41325779	FALSE	NA	FALSE	NA	0.13	0	0	0	0	15	0	0	0	0	0	0	0	0	0	0	0	0	0	0	0	0	0	4	0	0	0	0	2	0	0	0	10	5
1135	1135	GRMZM2G172574	---	---	---	dessication-induced 1VOC superfamily protein /// dessication-induced 1VOC superfamily protein;(source:Araport11)	Glyoxalase family protein, expressed	Glyoxalase family protein superfamily	1	41381453	41382756	FALSE	NA	FALSE	NA	0.13	0	0	0	0	62	0	0	0	0	0	0	1	1	1	1	1	1	1	0	1	6	6	9	5	8	7	5	13	3	10	1	12	20
[truncated: 38,170 more rows]
[truncated: 17 more columns]
