# Supplementary material for: Characterization of introgression from the teosinte Zea mays ssp. mexicana to Mexican highland maize
Source: PeerJ. 2019 May 3;7:e6815. doi: 10.7717/peerj.6815 (PMC6501764; doi:10.7717/peerj.6815)
Supplement: Supplemental Information 7 — Local recombination rate in the RV × PT cross, estimated every 500 kb. [file peerj-07-6815-s007.xlsx]

## Sheet: TableS7_RF.csv
set	map	phys	spline
maize	Chromosome 1	1	7.77
maize	Chromosome 1	500001	7.77
maize	Chromosome 1	1000001	7.77
maize	Chromosome 1	1500001	7.77
maize	Chromosome 1	2000001	7.77
maize	Chromosome 1	2500001	7.22
maize	Chromosome 1	3000001	5.51
maize	Chromosome 1	3500001	3.77
maize	Chromosome 1	4000001	2.73
maize	Chromosome 1	4500001	2.39
maize	Chromosome 1	5000001	2.47
maize	Chromosome 1	5500001	2.41
maize	Chromosome 1	6000001	2.19
maize	Chromosome 1	6500001	1.98
maize	Chromosome 1	7000001	1.83
maize	Chromosome 1	7500001	1.85
maize	Chromosome 1	8000001	2.04
maize	Chromosome 1	8500001	2.36
maize	Chromosome 1	9000001	2.47
maize	Chromosome 1	9500001	2.36
maize	Chromosome 1	10000001	2.02
maize	Chromosome 1	10500001	1.61
maize	Chromosome 1	11000001	1.25
maize	Chromosome 1	11500001	0.97
maize	Chromosome 1	12000001	0.8
maize	Chromosome 1	12500001	0.75
maize	Chromosome 1	13000001	0.82
maize	Chromosome 1	13500001	1
maize	Chromosome 1	14000001	1.29
maize	Chromosome 1	14500001	1.67
maize	Chromosome 1	15000001	2.13
maize	Chromosome 1	15500001	2.31
maize	Chromosome 1	16000001	2.28
maize	Chromosome 1	16500001	2.34
maize	Chromosome 1	17000001	2.31
maize	Chromosome 1	17500001	2.19
maize	Chromosome 1	18000001	1.98
maize	Chromosome 1	18500001	1.67
maize	Chromosome 1	19000001	1.26
maize	Chromosome 1	19500001	0.83
maize	Chromosome 1	20000001	0.65
maize	Chromosome 1	20500001	0.55
maize	Chromosome 1	21000001	0.51
maize	Chromosome 1	21500001	0.54
maize	Chromosome 1	22000001	0.64
maize	Chromosome 1	22500001	0.79
maize	Chromosome 1	23000001	0.98
maize	Chromosome 1	23500001	1.11
maize	Chromosome 1	24000001	1.19
maize	Chromosome 1	24500001	1.21
maize	Chromosome 1	25000001	1.18
maize	Chromosome 1	25500001	1.1
maize	Chromosome 1	26000001	1.01
maize	Chromosome 1	26500001	0.93
maize	Chromosome 1	27000001	0.86
maize	Chromosome 1	27500001	0.8
maize	Chromosome 1	28000001	0.77
maize	Chromosome 1	28500001	0.79
maize	Chromosome 1	29000001	0.86
maize	Chromosome 1	29500001	0.83
maize	Chromosome 1	30000001	0.7
maize	Chromosome 1	30500001	0.59
maize	Chromosome 1	31000001	0.49
maize	Chromosome 1	31500001	0.41
maize	Chromosome 1	32000001	0.35
maize	Chromosome 1	32500001	0.3
maize	Chromosome 1	33000001	0.27
maize	Chromosome 1	33500001	0.25
maize	Chromosome 1	34000001	0.23
maize	Chromosome 1	34500001	0.21
maize	Chromosome 1	35000001	0.19
maize	Chromosome 1	35500001	0.18
maize	Chromosome 1	36000001	0.16
maize	Chromosome 1	36500001	0.15
maize	Chromosome 1	37000001	0.14
maize	Chromosome 1	37500001	0.13
maize	Chromosome 1	38000001	0.13
maize	Chromosome 1	38500001	0.12
maize	Chromosome 1	39000001	0.12
maize	Chromosome 1	39500001	0.12
maize	Chromosome 1	40000001	0.12
maize	Chromosome 1	40500001	0.12
maize	Chromosome 1	41000001	0.12
maize	Chromosome 1	41500001	0.13
maize	Chromosome 1	42000001	0.14
maize	Chromosome 1	42500001	0.14
maize	Chromosome 1	43000001	0.15
maize	Chromosome 1	43500001	0.17
maize	Chromosome 1	44000001	0.18
maize	Chromosome 1	44500001	0.2
maize	Chromosome 1	45000001	0.22
maize	Chromosome 1	45500001	0.23
maize	Chromosome 1	46000001	0.26
maize	Chromosome 1	46500001	0.28
maize	Chromosome 1	47000001	0.3
maize	Chromosome 1	47500001	0.33
maize	Chromosome 1	48000001	0.36
maize	Chromosome 1	48500001	0.39
maize	Chromosome 1	49000001	0.42
maize	Chromosome 1	49500001	0.45
maize	Chromosome 1	50000001	0.49
maize	Chromosome 1	50500001	0.52
maize	Chromosome 1	51000001	0.56
maize	Chromosome 1	51500001	0.6
maize	Chromosome 1	52000001	0.65
maize	Chromosome 1	52500001	0.72
maize	Chromosome 1	53000001	0.79
maize	Chromosome 1	53500001	0.89
maize	Chromosome 1	54000001	0.98
maize	Chromosome 1	54500001	1.05
maize	Chromosome 1	55000001	1.09
maize	Chromosome 1	55500001	1.1
maize	Chromosome 1	56000001	1.09
maize	Chromosome 1	56500001	1.04
maize	Chromosome 1	57000001	0.97
maize	Chromosome 1	57500001	0.87
maize	Chromosome 1	58000001	0.77
maize	Chromosome 1	58500001	0.68
maize	Chromosome 1	59000001	0.59
maize	Chromosome 1	59500001	0.51
maize	Chromosome 1	60000001	0.43
maize	Chromosome 1	60500001	0.36
maize	Chromosome 1	61000001	0.3
maize	Chromosome 1	61500001	0.25
maize	Chromosome 1	62000001	0.22
maize	Chromosome 1	62500001	0.21
maize	Chromosome 1	63000001	0.22
maize	Chromosome 1	63500001	0.24
maize	Chromosome 1	64000001	0.29
maize	Chromosome 1	64500001	0.35
maize	Chromosome 1	65000001	0.44
maize	Chromosome 1	65500001	0.56
maize	Chromosome 1	66000001	0.72
maize	Chromosome 1	66500001	0.8
maize	Chromosome 1	67000001	0.8
maize	Chromosome 1	67500001	0.71
maize	Chromosome 1	68000001	0.55
maize	Chromosome 1	68500001	0.4
maize	Chromosome 1	69000001	0.29
maize	Chromosome 1	69500001	0.2
maize	Chromosome 1	70000001	0.15
maize	Chromosome 1	70500001	0.12
maize	Chromosome 1	71000001	0.13
maize	Chromosome 1	71500001	0.17
maize	Chromosome 1	72000001	0.23
maize	Chromosome 1	72500001	0.29
maize	Chromosome 1	73000001	0.34
maize	Chromosome 1	73500001	0.39
maize	Chromosome 1	74000001	0.44
maize	Chromosome 1	74500001	0.48
maize	Chromosome 1	75000001	0.52
maize	Chromosome 1	75500001	0.56
maize	Chromosome 1	76000001	0.59
maize	Chromosome 1	76500001	0.62
maize	Chromosome 1	77000001	0.65
maize	Chromosome 1	77500001	0.67
maize	Chromosome 1	78000001	0.69
maize	Chromosome 1	78500001	0.7
maize	Chromosome 1	79000001	0.72
maize	Chromosome 1	79500001	0.73
maize	Chromosome 1	80000001	0.74
maize	Chromosome 1	80500001	0.75
maize	Chromosome 1	81000001	0.77
maize	Chromosome 1	81500001	0.79
maize	Chromosome 1	82000001	0.81
maize	Chromosome 1	82500001	0.84
maize	Chromosome 1	83000001	0.87
maize	Chromosome 1	83500001	0.9
maize	Chromosome 1	84000001	0.94
maize	Chromosome 1	84500001	0.98
maize	Chromosome 1	85000001	1.02
maize	Chromosome 1	85500001	1.07
maize	Chromosome 1	86000001	1.11
maize	Chromosome 1	86500001	1.17
maize	Chromosome 1	87000001	1.22
maize	Chromosome 1	87500001	1.27
maize	Chromosome 1	88000001	1.33
maize	Chromosome 1	88500001	1.34
maize	Chromosome 1	89000001	1.18
maize	Chromosome 1	89500001	0.88
maize	Chromosome 1	90000001	0.63
maize	Chromosome 1	90500001	0.49
maize	Chromosome 1	91000001	0.44
maize	Chromosome 1	91500001	0.48
maize	Chromosome 1	92000001	0.59
maize	Chromosome 1	92500001	0.57
maize	Chromosome 1	93000001	0.47
maize	Chromosome 1	93500001	0.38
maize	Chromosome 1	94000001	0.3
maize	Chromosome 1	94500001	0.24
maize	Chromosome 1	95000001	0.19
maize	Chromosome 1	95500001	0.16
maize	Chromosome 1	96000001	0.14
maize	Chromosome 1	96500001	0.14
maize	Chromosome 1	97000001	0.15
maize	Chromosome 1	97500001	0.18
maize	Chromosome 1	98000001	0.21
maize	Chromosome 1	98500001	0.24
maize	Chromosome 1	99000001	0.26
maize	Chromosome 1	99500001	0.28
maize	Chromosome 1	100000001	0.29
maize	Chromosome 1	100500001	0.29
maize	Chromosome 1	101000001	0.3
maize	Chromosome 1	101500001	0.29
maize	Chromosome 1	102000001	0.28
maize	Chromosome 1	102500001	0.27
maize	Chromosome 1	103000001	0.25
maize	Chromosome 1	103500001	0.23
maize	Chromosome 1	104000001	0.2
maize	Chromosome 1	104500001	0.18
maize	Chromosome 1	105000001	0.16
maize	Chromosome 1	105500001	0.14
maize	Chromosome 1	106000001	0.12
maize	Chromosome 1	106500001	0.1
maize	Chromosome 1	107000001	0.09
maize	Chromosome 1	107500001	0.07
maize	Chromosome 1	108000001	0.06
maize	Chromosome 1	108500001	0.05
maize	Chromosome 1	109000001	0.04
maize	Chromosome 1	109500001	0.03
maize	Chromosome 1	110000001	0.02
maize	Chromosome 1	110500001	0.02
maize	Chromosome 1	111000001	0.01
maize	Chromosome 1	111500001	0.01
maize	Chromosome 1	112000001	0.01
maize	Chromosome 1	112500001	0.01
maize	Chromosome 1	113000001	0.01
maize	Chromosome 1	113500001	0.02
maize	Chromosome 1	114000001	0.02
maize	Chromosome 1	114500001	0.03
maize	Chromosome 1	115000001	0.04
maize	Chromosome 1	115500001	0.05
maize	Chromosome 1	116000001	0.05
maize	Chromosome 1	116500001	0.06
maize	Chromosome 1	117000001	0.07
maize	Chromosome 1	117500001	0.07
maize	Chromosome 1	118000001	0.07
maize	Chromosome 1	118500001	0.08
maize	Chromosome 1	119000001	0.08
maize	Chromosome 1	119500001	0.08
maize	Chromosome 1	120000001	0.08
maize	Chromosome 1	120500001	0.08
maize	Chromosome 1	121000001	0.08
maize	Chromosome 1	121500001	0.08
maize	Chromosome 1	122000001	0.07
maize	Chromosome 1	122500001	0.07
maize	Chromosome 1	123000001	0.07
maize	Chromosome 1	123500001	0.07
maize	Chromosome 1	124000001	0.06
maize	Chromosome 1	124500001	0.06
maize	Chromosome 1	125000001	0.06
maize	Chromosome 1	125500001	0.06
maize	Chromosome 1	126000001	0.05
maize	Chromosome 1	126500001	0.05
maize	Chromosome 1	127000001	0.05
maize	Chromosome 1	127500001	0.05
maize	Chromosome 1	128000001	0.05
maize	Chromosome 1	128500001	0.05
maize	Chromosome 1	129000001	0.04
maize	Chromosome 1	129500001	0.04
maize	Chromosome 1	130000001	0.04
maize	Chromosome 1	130500001	0.04
maize	Chromosome 1	131000001	0.04
maize	Chromosome 1	131500001	0.04
maize	Chromosome 1	132000001	0.04
maize	Chromosome 1	132500001	0.04
maize	Chromosome 1	133000001	0.04
maize	Chromosome 1	133500001	0.04
maize	Chromosome 1	134000001	0.04
maize	Chromosome 1	134500001	0.04
maize	Chromosome 1	135000001	0.04
maize	Chromosome 1	135500001	0.03
maize	Chromosome 1	136000001	0.03
maize	Chromosome 1	136500001	0.03
maize	Chromosome 1	137000001	0.04
maize	Chromosome 1	137500001	0.04
maize	Chromosome 1	138000001	0.04
maize	Chromosome 1	138500001	0.04
maize	Chromosome 1	139000001	0.04
maize	Chromosome 1	139500001	0.04
maize	Chromosome 1	140000001	0.04
maize	Chromosome 1	140500001	0.04
maize	Chromosome 1	141000001	0.04
maize	Chromosome 1	141500001	0.04
maize	Chromosome 1	142000001	0.04
maize	Chromosome 1	142500001	0.04
maize	Chromosome 1	143000001	0.04
maize	Chromosome 1	143500001	0.05
maize	Chromosome 1	144000001	0.05
maize	Chromosome 1	144500001	0.05
maize	Chromosome 1	145000001	0.05
maize	Chromosome 1	145500001	0.05
maize	Chromosome 1	146000001	0.05
maize	Chromosome 1	146500001	0.06
maize	Chromosome 1	147000001	0.06
maize	Chromosome 1	147500001	0.06
maize	Chromosome 1	148000001	0.06
maize	Chromosome 1	148500001	0.07
maize	Chromosome 1	149000001	0.07
maize	Chromosome 1	149500001	0.07
maize	Chromosome 1	150000001	0.07
maize	Chromosome 1	150500001	0.08
maize	Chromosome 1	151000001	0.08
maize	Chromosome 1	151500001	0.08
maize	Chromosome 1	152000001	0.09
maize	Chromosome 1	152500001	0.09
maize	Chromosome 1	153000001	0.09
maize	Chromosome 1	153500001	0.09
maize	Chromosome 1	154000001	0.1
maize	Chromosome 1	154500001	0.1
maize	Chromosome 1	155000001	0.11
maize	Chromosome 1	155500001	0.11
maize	Chromosome 1	156000001	0.11
maize	Chromosome 1	156500001	0.12
maize	Chromosome 1	157000001	0.12
maize	Chromosome 1	157500001	0.13
maize	Chromosome 1	158000001	0.13
maize	Chromosome 1	158500001	0.13
maize	Chromosome 1	159000001	0.14
maize	Chromosome 1	159500001	0.14
maize	Chromosome 1	160000001	0.15
maize	Chromosome 1	160500001	0.15
maize	Chromosome 1	161000001	0.16
maize	Chromosome 1	161500001	0.16
maize	Chromosome 1	162000001	0.17
maize	Chromosome 1	162500001	0.17
maize	Chromosome 1	163000001	0.18
maize	Chromosome 1	163500001	0.18
maize	Chromosome 1	164000001	0.19
maize	Chromosome 1	164500001	0.19
maize	Chromosome 1	165000001	0.2
maize	Chromosome 1	165500001	0.21
maize	Chromosome 1	166000001	0.21
maize	Chromosome 1	166500001	0.22
maize	Chromosome 1	167000001	0.22
maize	Chromosome 1	167500001	0.23
maize	Chromosome 1	168000001	0.24
maize	Chromosome 1	168500001	0.24
maize	Chromosome 1	169000001	0.25
maize	Chromosome 1	169500001	0.26
maize	Chromosome 1	170000001	0.26
maize	Chromosome 1	170500001	0.27
maize	Chromosome 1	171000001	0.28
maize	Chromosome 1	171500001	0.28
maize	Chromosome 1	172000001	0.29
maize	Chromosome 1	172500001	0.3
maize	Chromosome 1	173000001	0.31
maize	Chromosome 1	173500001	0.31
maize	Chromosome 1	174000001	0.32
maize	Chromosome 1	174500001	0.32
maize	Chromosome 1	175000001	0.31
maize	Chromosome 1	175500001	0.31
maize	Chromosome 1	176000001	0.3
maize	Chromosome 1	176500001	0.29
maize	Chromosome 1	177000001	0.28
maize	Chromosome 1	177500001	0.27
maize	Chromosome 1	178000001	0.27
maize	Chromosome 1	178500001	0.29
maize	Chromosome 1	179000001	0.32
maize	Chromosome 1	179500001	0.37
maize	Chromosome 1	180000001	0.44
maize	Chromosome 1	180500001	0.52
maize	Chromosome 1	181000001	0.62
maize	Chromosome 1	181500001	0.74
maize	Chromosome 1	182000001	0.87
maize	Chromosome 1	182500001	0.99
maize	Chromosome 1	183000001	1.02
maize	Chromosome 1	183500001	0.96
maize	Chromosome 1	184000001	0.81
maize	Chromosome 1	184500001	0.63
maize	Chromosome 1	185000001	0.49
maize	Chromosome 1	185500001	0.38
maize	Chromosome 1	186000001	0.3
maize	Chromosome 1	186500001	0.26
maize	Chromosome 1	187000001	0.25
maize	Chromosome 1	187500001	0.27
maize	Chromosome 1	188000001	0.33
maize	Chromosome 1	188500001	0.42
maize	Chromosome 1	189000001	0.55
maize	Chromosome 1	189500001	0.72
maize	Chromosome 1	190000001	0.97
maize	Chromosome 1	190500001	1.25
maize	Chromosome 1	191000001	1.39
maize	Chromosome 1	191500001	1.39
maize	Chromosome 1	192000001	1.23
maize	Chromosome 1	192500001	0.93
maize	Chromosome 1	193000001	0.68
maize	Chromosome 1	193500001	0.7
maize	Chromosome 1	194000001	1.01
maize	Chromosome 1	194500001	1.34
maize	Chromosome 1	195000001	1.55
maize	Chromosome 1	195500001	1.66
maize	Chromosome 1	196000001	1.69
maize	Chromosome 1	196500001	1.65
maize	Chromosome 1	197000001	1.56
maize	Chromosome 1	197500001	1.47
maize	Chromosome 1	198000001	1.38
maize	Chromosome 1	198500001	1.29
maize	Chromosome 1	199000001	1.21
maize	Chromosome 1	199500001	1.15
maize	Chromosome 1	200000001	1.11
maize	Chromosome 1	200500001	1.09
maize	Chromosome 1	201000001	1.09
maize	Chromosome 1	201500001	1.04
maize	Chromosome 1	202000001	0.93
maize	Chromosome 1	202500001	0.86
maize	Chromosome 1	203000001	0.82
maize	Chromosome 1	203500001	0.81
maize	Chromosome 1	204000001	0.83
maize	Chromosome 1	204500001	0.88
maize	Chromosome 1	205000001	0.97
maize	Chromosome 1	205500001	1.1
maize	Chromosome 1	206000001	1.22
maize	Chromosome 1	206500001	1.27
maize	Chromosome 1	207000001	1.25
maize	Chromosome 1	207500001	1.16
maize	Chromosome 1	208000001	1.01
maize	Chromosome 1	208500001	0.87
maize	Chromosome 1	209000001	0.78
maize	Chromosome 1	209500001	0.72
maize	Chromosome 1	210000001	0.69
maize	Chromosome 1	210500001	0.71
maize	Chromosome 1	211000001	0.75
maize	Chromosome 1	211500001	0.84
maize	Chromosome 1	212000001	0.68
maize	Chromosome 1	212500001	0.57
maize	Chromosome 1	213000001	0.53
maize	Chromosome 1	213500001	0.53
maize	Chromosome 1	214000001	0.53
maize	Chromosome 1	214500001	0.52
maize	Chromosome 1	215000001	0.51
maize	Chromosome 1	215500001	0.5
maize	Chromosome 1	216000001	0.48
maize	Chromosome 1	216500001	0.47
maize	Chromosome 1	217000001	0.5
maize	Chromosome 1	217500001	0.57
maize	Chromosome 1	218000001	0.63
maize	Chromosome 1	218500001	0.64
maize	Chromosome 1	219000001	0.6
maize	Chromosome 1	219500001	0.5
maize	Chromosome 1	220000001	0.36
maize	Chromosome 1	220500001	0.2
maize	Chromosome 1	221000001	0.1
maize	Chromosome 1	221500001	0.09
maize	Chromosome 1	222000001	0.16
maize	Chromosome 1	222500001	0.31
maize	Chromosome 1	223000001	0.53
maize	Chromosome 1	223500001	0.84
maize	Chromosome 1	224000001	1.23
maize	Chromosome 1	224500001	1.63
maize	Chromosome 1	225000001	1.85
maize	Chromosome 1	225500001	1.86
maize	Chromosome 1	226000001	1.68
maize	Chromosome 1	226500001	1.32
maize	Chromosome 1	227000001	1.01
maize	Chromosome 1	227500001	0.81
maize	Chromosome 1	228000001	0.71
maize	Chromosome 1	228500001	0.7
maize	Chromosome 1	229000001	0.7
maize	Chromosome 1	229500001	0.68
maize	Chromosome 1	230000001	0.67
maize	Chromosome 1	230500001	0.64
maize	Chromosome 1	231000001	0.62
maize	Chromosome 1	231500001	0.58
maize	Chromosome 1	232000001	0.54
maize	Chromosome 1	232500001	0.5
maize	Chromosome 1	233000001	0.46
maize	Chromosome 1	233500001	0.44
maize	Chromosome 1	234000001	0.44
maize	Chromosome 1	234500001	0.47
maize	Chromosome 1	235000001	0.52
maize	Chromosome 1	235500001	0.6
maize	Chromosome 1	236000001	0.69
maize	Chromosome 1	236500001	0.81
maize	Chromosome 1	237000001	0.95
maize	Chromosome 1	237500001	0.94
maize	Chromosome 1	238000001	0.81
maize	Chromosome 1	238500001	0.7
maize	Chromosome 1	239000001	0.61
maize	Chromosome 1	239500001	0.54
maize	Chromosome 1	240000001	0.49
maize	Chromosome 1	240500001	0.45
maize	Chromosome 1	241000001	0.41
maize	Chromosome 1	241500001	0.38
maize	Chromosome 1	242000001	0.38
maize	Chromosome 1	242500001	0.41
maize	Chromosome 1	243000001	0.48
maize	Chromosome 1	243500001	0.58
maize	Chromosome 1	244000001	0.66
maize	Chromosome 1	244500001	0.73
maize	Chromosome 1	245000001	0.77
maize	Chromosome 1	245500001	0.79
maize	Chromosome 1	246000001	0.79
maize	Chromosome 1	246500001	0.77
maize	Chromosome 1	247000001	0.73
maize	Chromosome 1	247500001	0.67
maize	Chromosome 1	248000001	0.6
maize	Chromosome 1	248500001	0.55
maize	Chromosome 1	249000001	0.54
maize	Chromosome 1	249500001	0.55
maize	Chromosome 1	250000001	0.59
maize	Chromosome 1	250500001	0.67
maize	Chromosome 1	251000001	0.77
maize	Chromosome 1	251500001	0.9
maize	Chromosome 1	252000001	1.06
maize	Chromosome 1	252500001	1.26
maize	Chromosome 1	253000001	2.04
maize	Chromosome 1	253500001	3.34
maize	Chromosome 1	254000001	3.5
maize	Chromosome 1	254500001	2.69
maize	Chromosome 1	255000001	1.95
maize	Chromosome 1	255500001	1.34
maize	Chromosome 1	256000001	0.84
maize	Chromosome 1	256500001	0.47
maize	Chromosome 1	257000001	0.22
maize	Chromosome 1	257500001	0.09
maize	Chromosome 1	258000001	0.04
maize	Chromosome 1	258500001	0.02
maize	Chromosome 1	259000001	0.01
maize	Chromosome 1	259500001	0.03
maize	Chromosome 1	260000001	0.07
maize	Chromosome 1	260500001	0.13
maize	Chromosome 1	261000001	0.21
maize	Chromosome 1	261500001	0.31
maize	Chromosome 1	262000001	0.43
maize	Chromosome 1	262500001	0.58
maize	Chromosome 1	263000001	0.75
maize	Chromosome 1	263500001	0.89
maize	Chromosome 1	264000001	0.94
maize	Chromosome 1	264500001	0.92
maize	Chromosome 1	265000001	0.82
maize	Chromosome 1	265500001	0.71
maize	Chromosome 1	266000001	0.6
maize	Chromosome 1	266500001	0.52
maize	Chromosome 1	267000001	0.46
maize	Chromosome 1	267500001	0.41
maize	Chromosome 1	268000001	0.38
maize	Chromosome 1	268500001	0.37
maize	Chromosome 1	269000001	0.37
maize	Chromosome 1	269500001	0.39
maize	Chromosome 1	270000001	0.43
maize	Chromosome 1	270500001	0.47
maize	Chromosome 1	271000001	0.48
maize	Chromosome 1	271500001	0.47
maize	Chromosome 1	272000001	0.42
maize	Chromosome 1	272500001	0.35
maize	Chromosome 1	273000001	0.35
maize	Chromosome 1	273500001	0.54
maize	Chromosome 1	274000001	0.93
maize	Chromosome 1	274500001	1.52
maize	Chromosome 1	275000001	2.09
maize	Chromosome 1	275500001	1.66
maize	Chromosome 1	276000001	1.26
maize	Chromosome 1	276500001	0.95
maize	Chromosome 1	277000001	0.73
maize	Chromosome 1	277500001	0.59
maize	Chromosome 1	278000001	0.53
maize	Chromosome 1	278500001	0.58
maize	Chromosome 1	279000001	0.8
maize	Chromosome 1	279500001	1.19
maize	Chromosome 1	280000001	1.74
maize	Chromosome 1	280500001	2.46
maize	Chromosome 1	281000001	2.9
maize	Chromosome 1	281500001	2.71
maize	Chromosome 1	282000001	1.81
maize	Chromosome 1	282500001	1.11
maize	Chromosome 1	283000001	0.71
maize	Chromosome 1	283500001	0.56
maize	Chromosome 1	284000001	0.52
maize	Chromosome 1	284500001	0.52
maize	Chromosome 1	285000001	0.58
maize	Chromosome 1	285500001	0.68
maize	Chromosome 1	286000001	0.84
maize	Chromosome 1	286500001	1.04
maize	Chromosome 1	287000001	1.29
maize	Chromosome 1	287500001	1.54
maize	Chromosome 1	288000001	1.67
maize	Chromosome 1	288500001	1.67
maize	Chromosome 1	289000001	1.53
maize	Chromosome 1	289500001	1.26
maize	Chromosome 1	290000001	0.89
maize	Chromosome 1	290500001	0.86
maize	Chromosome 1	291000001	1.23
maize	Chromosome 1	291500001	1.55
maize	Chromosome 1	292000001	1.79
maize	Chromosome 1	292500001	1.95
maize	Chromosome 1	293000001	2.01
maize	Chromosome 1	293500001	1.97
maize	Chromosome 1	294000001	1.83
maize	Chromosome 1	294500001	1.63
maize	Chromosome 1	295000001	1.55
maize	Chromosome 1	295500001	1.61
maize	Chromosome 1	296000001	1.83
maize	Chromosome 1	296500001	2.15
maize	Chromosome 1	297000001	2.44
maize	Chromosome 1	297500001	2.68
maize	Chromosome 1	298000001	2.87
maize	Chromosome 1	298500001	3.03
maize	Chromosome 1	299000001	3.14
maize	Chromosome 1	299500001	3.21
maize	Chromosome 1	300000001	3.24
maize	Chromosome 1	300500001	3.23
maize	Chromosome 1	301000001	3.23
maize	Chromosome 2	1	3.02
maize	Chromosome 2	500001	3.02
maize	Chromosome 2	1000001	3.02
maize	Chromosome 2	1500001	3.03
maize	Chromosome 2	2000001	3.04
maize	Chromosome 2	2500001	3.03
maize	Chromosome 2	3000001	3
maize	Chromosome 2	3500001	2.93
maize	Chromosome 2	4000001	2.84
maize	Chromosome 2	4500001	2.72
maize	Chromosome 2	5000001	2.58
maize	Chromosome 2	5500001	2.44
maize	Chromosome 2	6000001	2.31
maize	Chromosome 2	6500001	2.19
maize	Chromosome 2	7000001	2.11
maize	Chromosome 2	7500001	2.05
maize	Chromosome 2	8000001	2.03
maize	Chromosome 2	8500001	2.05
maize	Chromosome 2	9000001	2.1
maize	Chromosome 2	9500001	2.18
maize	Chromosome 2	10000001	2.28
maize	Chromosome 2	10500001	2.38
maize	Chromosome 2	11000001	2.45
maize	Chromosome 2	11500001	2.5
maize	Chromosome 2	12000001	2.5
maize	Chromosome 2	12500001	2.47
maize	Chromosome 2	13000001	2.41
maize	Chromosome 2	13500001	2.31
maize	Chromosome 2	14000001	2.17
maize	Chromosome 2	14500001	2
maize	Chromosome 2	15000001	1.83
maize	Chromosome 2	15500001	1.68
maize	Chromosome 2	16000001	1.55
maize	Chromosome 2	16500001	1.43
maize	Chromosome 2	17000001	1.34
maize	Chromosome 2	17500001	1.26
maize	Chromosome 2	18000001	1.21
maize	Chromosome 2	18500001	1.17
maize	Chromosome 2	19000001	1.14
maize	Chromosome 2	19500001	1.12
maize	Chromosome 2	20000001	1.11
maize	Chromosome 2	20500001	1.09
maize	Chromosome 2	21000001	1.08
maize	Chromosome 2	21500001	1.07
maize	Chromosome 2	22000001	1.06
maize	Chromosome 2	22500001	1.05
maize	Chromosome 2	23000001	1.04
maize	Chromosome 2	23500001	1.01
maize	Chromosome 2	24000001	0.97
maize	Chromosome 2	24500001	0.93
maize	Chromosome 2	25000001	0.88
maize	Chromosome 2	25500001	0.84
maize	Chromosome 2	26000001	0.8
maize	Chromosome 2	26500001	0.75
maize	Chromosome 2	27000001	0.7
maize	Chromosome 2	27500001	0.66
maize	Chromosome 2	28000001	0.61
maize	Chromosome 2	28500001	0.56
maize	Chromosome 2	29000001	0.51
maize	Chromosome 2	29500001	0.46
maize	Chromosome 2	30000001	0.42
maize	Chromosome 2	30500001	0.38
maize	Chromosome 2	31000001	0.35
maize	Chromosome 2	31500001	0.33
maize	Chromosome 2	32000001	0.31
maize	Chromosome 2	32500001	0.3
maize	Chromosome 2	33000001	0.29
maize	Chromosome 2	33500001	0.3
maize	Chromosome 2	34000001	0.31
maize	Chromosome 2	34500001	0.33
maize	Chromosome 2	35000001	0.35
maize	Chromosome 2	35500001	0.38
maize	Chromosome 2	36000001	0.41
maize	Chromosome 2	36500001	0.45
maize	Chromosome 2	37000001	0.49
maize	Chromosome 2	37500001	0.53
maize	Chromosome 2	38000001	0.57
maize	Chromosome 2	38500001	0.61
maize	Chromosome 2	39000001	0.65
maize	Chromosome 2	39500001	0.69
maize	Chromosome 2	40000001	0.73
maize	Chromosome 2	40500001	0.75
maize	Chromosome 2	41000001	0.77
maize	Chromosome 2	41500001	0.77
maize	Chromosome 2	42000001	0.75
maize	Chromosome 2	42500001	0.73
maize	Chromosome 2	43000001	0.71
maize	Chromosome 2	43500001	0.68
maize	Chromosome 2	44000001	0.66
maize	Chromosome 2	44500001	0.63
maize	Chromosome 2	45000001	0.6
maize	Chromosome 2	45500001	0.56
maize	Chromosome 2	46000001	0.53
maize	Chromosome 2	46500001	0.49
maize	Chromosome 2	47000001	0.45
maize	Chromosome 2	47500001	0.41
maize	Chromosome 2	48000001	0.38
maize	Chromosome 2	48500001	0.34
maize	Chromosome 2	49000001	0.31
maize	Chromosome 2	49500001	0.29
maize	Chromosome 2	50000001	0.26
maize	Chromosome 2	50500001	0.24
maize	Chromosome 2	51000001	0.22
maize	Chromosome 2	51500001	0.2
maize	Chromosome 2	52000001	0.18
maize	Chromosome 2	52500001	0.17
maize	Chromosome 2	53000001	0.16
maize	Chromosome 2	53500001	0.15
maize	Chromosome 2	54000001	0.15
maize	Chromosome 2	54500001	0.14
maize	Chromosome 2	55000001	0.14
maize	Chromosome 2	55500001	0.14
maize	Chromosome 2	56000001	0.14
maize	Chromosome 2	56500001	0.15
maize	Chromosome 2	57000001	0.15
maize	Chromosome 2	57500001	0.15
maize	Chromosome 2	58000001	0.15
maize	Chromosome 2	58500001	0.15
maize	Chromosome 2	59000001	0.15
maize	Chromosome 2	59500001	0.15
maize	Chromosome 2	60000001	0.15
maize	Chromosome 2	60500001	0.15
maize	Chromosome 2	61000001	0.14
maize	Chromosome 2	61500001	0.14
maize	Chromosome 2	62000001	0.14
maize	Chromosome 2	62500001	0.14
maize	Chromosome 2	63000001	0.14
maize	Chromosome 2	63500001	0.14
maize	Chromosome 2	64000001	0.13
maize	Chromosome 2	64500001	0.13
maize	Chromosome 2	65000001	0.13
maize	Chromosome 2	65500001	0.13
maize	Chromosome 2	66000001	0.12
maize	Chromosome 2	66500001	0.12
maize	Chromosome 2	67000001	0.12
maize	Chromosome 2	67500001	0.11
maize	Chromosome 2	68000001	0.11
maize	Chromosome 2	68500001	0.11
maize	Chromosome 2	69000001	0.1
maize	Chromosome 2	69500001	0.1
maize	Chromosome 2	70000001	0.1
maize	Chromosome 2	70500001	0.09
maize	Chromosome 2	71000001	0.09
maize	Chromosome 2	71500001	0.09
maize	Chromosome 2	72000001	0.09
maize	Chromosome 2	72500001	0.08
maize	Chromosome 2	73000001	0.08
maize	Chromosome 2	73500001	0.08
maize	Chromosome 2	74000001	0.07
maize	Chromosome 2	74500001	0.07
maize	Chromosome 2	75000001	0.07
maize	Chromosome 2	75500001	0.07
maize	Chromosome 2	76000001	0.06
maize	Chromosome 2	76500001	0.06
maize	Chromosome 2	77000001	0.06
maize	Chromosome 2	77500001	0.06
maize	Chromosome 2	78000001	0.06
maize	Chromosome 2	78500001	0.05
maize	Chromosome 2	79000001	0.05
maize	Chromosome 2	79500001	0.05
maize	Chromosome 2	80000001	0.05
maize	Chromosome 2	80500001	0.05
maize	Chromosome 2	81000001	0.05
maize	Chromosome 2	81500001	0.04
maize	Chromosome 2	82000001	0.04
maize	Chromosome 2	82500001	0.04
maize	Chromosome 2	83000001	0.04
maize	Chromosome 2	83500001	0.04
maize	Chromosome 2	84000001	0.04
maize	Chromosome 2	84500001	0.04
maize	Chromosome 2	85000001	0.03
maize	Chromosome 2	85500001	0.03
maize	Chromosome 2	86000001	0.03
maize	Chromosome 2	86500001	0.03
maize	Chromosome 2	87000001	0.03
maize	Chromosome 2	87500001	0.03
maize	Chromosome 2	88000001	0.03
maize	Chromosome 2	88500001	0.03
maize	Chromosome 2	89000001	0.03
maize	Chromosome 2	89500001	0.03
maize	Chromosome 2	90000001	0.03
maize	Chromosome 2	90500001	0.03
maize	Chromosome 2	91000001	0.03
maize	Chromosome 2	91500001	0.03
maize	Chromosome 2	92000001	0.03
maize	Chromosome 2	92500001	0.03
maize	Chromosome 2	93000001	0.03
maize	Chromosome 2	93500001	0.03
maize	Chromosome 2	94000001	0.03
maize	Chromosome 2	94500001	0.03
maize	Chromosome 2	95000001	0.03
maize	Chromosome 2	95500001	0.03
maize	Chromosome 2	96000001	0.03
maize	Chromosome 2	96500001	0.03
maize	Chromosome 2	97000001	0.03
maize	Chromosome 2	97500001	0.03
maize	Chromosome 2	98000001	0.03
maize	Chromosome 2	98500001	0.03
maize	Chromosome 2	99000001	0.03
maize	Chromosome 2	99500001	0.04
maize	Chromosome 2	100000001	0.04
maize	Chromosome 2	100500001	0.04
maize	Chromosome 2	101000001	0.04
maize	Chromosome 2	101500001	0.04
maize	Chromosome 2	102000001	0.04
maize	Chromosome 2	102500001	0.04
maize	Chromosome 2	103000001	0.04
maize	Chromosome 2	103500001	0.05
maize	Chromosome 2	104000001	0.05
maize	Chromosome 2	104500001	0.05
maize	Chromosome 2	105000001	0.05
maize	Chromosome 2	105500001	0.05
maize	Chromosome 2	106000001	0.06
maize	Chromosome 2	106500001	0.06
maize	Chromosome 2	107000001	0.06
maize	Chromosome 2	107500001	0.06
maize	Chromosome 2	108000001	0.06
maize	Chromosome 2	108500001	0.07
maize	Chromosome 2	109000001	0.07
maize	Chromosome 2	109500001	0.07
maize	Chromosome 2	110000001	0.07
maize	Chromosome 2	110500001	0.08
maize	Chromosome 2	111000001	0.08
maize	Chromosome 2	111500001	0.08
maize	Chromosome 2	112000001	0.08
maize	Chromosome 2	112500001	0.09
maize	Chromosome 2	113000001	0.09
maize	Chromosome 2	113500001	0.09
maize	Chromosome 2	114000001	0.09
maize	Chromosome 2	114500001	0.09
maize	Chromosome 2	115000001	0.1
maize	Chromosome 2	115500001	0.1
maize	Chromosome 2	116000001	0.1
maize	Chromosome 2	116500001	0.1
maize	Chromosome 2	117000001	0.1
maize	Chromosome 2	117500001	0.11
maize	Chromosome 2	118000001	0.11
maize	Chromosome 2	118500001	0.11
maize	Chromosome 2	119000001	0.11
maize	Chromosome 2	119500001	0.11
maize	Chromosome 2	120000001	0.11
maize	Chromosome 2	120500001	0.12
maize	Chromosome 2	121000001	0.12
maize	Chromosome 2	121500001	0.12
maize	Chromosome 2	122000001	0.12
maize	Chromosome 2	122500001	0.12
maize	Chromosome 2	123000001	0.12
maize	Chromosome 2	123500001	0.12
maize	Chromosome 2	124000001	0.12
maize	Chromosome 2	124500001	0.13
maize	Chromosome 2	125000001	0.13
maize	Chromosome 2	125500001	0.13
maize	Chromosome 2	126000001	0.13
maize	Chromosome 2	126500001	0.13
maize	Chromosome 2	127000001	0.13
maize	Chromosome 2	127500001	0.13
maize	Chromosome 2	128000001	0.13
maize	Chromosome 2	128500001	0.13
maize	Chromosome 2	129000001	0.13
maize	Chromosome 2	129500001	0.14
maize	Chromosome 2	130000001	0.14
maize	Chromosome 2	130500001	0.14
maize	Chromosome 2	131000001	0.14
maize	Chromosome 2	131500001	0.14
maize	Chromosome 2	132000001	0.14
maize	Chromosome 2	132500001	0.14
maize	Chromosome 2	133000001	0.14
maize	Chromosome 2	133500001	0.14
maize	Chromosome 2	134000001	0.14
maize	Chromosome 2	134500001	0.14
maize	Chromosome 2	135000001	0.14
maize	Chromosome 2	135500001	0.14
maize	Chromosome 2	136000001	0.14
maize	Chromosome 2	136500001	0.14
maize	Chromosome 2	137000001	0.14
maize	Chromosome 2	137500001	0.14
maize	Chromosome 2	138000001	0.14
maize	Chromosome 2	138500001	0.14
maize	Chromosome 2	139000001	0.14
maize	Chromosome 2	139500001	0.14
maize	Chromosome 2	140000001	0.14
maize	Chromosome 2	140500001	0.14
maize	Chromosome 2	141000001	0.14
maize	Chromosome 2	141500001	0.14
maize	Chromosome 2	142000001	0.14
maize	Chromosome 2	142500001	0.14
maize	Chromosome 2	143000001	0.14
maize	Chromosome 2	143500001	0.14
maize	Chromosome 2	144000001	0.14
maize	Chromosome 2	144500001	0.13
maize	Chromosome 2	145000001	0.13
maize	Chromosome 2	145500001	0.13
maize	Chromosome 2	146000001	0.13
maize	Chromosome 2	146500001	0.13
maize	Chromosome 2	147000001	0.13
maize	Chromosome 2	147500001	0.13
maize	Chromosome 2	148000001	0.13
maize	Chromosome 2	148500001	0.13
maize	Chromosome 2	149000001	0.13
maize	Chromosome 2	149500001	0.13
maize	Chromosome 2	150000001	0.12
maize	Chromosome 2	150500001	0.12
maize	Chromosome 2	151000001	0.12
maize	Chromosome 2	151500001	0.12
maize	Chromosome 2	152000001	0.12
maize	Chromosome 2	152500001	0.12
maize	Chromosome 2	153000001	0.12
maize	Chromosome 2	153500001	0.12
maize	Chromosome 2	154000001	0.12
maize	Chromosome 2	154500001	0.12
maize	Chromosome 2	155000001	0.12
maize	Chromosome 2	155500001	0.12
maize	Chromosome 2	156000001	0.12
maize	Chromosome 2	156500001	0.12
maize	Chromosome 2	157000001	0.12
maize	Chromosome 2	157500001	0.12
maize	Chromosome 2	158000001	0.13
maize	Chromosome 2	158500001	0.13
maize	Chromosome 2	159000001	0.13
maize	Chromosome 2	159500001	0.14
maize	Chromosome 2	160000001	0.14
maize	Chromosome 2	160500001	0.14
maize	Chromosome 2	161000001	0.15
maize	Chromosome 2	161500001	0.15
maize	Chromosome 2	162000001	0.16
maize	Chromosome 2	162500001	0.17
maize	Chromosome 2	163000001	0.17
maize	Chromosome 2	163500001	0.18
maize	Chromosome 2	164000001	0.19
maize	Chromosome 2	164500001	0.19
maize	Chromosome 2	165000001	0.2
maize	Chromosome 2	165500001	0.21
maize	Chromosome 2	166000001	0.22
maize	Chromosome 2	166500001	0.23
maize	Chromosome 2	167000001	0.24
maize	Chromosome 2	167500001	0.26
maize	Chromosome 2	168000001	0.28
maize	Chromosome 2	168500001	0.3
maize	Chromosome 2	169000001	0.33
maize	Chromosome 2	169500001	0.35
maize	Chromosome 2	170000001	0.38
maize	Chromosome 2	170500001	0.41
maize	Chromosome 2	171000001	0.44
maize	Chromosome 2	171500001	0.48
maize	Chromosome 2	172000001	0.52
maize	Chromosome 2	172500001	0.56
maize	Chromosome 2	173000001	0.6
maize	Chromosome 2	173500001	0.65
maize	Chromosome 2	174000001	0.68
maize	Chromosome 2	174500001	0.72
maize	Chromosome 2	175000001	0.75
maize	Chromosome 2	175500001	0.78
maize	Chromosome 2	176000001	0.8
maize	Chromosome 2	176500001	0.82
maize	Chromosome 2	177000001	0.84
maize	Chromosome 2	177500001	0.86
maize	Chromosome 2	178000001	0.88
maize	Chromosome 2	178500001	0.91
maize	Chromosome 2	179000001	0.93
maize	Chromosome 2	179500001	0.96
maize	Chromosome 2	180000001	0.98
maize	Chromosome 2	180500001	1.01
maize	Chromosome 2	181000001	1.04
maize	Chromosome 2	181500001	1.08
maize	Chromosome 2	182000001	1.11
maize	Chromosome 2	182500001	1.15
maize	Chromosome 2	183000001	1.18
maize	Chromosome 2	183500001	1.22
maize	Chromosome 2	184000001	1.27
maize	Chromosome 2	184500001	1.33
maize	Chromosome 2	185000001	1.4
maize	Chromosome 2	185500001	1.47
maize	Chromosome 2	186000001	1.54
maize	Chromosome 2	186500001	1.61
maize	Chromosome 2	187000001	1.67
maize	Chromosome 2	187500001	1.72
maize	Chromosome 2	188000001	1.75
maize	Chromosome 2	188500001	1.76
maize	Chromosome 2	189000001	1.74
maize	Chromosome 2	189500001	1.71
maize	Chromosome 2	190000001	1.65
maize	Chromosome 2	190500001	1.56
maize	Chromosome 2	191000001	1.47
maize	Chromosome 2	191500001	1.37
maize	Chromosome 2	192000001	1.28
maize	Chromosome 2	192500001	1.18
maize	Chromosome 2	193000001	1.09
maize	Chromosome 2	193500001	0.99
maize	Chromosome 2	194000001	0.89
maize	Chromosome 2	194500001	0.79
maize	Chromosome 2	195000001	0.7
maize	Chromosome 2	195500001	0.61
maize	Chromosome 2	196000001	0.54
maize	Chromosome 2	196500001	0.47
maize	Chromosome 2	197000001	0.42
maize	Chromosome 2	197500001	0.36
maize	Chromosome 2	198000001	0.31
maize	Chromosome 2	198500001	0.26
maize	Chromosome 2	199000001	0.22
maize	Chromosome 2	199500001	0.18
maize	Chromosome 2	200000001	0.14
maize	Chromosome 2	200500001	0.11
maize	Chromosome 2	201000001	0.08
maize	Chromosome 2	201500001	0.06
maize	Chromosome 2	202000001	0.05
maize	Chromosome 2	202500001	0.04
maize	Chromosome 2	203000001	0.04
maize	Chromosome 2	203500001	0.04
maize	Chromosome 2	204000001	0.05
maize	Chromosome 2	204500001	0.06
maize	Chromosome 2	205000001	0.08
maize	Chromosome 2	205500001	0.1
maize	Chromosome 2	206000001	0.13
maize	Chromosome 2	206500001	0.17
maize	Chromosome 2	207000001	0.21
maize	Chromosome 2	207500001	0.26
maize	Chromosome 2	208000001	0.31
maize	Chromosome 2	208500001	0.37
maize	Chromosome 2	209000001	0.43
maize	Chromosome 2	209500001	0.5
maize	Chromosome 2	210000001	0.57
maize	Chromosome 2	210500001	0.64
maize	Chromosome 2	211000001	0.72
maize	Chromosome 2	211500001	0.79
maize	Chromosome 2	212000001	0.86
maize	Chromosome 2	212500001	0.92
maize	Chromosome 2	213000001	0.98
maize	Chromosome 2	213500001	1.04
maize	Chromosome 2	214000001	1.09
maize	Chromosome 2	214500001	1.14
maize	Chromosome 2	215000001	1.19
maize	Chromosome 2	215500001	1.24
maize	Chromosome 2	216000001	1.28
maize	Chromosome 2	216500001	1.32
maize	Chromosome 2	217000001	1.34
maize	Chromosome 2	217500001	1.36
maize	Chromosome 2	218000001	1.37
maize	Chromosome 2	218500001	1.37
maize	Chromosome 2	219000001	1.38
maize	Chromosome 2	219500001	1.4
maize	Chromosome 2	220000001	1.42
maize	Chromosome 2	220500001	1.44
maize	Chromosome 2	221000001	1.46
maize	Chromosome 2	221500001	1.48
maize	Chromosome 2	222000001	1.49
maize	Chromosome 2	222500001	1.49
maize	Chromosome 2	223000001	1.48
maize	Chromosome 2	223500001	1.44
maize	Chromosome 2	224000001	1.39
maize	Chromosome 2	224500001	1.33
maize	Chromosome 2	225000001	1.27
maize	Chromosome 2	225500001	1.23
maize	Chromosome 2	226000001	1.2
maize	Chromosome 2	226500001	1.19
maize	Chromosome 2	227000001	1.19
maize	Chromosome 2	227500001	1.21
maize	Chromosome 2	228000001	1.25
maize	Chromosome 2	228500001	1.31
maize	Chromosome 2	229000001	1.39
maize	Chromosome 2	229500001	1.48
maize	Chromosome 2	230000001	1.6
maize	Chromosome 2	230500001	1.73
maize	Chromosome 2	231000001	1.87
maize	Chromosome 2	231500001	2.02
maize	Chromosome 2	232000001	2.15
maize	Chromosome 2	232500001	2.28
maize	Chromosome 2	233000001	2.39
maize	Chromosome 2	233500001	2.46
maize	Chromosome 2	234000001	2.5
maize	Chromosome 2	234500001	2.52
maize	Chromosome 2	235000001	2.5
maize	Chromosome 2	235500001	2.48
maize	Chromosome 2	236000001	2.46
maize	Chromosome 2	236500001	2.44
maize	Chromosome 2	237000001	2.43
maize	Chromosome 2	237500001	2.43
maize	Chromosome 3	1	5.91
maize	Chromosome 3	500001	5.91
maize	Chromosome 3	1000001	5.91
maize	Chromosome 3	1500001	5.9
maize	Chromosome 3	2000001	5.28
maize	Chromosome 3	2500001	4.09
maize	Chromosome 3	3000001	5.55
maize	Chromosome 3	3500001	9.52
maize	Chromosome 3	4000001	7.33
maize	Chromosome 3	4500001	4.38
maize	Chromosome 3	5000001	3.13
maize	Chromosome 3	5500001	3.58
maize	Chromosome 3	6000001	3.96
maize	Chromosome 3	6500001	3.6
maize	Chromosome 3	7000001	3.21
maize	Chromosome 3	7500001	1.96
maize	Chromosome 3	8000001	1.36
maize	Chromosome 3	8500001	1.24
maize	Chromosome 3	9000001	1.35
maize	Chromosome 3	9500001	1.67
maize	Chromosome 3	10000001	2.21
maize	Chromosome 3	10500001	2.73
maize	Chromosome 3	11000001	2.32
maize	Chromosome 3	11500001	1.91
maize	Chromosome 3	12000001	1.62
maize	Chromosome 3	12500001	1.45
maize	Chromosome 3	13000001	1.39
maize	Chromosome 3	13500001	1.38
maize	Chromosome 3	14000001	1.32
maize	Chromosome 3	14500001	1.22
maize	Chromosome 3	15000001	1.09
maize	Chromosome 3	15500001	0.91
maize	Chromosome 3	16000001	0.73
maize	Chromosome 3	16500001	0.58
maize	Chromosome 3	17000001	0.44
maize	Chromosome 3	17500001	0.34
maize	Chromosome 3	18000001	0.25
maize	Chromosome 3	18500001	0.19
maize	Chromosome 3	19000001	0.15
maize	Chromosome 3	19500001	0.13
maize	Chromosome 3	20000001	0.14
maize	Chromosome 3	20500001	0.17
maize	Chromosome 3	21000001	0.2
maize	Chromosome 3	21500001	0.23
maize	Chromosome 3	22000001	0.25
maize	Chromosome 3	22500001	0.28
maize	Chromosome 3	23000001	0.3
maize	Chromosome 3	23500001	0.32
maize	Chromosome 3	24000001	0.33
maize	Chromosome 3	24500001	0.35
maize	Chromosome 3	25000001	0.36
maize	Chromosome 3	25500001	0.37
maize	Chromosome 3	26000001	0.38
maize	Chromosome 3	26500001	0.38
maize	Chromosome 3	27000001	0.38
maize	Chromosome 3	27500001	0.38
maize	Chromosome 3	28000001	0.38
maize	Chromosome 3	28500001	0.38
maize	Chromosome 3	29000001	0.37
maize	Chromosome 3	29500001	0.36
maize	Chromosome 3	30000001	0.35
maize	Chromosome 3	30500001	0.33
maize	Chromosome 3	31000001	0.31
maize	Chromosome 3	31500001	0.3
maize	Chromosome 3	32000001	0.27
maize	Chromosome 3	32500001	0.25
maize	Chromosome 3	33000001	0.23
maize	Chromosome 3	33500001	0.2
maize	Chromosome 3	34000001	0.18
maize	Chromosome 3	34500001	0.16
maize	Chromosome 3	35000001	0.14
maize	Chromosome 3	35500001	0.13
maize	Chromosome 3	36000001	0.12
maize	Chromosome 3	36500001	0.1
maize	Chromosome 3	37000001	0.09
maize	Chromosome 3	37500001	0.08
maize	Chromosome 3	38000001	0.08
maize	Chromosome 3	38500001	0.07
maize	Chromosome 3	39000001	0.07
maize	Chromosome 3	39500001	0.07
maize	Chromosome 3	40000001	0.06
maize	Chromosome 3	40500001	0.06
maize	Chromosome 3	41000001	0.06
maize	Chromosome 3	41500001	0.06
maize	Chromosome 3	42000001	0.06
maize	Chromosome 3	42500001	0.05
maize	Chromosome 3	43000001	0.05
maize	Chromosome 3	43500001	0.05
maize	Chromosome 3	44000001	0.05
maize	Chromosome 3	44500001	0.05
maize	Chromosome 3	45000001	0.05
maize	Chromosome 3	45500001	0.05
maize	Chromosome 3	46000001	0.05
maize	Chromosome 3	46500001	0.05
maize	Chromosome 3	47000001	0.05
maize	Chromosome 3	47500001	0.05
maize	Chromosome 3	48000001	0.06
maize	Chromosome 3	48500001	0.06
maize	Chromosome 3	49000001	0.06
maize	Chromosome 3	49500001	0.06
maize	Chromosome 3	50000001	0.06
maize	Chromosome 3	50500001	0.07
maize	Chromosome 3	51000001	0.07
maize	Chromosome 3	51500001	0.07
maize	Chromosome 3	52000001	0.07
maize	Chromosome 3	52500001	0.07
maize	Chromosome 3	53000001	0.07
maize	Chromosome 3	53500001	0.06
maize	Chromosome 3	54000001	0.06
maize	Chromosome 3	54500001	0.06
maize	Chromosome 3	55000001	0.06
maize	Chromosome 3	55500001	0.06
maize	Chromosome 3	56000001	0.06
maize	Chromosome 3	56500001	0.05
maize	Chromosome 3	57000001	0.05
maize	Chromosome 3	57500001	0.05
maize	Chromosome 3	58000001	0.05
maize	Chromosome 3	58500001	0.05
maize	Chromosome 3	59000001	0.05
maize	Chromosome 3	59500001	0.05
maize	Chromosome 3	60000001	0.04
maize	Chromosome 3	60500001	0.04
maize	Chromosome 3	61000001	0.04
maize	Chromosome 3	61500001	0.04
maize	Chromosome 3	62000001	0.04
maize	Chromosome 3	62500001	0.04
maize	Chromosome 3	63000001	0.04
maize	Chromosome 3	63500001	0.04
maize	Chromosome 3	64000001	0.03
maize	Chromosome 3	64500001	0.03
maize	Chromosome 3	65000001	0.03
maize	Chromosome 3	65500001	0.03
maize	Chromosome 3	66000001	0.03
maize	Chromosome 3	66500001	0.03
maize	Chromosome 3	67000001	0.03
maize	Chromosome 3	67500001	0.03
maize	Chromosome 3	68000001	0.03
maize	Chromosome 3	68500001	0.02
maize	Chromosome 3	69000001	0.02
maize	Chromosome 3	69500001	0.02
maize	Chromosome 3	70000001	0.02
maize	Chromosome 3	70500001	0.02
maize	Chromosome 3	71000001	0.02
maize	Chromosome 3	71500001	0.02
maize	Chromosome 3	72000001	0.02
maize	Chromosome 3	72500001	0.02
maize	Chromosome 3	73000001	0.02
maize	Chromosome 3	73500001	0.02
maize	Chromosome 3	74000001	0.02
maize	Chromosome 3	74500001	0.02
maize	Chromosome 3	75000001	0.01
maize	Chromosome 3	75500001	0.01
maize	Chromosome 3	76000001	0.01
maize	Chromosome 3	76500001	0.01
maize	Chromosome 3	77000001	0.01
maize	Chromosome 3	77500001	0.01
maize	Chromosome 3	78000001	0.01
maize	Chromosome 3	78500001	0.01
maize	Chromosome 3	79000001	0.01
maize	Chromosome 3	79500001	0.01
maize	Chromosome 3	80000001	0.01
maize	Chromosome 3	80500001	0.01
maize	Chromosome 3	81000001	0.01
maize	Chromosome 3	81500001	0.01
maize	Chromosome 3	82000001	0.01
maize	Chromosome 3	82500001	0.01
maize	Chromosome 3	83000001	0.01
maize	Chromosome 3	83500001	0.01
maize	Chromosome 3	84000001	0.01
maize	Chromosome 3	84500001	0.01
maize	Chromosome 3	85000001	0.01
maize	Chromosome 3	85500001	0.01
maize	Chromosome 3	86000001	0.01
maize	Chromosome 3	86500001	0.01
maize	Chromosome 3	87000001	0.01
maize	Chromosome 3	87500001	0.01
maize	Chromosome 3	88000001	0.01
maize	Chromosome 3	88500001	0.01
maize	Chromosome 3	89000001	0.01
maize	Chromosome 3	89500001	0.01
maize	Chromosome 3	90000001	0.01
maize	Chromosome 3	90500001	0.01
maize	Chromosome 3	91000001	0.01
maize	Chromosome 3	91500001	0.01
maize	Chromosome 3	92000001	0.01
maize	Chromosome 3	92500001	0.01
maize	Chromosome 3	93000001	0.01
maize	Chromosome 3	93500001	0.01
maize	Chromosome 3	94000001	0.01
maize	Chromosome 3	94500001	0.01
maize	Chromosome 3	95000001	0.01
maize	Chromosome 3	95500001	0.01
maize	Chromosome 3	96000001	0.01
maize	Chromosome 3	96500001	0.01
maize	Chromosome 3	97000001	0.01
maize	Chromosome 3	97500001	0.01
maize	Chromosome 3	98000001	0.01
maize	Chromosome 3	98500001	0.01
maize	Chromosome 3	99000001	0.01
maize	Chromosome 3	99500001	0.01
maize	Chromosome 3	100000001	0.02
maize	Chromosome 3	100500001	0.02
maize	Chromosome 3	101000001	0.02
maize	Chromosome 3	101500001	0.02
maize	Chromosome 3	102000001	0.02
maize	Chromosome 3	102500001	0.02
maize	Chromosome 3	103000001	0.02
maize	Chromosome 3	103500001	0.02
maize	Chromosome 3	104000001	0.02
maize	Chromosome 3	104500001	0.02
maize	Chromosome 3	105000001	0.02
maize	Chromosome 3	105500001	0.02
maize	Chromosome 3	106000001	0.02
maize	Chromosome 3	106500001	0.03
maize	Chromosome 3	107000001	0.03
maize	Chromosome 3	107500001	0.03
maize	Chromosome 3	108000001	0.03
maize	Chromosome 3	108500001	0.03
maize	Chromosome 3	109000001	0.03
maize	Chromosome 3	109500001	0.03
maize	Chromosome 3	110000001	0.03
maize	Chromosome 3	110500001	0.03
maize	Chromosome 3	111000001	0.04
maize	Chromosome 3	111500001	0.04
maize	Chromosome 3	112000001	0.04
maize	Chromosome 3	112500001	0.04
maize	Chromosome 3	113000001	0.04
maize	Chromosome 3	113500001	0.04
maize	Chromosome 3	114000001	0.04
maize	Chromosome 3	114500001	0.04
maize	Chromosome 3	115000001	0.05
maize	Chromosome 3	115500001	0.05
maize	Chromosome 3	116000001	0.05
maize	Chromosome 3	116500001	0.05
maize	Chromosome 3	117000001	0.05
maize	Chromosome 3	117500001	0.06
maize	Chromosome 3	118000001	0.06
maize	Chromosome 3	118500001	0.06
maize	Chromosome 3	119000001	0.07
maize	Chromosome 3	119500001	0.07
maize	Chromosome 3	120000001	0.07
maize	Chromosome 3	120500001	0.08
maize	Chromosome 3	121000001	0.08
maize	Chromosome 3	121500001	0.08
maize	Chromosome 3	122000001	0.09
maize	Chromosome 3	122500001	0.09
maize	Chromosome 3	123000001	0.1
maize	Chromosome 3	123500001	0.1
maize	Chromosome 3	124000001	0.11
maize	Chromosome 3	124500001	0.11
maize	Chromosome 3	125000001	0.12
maize	Chromosome 3	125500001	0.12
maize	Chromosome 3	126000001	0.13
maize	Chromosome 3	126500001	0.13
maize	Chromosome 3	127000001	0.14
maize	Chromosome 3	127500001	0.15
maize	Chromosome 3	128000001	0.15
maize	Chromosome 3	128500001	0.16
maize	Chromosome 3	129000001	0.16
maize	Chromosome 3	129500001	0.17
maize	Chromosome 3	130000001	0.18
maize	Chromosome 3	130500001	0.18
maize	Chromosome 3	131000001	0.19
maize	Chromosome 3	131500001	0.19
maize	Chromosome 3	132000001	0.2
maize	Chromosome 3	132500001	0.2
maize	Chromosome 3	133000001	0.2
maize	Chromosome 3	133500001	0.2
maize	Chromosome 3	134000001	0.2
maize	Chromosome 3	134500001	0.2
maize	Chromosome 3	135000001	0.2
maize	Chromosome 3	135500001	0.19
maize	Chromosome 3	136000001	0.19
maize	Chromosome 3	136500001	0.19
maize	Chromosome 3	137000001	0.18
maize	Chromosome 3	137500001	0.18
maize	Chromosome 3	138000001	0.17
maize	Chromosome 3	138500001	0.17
maize	Chromosome 3	139000001	0.17
maize	Chromosome 3	139500001	0.17
maize	Chromosome 3	140000001	0.17
maize	Chromosome 3	140500001	0.16
maize	Chromosome 3	141000001	0.16
maize	Chromosome 3	141500001	0.16
maize	Chromosome 3	142000001	0.16
maize	Chromosome 3	142500001	0.16
maize	Chromosome 3	143000001	0.16
maize	Chromosome 3	143500001	0.17
maize	Chromosome 3	144000001	0.17
maize	Chromosome 3	144500001	0.2
maize	Chromosome 3	145000001	0.24
maize	Chromosome 3	145500001	0.31
maize	Chromosome 3	146000001	0.4
maize	Chromosome 3	146500001	0.47
maize	Chromosome 3	147000001	0.49
maize	Chromosome 3	147500001	0.48
maize	Chromosome 3	148000001	0.43
maize	Chromosome 3	148500001	0.36
maize	Chromosome 3	149000001	0.31
maize	Chromosome 3	149500001	0.27
maize	Chromosome 3	150000001	0.24
maize	Chromosome 3	150500001	0.22
maize	Chromosome 3	151000001	0.21
maize	Chromosome 3	151500001	0.2
maize	Chromosome 3	152000001	0.2
maize	Chromosome 3	152500001	0.21
maize	Chromosome 3	153000001	0.23
maize	Chromosome 3	153500001	0.25
maize	Chromosome 3	154000001	0.28
maize	Chromosome 3	154500001	0.32
maize	Chromosome 3	155000001	0.37
maize	Chromosome 3	155500001	0.42
maize	Chromosome 3	156000001	0.48
maize	Chromosome 3	156500001	0.53
maize	Chromosome 3	157000001	0.56
maize	Chromosome 3	157500001	0.57
maize	Chromosome 3	158000001	0.56
maize	Chromosome 3	158500001	0.54
maize	Chromosome 3	159000001	0.49
maize	Chromosome 3	159500001	0.48
maize	Chromosome 3	160000001	0.58
maize	Chromosome 3	160500001	0.76
maize	Chromosome 3	161000001	0.81
maize	Chromosome 3	161500001	0.67
maize	Chromosome 3	162000001	0.34
maize	Chromosome 3	162500001	-0.07
maize	Chromosome 3	163000001	-0.26
maize	Chromosome 3	163500001	-0.24
maize	Chromosome 3	164000001	-0.01
maize	Chromosome 3	164500001	0.45
maize	Chromosome 3	165000001	1.12
maize	Chromosome 3	165500001	2.01
maize	Chromosome 3	166000001	3.11
maize	Chromosome 3	166500001	3.54
maize	Chromosome 3	167000001	2.22
maize	Chromosome 3	167500001	1.49
maize	Chromosome 3	168000001	0.93
maize	Chromosome 3	168500001	0.56
maize	Chromosome 3	169000001	0.36
maize	Chromosome 3	169500001	0.34
maize	Chromosome 3	170000001	0.5
maize	Chromosome 3	170500001	0.67
maize	Chromosome 3	171000001	0.76
maize	Chromosome 3	171500001	0.76
maize	Chromosome 3	172000001	0.69
maize	Chromosome 3	172500001	0.53
maize	Chromosome 3	173000001	0.76
maize	Chromosome 3	173500001	1.53
maize	Chromosome 3	174000001	1.85
maize	Chromosome 3	174500001	1.42
maize	Chromosome 3	175000001	0.64
maize	Chromosome 3	175500001	0.25
maize	Chromosome 3	176000001	0.27
maize	Chromosome 3	176500001	0.69
maize	Chromosome 3	177000001	1.49
maize	Chromosome 3	177500001	2.21
maize	Chromosome 3	178000001	2.67
maize	Chromosome 3	178500001	2.66
maize	Chromosome 3	179000001	2.13
maize	Chromosome 3	179500001	1.69
maize	Chromosome 3	180000001	1.38
maize	Chromosome 3	180500001	1.17
maize	Chromosome 3	181000001	1.08
maize	Chromosome 3	181500001	1.09
maize	Chromosome 3	182000001	1.23
maize	Chromosome 3	182500001	1.35
maize	Chromosome 3	183000001	1.22
maize	Chromosome 3	183500001	0.83
maize	Chromosome 3	184000001	0.56
maize	Chromosome 3	184500001	0.65
maize	Chromosome 3	185000001	0.87
maize	Chromosome 3	185500001	1.11
maize	Chromosome 3	186000001	1.36
maize	Chromosome 3	186500001	1.54
maize	Chromosome 3	187000001	1.52
maize	Chromosome 3	187500001	1.12
maize	Chromosome 3	188000001	0.39
maize	Chromosome 3	188500001	0.2
maize	Chromosome 3	189000001	0.24
maize	Chromosome 3	189500001	0.28
maize	Chromosome 3	190000001	0.33
maize	Chromosome 3	190500001	0.38
maize	Chromosome 3	191000001	0.43
maize	Chromosome 3	191500001	0.48
maize	Chromosome 3	192000001	0.54
maize	Chromosome 3	192500001	0.6
maize	Chromosome 3	193000001	0.66
maize	Chromosome 3	193500001	0.73
maize	Chromosome 3	194000001	0.72
maize	Chromosome 3	194500001	0.57
maize	Chromosome 3	195000001	0.43
maize	Chromosome 3	195500001	0.49
maize	Chromosome 3	196000001	0.58
maize	Chromosome 3	196500001	0.66
maize	Chromosome 3	197000001	0.73
maize	Chromosome 3	197500001	0.79
maize	Chromosome 3	198000001	0.83
maize	Chromosome 3	198500001	0.86
maize	Chromosome 3	199000001	0.88
maize	Chromosome 3	199500001	0.89
maize	Chromosome 3	200000001	0.9
maize	Chromosome 3	200500001	0.9
maize	Chromosome 3	201000001	0.9
maize	Chromosome 3	201500001	0.89
maize	Chromosome 3	202000001	0.89
maize	Chromosome 3	202500001	0.88
maize	Chromosome 3	203000001	0.88
maize	Chromosome 3	203500001	0.87
maize	Chromosome 3	204000001	0.88
maize	Chromosome 3	204500001	0.88
maize	Chromosome 3	205000001	0.89
maize	Chromosome 3	205500001	0.9
maize	Chromosome 3	206000001	0.91
maize	Chromosome 3	206500001	0.92
maize	Chromosome 3	207000001	0.94
maize	Chromosome 3	207500001	0.96
maize	Chromosome 3	208000001	0.98
maize	Chromosome 3	208500001	1.01
maize	Chromosome 3	209000001	1.04
maize	Chromosome 3	209500001	1.07
maize	Chromosome 3	210000001	1.1
maize	Chromosome 3	210500001	1.14
maize	Chromosome 3	211000001	1.18
maize	Chromosome 3	211500001	1.22
maize	Chromosome 3	212000001	1.26
maize	Chromosome 3	212500001	1.31
maize	Chromosome 3	213000001	1.36
maize	Chromosome 3	213500001	1.41
maize	Chromosome 3	214000001	1.47
maize	Chromosome 3	214500001	1.52
maize	Chromosome 3	215000001	1.58
maize	Chromosome 3	215500001	1.65
maize	Chromosome 3	216000001	1.71
maize	Chromosome 3	216500001	1.78
maize	Chromosome 3	217000001	1.85
maize	Chromosome 3	217500001	1.91
maize	Chromosome 3	218000001	1.89
maize	Chromosome 3	218500001	1.79
maize	Chromosome 3	219000001	1.61
maize	Chromosome 3	219500001	1.38
maize	Chromosome 3	220000001	1.25
maize	Chromosome 3	220500001	1.25
maize	Chromosome 3	221000001	1.39
maize	Chromosome 3	221500001	1.66
maize	Chromosome 3	222000001	1.95
maize	Chromosome 3	222500001	1.46
maize	Chromosome 3	223000001	0.44
maize	Chromosome 3	223500001	0.3
maize	Chromosome 3	224000001	0.87
maize	Chromosome 3	224500001	1.32
maize	Chromosome 3	225000001	1.64
maize	Chromosome 3	225500001	1.82
maize	Chromosome 3	226000001	1.87
maize	Chromosome 3	226500001	1.77
maize	Chromosome 3	227000001	1.54
maize	Chromosome 3	227500001	1.16
maize	Chromosome 3	228000001	0.83
maize	Chromosome 3	228500001	0.67
maize	Chromosome 3	229000001	0.71
maize	Chromosome 3	229500001	0.92
maize	Chromosome 3	230000001	1.17
maize	Chromosome 3	230500001	1.43
maize	Chromosome 3	231000001	1.68
maize	Chromosome 3	231500001	1.94
maize	Chromosome 3	232000001	2.14
maize	Chromosome 4	1	1.97
maize	Chromosome 4	500001	2.02
maize	Chromosome 4	1000001	2.19
maize	Chromosome 4	1500001	2.46
maize	Chromosome 4	2000001	2.83
maize	Chromosome 4	2500001	3.24
maize	Chromosome 4	3000001	3.66
maize	Chromosome 4	3500001	3.98
maize	Chromosome 4	4000001	4.17
maize	Chromosome 4	4500001	4.24
maize	Chromosome 4	5000001	4.14
maize	Chromosome 4	5500001	3.89
maize	Chromosome 4	6000001	3.49
maize	Chromosome 4	6500001	3.05
maize	Chromosome 4	7000001	2.67
maize	Chromosome 4	7500001	2.37
maize	Chromosome 4	8000001	2.14
maize	Chromosome 4	8500001	1.99
maize	Chromosome 4	9000001	1.92
maize	Chromosome 4	9500001	1.92
maize	Chromosome 4	10000001	2
maize	Chromosome 4	10500001	2.12
maize	Chromosome 4	11000001	2.16
maize	Chromosome 4	11500001	2.09
maize	Chromosome 4	12000001	2.01
maize	Chromosome 4	12500001	1.94
maize	Chromosome 4	13000001	1.87
maize	Chromosome 4	13500001	1.8
maize	Chromosome 4	14000001	1.73
maize	Chromosome 4	14500001	1.67
maize	Chromosome 4	15000001	1.6
maize	Chromosome 4	15500001	1.54
maize	Chromosome 4	16000001	1.46
maize	Chromosome 4	16500001	1.35
maize	Chromosome 4	17000001	1.23
maize	Chromosome 4	17500001	1.1
maize	Chromosome 4	18000001	0.96
maize	Chromosome 4	18500001	0.82
maize	Chromosome 4	19000001	0.7
maize	Chromosome 4	19500001	0.61
maize	Chromosome 4	20000001	0.54
maize	Chromosome 4	20500001	0.49
maize	Chromosome 4	21000001	0.47
maize	Chromosome 4	21500001	0.47
maize	Chromosome 4	22000001	0.5
maize	Chromosome 4	22500001	0.54
maize	Chromosome 4	23000001	0.61
maize	Chromosome 4	23500001	0.66
maize	Chromosome 4	24000001	0.64
maize	Chromosome 4	24500001	0.57
maize	Chromosome 4	25000001	0.5
maize	Chromosome 4	25500001	0.43
maize	Chromosome 4	26000001	0.38
maize	Chromosome 4	26500001	0.33
maize	Chromosome 4	27000001	0.28
maize	Chromosome 4	27500001	0.25
maize	Chromosome 4	28000001	0.22
maize	Chromosome 4	28500001	0.21
maize	Chromosome 4	29000001	0.2
maize	Chromosome 4	29500001	0.2
maize	Chromosome 4	30000001	0.2
maize	Chromosome 4	30500001	0.21
maize	Chromosome 4	31000001	0.21
maize	Chromosome 4	31500001	0.21
maize	Chromosome 4	32000001	0.22
maize	Chromosome 4	32500001	0.22
maize	Chromosome 4	33000001	0.24
maize	Chromosome 4	33500001	0.25
maize	Chromosome 4	34000001	0.27
maize	Chromosome 4	34500001	0.28
maize	Chromosome 4	35000001	0.29
maize	Chromosome 4	35500001	0.3
maize	Chromosome 4	36000001	0.29
maize	Chromosome 4	36500001	0.28
maize	Chromosome 4	37000001	0.26
maize	Chromosome 4	37500001	0.23
maize	Chromosome 4	38000001	0.19
maize	Chromosome 4	38500001	0.16
maize	Chromosome 4	39000001	0.14
maize	Chromosome 4	39500001	0.13
maize	Chromosome 4	40000001	0.12
maize	Chromosome 4	40500001	0.11
maize	Chromosome 4	41000001	0.11
maize	Chromosome 4	41500001	0.1
maize	Chromosome 4	42000001	0.09
maize	Chromosome 4	42500001	0.09
maize	Chromosome 4	43000001	0.08
maize	Chromosome 4	43500001	0.07
maize	Chromosome 4	44000001	0.07
maize	Chromosome 4	44500001	0.06
maize	Chromosome 4	45000001	0.06
maize	Chromosome 4	45500001	0.05
maize	Chromosome 4	46000001	0.05
maize	Chromosome 4	46500001	0.05
maize	Chromosome 4	47000001	0.04
maize	Chromosome 4	47500001	0.04
maize	Chromosome 4	48000001	0.03
maize	Chromosome 4	48500001	0.03
maize	Chromosome 4	49000001	0.03
maize	Chromosome 4	49500001	0.03
maize	Chromosome 4	50000001	0.02
maize	Chromosome 4	50500001	0.02
maize	Chromosome 4	51000001	0.02
maize	Chromosome 4	51500001	0.02
maize	Chromosome 4	52000001	0.02
maize	Chromosome 4	52500001	0.02
maize	Chromosome 4	53000001	0.02
maize	Chromosome 4	53500001	0.02
maize	Chromosome 4	54000001	0.02
maize	Chromosome 4	54500001	0.02
maize	Chromosome 4	55000001	0.02
maize	Chromosome 4	55500001	0.02
maize	Chromosome 4	56000001	0.02
maize	Chromosome 4	56500001	0.02
maize	Chromosome 4	57000001	0.03
maize	Chromosome 4	57500001	0.03
maize	Chromosome 4	58000001	0.03
maize	Chromosome 4	58500001	0.03
maize	Chromosome 4	59000001	0.04
maize	Chromosome 4	59500001	0.04
maize	Chromosome 4	60000001	0.04
maize	Chromosome 4	60500001	0.05
maize	Chromosome 4	61000001	0.05
maize	Chromosome 4	61500001	0.06
maize	Chromosome 4	62000001	0.06
maize	Chromosome 4	62500001	0.07
maize	Chromosome 4	63000001	0.07
maize	Chromosome 4	63500001	0.08
maize	Chromosome 4	64000001	0.09
maize	Chromosome 4	64500001	0.09
maize	Chromosome 4	65000001	0.1
maize	Chromosome 4	65500001	0.11
maize	Chromosome 4	66000001	0.11
maize	Chromosome 4	66500001	0.12
maize	Chromosome 4	67000001	0.12
maize	Chromosome 4	67500001	0.13
maize	Chromosome 4	68000001	0.13
maize	Chromosome 4	68500001	0.13
maize	Chromosome 4	69000001	0.13
maize	Chromosome 4	69500001	0.12
maize	Chromosome 4	70000001	0.12
maize	Chromosome 4	70500001	0.11
maize	Chromosome 4	71000001	0.11
maize	Chromosome 4	71500001	0.1
maize	Chromosome 4	72000001	0.09
maize	Chromosome 4	72500001	0.09
maize	Chromosome 4	73000001	0.08
maize	Chromosome 4	73500001	0.08
maize	Chromosome 4	74000001	0.08
maize	Chromosome 4	74500001	0.08
maize	Chromosome 4	75000001	0.07
maize	Chromosome 4	75500001	0.07
maize	Chromosome 4	76000001	0.07
maize	Chromosome 4	76500001	0.07
maize	Chromosome 4	77000001	0.06
maize	Chromosome 4	77500001	0.06
maize	Chromosome 4	78000001	0.06
maize	Chromosome 4	78500001	0.06
maize	Chromosome 4	79000001	0.06
maize	Chromosome 4	79500001	0.05
maize	Chromosome 4	80000001	0.05
maize	Chromosome 4	80500001	0.05
maize	Chromosome 4	81000001	0.05
maize	Chromosome 4	81500001	0.05
maize	Chromosome 4	82000001	0.04
maize	Chromosome 4	82500001	0.04
maize	Chromosome 4	83000001	0.04
maize	Chromosome 4	83500001	0.04
maize	Chromosome 4	84000001	0.04
maize	Chromosome 4	84500001	0.04
maize	Chromosome 4	85000001	0.03
maize	Chromosome 4	85500001	0.03
maize	Chromosome 4	86000001	0.03
maize	Chromosome 4	86500001	0.03
maize	Chromosome 4	87000001	0.03
maize	Chromosome 4	87500001	0.03
maize	Chromosome 4	88000001	0.03
maize	Chromosome 4	88500001	0.03
maize	Chromosome 4	89000001	0.03
maize	Chromosome 4	89500001	0.02
maize	Chromosome 4	90000001	0.02
maize	Chromosome 4	90500001	0.02
maize	Chromosome 4	91000001	0.02
maize	Chromosome 4	91500001	0.02
maize	Chromosome 4	92000001	0.02
maize	Chromosome 4	92500001	0.02
maize	Chromosome 4	93000001	0.02
maize	Chromosome 4	93500001	0.02
maize	Chromosome 4	94000001	0.02
maize	Chromosome 4	94500001	0.02
maize	Chromosome 4	95000001	0.02
maize	Chromosome 4	95500001	0.02
maize	Chromosome 4	96000001	0.02
maize	Chromosome 4	96500001	0.02
maize	Chromosome 4	97000001	0.02
maize	Chromosome 4	97500001	0.02
maize	Chromosome 4	98000001	0.02
maize	Chromosome 4	98500001	0.02
maize	Chromosome 4	99000001	0.02
maize	Chromosome 4	99500001	0.02
maize	Chromosome 4	100000001	0.02
maize	Chromosome 4	100500001	0.02
maize	Chromosome 4	101000001	0.02
maize	Chromosome 4	101500001	0.02
maize	Chromosome 4	102000001	0.02
maize	Chromosome 4	102500001	0.02
maize	Chromosome 4	103000001	0.02
maize	Chromosome 4	103500001	0.02
maize	Chromosome 4	104000001	0.02
maize	Chromosome 4	104500001	0.02
maize	Chromosome 4	105000001	0.02
maize	Chromosome 4	105500001	0.02
maize	Chromosome 4	106000001	0.02
maize	Chromosome 4	106500001	0.02
maize	Chromosome 4	107000001	0.02
maize	Chromosome 4	107500001	0.02
maize	Chromosome 4	108000001	0.03
maize	Chromosome 4	108500001	0.03
maize	Chromosome 4	109000001	0.03
maize	Chromosome 4	109500001	0.03
maize	Chromosome 4	110000001	0.03
maize	Chromosome 4	110500001	0.03
maize	Chromosome 4	111000001	0.03
maize	Chromosome 4	111500001	0.03
maize	Chromosome 4	112000001	0.03
maize	Chromosome 4	112500001	0.04
maize	Chromosome 4	113000001	0.04
maize	Chromosome 4	113500001	0.04
maize	Chromosome 4	114000001	0.04
maize	Chromosome 4	114500001	0.04
maize	Chromosome 4	115000001	0.04
maize	Chromosome 4	115500001	0.05
maize	Chromosome 4	116000001	0.05
maize	Chromosome 4	116500001	0.05
maize	Chromosome 4	117000001	0.05
maize	Chromosome 4	117500001	0.05
maize	Chromosome 4	118000001	0.06
maize	Chromosome 4	118500001	0.06
maize	Chromosome 4	119000001	0.06
maize	Chromosome 4	119500001	0.06
maize	Chromosome 4	120000001	0.06
maize	Chromosome 4	120500001	0.07
maize	Chromosome 4	121000001	0.07
maize	Chromosome 4	121500001	0.07
maize	Chromosome 4	122000001	0.07
maize	Chromosome 4	122500001	0.08
maize	Chromosome 4	123000001	0.08
maize	Chromosome 4	123500001	0.08
maize	Chromosome 4	124000001	0.08
maize	Chromosome 4	124500001	0.09
maize	Chromosome 4	125000001	0.09
maize	Chromosome 4	125500001	0.09
maize	Chromosome 4	126000001	0.1
maize	Chromosome 4	126500001	0.11
maize	Chromosome 4	127000001	0.12
maize	Chromosome 4	127500001	0.14
maize	Chromosome 4	128000001	0.15
maize	Chromosome 4	128500001	0.17
maize	Chromosome 4	129000001	0.19
maize	Chromosome 4	129500001	0.22
maize	Chromosome 4	130000001	0.25
maize	Chromosome 4	130500001	0.27
maize	Chromosome 4	131000001	0.28
maize	Chromosome 4	131500001	0.27
maize	Chromosome 4	132000001	0.24
maize	Chromosome 4	132500001	0.22
maize	Chromosome 4	133000001	0.2
maize	Chromosome 4	133500001	0.18
maize	Chromosome 4	134000001	0.17
maize	Chromosome 4	134500001	0.17
maize	Chromosome 4	135000001	0.16
maize	Chromosome 4	135500001	0.17
maize	Chromosome 4	136000001	0.18
maize	Chromosome 4	136500001	0.19
maize	Chromosome 4	137000001	0.2
maize	Chromosome 4	137500001	0.22
maize	Chromosome 4	138000001	0.23
maize	Chromosome 4	138500001	0.25
maize	Chromosome 4	139000001	0.26
maize	Chromosome 4	139500001	0.28
maize	Chromosome 4	140000001	0.29
maize	Chromosome 4	140500001	0.31
maize	Chromosome 4	141000001	0.32
maize	Chromosome 4	141500001	0.34
maize	Chromosome 4	142000001	0.36
maize	Chromosome 4	142500001	0.38
maize	Chromosome 4	143000001	0.4
maize	Chromosome 4	143500001	0.42
maize	Chromosome 4	144000001	0.45
maize	Chromosome 4	144500001	0.48
maize	Chromosome 4	145000001	0.51
maize	Chromosome 4	145500001	0.55
maize	Chromosome 4	146000001	0.59
maize	Chromosome 4	146500001	0.63
maize	Chromosome 4	147000001	0.68
maize	Chromosome 4	147500001	0.73
maize	Chromosome 4	148000001	0.79
maize	Chromosome 4	148500001	0.84
maize	Chromosome 4	149000001	0.9
maize	Chromosome 4	149500001	0.97
maize	Chromosome 4	150000001	1.04
maize	Chromosome 4	150500001	1.11
maize	Chromosome 4	151000001	1.18
maize	Chromosome 4	151500001	1.26
maize	Chromosome 4	152000001	1.34
maize	Chromosome 4	152500001	1.42
maize	Chromosome 4	153000001	1.51
maize	Chromosome 4	153500001	1.6
maize	Chromosome 4	154000001	1.68
maize	Chromosome 4	154500001	1.73
maize	Chromosome 4	155000001	1.75
maize	Chromosome 4	155500001	1.74
maize	Chromosome 4	156000001	1.7
maize	Chromosome 4	156500001	1.63
maize	Chromosome 4	157000001	1.53
maize	Chromosome 4	157500001	1.41
maize	Chromosome 4	158000001	1.3
maize	Chromosome 4	158500001	1.21
maize	Chromosome 4	159000001	1.13
maize	Chromosome 4	159500001	1.06
maize	Chromosome 4	160000001	1.01
maize	Chromosome 4	160500001	0.97
maize	Chromosome 4	161000001	0.92
maize	Chromosome 4	161500001	0.88
maize	Chromosome 4	162000001	0.83
maize	Chromosome 4	162500001	0.78
maize	Chromosome 4	163000001	0.72
maize	Chromosome 4	163500001	0.66
maize	Chromosome 4	164000001	0.6
maize	Chromosome 4	164500001	0.54
maize	Chromosome 4	165000001	0.49
maize	Chromosome 4	165500001	0.44
maize	Chromosome 4	166000001	0.39
maize	Chromosome 4	166500001	0.35
maize	Chromosome 4	167000001	0.31
maize	Chromosome 4	167500001	0.27
maize	Chromosome 4	168000001	0.23
maize	Chromosome 4	168500001	0.2
maize	Chromosome 4	169000001	0.17
maize	Chromosome 4	169500001	0.14
maize	Chromosome 4	170000001	0.12
maize	Chromosome 4	170500001	0.1
maize	Chromosome 4	171000001	0.08
maize	Chromosome 4	171500001	0.06
maize	Chromosome 4	172000001	0.05
maize	Chromosome 4	172500001	0.04
maize	Chromosome 4	173000001	0.03
maize	Chromosome 4	173500001	0.02
maize	Chromosome 4	174000001	0.02
maize	Chromosome 4	174500001	0.02
maize	Chromosome 4	175000001	0.02
maize	Chromosome 4	175500001	0.03
maize	Chromosome 4	176000001	0.04
maize	Chromosome 4	176500001	0.05
maize	Chromosome 4	177000001	0.06
maize	Chromosome 4	177500001	0.08
maize	Chromosome 4	178000001	0.1
maize	Chromosome 4	178500001	0.12
maize	Chromosome 4	179000001	0.15
maize	Chromosome 4	179500001	0.18
maize	Chromosome 4	180000001	0.21
maize	Chromosome 4	180500001	0.24
maize	Chromosome 4	181000001	0.28
maize	Chromosome 4	181500001	0.33
maize	Chromosome 4	182000001	0.39
maize	Chromosome 4	182500001	0.46
maize	Chromosome 4	183000001	0.53
maize	Chromosome 4	183500001	0.62
maize	Chromosome 4	184000001	0.71
maize	Chromosome 4	184500001	0.82
maize	Chromosome 4	185000001	0.93
maize	Chromosome 4	185500001	1.05
maize	Chromosome 4	186000001	1.16
maize	Chromosome 4	186500001	1.22
maize	Chromosome 4	187000001	1.23
maize	Chromosome 4	187500001	1.15
maize	Chromosome 4	188000001	1.05
maize	Chromosome 4	188500001	0.96
maize	Chromosome 4	189000001	0.87
maize	Chromosome 4	189500001	0.78
maize	Chromosome 4	190000001	0.71
maize	Chromosome 4	190500001	0.63
maize	Chromosome 4	191000001	0.57
maize	Chromosome 4	191500001	0.51
maize	Chromosome 4	192000001	0.45
maize	Chromosome 4	192500001	0.4
maize	Chromosome 4	193000001	0.36
maize	Chromosome 4	193500001	0.32
maize	Chromosome 4	194000001	0.29
maize	Chromosome 4	194500001	0.27
maize	Chromosome 4	195000001	0.25
maize	Chromosome 4	195500001	0.23
maize	Chromosome 4	196000001	0.22
maize	Chromosome 4	196500001	0.21
maize	Chromosome 4	197000001	0.19
maize	Chromosome 4	197500001	0.18
maize	Chromosome 4	198000001	0.17
maize	Chromosome 4	198500001	0.16
maize	Chromosome 4	199000001	0.15
maize	Chromosome 4	199500001	0.14
maize	Chromosome 4	200000001	0.13
maize	Chromosome 4	200500001	0.12
maize	Chromosome 4	201000001	0.11
maize	Chromosome 4	201500001	0.1
maize	Chromosome 4	202000001	0.09
maize	Chromosome 4	202500001	0.09
maize	Chromosome 4	203000001	0.08
maize	Chromosome 4	203500001	0.07
maize	Chromosome 4	204000001	0.06
maize	Chromosome 4	204500001	0.06
maize	Chromosome 4	205000001	0.05
maize	Chromosome 4	205500001	0.05
maize	Chromosome 4	206000001	0.04
maize	Chromosome 4	206500001	0.03
maize	Chromosome 4	207000001	0.03
maize	Chromosome 4	207500001	0.03
maize	Chromosome 4	208000001	0.02
maize	Chromosome 4	208500001	0.02
maize	Chromosome 4	209000001	0.01
maize	Chromosome 4	209500001	0.01
maize	Chromosome 4	210000001	0.01
maize	Chromosome 4	210500001	0.01
maize	Chromosome 4	211000001	0
maize	Chromosome 4	211500001	0
maize	Chromosome 4	212000001	0
maize	Chromosome 4	212500001	0
maize	Chromosome 4	213000001	0
maize	Chromosome 4	213500001	0
maize	Chromosome 4	214000001	0
maize	Chromosome 4	214500001	0
maize	Chromosome 4	215000001	0
maize	Chromosome 4	215500001	0
maize	Chromosome 4	216000001	0
maize	Chromosome 4	216500001	0
maize	Chromosome 4	217000001	0
maize	Chromosome 4	217500001	0.01
maize	Chromosome 4	218000001	0.01
maize	Chromosome 4	218500001	0.01
maize	Chromosome 4	219000001	0.02
maize	Chromosome 4	219500001	0.02
maize	Chromosome 4	220000001	0.02
maize	Chromosome 4	220500001	0.03
maize	Chromosome 4	221000001	0.03
maize	Chromosome 4	221500001	0.04
maize	Chromosome 4	222000001	0.04
maize	Chromosome 4	222500001	0.05
maize	Chromosome 4	223000001	0.06
maize	Chromosome 4	223500001	0.06
maize	Chromosome 4	224000001	0.07
maize	Chromosome 4	224500001	0.08
maize	Chromosome 4	225000001	0.09
maize	Chromosome 4	225500001	0.09
maize	Chromosome 4	226000001	0.1
maize	Chromosome 4	226500001	0.12
maize	Chromosome 4	227000001	0.16
[truncated: 2,125 more rows]
