# Supplementary material for: Characterization of introgression from the teosinte Zea mays ssp. mexicana to Mexican highland maize
Source: PeerJ. 2019 May 3;7:e6815. doi: 10.7717/peerj.6815 (PMC6501764; doi:10.7717/peerj.6815)
Supplement: Supplemental Information 9 — Table of high and moderate effect SNPs fixed in Mexican highland samples. [file peerj-07-6815-s009.xlsx]

## Sheet: TableS4_FixedSNPs.csv
Principal_Gene	chr	pos	Ref	Alt	Effect	Annotation	PT1	PT2	MM1	RIMMA0703	RIMMA0733	BKN22	TIL25	TIL08	TIL10	TIL05	TIL01	TDD39103	highland	lowland	mexicana	parv	Trip	name	Araport11	uniprot	pannzer2
GRMZM2G045979	1	16694899	G	T	HIGH	stop_gained	2018-01-01	2018-01-01	2018-01-01	0/0	0/0	./.	2018-01-01	2018-01-01	0/0	./.	./.	0/0	ALT	REF	ALT	REF	REF	---	UDP-Glycosyltransferase superfamily protein /// Encodes a encodes a putative UDP-glycosyltransferase superfamily protein belonging to the glycosyltransferase (GT) family 33 that is localized to the endoplasmic reticulum. Loss of function alleles are male sterile, with pollen tubes bursting after germination. Loss of function also causes increased callose deposition in the female gametophyte, poll…	Putative glycosyl transferase	Chitobiosyldiphosphodolichol beta-mannosyltransferase
GRMZM2G513273	1	106460077	A	G	HIGH	stop_lost	2018-01-01	2018-01-01	2018-01-01	0/1	0/0	./.	./.	2018-01-01	2018-01-01	./.	./.	./.	ALT	SEG	ALT	ALT	NA	---	---	---	---
GRMZM2G067370	1	120152387	C	T	HIGH	stop_gained	2018-01-01	2018-01-01	2018-01-01	0/0	0/0	./.	2018-01-01	./.	2018-01-01	0/0	0/0	./.	ALT	REF	ALT	SEG	NA	---	---	---	---
GRMZM2G428201	1	178797653	A	G	HIGH	splice_acceptor_variant&intron_variant	2018-01-01	2018-01-01	2018-01-01	0/1	0/1	2018-01-01	2018-01-01	./.	./.	./.	./.	./.	ALT	SEG	ALT	NA	NA	---	CRINKLY4 related 3 /// CRINKLY4 related 3;(source:Araport11)	Kinase family protein	DnaJ protein ERDJ3A
GRMZM5G881294	2	74985816	A	T	HIGH	stop_gained	2018-01-01	2018-01-01	2018-01-01	0/1	0/1	./.	2018-01-01	./.	0/1	2018-01-01	2018-01-01	./.	ALT	SEG	ALT	SEG	NA	---	---	---	---
AC206749.3_FG003	2	220998510	T	G	HIGH	stop_lost&splice_region_variant	2018-01-01	2018-01-01	2018-01-01	0/0	2018-01-01	./.	2018-01-01	2018-01-01	2018-01-01	2018-01-01	2018-01-01	2018-01-01	ALT	SEG	ALT	ALT	ALT	---	---	---	---
GRMZM2G701576	3	79126245	T	C	HIGH	start_lost	2018-01-01	2018-01-01	2018-01-01	0/0	0/0	./.	2018-01-01	2018-01-01	2018-01-01	2018-01-01	2018-01-01	./.	ALT	REF	ALT	ALT	NA	---	---	---	---
GRMZM2G108527	3	83703614	G	A	HIGH	stop_gained	2018-01-01	2018-01-01	2018-01-01	0/0	0/0	./.	2018-01-01	2018-01-01	2018-01-01	2018-01-01	2018-01-01	./.	ALT	REF	ALT	ALT	NA	---	---	---	---
AC218092.3_FG003	3	177279543	C	T	HIGH	stop_gained	2018-01-01	2018-01-01	2018-01-01	0/0	2018-01-01	./.	2018-01-01	./.	0/0	./.	0/0	./.	ALT	SEG	ALT	REF	NA	---	---	---	---
AC218092.3_FG003	3	177279597	C	T	HIGH	stop_gained	2018-01-01	2018-01-01	2018-01-01	0/0	2018-01-01	./.	2018-01-01	./.	0/0	./.	0/0	./.	ALT	SEG	ALT	REF	NA	---	---	---	---
GRMZM5G817995	4	9329628	C	A	HIGH	stop_gained	2018-01-01	2018-01-01	2018-01-01	2018-01-01	2018-01-01	./.	2018-01-01	./.	2018-01-01	0/0	./.	./.	ALT	ALT	ALT	SEG	NA	---	---	---	---
GRMZM2G039983	4	9594744	C	A	HIGH	stop_gained	2018-01-01	2018-01-01	2018-01-01	2018-01-01	2018-01-01	2018-01-01	2018-01-01	2018-01-01	2018-01-01	./.	2018-01-01	./.	ALT	ALT	ALT	ALT	NA	---	TPX2 (targeting protein for Xklp2) protein family /// TPX2 (targeting protein for Xklp2) protein family;(source:Araport11)	Targeting protein for Xklp2 containing protein, expressed	---
GRMZM2G390986	4	24976054	T	C	HIGH	start_lost	2018-01-01	2018-01-01	2018-01-01	2018-01-01	0/0	./.	./.	2018-01-01	2018-01-01	./.	1/0	./.	ALT	SEG	ALT	SEG	NA	---	---	---	---
GRMZM2G390986	4	24976239	A	T	HIGH	stop_gained	2018-01-01	2018-01-01	2018-01-01	2018-01-01	0/0	./.	./.	2018-01-01	2018-01-01	./.	0/1	./.	ALT	SEG	ALT	SEG	NA	---	---	---	---
GRMZM2G138624	4	133951372	A	G	HIGH	stop_lost	2018-01-01	2018-01-01	2018-01-01	0/0	2018-01-01	2018-01-01	2018-01-01	2018-01-01	2018-01-01	0/1	2018-01-01	2018-01-01	ALT	SEG	ALT	SEG	ALT	---	nicotinamidase 1 /// encodes a nicotinamidase that converts nicotinamide into nicotinic acid. As such the encoded enzyme is involved in the pyridine nucleotide salvage pathway which may be connected to the de novo NAD biosynthesis through the ABA signaling pathway. /// nicotinamidase 1;(source:Araport11)	Isochorismatase hydrolase family protein	Nicotinamidase 1
GRMZM2G138624	4	133953046	A	G	HIGH	start_lost	2018-01-01	2018-01-01	2018-01-01	0/0	./.	./.	2018-01-01	2018-01-01	2018-01-01	0/0	2018-01-01	2018-01-01	ALT	REF	ALT	SEG	ALT	---	nicotinamidase 1 /// encodes a nicotinamidase that converts nicotinamide into nicotinic acid. As such the encoded enzyme is involved in the pyridine nucleotide salvage pathway which may be connected to the de novo NAD biosynthesis through the ABA signaling pathway. /// nicotinamidase 1;(source:Araport11)	Isochorismatase hydrolase family protein	Nicotinamidase 1
GRMZM2G702687	4	167794602	T	G	HIGH	start_lost	2018-01-01	2018-01-01	2018-01-01	./.	./.	./.	./.	./.	./.	./.	1/0	./.	ALT	NA	NA	SEG	NA	---	---	---	---
GRMZM2G702687	4	167794902	A	T	HIGH	stop_lost&splice_region_variant	2018-01-01	2018-01-01	2018-01-01	./.	./.	./.	./.	./.	0/1	2018-01-01	./.	./.	ALT	NA	NA	SEG	NA	---	---	---	---
GRMZM2G544441	4	170049011	T	C	HIGH	splice_donor_variant&intron_variant	2018-01-01	2018-01-01	2018-01-01	0/0	./.	./.	2018-01-01	1/0	0/0	./.	./.	./.	ALT	REF	SEG	REF	NA	---	Protein phosphatase 2C family protein /// Protein phosphatase 2C family protein;(source:Araport11)	Phosphatase 2C family protein	---
GRMZM2G146228	4	170885101	C	A	HIGH	stop_gained	2018-01-01	2018-01-01	2018-01-01	0/0	0/0	0/0	2018-01-01	2018-01-01	2018-01-01	2018-01-01	2018-01-01	./.	ALT	REF	ALT	ALT	NA	---	RING/U-box superfamily protein /// RING/U-box superfamily protein;(source:Araport11)	Zinc finger family protein	RING-H2 finger protein ATL16
GRMZM2G102230	4	171720113	C	T	HIGH	splice_acceptor_variant&intron_variant	2018-01-01	2018-01-01	2018-01-01	0/0	0/0	0/0	0/0	0/0	0/0	0/0	0/0	./.	ALT	REF	REF	REF	NA	---	Ribosomal protein L14p/L23e family protein /// Ribosomal protein L14p/L23e family protein;(source:Araport11)	60S ribosomal protein L23 (Ribosomal protein L17)	Ribosomal protein L17
GRMZM2G364068	4	172552007	A	C	HIGH	stop_lost	2018-01-01	2018-01-01	2018-01-01	0/0	0/0	./.	2018-01-01	./.	0/0	0/0	0/0	./.	ALT	REF	ALT	REF	NA	---	Rho termination factor /// Encodes a novel ribonucleic acid-binding protein that interacts with the endonuclease RNase E and supports its function in processing plastid ribonucleic acids. /// Rho termination factor;(source:Araport11)	SAP-like protein BP-73, putative, expressed	Rho-N domain-containing protein 1 chloroplastic
GRMZM2G054007	4	173207096	G	A	HIGH	stop_gained	2018-01-01	2018-01-01	2018-01-01	0/0	./.	./.	2018-01-01	2018-01-01	0/0	0/0	0/0	./.	ALT	REF	ALT	REF	NA	---	---	---	---
GRMZM2G070239	4	175165114	C	G	HIGH	stop_gained	2018-01-01	2018-01-01	2018-01-01	0/0	0/0	0/0	2018-01-01	2018-01-01	0/0	2018-01-01	2018-01-01	2018-01-01	ALT	REF	ALT	SEG	ALT	---	serine/arginine-rich 22 /// Encodes a Serine/arginine-rich (SR) protein RSZp22. SR proteins are splicing regulators that share a modular structure consisting of one or two N-terminal RNA recognition motif domains and a C-terminal RS-rich domain. RSZp22 is located in the nucleolus. It is a nucleocytoplasmic shuttling protein and an interacting partner to the Arabidopsis U1-70K. Barta et al (2010) …	Arginine/serine-rich splicing factor RSZ19 transcript II	Pre-mRNA processing factor
GRMZM2G377020	4	175254190	G	A	HIGH	splice_donor_variant&intron_variant	2018-01-01	2018-01-01	2018-01-01	0/0	0/0	0/0	./.	0/0	0/0	0/0	0/0	./.	ALT	REF	REF	REF	NA	---	RING/U-box superfamily protein /// C3H4 type zinc finger protein;(source:Araport11)	RING zinc finger protein-like (cDNA clone:J013061F22, full insert sequence)	---
GRMZM2G091143	4	176497353	C	T	HIGH	stop_gained	2018-01-01	2018-01-01	2018-01-01	0/0	0/0	./.	2018-01-01	./.	0/0	0/0	0/0	0/0	ALT	REF	ALT	REF	REF	---	VIRE2 interacting protein 2 /// Encodes a nuclear-localized NOT (negative on TATA-less) domain-containing protein that interacts with the Agrobacterium VirE2 protein and is required for Agrobacterium-mediated plant transformation. It likely facilitates T-DNA integration into plant chromosomes and may play a role as a transcriptional regulator. The mRNA is cell-to-cell mobile. /// VIRE2 interactin…	NOT2/NOT3/NOT5 family protein, expressed	CCR4-NOT transcription complex subunit 2
GRMZM2G126765	4	177672312	G	A	HIGH	start_lost	2018-01-01	2018-01-01	2018-01-01	0/0	0/0	0/0	2018-01-01	2018-01-01	2018-01-01	2018-01-01	2018-01-01	./.	ALT	REF	ALT	ALT	NA	---	Phosphotyrosine protein phosphatases superfamily protein /// Encodes an atypical dual-speci&#64257;city phosphatase. /// Phosphotyrosine protein phosphatases superfamily protein;(source:Araport11)	Tyrosine specific protein phosphatase	Tyrosine-protein phosphatase
GRMZM2G158860	4	178082217	T	C	HIGH	splice_acceptor_variant&intron_variant	2018-01-01	2018-01-01	2018-01-01	0/0	2018-01-01	0/0	2018-01-01	2018-01-01	0/0	0/0	2018-01-01	./.	ALT	SEG	ALT	SEG	NA	---	MAPK/ERK kinase kinase 1 /// Encodes a member of the A1 subgroup of the MEKK (MAPK/ERK kinase kinase) family. MEKK is another name for Mitogen-Activated Protein Kinase Kinase Kinase (MAPKKK or MAP3K). This subgroup has four members: At4g08500 (MEKK1, also known as ARAKIN, MAP3Kb1, MAPKKK8), At4g08480 (MEKK2, also known as MAP3Kb4, MAPKKK9), At4g08470 (MEKK3, also known as MAP3Kb3, MAPKKK10) and A…	Putative mitogen-activated protein kinase 1	Mitogen-activated protein kinase kinase kinase 1
GRMZM2G356046	4	178536795	T	C	HIGH	stop_lost	2018-01-01	2018-01-01	2018-01-01	0/0	0/0	./.	2018-01-01	2018-01-01	2018-01-01	2018-01-01	2018-01-01	./.	ALT	REF	ALT	ALT	NA	---	Glycosyl hydrolase superfamily protein /// Encodes a endo-beta-mannanase involved in seed germination. /// Glycosyl hydrolase superfamily protein;(source:Araport11)	Endo-1,4-beta-mannanase	Mannan endo-14-beta-mannosidase 1
GRMZM5G862945	4	178590577	T	C	HIGH	start_lost	2018-01-01	2018-01-01	2018-01-01	0/0	0/0	./.	2018-01-01	2018-01-01	./.	./.	./.	./.	ALT	REF	ALT	NA	NA	---	---	---	---
GRMZM5G862945	4	178590965	A	C	HIGH	stop_lost	2018-01-01	2018-01-01	2018-01-01	0/0	0/0	./.	2018-01-01	./.	./.	./.	./.	./.	ALT	REF	ALT	NA	NA	---	---	---	---
GRMZM2G084457	4	178789580	A	G	HIGH	stop_lost&splice_region_variant	2018-01-01	2018-01-01	2018-01-01	0/1	0/1	2018-01-01	2018-01-01	2018-01-01	0/0	2018-01-01	2018-01-01	./.	ALT	SEG	ALT	SEG	NA	---	---	AP2D8 transcription factor (Transcription factor AP2D8)	AP2-like ethylene-responsive transcription factor AIL1
GRMZM2G008839	4	179818046	A	T	HIGH	start_lost	2018-01-01	2018-01-01	2018-01-01	0/0	0/0	./.	0/0	0/0	0/0	./.	0/0	./.	ALT	REF	REF	REF	NA	---	---	---	---
GRMZM2G461230	4	181752087	A	T	HIGH	stop_gained	2018-01-01	2018-01-01	2018-01-01	0/0	0/0	0/0	2018-01-01	2018-01-01	0/0	0/0	0/0	./.	ALT	REF	ALT	REF	NA	---	---	---	---
AC190628.4_FG007	4	181823475	A	G	HIGH	splice_donor_variant&intron_variant	2018-01-01	2018-01-01	2018-01-01	0/0	0/0	./.	./.	./.	0/0	2018-01-01	0/0	./.	ALT	REF	NA	SEG	NA	---	---	---	ATPase family AAA domain-containing protein 1-A
GRMZM2G503738	4	182452295	G	T	HIGH	splice_donor_variant&intron_variant	2018-01-01	2018-01-01	2018-01-01	0/0	0/0	./.	0/0	./.	0/0	0/0	0/0	./.	ALT	REF	REF	REF	NA	---	RNA-processing, Lsm domain /// RNA-processing, Lsm domain-containing protein;(source:Araport11)	---	RNA-processing Lsm domain
GRMZM2G139028	5	32437135	T	C	HIGH	splice_donor_variant&intron_variant	2018-01-01	2018-01-01	2018-01-01	0/0	./.	./.	2018-01-01	2018-01-01	2018-01-01	2018-01-01	2018-01-01	./.	ALT	REF	ALT	ALT	NA	---	peroxisomal 3-ketoacyl-CoA thiolase 4 /// EC2.3.1.16 thiolase. Its transcript levels change after inducing MUTE expression in a mute background. /// peroxisomal 3-ketoacyl-CoA thiolase 4;(source:Araport11)	Amine oxidase (1.4.3.-) (Fragment)	---
AC206898.3_FG006	5	32457963	C	T	HIGH	splice_donor_variant&intron_variant	2018-01-01	2018-01-01	2018-01-01	0/0	0/0	./.	2018-01-01	2018-01-01	0/0	2018-01-01	0/1	./.	ALT	REF	ALT	SEG	NA	---	---	---	---
GRMZM2G071589	5	32683262	G	C	HIGH	splice_donor_variant&intron_variant	2018-01-01	2018-01-01	2018-01-01	2018-01-01	0/1	0/0	2018-01-01	2018-01-01	0/0	2018-01-01	0/0	0/0	ALT	SEG	ALT	SEG	REF	---	Splicing factor, CC1-like /// Splicing factor, CC1-like protein;(source:Araport11)	Transposon protein, putative, CACTA, En/Spm sub-class, expressed	RNA recognition motif domain
AC212000.3_FG001	5	37855898	A	T	HIGH	stop_lost&splice_region_variant	2018-01-01	2018-01-01	2018-01-01	0/0	0/1	2018-01-01	2018-01-01	2018-01-01	2018-01-01	2018-01-01	2018-01-01	2018-01-01	ALT	SEG	ALT	ALT	ALT	---	---	---	---
GRMZM2G456816	5	57984258	C	T	HIGH	stop_gained	2018-01-01	2018-01-01	2018-01-01	0/1	0/0	2018-01-01	0/0	0/0	0/0	0/0	0/0	./.	ALT	SEG	REF	REF	NA	---	---	---	---
GRMZM2G004110	6	54799869	T	C	HIGH	stop_lost&splice_region_variant	2018-01-01	2018-01-01	2018-01-01	1/0	1/0	1/0	./.	./.	./.	0/0	2018-01-01	./.	ALT	SEG	NA	SEG	NA	---	---	Ulp1 protease family, C-terminal catalytic domain containing protein	---
AC208521.3_FG002	6	55554604	A	C	HIGH	stop_lost&splice_region_variant	2018-01-01	2018-01-01	2018-01-01	0/0	2018-01-01	0/0	2018-01-01	2018-01-01	2018-01-01	0/0	2018-01-01	./.	ALT	SEG	ALT	SEG	NA	---	---	---	---
AC187809.3_FG005	9	44120488	A	G	HIGH	stop_lost&splice_region_variant	2018-01-01	2018-01-01	2018-01-01	2018-01-01	./.	./.	2018-01-01	2018-01-01	2018-01-01	./.	0/0	./.	ALT	ALT	ALT	SEG	NA	---	---	---	---
GRMZM2G156013	10	141017581	A	G	HIGH	start_lost	2018-01-01	2018-01-01	2018-01-01	2018-01-01	2018-01-01	2018-01-01	2018-01-01	0/0	2018-01-01	2018-01-01	2018-01-01	2018-01-01	ALT	ALT	SEG	ALT	ALT	serine-threonine kinase4	Protein kinase superfamily protein /// Protein kinase superfamily protein;(source:Araport11)	Serine/threonine/tyrosine kinase family protein	Mitogen activated protein kinase kinase kinase 37
GRMZM2G124353	1	15352854	G	A	MODERATE	missense_variant	2018-01-01	2018-01-01	2018-01-01	0/0	0/0	0/0	0/0	./.	0/0	./.	./.	./.	ALT	REF	REF	REF	NA	---	alanine:glyoxylate aminotransferase 2 /// alanine:glyoxylate aminotransferase 2 homolog (AGT2) mRNA, The mRNA is cell-to-cell mobile. /// alanine:glyoxylate aminotransferase 2;(source:Araport11)	Alanine:glyoxylate aminotransferase 2 family protein	Alanine-glyoxylate aminotransferase
GRMZM2G124353	1	15352971	T	C	MODERATE	missense_variant	2018-01-01	2018-01-01	2018-01-01	1/0	2018-01-01	2018-01-01	./.	./.	0/0	./.	2018-01-01	./.	ALT	SEG	NA	SEG	NA	---	alanine:glyoxylate aminotransferase 2 /// alanine:glyoxylate aminotransferase 2 homolog (AGT2) mRNA, The mRNA is cell-to-cell mobile. /// alanine:glyoxylate aminotransferase 2;(source:Araport11)	Alanine:glyoxylate aminotransferase 2 family protein	Alanine-glyoxylate aminotransferase
GRMZM2G124353	1	15353886	A	T	MODERATE	missense_variant	2018-01-01	2018-01-01	2018-01-01	0/1	2018-01-01	2018-01-01	2018-01-01	2018-01-01	2018-01-01	2018-01-01	2018-01-01	2018-01-01	ALT	SEG	ALT	ALT	ALT	---	alanine:glyoxylate aminotransferase 2 /// alanine:glyoxylate aminotransferase 2 homolog (AGT2) mRNA, The mRNA is cell-to-cell mobile. /// alanine:glyoxylate aminotransferase 2;(source:Araport11)	Alanine:glyoxylate aminotransferase 2 family protein	Alanine-glyoxylate aminotransferase
GRMZM2G064732	1	16354024	T	A	MODERATE	missense_variant	2018-01-01	2018-01-01	2018-01-01	2018-01-01	0/0	./.	2018-01-01	2018-01-01	2018-01-01	2018-01-01	0/0	2018-01-01	ALT	SEG	ALT	SEG	ALT	compact plant2	G protein alpha subunit 1 /// Encodes an alpha subunit of a heterotrimeric GTP-binding protein. The active GTP-bound form of GPA1 binds to the GTG1 and GTG2 abscisic acid (ABA) receptors and appears to affect their GTPase and GTP-binding activity, and hence, ABA binding abilities. GPA1 is a positive regulator in ABA-mediated inhibition of stomatal opening. Plants with recessive mutant alleles hav…	G protein alpha subunit	Heterotrimeric G protein alpha subunit
GRMZM2G064732	1	16354036	T	C	MODERATE	missense_variant	2018-01-01	2018-01-01	2018-01-01	2018-01-01	0/0	./.	2018-01-01	2018-01-01	2018-01-01	2018-01-01	0/0	2018-01-01	ALT	SEG	ALT	SEG	ALT	compact plant2	G protein alpha subunit 1 /// Encodes an alpha subunit of a heterotrimeric GTP-binding protein. The active GTP-bound form of GPA1 binds to the GTG1 and GTG2 abscisic acid (ABA) receptors and appears to affect their GTPase and GTP-binding activity, and hence, ABA binding abilities. GPA1 is a positive regulator in ABA-mediated inhibition of stomatal opening. Plants with recessive mutant alleles hav…	G protein alpha subunit	Heterotrimeric G protein alpha subunit
GRMZM2G064732	1	16354274	A	G	MODERATE	missense_variant	2018-01-01	2018-01-01	2018-01-01	2018-01-01	0/0	./.	0/0	./.	0/0	2018-01-01	0/0	0/0	ALT	SEG	REF	SEG	REF	compact plant2	G protein alpha subunit 1 /// Encodes an alpha subunit of a heterotrimeric GTP-binding protein. The active GTP-bound form of GPA1 binds to the GTG1 and GTG2 abscisic acid (ABA) receptors and appears to affect their GTPase and GTP-binding activity, and hence, ABA binding abilities. GPA1 is a positive regulator in ABA-mediated inhibition of stomatal opening. Plants with recessive mutant alleles hav…	G protein alpha subunit	Heterotrimeric G protein alpha subunit
GRMZM2G080524	1	16369985	C	T	MODERATE	missense_variant	2018-01-01	2018-01-01	2018-01-01	0/1	0/0	2018-01-01	0/0	0/0	0/0	2018-01-01	0/0	0/0	ALT	SEG	REF	SEG	REF	---	alpha/beta-Hydrolases superfamily protein /// alpha/beta-Hydrolases superfamily protein;(source:Araport11)	Hydrolase, alpha/beta fold family protein, expressed	Catalytic/ hydrolase
GRMZM2G080586	1	16377245	G	A	MODERATE	missense_variant	2018-01-01	2018-01-01	2018-01-01	2018-01-01	2018-01-01	./.	./.	./.	0/0	./.	./.	./.	ALT	ALT	NA	REF	NA	---	alpha/beta-Hydrolases superfamily protein /// alpha/beta-Hydrolases superfamily protein;(source:Araport11)	Hydrolase family protein	Monoacylglycerol lipase
GRMZM2G017254	1	16598500	C	G	MODERATE	missense_variant	2018-01-01	2018-01-01	2018-01-01	2018-01-01	0/0	2018-01-01	2018-01-01	2018-01-01	2018-01-01	2018-01-01	0/0	2018-01-01	ALT	SEG	ALT	SEG	ALT	---	CTC-interacting domain 7 /// smr (Small MutS Related) domain-containing protein mRNA, complete cds /// CTC-interacting domain 7;(source:Araport11)	Smr domain-containing protein	CTC-interacting domain 7
GRMZM2G017254	1	16598601	A	G	MODERATE	missense_variant	2018-01-01	2018-01-01	2018-01-01	2018-01-01	0/0	2018-01-01	2018-01-01	2018-01-01	2018-01-01	2018-01-01	0/0	0/0	ALT	SEG	ALT	SEG	REF	---	CTC-interacting domain 7 /// smr (Small MutS Related) domain-containing protein mRNA, complete cds /// CTC-interacting domain 7;(source:Araport11)	Smr domain-containing protein	CTC-interacting domain 7
GRMZM2G045979	1	16694261	A	G	MODERATE	missense_variant	2018-01-01	2018-01-01	2018-01-01	2018-01-01	0/0	2018-01-01	2018-01-01	2018-01-01	2018-01-01	0/0	2018-01-01	./.	ALT	SEG	ALT	SEG	NA	---	UDP-Glycosyltransferase superfamily protein /// Encodes a encodes a putative UDP-glycosyltransferase superfamily protein belonging to the glycosyltransferase (GT) family 33 that is localized to the endoplasmic reticulum. Loss of function alleles are male sterile, with pollen tubes bursting after germination. Loss of function also causes increased callose deposition in the female gametophyte, poll…	Putative glycosyl transferase	Chitobiosyldiphosphodolichol beta-mannosyltransferase
GRMZM2G045979	1	16695432	C	T	MODERATE	missense_variant	2018-01-01	2018-01-01	2018-01-01	2018-01-01	0/0	./.	2018-01-01	2018-01-01	2018-01-01	./.	2018-01-01	2018-01-01	ALT	SEG	ALT	ALT	ALT	---	UDP-Glycosyltransferase superfamily protein /// Encodes a encodes a putative UDP-glycosyltransferase superfamily protein belonging to the glycosyltransferase (GT) family 33 that is localized to the endoplasmic reticulum. Loss of function alleles are male sterile, with pollen tubes bursting after germination. Loss of function also causes increased callose deposition in the female gametophyte, poll…	Putative glycosyl transferase	Chitobiosyldiphosphodolichol beta-mannosyltransferase
GRMZM2G045979	1	16697711	C	T	MODERATE	missense_variant	2018-01-01	2018-01-01	2018-01-01	0/0	0/0	./.	2018-01-01	./.	0/0	0/0	0/0	0/0	ALT	REF	ALT	REF	REF	---	UDP-Glycosyltransferase superfamily protein /// Encodes a encodes a putative UDP-glycosyltransferase superfamily protein belonging to the glycosyltransferase (GT) family 33 that is localized to the endoplasmic reticulum. Loss of function alleles are male sterile, with pollen tubes bursting after germination. Loss of function also causes increased callose deposition in the female gametophyte, poll…	Putative glycosyl transferase	Chitobiosyldiphosphodolichol beta-mannosyltransferase
GRMZM2G097788	1	34900703	T	C	MODERATE	missense_variant	2018-01-01	2018-01-01	2018-01-01	0/0	2018-01-01	./.	./.	0/0	0/0	0/0	./.	./.	ALT	SEG	REF	REF	NA	---	---	Myb family transcription factor, putative	MYB-like transcription factor DIVARICATA
GRMZM2G097788	1	34900705	G	C	MODERATE	missense_variant	2018-01-01	2018-01-01	2018-01-01	0/0	2018-01-01	./.	./.	./.	0/1	./.	./.	./.	ALT	SEG	NA	SEG	NA	---	---	Myb family transcription factor, putative	MYB-like transcription factor DIVARICATA
GRMZM2G097788	1	34900723	T	G	MODERATE	missense_variant	2018-01-01	2018-01-01	2018-01-01	2018-01-01	2018-01-01	./.	2018-01-01	2018-01-01	1/0	2018-01-01	2018-01-01	./.	ALT	ALT	ALT	SEG	NA	---	---	Myb family transcription factor, putative	MYB-like transcription factor DIVARICATA
GRMZM2G097788	1	34900800	C	G	MODERATE	missense_variant	2018-01-01	2018-01-01	2018-01-01	0/0	0/0	./.	./.	./.	1/0	0/0	./.	./.	ALT	REF	NA	SEG	NA	---	---	Myb family transcription factor, putative	MYB-like transcription factor DIVARICATA
GRMZM2G097788	1	34900895	C	T	MODERATE	missense_variant	2018-01-01	2018-01-01	2018-01-01	0/0	0/0	0/0	2018-01-01	2018-01-01	0/0	./.	0/0	./.	ALT	REF	ALT	REF	NA	---	---	Myb family transcription factor, putative	MYB-like transcription factor DIVARICATA
GRMZM2G104353	1	67258005	T	C	MODERATE	missense_variant	2018-01-01	2018-01-01	2018-01-01	1/0	2018-01-01	./.	2018-01-01	2018-01-01	2018-01-01	2018-01-01	2018-01-01	2018-01-01	ALT	SEG	ALT	ALT	ALT	---	ortholog of human splicing factor SC35 /// encodes an SC35-like splicing factor of 35 kD localized to the nuclear specks. /// serine/arginine-rich splicing factor-like protein, putative;(source:Araport11)	Arginine/serine-rich splicing factor, putative, expressed	Serine/arginine-rich splicing factor like
GRMZM2G177391	1	87177026	C	G	MODERATE	missense_variant	2018-01-01	2018-01-01	2018-01-01	1/0	0/0	./.	2018-01-01	2018-01-01	2018-01-01	2018-01-01	2018-01-01	./.	ALT	SEG	ALT	ALT	NA	---	expansin B2 /// member of BETA-EXPANSINS. Naming convention from the Expansin Working Group (Kende et al, 2004. Plant Mol Bio) /// expansin B2;(source:Araport11)	Beta-expansin-9	Pollen allergen Phl pI
GRMZM2G177391	1	87177096	A	C	MODERATE	missense_variant	2018-01-01	2018-01-01	2018-01-01	2018-01-01	0/0	./.	2018-01-01	2018-01-01	2018-01-01	2018-01-01	2018-01-01	./.	ALT	SEG	ALT	ALT	NA	---	expansin B2 /// member of BETA-EXPANSINS. Naming convention from the Expansin Working Group (Kende et al, 2004. Plant Mol Bio) /// expansin B2;(source:Araport11)	Beta-expansin-9	Pollen allergen Phl pI
GRMZM2G046848	1	87304530	T	A	MODERATE	missense_variant	2018-01-01	2018-01-01	2018-01-01	0/0	0/0	2018-01-01	2018-01-01	2018-01-01	2018-01-01	2018-01-01	2018-01-01	2018-01-01	ALT	SEG	ALT	ALT	ALT	---	U-box domain-containing protein kinase family protein /// U-box domain-containing protein kinase family protein;(source:Araport11)	Putative serine/threonine protein kinase	U-box domain-containing protein 33
GRMZM2G046848	1	87304809	G	A	MODERATE	missense_variant	2018-01-01	2018-01-01	2018-01-01	0/0	0/0	2018-01-01	2018-01-01	2018-01-01	2018-01-01	2018-01-01	2018-01-01	1/0	ALT	SEG	ALT	ALT	SEG	---	U-box domain-containing protein kinase family protein /// U-box domain-containing protein kinase family protein;(source:Araport11)	Putative serine/threonine protein kinase	U-box domain-containing protein 33
GRMZM2G046848	1	87308960	C	A	MODERATE	missense_variant	2018-01-01	2018-01-01	2018-01-01	1/0	0/0	./.	./.	./.	0/0	2018-01-01	2018-01-01	./.	ALT	SEG	NA	SEG	NA	---	U-box domain-containing protein kinase family protein /// U-box domain-containing protein kinase family protein;(source:Araport11)	Putative serine/threonine protein kinase	U-box domain-containing protein 33
GRMZM2G398825	1	87371728	A	C	MODERATE	missense_variant	2018-01-01	2018-01-01	2018-01-01	2018-01-01	2018-01-01	./.	2018-01-01	2018-01-01	2018-01-01	2018-01-01	0/0	./.	ALT	ALT	ALT	SEG	NA	---	Tetratricopeptide repeat (TPR)-like superfamily protein /// SKI3 encodes a cytplasmically localized component of the SKI complex which is involved in exosome mediated RNA decay. /// Tetratricopeptide repeat (TPR)-like superfamily protein;(source:Araport11)	---	tetratricopeptide repeat protein SKI3-like
GRMZM2G398825	1	87371731	A	T	MODERATE	missense_variant	2018-01-01	2018-01-01	2018-01-01	2018-01-01	2018-01-01	./.	2018-01-01	2018-01-01	2018-01-01	2018-01-01	0/0	./.	ALT	ALT	ALT	SEG	NA	---	Tetratricopeptide repeat (TPR)-like superfamily protein /// SKI3 encodes a cytplasmically localized component of the SKI complex which is involved in exosome mediated RNA decay. /// Tetratricopeptide repeat (TPR)-like superfamily protein;(source:Araport11)	---	tetratricopeptide repeat protein SKI3-like
GRMZM2G162537	1	87632627	T	A	MODERATE	missense_variant	2018-01-01	2018-01-01	2018-01-01	0/0	./.	./.	./.	2018-01-01	2018-01-01	./.	./.	./.	ALT	REF	ALT	ALT	NA	---	Polynucleotidyl transferase, ribonuclease H-like superfamily protein /// Polynucleotidyl transferase, ribonuclease H-like superfamily protein;(source:Araport11)	Exonuclease family protein, expressed (Putative exonuclease)	---
GRMZM2G394403	1	106175124	T	G	MODERATE	missense_variant	2018-01-01	2018-01-01	2018-01-01	1/0	0/0	./.	2018-01-01	2018-01-01	2018-01-01	2018-01-01	2018-01-01	./.	ALT	SEG	ALT	ALT	NA	---	CLP protease P4 /// One of several nuclear-encoded ClpPs (caseinolytic protease). Contains a highly conserved catalytic triad of Ser-type proteases (Ser-His-Asp). The name reflects nomenclature described in Adam et. al (2001). The mRNA is cell-to-cell mobile. /// CLP protease P4;(source:Araport11)	ATP-dependent Clp protease proteolytic subunit	ATP-dependent Clp protease proteolytic subunit
GRMZM2G394403	1	106175352	A	G	MODERATE	missense_variant	2018-01-01	2018-01-01	2018-01-01	0/1	0/0	./.	0/0	./.	2018-01-01	./.	./.	./.	ALT	SEG	REF	ALT	NA	---	CLP protease P4 /// One of several nuclear-encoded ClpPs (caseinolytic protease). Contains a highly conserved catalytic triad of Ser-type proteases (Ser-His-Asp). The name reflects nomenclature described in Adam et. al (2001). The mRNA is cell-to-cell mobile. /// CLP protease P4;(source:Araport11)	ATP-dependent Clp protease proteolytic subunit	ATP-dependent Clp protease proteolytic subunit
GRMZM2G513273	1	106459866	T	C	MODERATE	missense_variant	2018-01-01	2018-01-01	2018-01-01	1/0	0/0	./.	./.	2018-01-01	./.	./.	./.	./.	ALT	SEG	ALT	NA	NA	---	---	---	---
GRMZM2G513273	1	106459872	C	A	MODERATE	missense_variant	2018-01-01	2018-01-01	2018-01-01	1/0	0/0	./.	./.	2018-01-01	2018-01-01	./.	./.	./.	ALT	SEG	ALT	ALT	NA	---	---	---	---
GRMZM2G513273	1	106459896	A	G	MODERATE	missense_variant	2018-01-01	2018-01-01	2018-01-01	0/1	0/0	./.	./.	2018-01-01	2018-01-01	./.	./.	./.	ALT	SEG	ALT	ALT	NA	---	---	---	---
GRMZM2G513273	1	106459908	C	G	MODERATE	missense_variant	2018-01-01	2018-01-01	2018-01-01	1/0	0/0	./.	./.	2018-01-01	2018-01-01	./.	./.	./.	ALT	SEG	ALT	ALT	NA	---	---	---	---
GRMZM2G513273	1	106459931	G	A	MODERATE	missense_variant	2018-01-01	2018-01-01	2018-01-01	1/0	0/0	./.	0/0	1/0	2018-01-01	./.	./.	./.	ALT	SEG	SEG	ALT	NA	---	---	---	---
GRMZM2G513273	1	106460004	A	C	MODERATE	missense_variant	2018-01-01	2018-01-01	2018-01-01	0/1	0/0	./.	2018-01-01	2018-01-01	2018-01-01	./.	./.	./.	ALT	SEG	ALT	ALT	NA	---	---	---	---
GRMZM2G513273	1	106460025	C	T	MODERATE	missense_variant	2018-01-01	2018-01-01	2018-01-01	0/1	0/0	./.	./.	2018-01-01	2018-01-01	./.	./.	./.	ALT	SEG	ALT	ALT	NA	---	---	---	---
GRMZM2G513273	1	106460048	T	C	MODERATE	missense_variant	2018-01-01	2018-01-01	2018-01-01	1/0	0/0	./.	0/0	1/0	2018-01-01	./.	./.	./.	ALT	SEG	SEG	ALT	NA	---	---	---	---
GRMZM2G513273	1	106460052	G	T	MODERATE	missense_variant	2018-01-01	2018-01-01	2018-01-01	0/1	0/0	./.	0/0	0/1	2018-01-01	./.	./.	./.	ALT	SEG	SEG	ALT	NA	---	---	---	---
GRMZM2G513273	1	106460072	C	T	MODERATE	missense_variant	2018-01-01	2018-01-01	2018-01-01	0/1	0/0	./.	0/0	./.	2018-01-01	./.	./.	./.	ALT	SEG	REF	ALT	NA	---	---	---	---
GRMZM2G306079	1	106504204	C	G	MODERATE	missense_variant	2018-01-01	2018-01-01	2018-01-01	0/0	0/0	./.	2018-01-01	./.	2018-01-01	0/0	0/0	0/0	ALT	REF	ALT	SEG	REF	---	RING/U-box superfamily protein /// RING/U-box superfamily protein;(source:Araport11)	Zinc finger family protein	RING/U-box superfamily protein
GRMZM2G306079	1	106504237	A	G	MODERATE	missense_variant	2018-01-01	2018-01-01	2018-01-01	0/0	0/0	./.	2018-01-01	./.	2018-01-01	2018-01-01	2018-01-01	0/0	ALT	REF	ALT	ALT	REF	---	RING/U-box superfamily protein /// RING/U-box superfamily protein;(source:Araport11)	Zinc finger family protein	RING/U-box superfamily protein
GRMZM2G306079	1	106504363	G	C	MODERATE	missense_variant	2018-01-01	2018-01-01	2018-01-01	0/0	0/0	./.	./.	2018-01-01	2018-01-01	2018-01-01	2018-01-01	2018-01-01	ALT	REF	ALT	ALT	ALT	---	RING/U-box superfamily protein /// RING/U-box superfamily protein;(source:Araport11)	Zinc finger family protein	RING/U-box superfamily protein
GRMZM2G084825	1	110955865	A	G	MODERATE	missense_variant	2018-01-01	2018-01-01	2018-01-01	0/1	2018-01-01	2018-01-01	2018-01-01	./.	2018-01-01	2018-01-01	2018-01-01	2018-01-01	ALT	SEG	ALT	ALT	ALT	---	cysteine-rich RLK (RECEPTOR-like protein kinase) 10 /// Encodes a receptor-like protein kinase. Naming convention from Chen et al 2003 (PMID 14756307) The mRNA is cell-to-cell mobile. /// cysteine-rich RLK (RECEPTOR-like protein kinase) 10;(source:Araport11)	Protein kinase domain containing protein, expressed	Protein kinase domain containing protein, expressed
GRMZM2G084825	1	110955993	C	G	MODERATE	missense_variant	2018-01-01	2018-01-01	2018-01-01	1/0	1/0	2018-01-01	2018-01-01	2018-01-01	2018-01-01	2018-01-01	./.	./.	ALT	SEG	ALT	ALT	NA	---	cysteine-rich RLK (RECEPTOR-like protein kinase) 10 /// Encodes a receptor-like protein kinase. Naming convention from Chen et al 2003 (PMID 14756307) The mRNA is cell-to-cell mobile. /// cysteine-rich RLK (RECEPTOR-like protein kinase) 10;(source:Araport11)	Protein kinase domain containing protein, expressed	Protein kinase domain containing protein, expressed
GRMZM2G084825	1	110957845	T	A	MODERATE	missense_variant	2018-01-01	2018-01-01	2018-01-01	1/0	1/0	./.	2018-01-01	2018-01-01	2018-01-01	2018-01-01	2018-01-01	2018-01-01	ALT	SEG	ALT	ALT	ALT	---	cysteine-rich RLK (RECEPTOR-like protein kinase) 10 /// Encodes a receptor-like protein kinase. Naming convention from Chen et al 2003 (PMID 14756307) The mRNA is cell-to-cell mobile. /// cysteine-rich RLK (RECEPTOR-like protein kinase) 10;(source:Araport11)	Protein kinase domain containing protein, expressed	Protein kinase domain containing protein, expressed
GRMZM2G084825	1	110958545	T	A	MODERATE	missense_variant	2018-01-01	2018-01-01	2018-01-01	0/0	0/0	2018-01-01	2018-01-01	2018-01-01	2018-01-01	2018-01-01	2018-01-01	./.	ALT	SEG	ALT	ALT	NA	---	cysteine-rich RLK (RECEPTOR-like protein kinase) 10 /// Encodes a receptor-like protein kinase. Naming convention from Chen et al 2003 (PMID 14756307) The mRNA is cell-to-cell mobile. /// cysteine-rich RLK (RECEPTOR-like protein kinase) 10;(source:Araport11)	Protein kinase domain containing protein, expressed	Protein kinase domain containing protein, expressed
GRMZM2G154216	1	110982776	A	G	MODERATE	missense_variant	2018-01-01	2018-01-01	2018-01-01	0/1	0/1	2018-01-01	2018-01-01	2018-01-01	2018-01-01	2018-01-01	2018-01-01	2018-01-01	ALT	SEG	ALT	ALT	ALT	---	HXXXD-type acyl-transferase family protein /// HXXXD-type acyl-transferase family protein;(source:Araport11)	Transferase family protein	Omega-hydroxypalmitate O-feruloyl transferase
GRMZM2G154216	1	110983070	T	C	MODERATE	missense_variant	2018-01-01	2018-01-01	2018-01-01	1/0	1/0	./.	2018-01-01	./.	2018-01-01	2018-01-01	2018-01-01	./.	ALT	SEG	ALT	ALT	NA	---	HXXXD-type acyl-transferase family protein /// HXXXD-type acyl-transferase family protein;(source:Araport11)	Transferase family protein	Omega-hydroxypalmitate O-feruloyl transferase
GRMZM2G154216	1	110983184	C	G	MODERATE	missense_variant	2018-01-01	2018-01-01	2018-01-01	1/0	1/0	2018-01-01	2018-01-01	./.	2018-01-01	2018-01-01	2018-01-01	2018-01-01	ALT	SEG	ALT	ALT	ALT	---	HXXXD-type acyl-transferase family protein /// HXXXD-type acyl-transferase family protein;(source:Araport11)	Transferase family protein	Omega-hydroxypalmitate O-feruloyl transferase
GRMZM2G154216	1	110983353	A	G	MODERATE	missense_variant	2018-01-01	2018-01-01	2018-01-01	0/1	0/1	2018-01-01	2018-01-01	2018-01-01	2018-01-01	2018-01-01	2018-01-01	./.	ALT	SEG	ALT	ALT	NA	---	HXXXD-type acyl-transferase family protein /// HXXXD-type acyl-transferase family protein;(source:Araport11)	Transferase family protein	Omega-hydroxypalmitate O-feruloyl transferase
GRMZM2G326643	1	116026907	A	C	MODERATE	missense_variant	2018-01-01	2018-01-01	2018-01-01	0/1	2018-01-01	0/0	2018-01-01	2018-01-01	0/0	2018-01-01	0/0	2018-01-01	ALT	SEG	ALT	SEG	ALT	---	glucan synthase-like 8 /// Encodes GSL8, a member of the Glucan Synthase-Like (GSL) family believed to be involved in the synthesis of the cell wall component callose. GSL8 is required for male gametophyte development and plant growth. Has a role in entry of microspores into mitosis. Also refer to GSL10 (At3g07160). /// glucan synthase-like 8;(source:Araport11)	GLUCAN SYNTHASE-LIKE 8 family protein	Glycosyl transferase
GRMZM2G326643	1	116061955	G	A	MODERATE	missense_variant	2018-01-01	2018-01-01	2018-01-01	1/0	2018-01-01	0/0	2018-01-01	2018-01-01	0/0	2018-01-01	0/0	0/0	ALT	SEG	ALT	SEG	REF	---	glucan synthase-like 8 /// Encodes GSL8, a member of the Glucan Synthase-Like (GSL) family believed to be involved in the synthesis of the cell wall component callose. GSL8 is required for male gametophyte development and plant growth. Has a role in entry of microspores into mitosis. Also refer to GSL10 (At3g07160). /// glucan synthase-like 8;(source:Araport11)	GLUCAN SYNTHASE-LIKE 8 family protein	Glycosyl transferase
GRMZM2G326643	1	116069848	G	A	MODERATE	missense_variant	2018-01-01	2018-01-01	2018-01-01	1/0	2018-01-01	0/0	2018-01-01	1/0	0/0	2018-01-01	0/0	2018-01-01	ALT	SEG	SEG	SEG	ALT	---	glucan synthase-like 8 /// Encodes GSL8, a member of the Glucan Synthase-Like (GSL) family believed to be involved in the synthesis of the cell wall component callose. GSL8 is required for male gametophyte development and plant growth. Has a role in entry of microspores into mitosis. Also refer to GSL10 (At3g07160). /// glucan synthase-like 8;(source:Araport11)	GLUCAN SYNTHASE-LIKE 8 family protein	Glycosyl transferase
GRMZM2G326643	1	116096469	C	T	MODERATE	missense_variant	2018-01-01	2018-01-01	2018-01-01	0/1	2018-01-01	0/0	0/0	0/0	0/0	0/0	0/0	2018-01-01	ALT	SEG	REF	REF	ALT	---	glucan synthase-like 8 /// Encodes GSL8, a member of the Glucan Synthase-Like (GSL) family believed to be involved in the synthesis of the cell wall component callose. GSL8 is required for male gametophyte development and plant growth. Has a role in entry of microspores into mitosis. Also refer to GSL10 (At3g07160). /// glucan synthase-like 8;(source:Araport11)	GLUCAN SYNTHASE-LIKE 8 family protein	Glycosyl transferase
GRMZM2G067370	1	120152166	C	T	MODERATE	missense_variant	2018-01-01	2018-01-01	2018-01-01	0/0	./.	./.	2018-01-01	2018-01-01	0/0	0/0	0/0	./.	ALT	REF	ALT	REF	NA	---	---	---	---
GRMZM2G067370	1	120152174	G	A	MODERATE	missense_variant	2018-01-01	2018-01-01	2018-01-01	0/0	./.	./.	2018-01-01	2018-01-01	2018-01-01	0/0	0/0	./.	ALT	REF	ALT	SEG	NA	---	---	---	---
GRMZM2G067370	1	120152186	C	T	MODERATE	missense_variant	2018-01-01	2018-01-01	2018-01-01	0/0	./.	./.	2018-01-01	2018-01-01	0/0	0/0	0/0	./.	ALT	REF	ALT	REF	NA	---	---	---	---
GRMZM2G067370	1	120152202	A	G	MODERATE	missense_variant	2018-01-01	2018-01-01	2018-01-01	0/0	./.	./.	2018-01-01	2018-01-01	0/0	0/0	0/0	./.	ALT	REF	ALT	REF	NA	---	---	---	---
GRMZM2G067370	1	120152205	A	G	MODERATE	missense_variant	2018-01-01	2018-01-01	2018-01-01	0/1	2018-01-01	2018-01-01	2018-01-01	2018-01-01	2018-01-01	0/0	2018-01-01	./.	ALT	SEG	ALT	SEG	NA	---	---	---	---
GRMZM2G067370	1	120152286	C	T	MODERATE	missense_variant	2018-01-01	2018-01-01	2018-01-01	0/0	0/0	./.	2018-01-01	./.	0/0	0/0	0/0	./.	ALT	REF	ALT	REF	NA	---	---	---	---
GRMZM2G067370	1	120152298	T	C	MODERATE	missense_variant	2018-01-01	2018-01-01	2018-01-01	1/0	2018-01-01	2018-01-01	2018-01-01	2018-01-01	2018-01-01	0/0	2018-01-01	./.	ALT	SEG	ALT	SEG	NA	---	---	---	---
GRMZM2G067370	1	120152328	C	T	MODERATE	missense_variant	2018-01-01	2018-01-01	2018-01-01	0/0	0/0	./.	2018-01-01	2018-01-01	0/0	0/0	0/0	./.	ALT	REF	ALT	REF	NA	---	---	---	---
GRMZM2G067370	1	120152384	A	G	MODERATE	missense_variant	2018-01-01	2018-01-01	2018-01-01	0/0	0/0	./.	2018-01-01	./.	2018-01-01	0/0	0/0	./.	ALT	REF	ALT	SEG	NA	---	---	---	---
GRMZM2G067370	1	120152406	T	G	MODERATE	missense_variant	2018-01-01	2018-01-01	2018-01-01	1/0	2018-01-01	2018-01-01	2018-01-01	2018-01-01	2018-01-01	0/0	0/0	./.	ALT	SEG	ALT	SEG	NA	---	---	---	---
GRMZM2G067370	1	120152469	T	G	MODERATE	missense_variant	2018-01-01	2018-01-01	2018-01-01	0/0	0/0	./.	2018-01-01	2018-01-01	2018-01-01	0/0	0/0	./.	ALT	REF	ALT	SEG	NA	---	---	---	---
GRMZM2G067370	1	120152472	T	C	MODERATE	missense_variant	2018-01-01	2018-01-01	2018-01-01	0/0	./.	./.	2018-01-01	2018-01-01	2018-01-01	0/0	0/0	./.	ALT	REF	ALT	SEG	NA	---	---	---	---
GRMZM2G067370	1	120152474	A	G	MODERATE	missense_variant	2018-01-01	2018-01-01	2018-01-01	0/0	0/0	./.	2018-01-01	2018-01-01	2018-01-01	0/0	0/0	./.	ALT	REF	ALT	SEG	NA	---	---	---	---
GRMZM2G009465	1	120201594	T	C	MODERATE	missense_variant	2018-01-01	2018-01-01	2018-01-01	1/0	2018-01-01	2018-01-01	2018-01-01	2018-01-01	2018-01-01	0/0	2018-01-01	2018-01-01	ALT	SEG	ALT	SEG	ALT	---	---	Proline-rich protein, putative, expressed	---
GRMZM2G337766	1	120372488	C	G	MODERATE	missense_variant	2018-01-01	2018-01-01	2018-01-01	0/0	0/0	2018-01-01	2018-01-01	2018-01-01	2018-01-01	0/0	2018-01-01	2018-01-01	ALT	SEG	ALT	SEG	ALT	---	PEP1 receptor 1 /// Encodes a leucine-rich repeat receptor kinase. Functions as a receptor for AtPep1 to amplify innate immunity response to pathogen attacks. The mRNA is cell-to-cell mobile. /// PEP1 receptor 1;(source:Araport11)	Leucine Rich Repeat family protein, expressed (Putative receptor-like protein kinase)	Mitogen-activated protein kinase kinase kinase
GRMZM2G337766	1	120372669	C	A	MODERATE	missense_variant	2018-01-01	2018-01-01	2018-01-01	0/0	0/0	2018-01-01	2018-01-01	2018-01-01	2018-01-01	0/0	2018-01-01	2018-01-01	ALT	SEG	ALT	SEG	ALT	---	PEP1 receptor 1 /// Encodes a leucine-rich repeat receptor kinase. Functions as a receptor for AtPep1 to amplify innate immunity response to pathogen attacks. The mRNA is cell-to-cell mobile. /// PEP1 receptor 1;(source:Araport11)	Leucine Rich Repeat family protein, expressed (Putative receptor-like protein kinase)	Mitogen-activated protein kinase kinase kinase
GRMZM2G337766	1	120373323	G	C	MODERATE	missense_variant	2018-01-01	2018-01-01	2018-01-01	0/0	0/0	2018-01-01	2018-01-01	./.	2018-01-01	0/0	2018-01-01	2018-01-01	ALT	SEG	ALT	SEG	ALT	---	PEP1 receptor 1 /// Encodes a leucine-rich repeat receptor kinase. Functions as a receptor for AtPep1 to amplify innate immunity response to pathogen attacks. The mRNA is cell-to-cell mobile. /// PEP1 receptor 1;(source:Araport11)	Leucine Rich Repeat family protein, expressed (Putative receptor-like protein kinase)	Mitogen-activated protein kinase kinase kinase
GRMZM2G337766	1	120373413	A	C	MODERATE	missense_variant	2018-01-01	2018-01-01	2018-01-01	0/0	0/0	./.	2018-01-01	2018-01-01	2018-01-01	0/0	0/0	2018-01-01	ALT	REF	ALT	SEG	ALT	---	PEP1 receptor 1 /// Encodes a leucine-rich repeat receptor kinase. Functions as a receptor for AtPep1 to amplify innate immunity response to pathogen attacks. The mRNA is cell-to-cell mobile. /// PEP1 receptor 1;(source:Araport11)	Leucine Rich Repeat family protein, expressed (Putative receptor-like protein kinase)	Mitogen-activated protein kinase kinase kinase
GRMZM2G337766	1	120373542	T	G	MODERATE	missense_variant	2018-01-01	2018-01-01	2018-01-01	0/0	0/0	./.	2018-01-01	./.	0/0	0/0	0/0	./.	ALT	REF	ALT	REF	NA	---	PEP1 receptor 1 /// Encodes a leucine-rich repeat receptor kinase. Functions as a receptor for AtPep1 to amplify innate immunity response to pathogen attacks. The mRNA is cell-to-cell mobile. /// PEP1 receptor 1;(source:Araport11)	Leucine Rich Repeat family protein, expressed (Putative receptor-like protein kinase)	Mitogen-activated protein kinase kinase kinase
GRMZM2G337766	1	120373590	T	C	MODERATE	missense_variant	2018-01-01	2018-01-01	2018-01-01	0/0	0/0	./.	2018-01-01	./.	2018-01-01	0/0	./.	2018-01-01	ALT	REF	ALT	SEG	ALT	---	PEP1 receptor 1 /// Encodes a leucine-rich repeat receptor kinase. Functions as a receptor for AtPep1 to amplify innate immunity response to pathogen attacks. The mRNA is cell-to-cell mobile. /// PEP1 receptor 1;(source:Araport11)	Leucine Rich Repeat family protein, expressed (Putative receptor-like protein kinase)	Mitogen-activated protein kinase kinase kinase
GRMZM2G337766	1	120373630	A	C	MODERATE	missense_variant	2018-01-01	2018-01-01	2018-01-01	0/0	0/0	./.	2018-01-01	2018-01-01	0/0	0/0	0/0	./.	ALT	REF	ALT	REF	NA	---	PEP1 receptor 1 /// Encodes a leucine-rich repeat receptor kinase. Functions as a receptor for AtPep1 to amplify innate immunity response to pathogen attacks. The mRNA is cell-to-cell mobile. /// PEP1 receptor 1;(source:Araport11)	Leucine Rich Repeat family protein, expressed (Putative receptor-like protein kinase)	Mitogen-activated protein kinase kinase kinase
GRMZM5G872149	1	121384537	C	G	MODERATE	missense_variant	2018-01-01	2018-01-01	2018-01-01	0/0	0/0	./.	./.	./.	./.	./.	./.	./.	ALT	REF	NA	NA	NA	---	---	---	---
GRMZM2G169704	1	121406712	A	C	MODERATE	missense_variant	2018-01-01	2018-01-01	2018-01-01	0/0	2018-01-01	./.	2018-01-01	2018-01-01	2018-01-01	./.	./.	2018-01-01	ALT	SEG	ALT	ALT	ALT	---	---	---	---
GRMZM2G169704	1	121406716	A	C	MODERATE	missense_variant	2018-01-01	2018-01-01	2018-01-01	0/0	2018-01-01	./.	2018-01-01	2018-01-01	2018-01-01	./.	./.	./.	ALT	SEG	ALT	ALT	NA	---	---	---	---
GRMZM2G401848	1	121517217	T	C	MODERATE	missense_variant	2018-01-01	2018-01-01	2018-01-01	1/0	1/0	./.	2018-01-01	./.	2018-01-01	2018-01-01	2018-01-01	2018-01-01	ALT	SEG	ALT	ALT	ALT	---	rotamase CYP 3 /// Encodes cytosolic cyclophilin ROC3. The mRNA is cell-to-cell mobile. /// rotamase CYP 3;(source:Araport11)	Peptidyl-prolyl cis-trans isomerase (PPIase) (5.2.1.8)	Peptidyl-prolyl cis-trans isomerase A
GRMZM2G065066	1	155206613	A	T	MODERATE	missense_variant	2018-01-01	2018-01-01	2018-01-01	0/0	2018-01-01	2018-01-01	2018-01-01	2018-01-01	0/0	2018-01-01	0/0	2018-01-01	ALT	SEG	ALT	SEG	ALT	---	---	Pre-mRNA splicing factor (Fragment)	Pre-mRNA splicing factor
GRMZM2G065066	1	155207565	A	G	MODERATE	missense_variant	2018-01-01	2018-01-01	2018-01-01	0/0	0/1	0/0	2018-01-01	./.	0/0	0/0	0/0	./.	ALT	SEG	ALT	REF	NA	---	---	Pre-mRNA splicing factor (Fragment)	Pre-mRNA splicing factor
GRMZM2G065298	1	155210973	G	T	MODERATE	missense_variant	2018-01-01	2018-01-01	2018-01-01	0/0	0/1	0/0	2018-01-01	./.	0/0	0/0	0/0	0/0	ALT	SEG	ALT	REF	REF	---	---	Pre-mRNA splicing factor (Fragment)	---
GRMZM2G065298	1	155210982	G	T	MODERATE	missense_variant	2018-01-01	2018-01-01	2018-01-01	0/0	0/1	0/0	2018-01-01	./.	0/0	0/0	0/0	0/0	ALT	SEG	ALT	REF	REF	---	---	Pre-mRNA splicing factor (Fragment)	---
GRMZM2G369987	1	165630734	A	G	MODERATE	missense_variant	2018-01-01	2018-01-01	2018-01-01	0/1	2018-01-01	./.	2018-01-01	2018-01-01	./.	./.	./.	./.	ALT	SEG	ALT	NA	NA	---	FAD/NAD(P)-binding oxidoreductase family protein /// FAD/NAD(P)-binding oxidoreductase family protein;(source:Araport11)	Ubiquinone biosynthesis monooxygenase COQ6, mitochondrial (1.14.13.-)	---
GRMZM2G369987	1	165630779	G	A	MODERATE	missense_variant	2018-01-01	2018-01-01	2018-01-01	1/0	2018-01-01	./.	./.	2018-01-01	./.	./.	./.	./.	ALT	SEG	ALT	NA	NA	---	FAD/NAD(P)-binding oxidoreductase family protein /// FAD/NAD(P)-binding oxidoreductase family protein;(source:Araport11)	Ubiquinone biosynthesis monooxygenase COQ6, mitochondrial (1.14.13.-)	---
GRMZM2G369987	1	165631756	C	G	MODERATE	missense_variant	2018-01-01	2018-01-01	2018-01-01	1/0	2018-01-01	0/0	2018-01-01	2018-01-01	./.	2018-01-01	2018-01-01	./.	ALT	SEG	ALT	ALT	NA	---	FAD/NAD(P)-binding oxidoreductase family protein /// FAD/NAD(P)-binding oxidoreductase family protein;(source:Araport11)	Ubiquinone biosynthesis monooxygenase COQ6, mitochondrial (1.14.13.-)	---
GRMZM2G369987	1	165631822	T	G	MODERATE	missense_variant	2018-01-01	2018-01-01	2018-01-01	1/0	2018-01-01	0/0	2018-01-01	2018-01-01	./.	2018-01-01	2018-01-01	2018-01-01	ALT	SEG	ALT	ALT	ALT	---	FAD/NAD(P)-binding oxidoreductase family protein /// FAD/NAD(P)-binding oxidoreductase family protein;(source:Araport11)	Ubiquinone biosynthesis monooxygenase COQ6, mitochondrial (1.14.13.-)	---
GRMZM2G369987	1	165633124	G	A	MODERATE	missense_variant	2018-01-01	2018-01-01	2018-01-01	1/0	2018-01-01	0/0	2018-01-01	2018-01-01	./.	0/0	2018-01-01	./.	ALT	SEG	ALT	SEG	NA	---	FAD/NAD(P)-binding oxidoreductase family protein /// FAD/NAD(P)-binding oxidoreductase family protein;(source:Araport11)	Ubiquinone biosynthesis monooxygenase COQ6, mitochondrial (1.14.13.-)	---
GRMZM2G369987	1	165633181	G	A	MODERATE	missense_variant	2018-01-01	2018-01-01	2018-01-01	1/0	0/0	0/0	1/0	2018-01-01	./.	0/0	0/0	./.	ALT	SEG	SEG	REF	NA	---	FAD/NAD(P)-binding oxidoreductase family protein /// FAD/NAD(P)-binding oxidoreductase family protein;(source:Araport11)	Ubiquinone biosynthesis monooxygenase COQ6, mitochondrial (1.14.13.-)	---
GRMZM2G369987	1	165633195	T	C	MODERATE	missense_variant	2018-01-01	2018-01-01	2018-01-01	1/0	2018-01-01	./.	2018-01-01	2018-01-01	./.	0/0	2018-01-01	./.	ALT	SEG	ALT	SEG	NA	---	FAD/NAD(P)-binding oxidoreductase family protein /// FAD/NAD(P)-binding oxidoreductase family protein;(source:Araport11)	Ubiquinone biosynthesis monooxygenase COQ6, mitochondrial (1.14.13.-)	---
GRMZM2G369987	1	165633207	A	G	MODERATE	missense_variant	2018-01-01	2018-01-01	2018-01-01	0/1	2018-01-01	0/0	2018-01-01	2018-01-01	./.	2018-01-01	2018-01-01	./.	ALT	SEG	ALT	ALT	NA	---	FAD/NAD(P)-binding oxidoreductase family protein /// FAD/NAD(P)-binding oxidoreductase family protein;(source:Araport11)	Ubiquinone biosynthesis monooxygenase COQ6, mitochondrial (1.14.13.-)	---
GRMZM2G369987	1	165633802	C	G	MODERATE	missense_variant	2018-01-01	2018-01-01	2018-01-01	1/0	2018-01-01	./.	2018-01-01	./.	./.	0/0	2018-01-01	./.	ALT	SEG	ALT	SEG	NA	---	FAD/NAD(P)-binding oxidoreductase family protein /// FAD/NAD(P)-binding oxidoreductase family protein;(source:Araport11)	Ubiquinone biosynthesis monooxygenase COQ6, mitochondrial (1.14.13.-)	---
GRMZM2G369987	1	165633891	A	C	MODERATE	missense_variant	2018-01-01	2018-01-01	2018-01-01	0/1	2018-01-01	./.	2018-01-01	2018-01-01	./.	0/0	2018-01-01	./.	ALT	SEG	ALT	SEG	NA	---	FAD/NAD(P)-binding oxidoreductase family protein /// FAD/NAD(P)-binding oxidoreductase family protein;(source:Araport11)	Ubiquinone biosynthesis monooxygenase COQ6, mitochondrial (1.14.13.-)	---
GRMZM2G369987	1	165633895	G	T	MODERATE	missense_variant	2018-01-01	2018-01-01	2018-01-01	0/1	2018-01-01	./.	2018-01-01	./.	./.	0/0	2018-01-01	./.	ALT	SEG	ALT	SEG	NA	---	FAD/NAD(P)-binding oxidoreductase family protein /// FAD/NAD(P)-binding oxidoreductase family protein;(source:Araport11)	Ubiquinone biosynthesis monooxygenase COQ6, mitochondrial (1.14.13.-)	---
GRMZM2G018472	1	168430649	G	A	MODERATE	missense_variant	2018-01-01	2018-01-01	2018-01-01	1/0	2018-01-01	./.	./.	./.	./.	./.	./.	./.	ALT	SEG	NA	NA	NA	bHLH-transcription factor 26	phytochrome interacting factor 3-like 5 /// Encodes a novel Myc-related bHLH transcription factor that has transcriptional activation activity in the dark. It is a key negative regulator of phytochrome-mediated seed germination and acts by inhibiting chlorophyll biosynthesis, light-mediated suppression of hypocotyl elongation and far-red light-mediated suppression of seed germination, and promoti…	Helix-loop-helix DNA-binding domain containing protein	Helix-loop-helix DNA-binding domain containing protein
GRMZM2G018472	1	168431826	T	C	MODERATE	missense_variant	2018-01-01	2018-01-01	2018-01-01	0/0	2018-01-01	./.	2018-01-01	2018-01-01	2018-01-01	0/0	0/0	./.	ALT	SEG	ALT	SEG	NA	bHLH-transcription factor 26	phytochrome interacting factor 3-like 5 /// Encodes a novel Myc-related bHLH transcription factor that has transcriptional activation activity in the dark. It is a key negative regulator of phytochrome-mediated seed germination and acts by inhibiting chlorophyll biosynthesis, light-mediated suppression of hypocotyl elongation and far-red light-mediated suppression of seed germination, and promoti…	Helix-loop-helix DNA-binding domain containing protein	Helix-loop-helix DNA-binding domain containing protein
GRMZM2G018472	1	168431844	C	G	MODERATE	missense_variant	2018-01-01	2018-01-01	2018-01-01	./.	2018-01-01	./.	0/0	./.	./.	0/0	0/0	./.	ALT	ALT	REF	REF	NA	bHLH-transcription factor 26	phytochrome interacting factor 3-like 5 /// Encodes a novel Myc-related bHLH transcription factor that has transcriptional activation activity in the dark. It is a key negative regulator of phytochrome-mediated seed germination and acts by inhibiting chlorophyll biosynthesis, light-mediated suppression of hypocotyl elongation and far-red light-mediated suppression of seed germination, and promoti…	Helix-loop-helix DNA-binding domain containing protein	Helix-loop-helix DNA-binding domain containing protein
GRMZM2G018472	1	168432009	A	G	MODERATE	missense_variant	2018-01-01	2018-01-01	2018-01-01	./.	2018-01-01	./.	./.	./.	2018-01-01	0/0	0/0	./.	ALT	ALT	NA	SEG	NA	bHLH-transcription factor 26	phytochrome interacting factor 3-like 5 /// Encodes a novel Myc-related bHLH transcription factor that has transcriptional activation activity in the dark. It is a key negative regulator of phytochrome-mediated seed germination and acts by inhibiting chlorophyll biosynthesis, light-mediated suppression of hypocotyl elongation and far-red light-mediated suppression of seed germination, and promoti…	Helix-loop-helix DNA-binding domain containing protein	Helix-loop-helix DNA-binding domain containing protein
GRMZM2G018472	1	168432015	A	G	MODERATE	missense_variant	2018-01-01	2018-01-01	2018-01-01	0/1	2018-01-01	./.	2018-01-01	./.	2018-01-01	./.	0/0	./.	ALT	SEG	ALT	SEG	NA	bHLH-transcription factor 26	phytochrome interacting factor 3-like 5 /// Encodes a novel Myc-related bHLH transcription factor that has transcriptional activation activity in the dark. It is a key negative regulator of phytochrome-mediated seed germination and acts by inhibiting chlorophyll biosynthesis, light-mediated suppression of hypocotyl elongation and far-red light-mediated suppression of seed germination, and promoti…	Helix-loop-helix DNA-binding domain containing protein	Helix-loop-helix DNA-binding domain containing protein
GRMZM2G018472	1	168432080	G	A	MODERATE	missense_variant	2018-01-01	2018-01-01	2018-01-01	0/0	2018-01-01	./.	./.	2018-01-01	2018-01-01	0/0	1/0	./.	ALT	SEG	ALT	SEG	NA	bHLH-transcription factor 26	phytochrome interacting factor 3-like 5 /// Encodes a novel Myc-related bHLH transcription factor that has transcriptional activation activity in the dark. It is a key negative regulator of phytochrome-mediated seed germination and acts by inhibiting chlorophyll biosynthesis, light-mediated suppression of hypocotyl elongation and far-red light-mediated suppression of seed germination, and promoti…	Helix-loop-helix DNA-binding domain containing protein	Helix-loop-helix DNA-binding domain containing protein
GRMZM2G018472	1	168434201	T	C	MODERATE	missense_variant	2018-01-01	2018-01-01	2018-01-01	1/0	2018-01-01	./.	2018-01-01	./.	2018-01-01	0/0	0/0	./.	ALT	SEG	ALT	SEG	NA	bHLH-transcription factor 26	phytochrome interacting factor 3-like 5 /// Encodes a novel Myc-related bHLH transcription factor that has transcriptional activation activity in the dark. It is a key negative regulator of phytochrome-mediated seed germination and acts by inhibiting chlorophyll biosynthesis, light-mediated suppression of hypocotyl elongation and far-red light-mediated suppression of seed germination, and promoti…	Helix-loop-helix DNA-binding domain containing protein	Helix-loop-helix DNA-binding domain containing protein
GRMZM2G018472	1	168435102	C	T	MODERATE	missense_variant	2018-01-01	2018-01-01	2018-01-01	0/1	2018-01-01	./.	./.	./.	2018-01-01	./.	./.	./.	ALT	SEG	NA	ALT	NA	bHLH-transcription factor 26	phytochrome interacting factor 3-like 5 /// Encodes a novel Myc-related bHLH transcription factor that has transcriptional activation activity in the dark. It is a key negative regulator of phytochrome-mediated seed germination and acts by inhibiting chlorophyll biosynthesis, light-mediated suppression of hypocotyl elongation and far-red light-mediated suppression of seed germination, and promoti…	Helix-loop-helix DNA-binding domain containing protein	Helix-loop-helix DNA-binding domain containing protein
GRMZM2G165090	1	168447239	A	C	MODERATE	missense_variant	2018-01-01	2018-01-01	2018-01-01	0/0	2018-01-01	./.	0/0	./.	0/0	./.	./.	./.	ALT	SEG	REF	REF	NA	bHLH-transcription factor 158	phytochrome interacting factor 3-like 5 /// Encodes a novel Myc-related bHLH transcription factor that has transcriptional activation activity in the dark. It is a key negative regulator of phytochrome-mediated seed germination and acts by inhibiting chlorophyll biosynthesis, light-mediated suppression of hypocotyl elongation and far-red light-mediated suppression of seed germination, and promoti…	Helix-loop-helix DNA-binding domain containing protein	Helix-loop-helix DNA-binding domain containing protein, expressed
GRMZM2G165090	1	168447240	G	C	MODERATE	missense_variant	2018-01-01	2018-01-01	2018-01-01	0/0	2018-01-01	./.	0/0	./.	0/0	./.	0/0	./.	ALT	SEG	REF	REF	NA	bHLH-transcription factor 158	phytochrome interacting factor 3-like 5 /// Encodes a novel Myc-related bHLH transcription factor that has transcriptional activation activity in the dark. It is a key negative regulator of phytochrome-mediated seed germination and acts by inhibiting chlorophyll biosynthesis, light-mediated suppression of hypocotyl elongation and far-red light-mediated suppression of seed germination, and promoti…	Helix-loop-helix DNA-binding domain containing protein	Helix-loop-helix DNA-binding domain containing protein, expressed
GRMZM2G165090	1	168447987	C	T	MODERATE	missense_variant	2018-01-01	2018-01-01	2018-01-01	0/1	2018-01-01	0/0	2018-01-01	./.	0/0	0/0	0/0	./.	ALT	SEG	ALT	REF	NA	bHLH-transcription factor 158	phytochrome interacting factor 3-like 5 /// Encodes a novel Myc-related bHLH transcription factor that has transcriptional activation activity in the dark. It is a key negative regulator of phytochrome-mediated seed germination and acts by inhibiting chlorophyll biosynthesis, light-mediated suppression of hypocotyl elongation and far-red light-mediated suppression of seed germination, and promoti…	Helix-loop-helix DNA-binding domain containing protein	Helix-loop-helix DNA-binding domain containing protein, expressed
GRMZM2G165090	1	168448050	A	G	MODERATE	missense_variant	2018-01-01	2018-01-01	2018-01-01	0/1	2018-01-01	2018-01-01	2018-01-01	2018-01-01	2018-01-01	2018-01-01	0/0	./.	ALT	SEG	ALT	SEG	NA	bHLH-transcription factor 158	phytochrome interacting factor 3-like 5 /// Encodes a novel Myc-related bHLH transcription factor that has transcriptional activation activity in the dark. It is a key negative regulator of phytochrome-mediated seed germination and acts by inhibiting chlorophyll biosynthesis, light-mediated suppression of hypocotyl elongation and far-red light-mediated suppression of seed germination, and promoti…	Helix-loop-helix DNA-binding domain containing protein	Helix-loop-helix DNA-binding domain containing protein, expressed
GRMZM2G165090	1	168448083	G	C	MODERATE	missense_variant	2018-01-01	2018-01-01	2018-01-01	0/1	2018-01-01	0/0	2018-01-01	./.	2018-01-01	0/0	0/0	./.	ALT	SEG	ALT	SEG	NA	bHLH-transcription factor 158	phytochrome interacting factor 3-like 5 /// Encodes a novel Myc-related bHLH transcription factor that has transcriptional activation activity in the dark. It is a key negative regulator of phytochrome-mediated seed germination and acts by inhibiting chlorophyll biosynthesis, light-mediated suppression of hypocotyl elongation and far-red light-mediated suppression of seed germination, and promoti…	Helix-loop-helix DNA-binding domain containing protein	Helix-loop-helix DNA-binding domain containing protein, expressed
GRMZM2G165090	1	168448112	C	G	MODERATE	missense_variant	2018-01-01	2018-01-01	2018-01-01	1/0	2018-01-01	0/0	2018-01-01	2018-01-01	2018-01-01	0/0	0/0	./.	ALT	SEG	ALT	SEG	NA	bHLH-transcription factor 158	phytochrome interacting factor 3-like 5 /// Encodes a novel Myc-related bHLH transcription factor that has transcriptional activation activity in the dark. It is a key negative regulator of phytochrome-mediated seed germination and acts by inhibiting chlorophyll biosynthesis, light-mediated suppression of hypocotyl elongation and far-red light-mediated suppression of seed germination, and promoti…	Helix-loop-helix DNA-binding domain containing protein	Helix-loop-helix DNA-binding domain containing protein, expressed
GRMZM2G165090	1	168448149	C	T	MODERATE	missense_variant	2018-01-01	2018-01-01	2018-01-01	0/1	2018-01-01	2018-01-01	2018-01-01	2018-01-01	2018-01-01	0/0	0/0	./.	ALT	SEG	ALT	SEG	NA	bHLH-transcription factor 158	phytochrome interacting factor 3-like 5 /// Encodes a novel Myc-related bHLH transcription factor that has transcriptional activation activity in the dark. It is a key negative regulator of phytochrome-mediated seed germination and acts by inhibiting chlorophyll biosynthesis, light-mediated suppression of hypocotyl elongation and far-red light-mediated suppression of seed germination, and promoti…	Helix-loop-helix DNA-binding domain containing protein	Helix-loop-helix DNA-binding domain containing protein, expressed
GRMZM2G165090	1	168448157	A	G	MODERATE	missense_variant	2018-01-01	2018-01-01	2018-01-01	0/1	2018-01-01	2018-01-01	2018-01-01	2018-01-01	2018-01-01	0/0	0/0	./.	ALT	SEG	ALT	SEG	NA	bHLH-transcription factor 158	phytochrome interacting factor 3-like 5 /// Encodes a novel Myc-related bHLH transcription factor that has transcriptional activation activity in the dark. It is a key negative regulator of phytochrome-mediated seed germination and acts by inhibiting chlorophyll biosynthesis, light-mediated suppression of hypocotyl elongation and far-red light-mediated suppression of seed germination, and promoti…	Helix-loop-helix DNA-binding domain containing protein	Helix-loop-helix DNA-binding domain containing protein, expressed
GRMZM2G165090	1	168448169	G	C	MODERATE	missense_variant	2018-01-01	2018-01-01	2018-01-01	0/0	2018-01-01	2018-01-01	2018-01-01	2018-01-01	2018-01-01	0/0	0/0	./.	ALT	SEG	ALT	SEG	NA	bHLH-transcription factor 158	phytochrome interacting factor 3-like 5 /// Encodes a novel Myc-related bHLH transcription factor that has transcriptional activation activity in the dark. It is a key negative regulator of phytochrome-mediated seed germination and acts by inhibiting chlorophyll biosynthesis, light-mediated suppression of hypocotyl elongation and far-red light-mediated suppression of seed germination, and promoti…	Helix-loop-helix DNA-binding domain containing protein	Helix-loop-helix DNA-binding domain containing protein, expressed
GRMZM2G165090	1	168448192	A	G	MODERATE	missense_variant	2018-01-01	2018-01-01	2018-01-01	./.	2018-01-01	./.	2018-01-01	2018-01-01	2018-01-01	0/0	0/0	./.	ALT	ALT	ALT	SEG	NA	bHLH-transcription factor 158	phytochrome interacting factor 3-like 5 /// Encodes a novel Myc-related bHLH transcription factor that has transcriptional activation activity in the dark. It is a key negative regulator of phytochrome-mediated seed germination and acts by inhibiting chlorophyll biosynthesis, light-mediated suppression of hypocotyl elongation and far-red light-mediated suppression of seed germination, and promoti…	Helix-loop-helix DNA-binding domain containing protein	Helix-loop-helix DNA-binding domain containing protein, expressed
GRMZM2G165090	1	168448256	A	G	MODERATE	missense_variant	2018-01-01	2018-01-01	2018-01-01	0/0	./.	./.	./.	./.	./.	0/0	0/0	./.	ALT	REF	NA	REF	NA	bHLH-transcription factor 158	phytochrome interacting factor 3-like 5 /// Encodes a novel Myc-related bHLH transcription factor that has transcriptional activation activity in the dark. It is a key negative regulator of phytochrome-mediated seed germination and acts by inhibiting chlorophyll biosynthesis, light-mediated suppression of hypocotyl elongation and far-red light-mediated suppression of seed germination, and promoti…	Helix-loop-helix DNA-binding domain containing protein	Helix-loop-helix DNA-binding domain containing protein, expressed
GRMZM2G165090	1	168448257	C	T	MODERATE	missense_variant	2018-01-01	2018-01-01	2018-01-01	0/0	./.	./.	./.	./.	./.	0/0	0/0	./.	ALT	REF	NA	REF	NA	bHLH-transcription factor 158	phytochrome interacting factor 3-like 5 /// Encodes a novel Myc-related bHLH transcription factor that has transcriptional activation activity in the dark. It is a key negative regulator of phytochrome-mediated seed germination and acts by inhibiting chlorophyll biosynthesis, light-mediated suppression of hypocotyl elongation and far-red light-mediated suppression of seed germination, and promoti…	Helix-loop-helix DNA-binding domain containing protein	Helix-loop-helix DNA-binding domain containing protein, expressed
GRMZM2G165090	1	168450188	A	G	MODERATE	missense_variant	2018-01-01	2018-01-01	2018-01-01	0/1	2018-01-01	./.	2018-01-01	2018-01-01	2018-01-01	0/0	0/0	./.	ALT	SEG	ALT	SEG	NA	bHLH-transcription factor 158	phytochrome interacting factor 3-like 5 /// Encodes a novel Myc-related bHLH transcription factor that has transcriptional activation activity in the dark. It is a key negative regulator of phytochrome-mediated seed germination and acts by inhibiting chlorophyll biosynthesis, light-mediated suppression of hypocotyl elongation and far-red light-mediated suppression of seed germination, and promoti…	Helix-loop-helix DNA-binding domain containing protein	Helix-loop-helix DNA-binding domain containing protein, expressed
GRMZM2G180195	1	170207449	A	T	MODERATE	missense_variant	2018-01-01	2018-01-01	2018-01-01	0/0	2018-01-01	2018-01-01	2018-01-01	2018-01-01	0/0	0/0	0/0	2018-01-01	ALT	SEG	ALT	REF	ALT	---	DREB2A-interacting protein 2 /// Encodes a C3HC4 RING-domain-containing ubiquitin E3 ligase capable of interacting with DREB2A. DRIP2 seems to be involved in regulating stress-related transcriptional changes and drought tolerance. /// DREB2A-interacting protein 2;(source:Araport11)	Zinc finger, C3HC4 type family protein, expressed	Polycomb group RING finger protein 1
GRMZM2G180195	1	170211818	A	C	MODERATE	missense_variant	2018-01-01	2018-01-01	2018-01-01	0/0	2018-01-01	2018-01-01	2018-01-01	2018-01-01	0/0	2018-01-01	0/0	./.	ALT	SEG	ALT	SEG	NA	---	DREB2A-interacting protein 2 /// Encodes a C3HC4 RING-domain-containing ubiquitin E3 ligase capable of interacting with DREB2A. DRIP2 seems to be involved in regulating stress-related transcriptional changes and drought tolerance. /// DREB2A-interacting protein 2;(source:Araport11)	Zinc finger, C3HC4 type family protein, expressed	Polycomb group RING finger protein 1
GRMZM2G428201	1	178796752	A	G	MODERATE	missense_variant	2018-01-01	2018-01-01	2018-01-01	0/1	./.	./.	./.	./.	./.	./.	./.	./.	ALT	SEG	NA	NA	NA	---	CRINKLY4 related 3 /// CRINKLY4 related 3;(source:Araport11)	Kinase family protein	DnaJ protein ERDJ3A
GRMZM2G428201	1	178797671	A	C	MODERATE	missense_variant	2018-01-01	2018-01-01	2018-01-01	0/1	0/1	2018-01-01	2018-01-01	./.	./.	./.	./.	./.	ALT	SEG	ALT	NA	NA	---	CRINKLY4 related 3 /// CRINKLY4 related 3;(source:Araport11)	Kinase family protein	DnaJ protein ERDJ3A
GRMZM2G158890	1	206429416	A	C	MODERATE	missense_variant	2018-01-01	2018-01-01	2018-01-01	0/1	2018-01-01	2018-01-01	2018-01-01	2018-01-01	2018-01-01	2018-01-01	2018-01-01	./.	ALT	SEG	ALT	ALT	NA	---	---	---	---
GRMZM2G466563	1	220902013	G	C	MODERATE	missense_variant	2018-01-01	2018-01-01	2018-01-01	0/1	2018-01-01	2018-01-01	2018-01-01	2018-01-01	2018-01-01	2018-01-01	2018-01-01	2018-01-01	ALT	SEG	ALT	ALT	ALT	---	Calmodulin-binding protein /// Calmodulin-binding protein;(source:Araport11)	Putative calmodulin-binding protein	Calmodulin-binding protein 60 C
GRMZM2G466563	1	220902991	A	C	MODERATE	missense_variant	2018-01-01	2018-01-01	2018-01-01	0/1	0/1	2018-01-01	2018-01-01	2018-01-01	2018-01-01	2018-01-01	2018-01-01	2018-01-01	ALT	SEG	ALT	ALT	ALT	---	Calmodulin-binding protein /// Calmodulin-binding protein;(source:Araport11)	Putative calmodulin-binding protein	Calmodulin-binding protein 60 C
GRMZM2G466563	1	220904289	G	C	MODERATE	missense_variant	2018-01-01	2018-01-01	2018-01-01	0/1	0/1	2018-01-01	2018-01-01	2018-01-01	2018-01-01	2018-01-01	2018-01-01	./.	ALT	SEG	ALT	ALT	NA	---	Calmodulin-binding protein /// Calmodulin-binding protein;(source:Araport11)	Putative calmodulin-binding protein	Calmodulin-binding protein 60 C
GRMZM2G112242	1	221995882	G	A	MODERATE	missense_variant	2018-01-01	2018-01-01	2018-01-01	0/0	0/0	2018-01-01	2018-01-01	2018-01-01	2018-01-01	2018-01-01	2018-01-01	2018-01-01	ALT	SEG	ALT	ALT	ALT	---	FkbM family methyltransferase;(source:Araport11)	---	S-layer biosynthesis methyltransferase AglP
GRMZM2G112242	1	221996440	G	T	MODERATE	missense_variant	2018-01-01	2018-01-01	2018-01-01	0/0	0/0	./.	2018-01-01	2018-01-01	2018-01-01	./.	./.	./.	ALT	REF	ALT	ALT	NA	---	FkbM family methyltransferase;(source:Araport11)	---	S-layer biosynthesis methyltransferase AglP
GRMZM2G112242	1	221996441	A	T	MODERATE	missense_variant	2018-01-01	2018-01-01	2018-01-01	0/0	0/0	./.	2018-01-01	2018-01-01	2018-01-01	./.	./.	./.	ALT	REF	ALT	ALT	NA	---	FkbM family methyltransferase;(source:Araport11)	---	S-layer biosynthesis methyltransferase AglP
GRMZM2G112242	1	221996498	C	G	MODERATE	missense_variant	2018-01-01	2018-01-01	2018-01-01	0/0	0/0	./.	2018-01-01	./.	2018-01-01	./.	./.	./.	ALT	REF	ALT	ALT	NA	---	FkbM family methyltransferase;(source:Araport11)	---	S-layer biosynthesis methyltransferase AglP
GRMZM2G411041	1	221999990	T	C	MODERATE	missense_variant	2018-01-01	2018-01-01	2018-01-01	2018-01-01	1/0	./.	2018-01-01	2018-01-01	2018-01-01	./.	2018-01-01	./.	ALT	SEG	ALT	ALT	NA	---	RNA-binding protein /// RNA-binding protein;(source:Araport11)	Putative RNA-binding protein	RNA recognition motif domain
GRMZM2G411041	1	222000292	T	G	MODERATE	missense_variant	2018-01-01	2018-01-01	2018-01-01	2018-01-01	1/0	./.	2018-01-01	2018-01-01	2018-01-01	./.	2018-01-01	./.	ALT	SEG	ALT	ALT	NA	---	RNA-binding protein /// RNA-binding protein;(source:Araport11)	Putative RNA-binding protein	RNA recognition motif domain
GRMZM2G411041	1	222000422	C	T	MODERATE	missense_variant	2018-01-01	2018-01-01	2018-01-01	2018-01-01	./.	./.	2018-01-01	./.	0/0	2018-01-01	2018-01-01	./.	ALT	ALT	ALT	SEG	NA	---	RNA-binding protein /// RNA-binding protein;(source:Araport11)	Putative RNA-binding protein	RNA recognition motif domain
GRMZM2G096303	1	222204733	A	C	MODERATE	missense_variant	2018-01-01	2018-01-01	2018-01-01	0/1	./.	./.	2018-01-01	2018-01-01	2018-01-01	2018-01-01	2018-01-01	2018-01-01	ALT	SEG	ALT	ALT	ALT	---	dihydroorotate dehydrogenase;(source:Araport11)	Expressed protein	Dihydroorotate dehydrogenase
GRMZM2G096303	1	222208054	G	A	MODERATE	missense_variant	2018-01-01	2018-01-01	2018-01-01	1/0	1/0	./.	2018-01-01	2018-01-01	0/0	0/0	0/0	./.	ALT	SEG	ALT	REF	NA	---	dihydroorotate dehydrogenase;(source:Araport11)	Expressed protein	Dihydroorotate dehydrogenase
GRMZM2G096303	1	222208055	T	A	MODERATE	missense_variant	2018-01-01	2018-01-01	2018-01-01	1/0	1/0	./.	2018-01-01	2018-01-01	0/0	0/0	./.	./.	ALT	SEG	ALT	REF	NA	---	dihydroorotate dehydrogenase;(source:Araport11)	Expressed protein	Dihydroorotate dehydrogenase
GRMZM2G096303	1	222208064	T	C	MODERATE	missense_variant	2018-01-01	2018-01-01	2018-01-01	1/0	2018-01-01	./.	2018-01-01	2018-01-01	2018-01-01	2018-01-01	2018-01-01	2018-01-01	ALT	SEG	ALT	ALT	ALT	---	dihydroorotate dehydrogenase;(source:Araport11)	Expressed protein	Dihydroorotate dehydrogenase
GRMZM2G045082	1	223383469	T	G	MODERATE	missense_variant	2018-01-01	2018-01-01	2018-01-01	2018-01-01	2018-01-01	./.	0/0	2018-01-01	2018-01-01	2018-01-01	2018-01-01	./.	ALT	ALT	SEG	ALT	NA	---	---	---	---
GRMZM2G345725	1	223386196	T	C	MODERATE	missense_variant	2018-01-01	2018-01-01	2018-01-01	2018-01-01	1/0	0/0	2018-01-01	2018-01-01	0/0	2018-01-01	./.	2018-01-01	ALT	SEG	ALT	SEG	ALT	---	long-chain base (LCB) kinase 1 /// Encodes a sphingosine kinase that specifically phosphorylates D-erythro-dihydrosphingosine (DHS), but not N-acetyl-DHS or D-threo-DHS. It also also phosphorylates D-erythro-sphingosine, trans-4, trans-8-sphingadienine and phytosphingosine. /// long-chain base (LCB) kinase 1;(source:Araport11)	Sphingosin kinase	LOW QUALITY PROTEIN: sphingoid long-chain bases kinase 1
GRMZM2G345725	1	223386509	C	T	MODERATE	missense_variant	2018-01-01	2018-01-01	2018-01-01	2018-01-01	0/1	0/0	2018-01-01	./.	0/0	2018-01-01	0/0	0/0	ALT	SEG	ALT	SEG	REF	---	long-chain base (LCB) kinase 1 /// Encodes a sphingosine kinase that specifically phosphorylates D-erythro-dihydrosphingosine (DHS), but not N-acetyl-DHS or D-threo-DHS. It also also phosphorylates D-erythro-sphingosine, trans-4, trans-8-sphingadienine and phytosphingosine. /// long-chain base (LCB) kinase 1;(source:Araport11)	Sphingosin kinase	LOW QUALITY PROTEIN: sphingoid long-chain bases kinase 1
GRMZM2G345725	1	223390984	G	T	MODERATE	missense_variant	2018-01-01	2018-01-01	2018-01-01	./.	0/0	./.	2018-01-01	./.	0/0	./.	./.	./.	ALT	REF	ALT	REF	NA	---	long-chain base (LCB) kinase 1 /// Encodes a sphingosine kinase that specifically phosphorylates D-erythro-dihydrosphingosine (DHS), but not N-acetyl-DHS or D-threo-DHS. It also also phosphorylates D-erythro-sphingosine, trans-4, trans-8-sphingadienine and phytosphingosine. /// long-chain base (LCB) kinase 1;(source:Araport11)	Sphingosin kinase	LOW QUALITY PROTEIN: sphingoid long-chain bases kinase 1
GRMZM2G147402	1	242450977	A	G	MODERATE	missense_variant	2018-01-01	2018-01-01	2018-01-01	0/0	0/0	./.	2018-01-01	./.	2018-01-01	2018-01-01	2018-01-01	./.	ALT	REF	ALT	ALT	NA	---	Galactose oxidase/kelch repeat superfamily protein /// Galactose oxidase/kelch repeat superfamily protein;(source:Araport11)	Putative Kelch motif containing protein	Kelch motif family protein, expressed
GRMZM2G147596	1	278690555	T	C	MODERATE	missense_variant	2018-01-01	2018-01-01	2018-01-01	0/0	1/0	2018-01-01	./.	./.	2018-01-01	2018-01-01	0/0	./.	ALT	SEG	NA	SEG	NA	---	---	---	---
GRMZM2G147596	1	278691243	G	A	MODERATE	missense_variant	2018-01-01	2018-01-01	2018-01-01	0/0	1/0	./.	2018-01-01	./.	0/0	2018-01-01	0/0	./.	ALT	SEG	ALT	SEG	NA	---	---	---	---
GRMZM2G147596	1	278691268	T	A	MODERATE	missense_variant	2018-01-01	2018-01-01	2018-01-01	0/0	1/0	./.	2018-01-01	./.	./.	2018-01-01	0/0	./.	ALT	SEG	ALT	SEG	NA	---	---	---	---
GRMZM2G147596	1	278691271	A	C	MODERATE	missense_variant	2018-01-01	2018-01-01	2018-01-01	0/0	./.	./.	2018-01-01	./.	./.	2018-01-01	./.	./.	ALT	REF	ALT	ALT	NA	---	---	---	---
GRMZM2G147596	1	278691272	C	A	MODERATE	missense_variant	2018-01-01	2018-01-01	2018-01-01	0/0	1/0	./.	2018-01-01	./.	./.	2018-01-01	0/0	./.	ALT	SEG	ALT	SEG	NA	---	---	---	---
GRMZM2G147596	1	278691273	T	G	MODERATE	missense_variant	2018-01-01	2018-01-01	2018-01-01	0/0	1/0	./.	2018-01-01	./.	./.	2018-01-01	0/0	./.	ALT	SEG	ALT	SEG	NA	---	---	---	---
GRMZM2G147596	1	278691274	G	T	MODERATE	missense_variant	2018-01-01	2018-01-01	2018-01-01	0/0	0/1	./.	2018-01-01	./.	./.	2018-01-01	0/0	./.	ALT	SEG	ALT	SEG	NA	---	---	---	---
GRMZM2G454980	1	278717580	C	G	MODERATE	missense_variant	2018-01-01	2018-01-01	2018-01-01	0/0	1/0	./.	2018-01-01	./.	0/0	2018-01-01	0/0	./.	ALT	SEG	ALT	SEG	NA	---	Protein kinase superfamily protein /// Encodes a tonoplast-localized receptor-like kinase that regulates root hair tip growth by maintaining cytoplasmic Ca2+ gradients.CAP1, a tonoplast-localized receptor-like kinase, regulates root hair tip growth by maintaining cytoplasmic Ca2+ gradients. Knockouts of CAP1 produced more cytoplasmic NH4+ and ceased growth of root hairs on MS medium except when N…	Kinase family protein	Mitogen-activated protein kinase kinase kinase
GRMZM2G454980	1	278717751	G	A	MODERATE	missense_variant	2018-01-01	2018-01-01	2018-01-01	0/0	1/0	2018-01-01	2018-01-01	2018-01-01	0/0	2018-01-01	0/0	0/0	ALT	SEG	ALT	SEG	REF	---	Protein kinase superfamily protein /// Encodes a tonoplast-localized receptor-like kinase that regulates root hair tip growth by maintaining cytoplasmic Ca2+ gradients.CAP1, a tonoplast-localized receptor-like kinase, regulates root hair tip growth by maintaining cytoplasmic Ca2+ gradients. Knockouts of CAP1 produced more cytoplasmic NH4+ and ceased growth of root hairs on MS medium except when N…	Kinase family protein	Mitogen-activated protein kinase kinase kinase
GRMZM2G020843	2	2110343	A	C	MODERATE	missense_variant	2018-01-01	2018-01-01	2018-01-01	2018-01-01	0/1	2018-01-01	2018-01-01	2018-01-01	0/0	2018-01-01	0/0	2018-01-01	ALT	SEG	ALT	SEG	ALT	---	Protein of unknown function (DUF3755) /// hypothetical protein (DUF3755);(source:Araport11)	---	Putative homeodomain-like transcription factor superfamily protein
GRMZM2G457697	2	32898662	C	A	MODERATE	missense_variant	2018-01-01	2018-01-01	2018-01-01	1/0	2018-01-01	0/0	2018-01-01	./.	0/0	0/0	0/0	0/0	ALT	SEG	ALT	REF	REF	---	enhancer of rudimentary protein, putative /// enhancer of rudimentary homolog ATER /// enhancer of rudimentary protein;(source:Araport11)	Enhancer of rudimentary homolog	Enhancer of rudimentary homolog
GRMZM2G157102	2	32900708	A	G	MODERATE	missense_variant	2018-01-01	2018-01-01	2018-01-01	0/1	2018-01-01	0/0	2018-01-01	2018-01-01	2018-01-01	2018-01-01	2018-01-01	2018-01-01	ALT	SEG	ALT	ALT	ALT	---	Major facilitator superfamily protein /// Major facilitator superfamily protein;(source:Araport11)	Integral membrane transporter family protein	Folate-biopterin transporter like
GRMZM2G157102	2	32900748	T	C	MODERATE	missense_variant	2018-01-01	2018-01-01	2018-01-01	0/0	0/0	./.	2018-01-01	0/0	0/0	0/0	0/0	./.	ALT	REF	SEG	REF	NA	---	Major facilitator superfamily protein /// Major facilitator superfamily protein;(source:Araport11)	Integral membrane transporter family protein	Folate-biopterin transporter like
GRMZM2G157102	2	32900771	C	G	MODERATE	missense_variant	2018-01-01	2018-01-01	2018-01-01	0/0	0/0	./.	2018-01-01	0/0	0/0	0/0	0/0	./.	ALT	REF	SEG	REF	NA	---	Major facilitator superfamily protein /// Major facilitator superfamily protein;(source:Araport11)	Integral membrane transporter family protein	Folate-biopterin transporter like
GRMZM2G057113	2	34464728	C	T	MODERATE	missense_variant	2018-01-01	2018-01-01	2018-01-01	0/0	0/0	2018-01-01	2018-01-01	0/0	0/0	0/0	0/0	0/0	ALT	SEG	SEG	REF	REF	---	S-adenosyl-L-methionine-dependent methyltransferases superfamily protein /// S-adenosyl-L-methionine-dependent methyltransferases superfamily protein;(source:Araport11)	---	S-adenosyl-L-methionine-dependent methyltransferase
GRMZM2G057113	2	34465396	A	G	MODERATE	missense_variant	2018-01-01	2018-01-01	2018-01-01	0/0	0/0	2018-01-01	2018-01-01	0/0	0/0	0/0	0/0	0/0	ALT	SEG	SEG	REF	REF	---	S-adenosyl-L-methionine-dependent methyltransferases superfamily protein /// S-adenosyl-L-methionine-dependent methyltransferases superfamily protein;(source:Araport11)	---	S-adenosyl-L-methionine-dependent methyltransferase
GRMZM2G079825	2	63265880	C	G	MODERATE	missense_variant	2018-01-01	2018-01-01	2018-01-01	2018-01-01	0/0	./.	./.	./.	2018-01-01	2018-01-01	./.	./.	ALT	SEG	NA	ALT	NA	AP2-EREBP-transcription factor 91	Integrase-type DNA-binding superfamily protein /// Encodes a member of the ERF (ethylene response factor) subfamily B-1 of ERF/AP2 transcription factor family (LEAFY PETIOLE). The protein contains one AP2 domain. There are 15 members in this subfamily including ATERF-3, ATERF-4, ATERF-7, and LEAFY PETIOLE. Acts as a positive regulator of gibberellic acid-induced germination. /// Integrase-type DN…	AP2/EREBP-like transcription factor family protein	Ethylene-responsive transcription factor LEP
GRMZM2G058591	2	108049559	A	C	MODERATE	missense_variant	2018-01-01	2018-01-01	2018-01-01	0/0	0/1	./.	2018-01-01	./.	2018-01-01	0/0	./.	./.	ALT	SEG	ALT	SEG	NA	---	RNA-dependent RNA polymerase family protein /// RNA-dependent RNA polymerase family protein;(source:Araport11)	RNA-dependent RNA polymerase (2.7.7.48)	RNA-dependent RNA polymerase
GRMZM2G168382	2	113029972	A	G	MODERATE	missense_variant	2018-01-01	2018-01-01	2018-01-01	0/1	0/0	./.	./.	./.	0/1	./.	./.	./.	ALT	SEG	NA	SEG	NA	---	cytochrome P450, family 71, subfamily B, polypeptide 37 /// putative cytochrome P450 /// cytochrome P450, family 71, subfamily B, polypeptide 37;(source:Araport11)	Cytochrome P450 family protein, expressed	Premnaspirodiene oxygenase
GRMZM2G168382	2	113030092	C	T	MODERATE	missense_variant	2018-01-01	2018-01-01	2018-01-01	0/1	0/1	./.	./.	./.	0/0	./.	./.	./.	ALT	SEG	NA	REF	NA	---	cytochrome P450, family 71, subfamily B, polypeptide 37 /// putative cytochrome P450 /// cytochrome P450, family 71, subfamily B, polypeptide 37;(source:Araport11)	Cytochrome P450 family protein, expressed	Premnaspirodiene oxygenase
GRMZM5G852794	2	113164772	A	T	MODERATE	missense_variant	2018-01-01	2018-01-01	2018-01-01	0/0	0/0	./.	0/1	./.	0/0	./.	0/1	./.	ALT	REF	SEG	SEG	NA	---	---	---	---
GRMZM2G014341	2	192313453	G	C	MODERATE	missense_variant	2018-01-01	2018-01-01	2018-01-01	0/1	2018-01-01	2018-01-01	2018-01-01	2018-01-01	2018-01-01	2018-01-01	2018-01-01	./.	ALT	SEG	ALT	ALT	NA	---	tRNA-splicing endonuclease subunit;(source:Araport11)	---	tRNA-splicing endonuclease
GRMZM2G014341	2	192313486	A	G	MODERATE	missense_variant	2018-01-01	2018-01-01	2018-01-01	0/1	0/1	./.	2018-01-01	2018-01-01	2018-01-01	0/0	2018-01-01	./.	ALT	SEG	ALT	SEG	NA	---	tRNA-splicing endonuclease subunit;(source:Araport11)	---	tRNA-splicing endonuclease
GRMZM2G014341	2	192313591	G	A	MODERATE	missense_variant	2018-01-01	2018-01-01	2018-01-01	1/0	1/0	2018-01-01	2018-01-01	2018-01-01	2018-01-01	0/0	2018-01-01	./.	ALT	SEG	ALT	SEG	NA	---	tRNA-splicing endonuclease subunit;(source:Araport11)	---	tRNA-splicing endonuclease
GRMZM2G014341	2	192313607	C	T	MODERATE	missense_variant	2018-01-01	2018-01-01	2018-01-01	0/1	0/1	0/0	2018-01-01	2018-01-01	2018-01-01	0/0	2018-01-01	./.	ALT	SEG	ALT	SEG	NA	---	tRNA-splicing endonuclease subunit;(source:Araport11)	---	tRNA-splicing endonuclease
GRMZM2G014341	2	192313728	C	G	MODERATE	missense_variant	2018-01-01	2018-01-01	2018-01-01	1/0	1/0	0/0	2018-01-01	2018-01-01	2018-01-01	0/0	2018-01-01	./.	ALT	SEG	ALT	SEG	NA	---	tRNA-splicing endonuclease subunit;(source:Araport11)	---	tRNA-splicing endonuclease
GRMZM2G318220	2	192422184	T	C	MODERATE	missense_variant	2018-01-01	2018-01-01	2018-01-01	1/0	2018-01-01	./.	2018-01-01	./.	2018-01-01	./.	2018-01-01	./.	ALT	SEG	ALT	ALT	NA	---	RING/U-box superfamily protein /// RING/U-box superfamily protein;(source:Araport11)	Zinc finger protein family-like	RING/U-box superfamily protein
GRMZM2G014917	2	192433671	G	A	MODERATE	missense_variant	2018-01-01	2018-01-01	2018-01-01	1/0	1/0	2018-01-01	2018-01-01	2018-01-01	0/0	0/0	2018-01-01	2018-01-01	ALT	SEG	ALT	SEG	ALT	---	ubiquitin-specific protease 1 /// ubiquitin-specific protease 1;(source:Araport11)	Ubiquitinyl hydrolase 1 (3.4.19.12)	Ubiquitinyl hydrolase 1
GRMZM2G014917	2	192433933	A	T	MODERATE	missense_variant	2018-01-01	2018-01-01	2018-01-01	0/1	0/1	2018-01-01	2018-01-01	2018-01-01	0/0	0/0	2018-01-01	0/0	ALT	SEG	ALT	SEG	REF	---	ubiquitin-specific protease 1 /// ubiquitin-specific protease 1;(source:Araport11)	Ubiquitinyl hydrolase 1 (3.4.19.12)	Ubiquitinyl hydrolase 1
GRMZM2G014917	2	192434696	A	T	MODERATE	missense_variant	2018-01-01	2018-01-01	2018-01-01	0/1	2018-01-01	2018-01-01	2018-01-01	2018-01-01	0/0	0/0	2018-01-01	2018-01-01	ALT	SEG	ALT	SEG	ALT	---	ubiquitin-specific protease 1 /// ubiquitin-specific protease 1;(source:Araport11)	Ubiquitinyl hydrolase 1 (3.4.19.12)	Ubiquitinyl hydrolase 1
GRMZM2G014917	2	192435126	A	G	MODERATE	missense_variant	2018-01-01	2018-01-01	2018-01-01	0/1	0/1	2018-01-01	2018-01-01	2018-01-01	0/0	0/0	2018-01-01	0/0	ALT	SEG	ALT	SEG	REF	---	ubiquitin-specific protease 1 /// ubiquitin-specific protease 1;(source:Araport11)	Ubiquitinyl hydrolase 1 (3.4.19.12)	Ubiquitinyl hydrolase 1
GRMZM2G014917	2	192435127	T	C	MODERATE	missense_variant	2018-01-01	2018-01-01	2018-01-01	1/0	1/0	2018-01-01	2018-01-01	2018-01-01	0/0	0/0	2018-01-01	2018-01-01	ALT	SEG	ALT	SEG	ALT	---	ubiquitin-specific protease 1 /// ubiquitin-specific protease 1;(source:Araport11)	Ubiquitinyl hydrolase 1 (3.4.19.12)	Ubiquitinyl hydrolase 1
GRMZM2G414114	2	225193043	C	T	MODERATE	missense_variant	2018-01-01	2018-01-01	2018-01-01	0/1	2018-01-01	2018-01-01	2018-01-01	2018-01-01	./.	0/0	./.	./.	ALT	SEG	ALT	REF	NA	TCP-transcription factor 27	TCP family transcription factor /// Encodes protein with TCP (TB1,CYC,PCF) domain which is likely to be involved in DNA binding and protein-protein interactions. Based on genome analysis, there is a 9-member gene family that possesses this domain in Arabidopsis. Orthologue of Antirrhinum gene CYCLOIDEA. /// TCP family transcription factor;(source:Araport11)	Putative teosinte branched1 protein	---
GRMZM2G414114	2	225193068	A	G	MODERATE	missense_variant	2018-01-01	2018-01-01	2018-01-01	0/1	2018-01-01	2018-01-01	0/1	./.	./.	0/0	./.	./.	ALT	SEG	SEG	REF	NA	TCP-transcription factor 27	TCP family transcription factor /// Encodes protein with TCP (TB1,CYC,PCF) domain which is likely to be involved in DNA binding and protein-protein interactions. Based on genome analysis, there is a 9-member gene family that possesses this domain in Arabidopsis. Orthologue of Antirrhinum gene CYCLOIDEA. /// TCP family transcription factor;(source:Araport11)	Putative teosinte branched1 protein	---
GRMZM2G414114	2	225193270	T	G	MODERATE	missense_variant	2018-01-01	2018-01-01	2018-01-01	1/0	2018-01-01	./.	2018-01-01	./.	./.	0/0	./.	./.	ALT	SEG	ALT	REF	NA	TCP-transcription factor 27	TCP family transcription factor /// Encodes protein with TCP (TB1,CYC,PCF) domain which is likely to be involved in DNA binding and protein-protein interactions. Based on genome analysis, there is a 9-member gene family that possesses this domain in Arabidopsis. Orthologue of Antirrhinum gene CYCLOIDEA. /// TCP family transcription factor;(source:Araport11)	Putative teosinte branched1 protein	---
GRMZM2G414114	2	225193280	T	C	MODERATE	missense_variant	2018-01-01	2018-01-01	2018-01-01	0/0	./.	./.	2018-01-01	./.	./.	0/0	./.	./.	ALT	REF	ALT	REF	NA	TCP-transcription factor 27	TCP family transcription factor /// Encodes protein with TCP (TB1,CYC,PCF) domain which is likely to be involved in DNA binding and protein-protein interactions. Based on genome analysis, there is a 9-member gene family that possesses this domain in Arabidopsis. Orthologue of Antirrhinum gene CYCLOIDEA. /// TCP family transcription factor;(source:Araport11)	Putative teosinte branched1 protein	---
GRMZM2G414114	2	225193289	T	C	MODERATE	missense_variant	2018-01-01	2018-01-01	2018-01-01	1/0	2018-01-01	./.	1/0	./.	./.	0/0	./.	./.	ALT	SEG	SEG	REF	NA	TCP-transcription factor 27	TCP family transcription factor /// Encodes protein with TCP (TB1,CYC,PCF) domain which is likely to be involved in DNA binding and protein-protein interactions. Based on genome analysis, there is a 9-member gene family that possesses this domain in Arabidopsis. Orthologue of Antirrhinum gene CYCLOIDEA. /// TCP family transcription factor;(source:Araport11)	Putative teosinte branched1 protein	---
GRMZM2G114948	2	225206284	G	C	MODERATE	missense_variant	2018-01-01	2018-01-01	2018-01-01	0/0	0/0	./.	2018-01-01	2018-01-01	2018-01-01	2018-01-01	./.	./.	ALT	REF	ALT	ALT	NA	---	Plant protein of unknown function (DUF247) /// transmembrane protein, putative (DUF247);(source:Araport11)	WBb98N11.18 protein	---
GRMZM2G023328	2	225216292	T	C	MODERATE	missense_variant	2018-01-01	2018-01-01	2018-01-01	1/0	2018-01-01	2018-01-01	2018-01-01	2018-01-01	2018-01-01	2018-01-01	2018-01-01	2018-01-01	ALT	SEG	ALT	ALT	ALT	---	arginine/glutamate-rich 1 protein;(source:Araport11)	F-box family protein	Ribosomal protein S7
GRMZM2G023328	2	225221688	G	C	MODERATE	missense_variant	2018-01-01	2018-01-01	2018-01-01	0/1	2018-01-01	2018-01-01	2018-01-01	2018-01-01	2018-01-01	0/0	2018-01-01	2018-01-01	ALT	SEG	ALT	SEG	ALT	---	arginine/glutamate-rich 1 protein;(source:Araport11)	F-box family protein	Ribosomal protein S7
GRMZM2G023328	2	225221872	G	C	MODERATE	missense_variant	2018-01-01	2018-01-01	2018-01-01	0/1	0/1	2018-01-01	2018-01-01	./.	2018-01-01	0/0	0/0	2018-01-01	ALT	SEG	ALT	SEG	ALT	---	arginine/glutamate-rich 1 protein;(source:Araport11)	F-box family protein	Ribosomal protein S7
GRMZM2G023328	2	225222577	A	C	MODERATE	missense_variant	2018-01-01	2018-01-01	2018-01-01	0/1	2018-01-01	./.	2018-01-01	2018-01-01	2018-01-01	./.	./.	2018-01-01	ALT	SEG	ALT	ALT	ALT	---	arginine/glutamate-rich 1 protein;(source:Araport11)	F-box family protein	Ribosomal protein S7
GRMZM2G093079	3	1845514	G	C	MODERATE	missense_variant	2018-01-01	2018-01-01	2018-01-01	0/1	2018-01-01	2018-01-01	2018-01-01	0/0	2018-01-01	2018-01-01	2018-01-01	./.	ALT	SEG	SEG	ALT	NA	---	Transducin/WD40 repeat-like superfamily protein /// JGB contains seven WD40 repeats and is highly conserved in flowering plants. Overexpression inhibits pollen germination. suggesting JGB is a negative regulator of pollen germination /// Transducin/WD40 repeat-like superfamily protein;(source:Araport11)	Putative WD repeat-protein	F-box/WD repeat-containing protein sel-10 (Fragment)
GRMZM2G093104	3	1852679	T	C	MODERATE	missense_variant	2018-01-01	2018-01-01	2018-01-01	2018-01-01	2018-01-01	0/0	2018-01-01	2018-01-01	2018-01-01	2018-01-01	2018-01-01	2018-01-01	ALT	SEG	ALT	ALT	ALT	---	Predicted eukaryotic LigT /// Putative eukaryotic LigT;(source:Araport11)	cDNA clone:J033025F17, full insert sequence	Activating signal cointegrator 1 complex subunit 1
GRMZM2G093104	3	1854863	G	A	MODERATE	missense_variant	2018-01-01	2018-01-01	2018-01-01	./.	2018-01-01	0/0	2018-01-01	2018-01-01	2018-01-01	2018-01-01	2018-01-01	2018-01-01	ALT	SEG	ALT	ALT	ALT	---	Predicted eukaryotic LigT /// Putative eukaryotic LigT;(source:Araport11)	cDNA clone:J033025F17, full insert sequence	Activating signal cointegrator 1 complex subunit 1
GRMZM2G093104	3	1855522	A	T	MODERATE	missense_variant	2018-01-01	2018-01-01	2018-01-01	2018-01-01	2018-01-01	2018-01-01	2018-01-01	2018-01-01	2018-01-01	2018-01-01	2018-01-01	./.	ALT	ALT	ALT	ALT	NA	---	Predicted eukaryotic LigT /// Putative eukaryotic LigT;(source:Araport11)	cDNA clone:J033025F17, full insert sequence	Activating signal cointegrator 1 complex subunit 1
GRMZM2G434155	3	14872469	A	G	MODERATE	missense_variant	2018-01-01	2018-01-01	2018-01-01	0/1	2018-01-01	2018-01-01	2018-01-01	2018-01-01	2018-01-01	2018-01-01	2018-01-01	2018-01-01	ALT	SEG	ALT	ALT	ALT	---	xylosyltransferase 1 /// Encodes a protein with xylosyltransferase activity, which is specific for UDP-xylose as donor substrate and for oligosaccharides with a degree of polymerization >4. Although the enzyme utilizes either cellopentaose or cellohexaose, its activity is four-fold higher with cellohexaose as an acceptor compared to cellopentaose. The enzyme is able to add several xylosyl residue…	Glycosyltransferase 2 family protein	Xyloglucan 6-xylosyltransferase 2
GRMZM2G089149	3	19427444	G	C	MODERATE	missense_variant	2018-01-01	2018-01-01	2018-01-01	0/1	0/0	./.	2018-01-01	2018-01-01	2018-01-01	2018-01-01	2018-01-01	2018-01-01	ALT	SEG	ALT	ALT	ALT	---	Protein of unknown function, DUF647 /// root UVB sensitive protein (Protein of unknown function, DUF647);(source:Araport11)	Expressed protein	Glutamate N-acetyltransferase / amino-acid N-acetyltransferase
GRMZM2G089149	3	19448054	T	C	MODERATE	missense_variant	2018-01-01	2018-01-01	2018-01-01	1/0	0/0	2018-01-01	2018-01-01	2018-01-01	./.	2018-01-01	0/0	1/0	ALT	SEG	ALT	SEG	SEG	---	Protein of unknown function, DUF647 /// root UVB sensitive protein (Protein of unknown function, DUF647);(source:Araport11)	Expressed protein	Glutamate N-acetyltransferase / amino-acid N-acetyltransferase
GRMZM2G088834	3	19470088	T	C	MODERATE	missense_variant	2018-01-01	2018-01-01	2018-01-01	0/0	0/0	./.	0/0	./.	2018-01-01	2018-01-01	2018-01-01	./.	ALT	REF	REF	ALT	NA	---	AAA-type ATPase family protein /// Encodes a SKD1 (Suppressor of K+ Transport Growth Defect1) homolog. Localized to the cytoplasm and to multivesicular endosomes. Involved in multivesicular endosome function. The mRNA is cell-to-cell mobile. /// AAA-type ATPase family protein;(source:Araport11)	AAA-ATPase-like protein	Salt-induced AAA-Type ATPase
GRMZM2G088834	3	19470205	C	G	MODERATE	missense_variant	2018-01-01	2018-01-01	2018-01-01	./.	0/0	0/0	./.	./.	0/0	./.	0/0	./.	ALT	REF	NA	REF	NA	---	AAA-type ATPase family protein /// Encodes a SKD1 (Suppressor of K+ Transport Growth Defect1) homolog. Localized to the cytoplasm and to multivesicular endosomes. Involved in multivesicular endosome function. The mRNA is cell-to-cell mobile. /// AAA-type ATPase family protein;(source:Araport11)	AAA-ATPase-like protein	Salt-induced AAA-Type ATPase
GRMZM2G088834	3	19470252	A	T	MODERATE	missense_variant	2018-01-01	2018-01-01	2018-01-01	2018-01-01	0/0	./.	2018-01-01	2018-01-01	2018-01-01	2018-01-01	2018-01-01	./.	ALT	SEG	ALT	ALT	NA	---	AAA-type ATPase family protein /// Encodes a SKD1 (Suppressor of K+ Transport Growth Defect1) homolog. Localized to the cytoplasm and to multivesicular endosomes. Involved in multivesicular endosome function. The mRNA is cell-to-cell mobile. /// AAA-type ATPase family protein;(source:Araport11)	AAA-ATPase-like protein	Salt-induced AAA-Type ATPase
GRMZM2G166524	3	29097707	A	C	MODERATE	missense_variant	2018-01-01	2018-01-01	2018-01-01	2018-01-01	0/0	2018-01-01	2018-01-01	2018-01-01	2018-01-01	2018-01-01	2018-01-01	./.	ALT	SEG	ALT	ALT	NA	fasciated ear3	RNI-like superfamily protein /// RNI-like superfamily protein;(source:Araport11)	Hcr2-0B	Leucine-rich repeat (LRR) protein associated with apoptosis in muscle tissue
GRMZM2G166524	3	29097709	A	G	MODERATE	missense_variant	2018-01-01	2018-01-01	2018-01-01	2018-01-01	0/0	2018-01-01	2018-01-01	2018-01-01	2018-01-01	2018-01-01	2018-01-01	./.	ALT	SEG	ALT	ALT	NA	fasciated ear3	RNI-like superfamily protein /// RNI-like superfamily protein;(source:Araport11)	Hcr2-0B	Leucine-rich repeat (LRR) protein associated with apoptosis in muscle tissue
GRMZM2G367228	3	29359506	T	A	MODERATE	missense_variant	2018-01-01	2018-01-01	2018-01-01	1/0	0/0	2018-01-01	2018-01-01	2018-01-01	2018-01-01	2018-01-01	2018-01-01	./.	ALT	SEG	ALT	ALT	NA	---	---	---	---
GRMZM2G088727	3	66111710	C	G	MODERATE	missense_variant	2018-01-01	2018-01-01	2018-01-01	1/0	2018-01-01	2018-01-01	2018-01-01	2018-01-01	2018-01-01	2018-01-01	2018-01-01	2018-01-01	ALT	SEG	ALT	ALT	ALT	---	Chaperone DnaJ-domain superfamily protein /// Chaperone DnaJ-domain superfamily protein;(source:Araport11)	Trichohyalin-related family protein	Auxilin-related protein 2
GRMZM2G701576	3	79125704	C	G	MODERATE	missense_variant	2018-01-01	2018-01-01	2018-01-01	0/0	0/0	./.	2018-01-01	2018-01-01	2018-01-01	2018-01-01	2018-01-01	./.	ALT	REF	ALT	ALT	NA	---	---	---	---
GRMZM2G701576	3	79126070	T	A	MODERATE	missense_variant	2018-01-01	2018-01-01	2018-01-01	0/0	0/0	./.	2018-01-01	./.	2018-01-01	2018-01-01	2018-01-01	./.	ALT	REF	ALT	ALT	NA	---	---	---	---
GRMZM2G701576	3	79126242	T	C	MODERATE	missense_variant	2018-01-01	2018-01-01	2018-01-01	0/0	0/0	./.	2018-01-01	2018-01-01	2018-01-01	2018-01-01	2018-01-01	./.	ALT	REF	ALT	ALT	NA	---	---	---	---
AC212709.3_FG001	3	79319954	T	C	MODERATE	missense_variant	2018-01-01	2018-01-01	2018-01-01	0/0	0/0	./.	2018-01-01	./.	./.	2018-01-01	./.	./.	ALT	REF	ALT	ALT	NA	---	---	---	---
AC212709.3_FG002	3	79336861	T	C	MODERATE	missense_variant	2018-01-01	2018-01-01	2018-01-01	0/0	0/0	./.	2018-01-01	./.	./.	2018-01-01	2018-01-01	./.	ALT	REF	ALT	ALT	NA	---	---	---	---
GRMZM2G100321	3	80529978	G	A	MODERATE	missense_variant	2018-01-01	2018-01-01	2018-01-01	0/0	0/0	0/0	2018-01-01	0/0	2018-01-01	0/0	2018-01-01	0/0	ALT	REF	SEG	SEG	REF	---	Cyclin family protein /// Cyclin family protein;(source:Araport11)	Cyclin T1 family protein	---
AC225179.3_FG003	3	81088319	T	C	MODERATE	missense_variant	2018-01-01	2018-01-01	2018-01-01	0/0	0/0	./.	2018-01-01	2018-01-01	2018-01-01	2018-01-01	2018-01-01	./.	ALT	REF	ALT	ALT	NA	---	---	---	---
AC225179.3_FG003	3	81088427	T	G	MODERATE	missense_variant	2018-01-01	2018-01-01	2018-01-01	0/0	0/0	./.	2018-01-01	2018-01-01	2018-01-01	2018-01-01	2018-01-01	./.	ALT	REF	ALT	ALT	NA	---	---	---	---
AC225179.3_FG003	3	81088450	T	C	MODERATE	missense_variant	2018-01-01	2018-01-01	2018-01-01	0/0	0/0	./.	2018-01-01	2018-01-01	2018-01-01	2018-01-01	2018-01-01	./.	ALT	REF	ALT	ALT	NA	---	---	---	---
AC225179.3_FG003	3	81088736	G	A	MODERATE	missense_variant	2018-01-01	2018-01-01	2018-01-01	0/0	0/0	./.	2018-01-01	2018-01-01	2018-01-01	2018-01-01	2018-01-01	./.	ALT	REF	ALT	ALT	NA	---	---	---	---
GRMZM5G839005	3	81142356	T	G	MODERATE	missense_variant	2018-01-01	2018-01-01	2018-01-01	1/0	1/0	./.	./.	./.	2018-01-01	./.	./.	./.	ALT	SEG	NA	ALT	NA	---	---	---	---
AC212769.3_FG004	3	81554585	C	G	MODERATE	missense_variant	2018-01-01	2018-01-01	2018-01-01	./.	./.	./.	0/0	0/0	./.	1/0	2018-01-01	./.	ALT	NA	REF	SEG	NA	---	---	---	---
GRMZM2G154496	3	82144225	A	C	MODERATE	missense_variant	2018-01-01	2018-01-01	2018-01-01	0/0	0/0	./.	2018-01-01	2018-01-01	2018-01-01	2018-01-01	2018-01-01	./.	ALT	REF	ALT	ALT	NA	---	---	---	---
GRMZM2G081380	3	83082116	T	A	MODERATE	missense_variant	2018-01-01	2018-01-01	2018-01-01	0/0	0/0	./.	2018-01-01	./.	0/0	0/0	0/0	./.	ALT	REF	ALT	REF	NA	---	Actin binding Calponin homology (CH) domain-containing protein /// Encodes a member of the fimbrin family. Different members of the fimbrin/plastin family have diverged biochemically during evolution to generate either tight actin bundles or loose networks with distinct biochemical and biophysical properties. FIM4 generates both actin bundles and branched actin filaments whereas FIM5 only generat…	Fimbrin-like family protein	Actin binding Calponin (CH) domain-containing protein isoform 1
AC198386.3_FG001	3	83272905	C	T	MODERATE	missense_variant	2018-01-01	2018-01-01	2018-01-01	0/0	0/0	./.	2018-01-01	2018-01-01	2018-01-01	2018-01-01	2018-01-01	./.	ALT	REF	ALT	ALT	NA	---	---	---	---
GRMZM2G135927	3	83546763	T	C	MODERATE	missense_variant	2018-01-01	2018-01-01	2018-01-01	0/0	0/0	./.	2018-01-01	2018-01-01	2018-01-01	2018-01-01	2018-01-01	./.	ALT	REF	ALT	ALT	NA	---	---	---	---
GRMZM2G135927	3	83546928	A	C	MODERATE	missense_variant	2018-01-01	2018-01-01	2018-01-01	0/1	2018-01-01	0/1	2018-01-01	2018-01-01	2018-01-01	2018-01-01	2018-01-01	./.	ALT	SEG	ALT	ALT	NA	---	---	---	---
GRMZM2G135927	3	83546979	T	C	MODERATE	missense_variant	2018-01-01	2018-01-01	2018-01-01	0/0	0/0	./.	2018-01-01	2018-01-01	2018-01-01	2018-01-01	2018-01-01	./.	ALT	REF	ALT	ALT	NA	---	---	---	---
GRMZM2G135927	3	83546991	T	C	MODERATE	missense_variant	2018-01-01	2018-01-01	2018-01-01	0/0	0/0	1/0	2018-01-01	2018-01-01	2018-01-01	2018-01-01	2018-01-01	./.	ALT	SEG	ALT	ALT	NA	---	---	---	---
GRMZM2G108527	3	83703559	T	G	MODERATE	missense_variant	2018-01-01	2018-01-01	2018-01-01	0/0	0/0	./.	2018-01-01	2018-01-01	2018-01-01	2018-01-01	2018-01-01	./.	ALT	REF	ALT	ALT	NA	---	---	---	---
GRMZM2G108527	3	83703637	A	C	MODERATE	missense_variant	2018-01-01	2018-01-01	2018-01-01	0/0	0/0	0/0	2018-01-01	2018-01-01	2018-01-01	2018-01-01	2018-01-01	./.	ALT	REF	ALT	ALT	NA	---	---	---	---
GRMZM5G865071	3	83796010	A	G	MODERATE	missense_variant	2018-01-01	2018-01-01	2018-01-01	0/0	0/0	0/0	2018-01-01	./.	2018-01-01	2018-01-01	2018-01-01	./.	ALT	REF	ALT	ALT	NA	---	---	---	---
GRMZM2G112579	3	84917930	T	C	MODERATE	missense_variant	2018-01-01	2018-01-01	2018-01-01	0/0	0/0	./.	2018-01-01	2018-01-01	2018-01-01	2018-01-01	2018-01-01	./.	ALT	REF	ALT	ALT	NA	---	Pectin lyase-like superfamily protein /// Pectin lyase-like superfamily protein;(source:Araport11)	Putative exopolygalacturonase	Exopolygalacturonase
GRMZM2G112579	3	84918446	C	T	MODERATE	missense_variant	2018-01-01	2018-01-01	2018-01-01	0/0	0/0	./.	2018-01-01	2018-01-01	2018-01-01	2018-01-01	2018-01-01	./.	ALT	REF	ALT	ALT	NA	---	Pectin lyase-like superfamily protein /// Pectin lyase-like superfamily protein;(source:Araport11)	Putative exopolygalacturonase	Exopolygalacturonase
GRMZM2G112579	3	84918759	A	T	MODERATE	missense_variant	2018-01-01	2018-01-01	2018-01-01	0/0	0/0	./.	2018-01-01	2018-01-01	2018-01-01	2018-01-01	2018-01-01	./.	ALT	REF	ALT	ALT	NA	---	Pectin lyase-like superfamily protein /// Pectin lyase-like superfamily protein;(source:Araport11)	Putative exopolygalacturonase	Exopolygalacturonase
GRMZM2G112579	3	84918856	G	A	MODERATE	missense_variant&splice_region_variant	2018-01-01	2018-01-01	2018-01-01	0/0	0/0	./.	2018-01-01	2018-01-01	2018-01-01	2018-01-01	2018-01-01	./.	ALT	REF	ALT	ALT	NA	---	Pectin lyase-like superfamily protein /// Pectin lyase-like superfamily protein;(source:Araport11)	Putative exopolygalacturonase	Exopolygalacturonase
GRMZM2G112579	3	84919076	C	T	MODERATE	missense_variant	2018-01-01	2018-01-01	2018-01-01	0/0	0/0	./.	2018-01-01	2018-01-01	2018-01-01	2018-01-01	2018-01-01	./.	ALT	REF	ALT	ALT	NA	---	Pectin lyase-like superfamily protein /// Pectin lyase-like superfamily protein;(source:Araport11)	Putative exopolygalacturonase	Exopolygalacturonase
GRMZM2G067231	3	98510533	A	G	MODERATE	missense_variant	2018-01-01	2018-01-01	2018-01-01	0/1	0/0	./.	2018-01-01	./.	0/1	0/0	0/0	./.	ALT	SEG	ALT	SEG	NA	---	---	---	---
GRMZM2G067231	3	98510629	A	G	MODERATE	missense_variant	2018-01-01	2018-01-01	2018-01-01	0/1	0/0	0/0	2018-01-01	./.	0/0	0/0	0/0	./.	ALT	SEG	ALT	REF	NA	---	---	---	---
GRMZM2G067231	3	98510650	T	C	MODERATE	missense_variant	2018-01-01	2018-01-01	2018-01-01	1/0	0/0	0/0	2018-01-01	./.	0/0	0/0	0/0	./.	ALT	SEG	ALT	REF	NA	---	---	---	---
GRMZM2G067231	3	98510656	A	C	MODERATE	missense_variant	2018-01-01	2018-01-01	2018-01-01	0/1	0/0	0/0	2018-01-01	./.	0/0	0/0	0/0	./.	ALT	SEG	ALT	REF	NA	---	---	---	---
GRMZM2G067231	3	98510682	T	C	MODERATE	missense_variant	2018-01-01	2018-01-01	2018-01-01	1/0	0/0	./.	2018-01-01	./.	0/0	0/0	0/0	./.	ALT	SEG	ALT	REF	NA	---	---	---	---
GRMZM2G067231	3	98510713	T	C	MODERATE	missense_variant	2018-01-01	2018-01-01	2018-01-01	1/0	0/0	./.	2018-01-01	./.	0/0	0/0	0/0	./.	ALT	SEG	ALT	REF	NA	---	---	---	---
GRMZM2G067231	3	98510762	C	G	MODERATE	missense_variant	2018-01-01	2018-01-01	2018-01-01	1/0	0/0	./.	2018-01-01	./.	0/0	0/0	0/0	./.	ALT	SEG	ALT	REF	NA	---	---	---	---
GRMZM2G067231	3	98510782	T	C	MODERATE	missense_variant	2018-01-01	2018-01-01	2018-01-01	1/0	0/0	./.	2018-01-01	./.	0/0	0/0	0/0	./.	ALT	SEG	ALT	REF	NA	---	---	---	---
GRMZM2G067231	3	98510803	C	G	MODERATE	missense_variant	2018-01-01	2018-01-01	2018-01-01	1/0	0/0	./.	2018-01-01	./.	0/0	0/0	./.	./.	ALT	SEG	ALT	REF	NA	---	---	---	---
GRMZM2G067231	3	98510805	A	G	MODERATE	missense_variant	2018-01-01	2018-01-01	2018-01-01	0/1	0/0	./.	2018-01-01	./.	0/0	0/0	./.	./.	ALT	SEG	ALT	REF	NA	---	---	---	---
GRMZM2G067231	3	98510815	C	G	MODERATE	missense_variant	2018-01-01	2018-01-01	2018-01-01	1/0	./.	./.	2018-01-01	./.	0/0	0/0	./.	./.	ALT	SEG	ALT	REF	NA	---	---	---	---
GRMZM2G067231	3	98510893	C	T	MODERATE	missense_variant	2018-01-01	2018-01-01	2018-01-01	./.	./.	./.	2018-01-01	./.	0/0	0/0	0/0	./.	ALT	NA	ALT	REF	NA	---	---	---	---
GRMZM2G067231	3	98511003	A	G	MODERATE	missense_variant	2018-01-01	2018-01-01	2018-01-01	0/1	0/0	./.	2018-01-01	./.	0/0	0/0	0/0	./.	ALT	SEG	ALT	REF	NA	---	---	---	---
GRMZM2G316106	3	98730368	A	G	MODERATE	missense_variant	2018-01-01	2018-01-01	2018-01-01	0/1	2018-01-01	./.	./.	./.	0/1	./.	./.	./.	ALT	SEG	NA	SEG	NA	---	---	Ulp1 protease family, C-terminal catalytic domain containing protein	---
GRMZM2G316106	3	98730436	C	G	MODERATE	missense_variant	2018-01-01	2018-01-01	2018-01-01	1/0	2018-01-01	./.	./.	2018-01-01	2018-01-01	2018-01-01	2018-01-01	./.	ALT	SEG	ALT	ALT	NA	---	---	Ulp1 protease family, C-terminal catalytic domain containing protein	---
GRMZM2G373277	3	98745581	T	G	MODERATE	missense_variant&splice_region_variant	2018-01-01	2018-01-01	2018-01-01	0/0	./.	./.	./.	2018-01-01	2018-01-01	2018-01-01	2018-01-01	./.	ALT	REF	ALT	ALT	NA	---	---	---	---
GRMZM2G042855	3	99294739	G	C	MODERATE	missense_variant	2018-01-01	2018-01-01	2018-01-01	2018-01-01	./.	./.	2018-01-01	./.	2018-01-01	0/0	0/0	./.	ALT	ALT	ALT	SEG	NA	---	RUN/FYVE domain protein;(source:Araport11)	Expressed protein	Proline-rich family protein
GRMZM2G042855	3	99296435	T	C	MODERATE	missense_variant	2018-01-01	2018-01-01	2018-01-01	2018-01-01	./.	./.	2018-01-01	2018-01-01	2018-01-01	0/0	0/0	2018-01-01	ALT	ALT	ALT	SEG	ALT	---	RUN/FYVE domain protein;(source:Araport11)	Expressed protein	Proline-rich family protein
GRMZM2G042855	3	99296938	A	T	MODERATE	missense_variant	2018-01-01	2018-01-01	2018-01-01	2018-01-01	./.	./.	2018-01-01	2018-01-01	2018-01-01	0/0	0/0	0/0	ALT	ALT	ALT	SEG	REF	---	RUN/FYVE domain protein;(source:Araport11)	Expressed protein	Proline-rich family protein
GRMZM2G042855	3	99298570	C	G	MODERATE	missense_variant	2018-01-01	2018-01-01	2018-01-01	2018-01-01	./.	./.	2018-01-01	2018-01-01	2018-01-01	0/0	0/0	0/0	ALT	ALT	ALT	SEG	REF	---	RUN/FYVE domain protein;(source:Araport11)	Expressed protein	Proline-rich family protein
GRMZM5G855629	3	99315134	A	T	MODERATE	missense_variant	2018-01-01	2018-01-01	2018-01-01	2018-01-01	2018-01-01	./.	2018-01-01	./.	2018-01-01	0/0	0/0	./.	ALT	ALT	ALT	SEG	NA	---	---	---	---
GRMZM5G855629	3	99315177	G	C	MODERATE	missense_variant	2018-01-01	2018-01-01	2018-01-01	2018-01-01	2018-01-01	./.	2018-01-01	2018-01-01	2018-01-01	./.	./.	./.	ALT	ALT	ALT	ALT	NA	---	---	---	---
AC194101.3_FG001	3	99491554	T	C	MODERATE	missense_variant	2018-01-01	2018-01-01	2018-01-01	2018-01-01	0/0	./.	0/0	./.	0/0	2018-01-01	2018-01-01	./.	ALT	SEG	REF	SEG	NA	---	---	---	---
GRMZM5G878970	3	99742181	G	T	MODERATE	missense_variant&splice_region_variant	2018-01-01	2018-01-01	2018-01-01	2018-01-01	0/0	0/0	0/0	0/0	0/0	2018-01-01	2018-01-01	0/0	ALT	SEG	REF	SEG	REF	---	ribosome biogenesis protein;(source:Araport11)	---	Ribosome biogenesis protein slx9-like
GRMZM5G878970	3	99742304	G	A	MODERATE	missense_variant	2018-01-01	2018-01-01	2018-01-01	2018-01-01	0/0	./.	0/0	0/0	0/0	2018-01-01	2018-01-01	./.	ALT	SEG	REF	SEG	NA	---	ribosome biogenesis protein;(source:Araport11)	---	Ribosome biogenesis protein slx9-like
GRMZM5G878970	3	99742329	C	T	MODERATE	missense_variant	2018-01-01	2018-01-01	2018-01-01	2018-01-01	0/0	0/0	0/0	./.	0/0	2018-01-01	2018-01-01	./.	ALT	SEG	REF	SEG	NA	---	ribosome biogenesis protein;(source:Araport11)	---	Ribosome biogenesis protein slx9-like
GRMZM5G878970	3	99742717	C	G	MODERATE	missense_variant	2018-01-01	2018-01-01	2018-01-01	2018-01-01	0/0	0/0	0/0	0/0	0/0	2018-01-01	2018-01-01	./.	ALT	SEG	REF	SEG	NA	---	ribosome biogenesis protein;(source:Araport11)	---	Ribosome biogenesis protein slx9-like
GRMZM5G878970	3	99742732	T	G	MODERATE	missense_variant	2018-01-01	2018-01-01	2018-01-01	2018-01-01	0/0	0/0	0/0	./.	0/0	./.	2018-01-01	./.	ALT	SEG	REF	SEG	NA	---	ribosome biogenesis protein;(source:Araport11)	---	Ribosome biogenesis protein slx9-like
GRMZM2G409893	3	100299258	C	T	MODERATE	missense_variant	2018-01-01	2018-01-01	2018-01-01	0/0	0/0	./.	2018-01-01	2018-01-01	2018-01-01	2018-01-01	2018-01-01	./.	ALT	REF	ALT	ALT	NA	---	Leucine-rich repeat protein kinase family protein /// ZAR1 encodes a plasma membrane localized leucine-rich repeat receptor-like kinase (LRR-RLK) that contains a putative CaM-binding domain and a G&#946;-binding motif within its intracellular kinase region. Homozygous of function mutations are embryo-lethal and fail to properly make the first asymmetric division of the zygote. ZAR1 interacts with…	Leucine-rich repeat transmembrane protein kinase	Leucine-rich repeat transmembrane protein kinase
GRMZM2G409893	3	100299884	C	T	MODERATE	missense_variant	2018-01-01	2018-01-01	2018-01-01	0/0	0/0	./.	2018-01-01	./.	2018-01-01	2018-01-01	2018-01-01	./.	ALT	REF	ALT	ALT	NA	---	Leucine-rich repeat protein kinase family protein /// ZAR1 encodes a plasma membrane localized leucine-rich repeat receptor-like kinase (LRR-RLK) that contains a putative CaM-binding domain and a G&#946;-binding motif within its intracellular kinase region. Homozygous of function mutations are embryo-lethal and fail to properly make the first asymmetric division of the zygote. ZAR1 interacts with…	Leucine-rich repeat transmembrane protein kinase	Leucine-rich repeat transmembrane protein kinase
GRMZM2G409893	3	100300149	T	A	MODERATE	missense_variant	2018-01-01	2018-01-01	2018-01-01	0/0	0/0	./.	2018-01-01	./.	2018-01-01	2018-01-01	2018-01-01	./.	ALT	REF	ALT	ALT	NA	---	Leucine-rich repeat protein kinase family protein /// ZAR1 encodes a plasma membrane localized leucine-rich repeat receptor-like kinase (LRR-RLK) that contains a putative CaM-binding domain and a G&#946;-binding motif within its intracellular kinase region. Homozygous of function mutations are embryo-lethal and fail to properly make the first asymmetric division of the zygote. ZAR1 interacts with…	Leucine-rich repeat transmembrane protein kinase	Leucine-rich repeat transmembrane protein kinase
GRMZM2G062531	3	101751777	T	C	MODERATE	missense_variant	2018-01-01	2018-01-01	2018-01-01	1/0	2018-01-01	./.	2018-01-01	2018-01-01	0/0	2018-01-01	2018-01-01	./.	ALT	SEG	ALT	SEG	NA	---	sterol-4alpha-methyl oxidase 1-1 /// Encodes a member of the SMO1 family of sterol 4alpha-methyl oxidases. More specifically functions as a 4,4-dimethyl-9beta,19-cyclopropylsterol-4alpha- methyl oxidase. /// sterol-4alpha-methyl oxidase 1-1;(source:Araport11)	STEROL-4ALPHA-METHYL OXIDASE 1-1 family protein	Methylsterol monooxygenase
GRMZM2G045816	3	101969441	A	G	MODERATE	missense_variant	2018-01-01	2018-01-01	2018-01-01	0/1	2018-01-01	./.	2018-01-01	2018-01-01	2018-01-01	2018-01-01	2018-01-01	2018-01-01	ALT	SEG	ALT	ALT	ALT	---	---	---	---
GRMZM2G553733	3	126107991	A	G	MODERATE	missense_variant	2018-01-01	2018-01-01	2018-01-01	0/1	./.	0/0	./.	./.	./.	0/0	./.	./.	ALT	SEG	NA	REF	NA	---	---	---	---
GRMZM2G160902	3	128958251	T	G	MODERATE	missense_variant	2018-01-01	2018-01-01	2018-01-01	1/0	2018-01-01	./.	./.	2018-01-01	2018-01-01	2018-01-01	2018-01-01	./.	ALT	SEG	ALT	ALT	NA	bZIP-transcription factor 48	basic region/leucine zipper motif 53 /// Encodes a group-S bZIP transcription factor. Forms heterodimers with group-C bZIP transcription factors. The heterodimers bind to the ACTCAT cis-element of proline dehydrogenase gene. /// basic region/leucine zipper motif 53;(source:Araport11)	BZIP protein (Ocs-element binding factor 1, putative, expressed)	Basic-leucine zipper transcription factor
GRMZM2G308219	3	135880339	T	C	MODERATE	missense_variant	2018-01-01	2018-01-01	2018-01-01	1/0	0/0	2018-01-01	2018-01-01	2018-01-01	2018-01-01	2018-01-01	2018-01-01	2018-01-01	ALT	SEG	ALT	ALT	ALT	---	TBP-associated factor 8 /// TBP-associated factor 8;(source:Araport11)	Bromodomain associated family protein, expressed (Putative glycine rich protein)	Transcription initiation factor TFIID subunit like
GRMZM2G308219	3	135880549	T	C	MODERATE	missense_variant	2018-01-01	2018-01-01	2018-01-01	1/0	0/0	2018-01-01	2018-01-01	./.	2018-01-01	2018-01-01	2018-01-01	2018-01-01	ALT	SEG	ALT	ALT	ALT	---	TBP-associated factor 8 /// TBP-associated factor 8;(source:Araport11)	Bromodomain associated family protein, expressed (Putative glycine rich protein)	Transcription initiation factor TFIID subunit like
GRMZM2G308219	3	135880939	G	C	MODERATE	missense_variant	2018-01-01	2018-01-01	2018-01-01	0/1	0/0	2018-01-01	2018-01-01	./.	2018-01-01	2018-01-01	2018-01-01	2018-01-01	ALT	SEG	ALT	ALT	ALT	---	TBP-associated factor 8 /// TBP-associated factor 8;(source:Araport11)	Bromodomain associated family protein, expressed (Putative glycine rich protein)	Transcription initiation factor TFIID subunit like
GRMZM2G016382	3	146822350	G	A	MODERATE	missense_variant	2018-01-01	2018-01-01	2018-01-01	1/0	0/0	2018-01-01	2018-01-01	2018-01-01	2018-01-01	2018-01-01	2018-01-01	2018-01-01	ALT	SEG	ALT	ALT	ALT	---	Pentatricopeptide repeat (PPR) superfamily protein /// Pentatricopeptide repeat (PPR) superfamily protein;(source:Araport11)	Salt-inducible protein, putative	Pentatricopeptide repeat-containing protein
GRMZM5G815894	3	168277432	G	C	MODERATE	missense_variant	2018-01-01	2018-01-01	2018-01-01	2018-01-01	0/0	2018-01-01	2018-01-01	2018-01-01	0/0	2018-01-01	0/0	0/0	ALT	SEG	ALT	SEG	REF	60S ribosomal protein L5-1 homolog a	ribosomal protein L5 /// Encodes ribosomal protein L5 that binds to 5S ribosomal RNA and in involved in its export from the nucleus to the cytoplasm. Identified in a screen for enhancers of as1. as1/pgy double mutants show defects in leaf vascular patterning and adaxial cell fate. Double mutant analysis indicates pgy genes function in the same pathway as REV, KAN1 and KAN2. /// ribosomal protein …	60S ribosomal protein L5 (cDNA clone:001-036-H05, full insert sequence)	Ribosomal protein L5 B isoform 1
GRMZM2G312672	3	170750368	T	C	MODERATE	missense_variant	2018-01-01	2018-01-01	2018-01-01	0/0	2018-01-01	0/0	2018-01-01	2018-01-01	2018-01-01	2018-01-01	2018-01-01	./.	ALT	SEG	ALT	ALT	NA	---	zinc ion binding;DNA binding /// zinc ion binding / DNA binding protein;(source:Araport11)	SWIB complex BAF60b domain-containing family protein	Zinc ion binding
GRMZM2G312672	3	170750561	A	G	MODERATE	missense_variant	2018-01-01	2018-01-01	2018-01-01	0/0	2018-01-01	./.	2018-01-01	2018-01-01	2018-01-01	2018-01-01	2018-01-01	./.	ALT	SEG	ALT	ALT	NA	---	zinc ion binding;DNA binding /// zinc ion binding / DNA binding protein;(source:Araport11)	SWIB complex BAF60b domain-containing family protein	Zinc ion binding
GRMZM2G312672	3	170752208	T	A	MODERATE	missense_variant	2018-01-01	2018-01-01	2018-01-01	0/0	2018-01-01	2018-01-01	2018-01-01	2018-01-01	2018-01-01	2018-01-01	2018-01-01	2018-01-01	ALT	SEG	ALT	ALT	ALT	---	zinc ion binding;DNA binding /// zinc ion binding / DNA binding protein;(source:Araport11)	SWIB complex BAF60b domain-containing family protein	Zinc ion binding
GRMZM2G312672	3	170752840	A	G	MODERATE	missense_variant	2018-01-01	2018-01-01	2018-01-01	0/0	2018-01-01	2018-01-01	2018-01-01	2018-01-01	2018-01-01	2018-01-01	2018-01-01	2018-01-01	ALT	SEG	ALT	ALT	ALT	---	zinc ion binding;DNA binding /// zinc ion binding / DNA binding protein;(source:Araport11)	SWIB complex BAF60b domain-containing family protein	Zinc ion binding
GRMZM2G096802	3	177192340	C	T	MODERATE	missense_variant	2018-01-01	2018-01-01	2018-01-01	0/0	2018-01-01	2018-01-01	2018-01-01	2018-01-01	2018-01-01	2018-01-01	0/0	2018-01-01	ALT	SEG	ALT	SEG	ALT	---	Transducin/WD40 repeat-like superfamily protein /// Encodes a DDB1a interacting protein ATCSA-1 required for UV-B tolerance and genomic integrity. /// Transducin/WD40 repeat-like superfamily protein;(source:Araport11)	Putative cockayne syndrome 1 homolog	---
AC218092.3_FG003	3	177279189	G	A	MODERATE	missense_variant	2018-01-01	2018-01-01	2018-01-01	0/0	2018-01-01	./.	2018-01-01	./.	0/0	2018-01-01	0/0	./.	ALT	SEG	ALT	SEG	NA	---	---	---	---
AC218092.3_FG003	3	177279229	T	C	MODERATE	missense_variant	2018-01-01	2018-01-01	2018-01-01	0/0	2018-01-01	./.	2018-01-01	./.	0/0	2018-01-01	0/0	./.	ALT	SEG	ALT	SEG	NA	---	---	---	---
AC218092.3_FG003	3	177279262	A	G	MODERATE	missense_variant	2018-01-01	2018-01-01	2018-01-01	0/0	2018-01-01	./.	2018-01-01	./.	0/0	./.	0/1	./.	ALT	SEG	ALT	SEG	NA	---	---	---	---
AC218092.3_FG003	3	177279327	G	A	MODERATE	missense_variant	2018-01-01	2018-01-01	2018-01-01	0/0	2018-01-01	./.	2018-01-01	./.	0/0	./.	0/0	./.	ALT	SEG	ALT	REF	NA	---	---	---	---
AC218092.3_FG003	3	177279382	T	C	MODERATE	missense_variant	2018-01-01	2018-01-01	2018-01-01	0/0	2018-01-01	./.	./.	./.	0/0	./.	0/0	./.	ALT	SEG	NA	REF	NA	---	---	---	---
AC218092.3_FG003	3	177279388	T	C	MODERATE	missense_variant	2018-01-01	2018-01-01	2018-01-01	0/0	2018-01-01	./.	2018-01-01	./.	0/0	./.	0/0	./.	ALT	SEG	ALT	REF	NA	---	---	---	---
AC218092.3_FG003	3	177279421	T	C	MODERATE	missense_variant	2018-01-01	2018-01-01	2018-01-01	0/0	2018-01-01	./.	2018-01-01	./.	0/0	./.	0/0	./.	ALT	SEG	ALT	REF	NA	---	---	---	---
AC218092.3_FG003	3	177279475	T	C	MODERATE	missense_variant	2018-01-01	2018-01-01	2018-01-01	0/0	1/0	./.	2018-01-01	./.	0/0	./.	0/0	./.	ALT	SEG	ALT	REF	NA	---	---	---	---
AC218092.3_FG003	3	177279489	A	G	MODERATE	missense_variant	2018-01-01	2018-01-01	2018-01-01	0/0	2018-01-01	./.	2018-01-01	./.	0/0	./.	0/0	./.	ALT	SEG	ALT	REF	NA	---	---	---	---
AC218092.3_FG003	3	177279604	C	A	MODERATE	missense_variant	2018-01-01	2018-01-01	2018-01-01	0/0	2018-01-01	./.	2018-01-01	./.	0/0	./.	0/0	./.	ALT	SEG	ALT	REF	NA	---	---	---	---
AC218092.3_FG003	3	177279621	C	A	MODERATE	missense_variant	2018-01-01	2018-01-01	2018-01-01	0/0	2018-01-01	./.	2018-01-01	./.	0/0	./.	0/0	./.	ALT	SEG	ALT	REF	NA	---	---	---	---
AC218092.3_FG003	3	177279829	C	T	MODERATE	missense_variant&splice_region_variant	2018-01-01	2018-01-01	2018-01-01	0/0	2018-01-01	./.	2018-01-01	./.	0/0	./.	0/0	./.	ALT	SEG	ALT	REF	NA	---	---	---	---
AC218092.3_FG003	3	177279849	G	A	MODERATE	missense_variant	2018-01-01	2018-01-01	2018-01-01	0/0	2018-01-01	./.	2018-01-01	./.	0/0	./.	./.	./.	ALT	SEG	ALT	REF	NA	---	---	---	---
AC218092.3_FG003	3	177279906	A	T	MODERATE	missense_variant	2018-01-01	2018-01-01	2018-01-01	0/0	2018-01-01	./.	2018-01-01	./.	0/0	./.	0/0	./.	ALT	SEG	ALT	REF	NA	---	---	---	---
AC218092.3_FG003	3	177279909	A	G	MODERATE	missense_variant	2018-01-01	2018-01-01	2018-01-01	0/0	2018-01-01	./.	2018-01-01	./.	0/0	./.	0/0	./.	ALT	SEG	ALT	REF	NA	---	---	---	---
AC218092.3_FG003	3	177279928	T	C	MODERATE	missense_variant	2018-01-01	2018-01-01	2018-01-01	0/0	2018-01-01	./.	2018-01-01	./.	0/0	./.	0/0	./.	ALT	SEG	ALT	REF	NA	---	---	---	---
AC218092.3_FG003	3	177279946	T	C	MODERATE	missense_variant	2018-01-01	2018-01-01	2018-01-01	0/0	2018-01-01	./.	2018-01-01	./.	0/0	./.	0/0	./.	ALT	SEG	ALT	REF	NA	---	---	---	---
AC218092.3_FG003	3	177279978	A	G	MODERATE	missense_variant	2018-01-01	2018-01-01	2018-01-01	0/0	2018-01-01	./.	2018-01-01	./.	0/0	./.	0/0	./.	ALT	SEG	ALT	REF	NA	---	---	---	---
AC218092.3_FG003	3	177279994	T	C	MODERATE	missense_variant	2018-01-01	2018-01-01	2018-01-01	0/0	2018-01-01	./.	2018-01-01	./.	0/0	2018-01-01	0/0	./.	ALT	SEG	ALT	SEG	NA	---	---	---	---
AC218092.3_FG003	3	177279999	A	C	MODERATE	missense_variant	2018-01-01	2018-01-01	2018-01-01	0/0	2018-01-01	./.	./.	./.	0/0	0/0	./.	./.	ALT	SEG	NA	REF	NA	---	---	---	---
AC218092.3_FG003	3	177280001	C	G	MODERATE	missense_variant	2018-01-01	2018-01-01	2018-01-01	0/0	2018-01-01	./.	./.	./.	0/0	0/0	0/0	./.	ALT	SEG	NA	REF	NA	---	---	---	---
AC218092.3_FG003	3	177280015	T	C	MODERATE	missense_variant	2018-01-01	2018-01-01	2018-01-01	0/0	2018-01-01	./.	./.	./.	0/0	./.	./.	./.	ALT	SEG	NA	REF	NA	---	---	---	---
GRMZM2G053869	3	177498757	A	C	MODERATE	missense_variant	2018-01-01	2018-01-01	2018-01-01	2018-01-01	2018-01-01	2018-01-01	2018-01-01	0/0	2018-01-01	0/0	0/0	2018-01-01	ALT	ALT	SEG	SEG	ALT	---	transcriptional regulator ATRX;(source:Araport11)	---	---
GRMZM2G053869	3	177498802	T	A	MODERATE	missense_variant	2018-01-01	2018-01-01	2018-01-01	2018-01-01	2018-01-01	2018-01-01	2018-01-01	2018-01-01	./.	2018-01-01	0/0	2018-01-01	ALT	ALT	ALT	SEG	ALT	---	transcriptional regulator ATRX;(source:Araport11)	---	---
GRMZM5G885529	3	186454855	G	T	MODERATE	missense_variant	2018-01-01	2018-01-01	2018-01-01	2018-01-01	2018-01-01	0/0	0/0	2018-01-01	2018-01-01	0/0	2018-01-01	0/0	ALT	SEG	SEG	SEG	REF	---	Encodes NUFIP that directs assembly of C/D snoRNP (small nucleolar ribonucleoprotein). /// GATA zinc finger protein;(source:Araport11)	p0432B10.22 protein	---
GRMZM5G885529	3	186454863	T	C	MODERATE	missense_variant	2018-01-01	2018-01-01	2018-01-01	2018-01-01	2018-01-01	./.	2018-01-01	2018-01-01	2018-01-01	0/0	2018-01-01	2018-01-01	ALT	ALT	ALT	SEG	ALT	---	Encodes NUFIP that directs assembly of C/D snoRNP (small nucleolar ribonucleoprotein). /// GATA zinc finger protein;(source:Araport11)	p0432B10.22 protein	---
GRMZM5G885529	3	186454866	C	T	MODERATE	missense_variant	2018-01-01	2018-01-01	2018-01-01	0/1	0/0	0/0	0/0	./.	2018-01-01	0/0	2018-01-01	0/0	ALT	SEG	REF	SEG	REF	---	Encodes NUFIP that directs assembly of C/D snoRNP (small nucleolar ribonucleoprotein). /// GATA zinc finger protein;(source:Araport11)	p0432B10.22 protein	---
GRMZM5G885529	3	186454954	A	G	MODERATE	missense_variant	2018-01-01	2018-01-01	2018-01-01	2018-01-01	2018-01-01	0/0	2018-01-01	./.	2018-01-01	0/0	2018-01-01	2018-01-01	ALT	SEG	ALT	SEG	ALT	---	Encodes NUFIP that directs assembly of C/D snoRNP (small nucleolar ribonucleoprotein). /// GATA zinc finger protein;(source:Araport11)	p0432B10.22 protein	---
GRMZM2G451031	3	186781356	C	T	MODERATE	missense_variant	2018-01-01	2018-01-01	2018-01-01	0/1	0/1	./.	2018-01-01	./.	0/0	0/0	2018-01-01	0/0	ALT	SEG	ALT	SEG	REF	AP2-EREBP-transcription factor 77	Integrase-type DNA-binding superfamily protein /// WRINKLED1 encodes transcription factor of the AP2/ERWEBP class. Protein has two plant-specific (AP2/EREB) DNA-binding domains and is involved in the control of storage compound biosynthesis in Arabidopsis. Mutants have wrinkled seed phenotype, due to a defect in the incorporation of sucrose and glucose into triacylglycerols. Transgenic sGsL plant…	Putative AP2/EREBP transcription factor WRINKLED1	Ethylene-responsive transcription factor WRI1
GRMZM2G451031	3	186781386	T	C	MODERATE	missense_variant	2018-01-01	2018-01-01	2018-01-01	1/0	1/0	./.	2018-01-01	./.	0/0	./.	2018-01-01	./.	ALT	SEG	ALT	SEG	NA	AP2-EREBP-transcription factor 77	Integrase-type DNA-binding superfamily protein /// WRINKLED1 encodes transcription factor of the AP2/ERWEBP class. Protein has two plant-specific (AP2/EREB) DNA-binding domains and is involved in the control of storage compound biosynthesis in Arabidopsis. Mutants have wrinkled seed phenotype, due to a defect in the incorporation of sucrose and glucose into triacylglycerols. Transgenic sGsL plant…	Putative AP2/EREBP transcription factor WRINKLED1	Ethylene-responsive transcription factor WRI1
GRMZM2G451031	3	186781403	T	C	MODERATE	missense_variant	2018-01-01	2018-01-01	2018-01-01	1/0	1/0	./.	2018-01-01	./.	0/0	0/0	2018-01-01	./.	ALT	SEG	ALT	SEG	NA	AP2-EREBP-transcription factor 77	Integrase-type DNA-binding superfamily protein /// WRINKLED1 encodes transcription factor of the AP2/ERWEBP class. Protein has two plant-specific (AP2/EREB) DNA-binding domains and is involved in the control of storage compound biosynthesis in Arabidopsis. Mutants have wrinkled seed phenotype, due to a defect in the incorporation of sucrose and glucose into triacylglycerols. Transgenic sGsL plant…	Putative AP2/EREBP transcription factor WRINKLED1	Ethylene-responsive transcription factor WRI1
GRMZM2G451031	3	186781474	G	T	MODERATE	missense_variant	2018-01-01	2018-01-01	2018-01-01	0/1	0/1	./.	2018-01-01	./.	0/0	0/0	2018-01-01	./.	ALT	SEG	ALT	SEG	NA	AP2-EREBP-transcription factor 77	Integrase-type DNA-binding superfamily protein /// WRINKLED1 encodes transcription factor of the AP2/ERWEBP class. Protein has two plant-specific (AP2/EREB) DNA-binding domains and is involved in the control of storage compound biosynthesis in Arabidopsis. Mutants have wrinkled seed phenotype, due to a defect in the incorporation of sucrose and glucose into triacylglycerols. Transgenic sGsL plant…	Putative AP2/EREBP transcription factor WRINKLED1	Ethylene-responsive transcription factor WRI1
GRMZM2G451031	3	186781493	A	C	MODERATE	missense_variant	2018-01-01	2018-01-01	2018-01-01	0/1	2018-01-01	2018-01-01	2018-01-01	./.	2018-01-01	2018-01-01	2018-01-01	./.	ALT	SEG	ALT	ALT	NA	AP2-EREBP-transcription factor 77	Integrase-type DNA-binding superfamily protein /// WRINKLED1 encodes transcription factor of the AP2/ERWEBP class. Protein has two plant-specific (AP2/EREB) DNA-binding domains and is involved in the control of storage compound biosynthesis in Arabidopsis. Mutants have wrinkled seed phenotype, due to a defect in the incorporation of sucrose and glucose into triacylglycerols. Transgenic sGsL plant…	Putative AP2/EREBP transcription factor WRINKLED1	Ethylene-responsive transcription factor WRI1
GRMZM2G049654	3	193923994	T	C	MODERATE	missense_variant	2018-01-01	2018-01-01	2018-01-01	1/0	2018-01-01	./.	2018-01-01	2018-01-01	2018-01-01	2018-01-01	2018-01-01	./.	ALT	SEG	ALT	ALT	NA	---	interactor of constitutive active ROPs protein;(source:Araport11)	Expressed protein	Phenylalanine--tRNA ligase beta subunit
GRMZM2G016435	3	195462151	T	A	MODERATE	missense_variant	2018-01-01	2018-01-01	2018-01-01	2018-01-01	1/0	2018-01-01	2018-01-01	2018-01-01	2018-01-01	2018-01-01	2018-01-01	2018-01-01	ALT	SEG	ALT	ALT	ALT	---	dynein light chain LC6, flagellar outer arm-like protein;(source:Araport11)	Dynein light chain	Dynein light chain like
GRMZM2G101405	3	203155441	A	G	MODERATE	missense_variant	2018-01-01	2018-01-01	2018-01-01	0/0	0/0	./.	2018-01-01	2018-01-01	0/1	2018-01-01	2018-01-01	./.	ALT	REF	ALT	SEG	NA	WRKY-transcription factor 73	WRKY DNA-binding protein 51 /// member of WRKY Transcription Factor; Group II-c. Involved in jasmonic acid inducible defense responses. /// WRKY DNA-binding protein 51;(source:Araport11)	WRKY transcription factor 26	WRKY transcription factor
GRMZM2G101405	3	203155468	C	G	MODERATE	missense_variant	2018-01-01	2018-01-01	2018-01-01	0/0	0/0	./.	2018-01-01	2018-01-01	1/0	2018-01-01	2018-01-01	./.	ALT	REF	ALT	SEG	NA	WRKY-transcription factor 73	WRKY DNA-binding protein 51 /// member of WRKY Transcription Factor; Group II-c. Involved in jasmonic acid inducible defense responses. /// WRKY DNA-binding protein 51;(source:Araport11)	WRKY transcription factor 26	WRKY transcription factor
GRMZM2G101405	3	203155530	G	A	MODERATE	missense_variant	2018-01-01	2018-01-01	2018-01-01	0/0	0/0	./.	2018-01-01	2018-01-01	1/0	2018-01-01	2018-01-01	./.	ALT	REF	ALT	SEG	NA	WRKY-transcription factor 73	WRKY DNA-binding protein 51 /// member of WRKY Transcription Factor; Group II-c. Involved in jasmonic acid inducible defense responses. /// WRKY DNA-binding protein 51;(source:Araport11)	WRKY transcription factor 26	WRKY transcription factor
GRMZM2G101405	3	203155573	T	A	MODERATE	missense_variant	2018-01-01	2018-01-01	2018-01-01	0/0	0/0	./.	2018-01-01	./.	1/0	2018-01-01	2018-01-01	./.	ALT	REF	ALT	SEG	NA	WRKY-transcription factor 73	WRKY DNA-binding protein 51 /// member of WRKY Transcription Factor; Group II-c. Involved in jasmonic acid inducible defense responses. /// WRKY DNA-binding protein 51;(source:Araport11)	WRKY transcription factor 26	WRKY transcription factor
GRMZM2G101405	3	203155820	T	C	MODERATE	missense_variant	2018-01-01	2018-01-01	2018-01-01	0/0	0/0	./.	2018-01-01	2018-01-01	1/0	2018-01-01	2018-01-01	./.	ALT	REF	ALT	SEG	NA	WRKY-transcription factor 73	WRKY DNA-binding protein 51 /// member of WRKY Transcription Factor; Group II-c. Involved in jasmonic acid inducible defense responses. /// WRKY DNA-binding protein 51;(source:Araport11)	WRKY transcription factor 26	WRKY transcription factor
GRMZM2G101405	3	203155827	C	G	MODERATE	missense_variant	2018-01-01	2018-01-01	2018-01-01	0/0	0/0	./.	2018-01-01	2018-01-01	1/0	2018-01-01	2018-01-01	./.	ALT	REF	ALT	SEG	NA	WRKY-transcription factor 73	WRKY DNA-binding protein 51 /// member of WRKY Transcription Factor; Group II-c. Involved in jasmonic acid inducible defense responses. /// WRKY DNA-binding protein 51;(source:Araport11)	WRKY transcription factor 26	WRKY transcription factor
GRMZM2G392345	3	204664269	A	G	MODERATE	missense_variant	2018-01-01	2018-01-01	2018-01-01	2018-01-01	2018-01-01	2018-01-01	0/0	2018-01-01	2018-01-01	2018-01-01	2018-01-01	2018-01-01	ALT	ALT	SEG	ALT	ALT	---	---	---	---
AC233882.1_FG005	3	205894254	C	G	MODERATE	missense_variant	2018-01-01	2018-01-01	2018-01-01	0/0	0/0	2018-01-01	2018-01-01	2018-01-01	1/0	2018-01-01	2018-01-01	2018-01-01	ALT	SEG	ALT	SEG	ALT	---	---	---	Two-pore potassium channel 5
GRMZM5G829563	3	205896999	T	G	MODERATE	missense_variant	2018-01-01	2018-01-01	2018-01-01	0/0	0/0	2018-01-01	2018-01-01	2018-01-01	1/0	2018-01-01	2018-01-01	2018-01-01	ALT	SEG	ALT	SEG	ALT	---	forkhead-associated domain protein;(source:Araport11)	---	---
GRMZM5G829563	3	205915515	A	G	MODERATE	missense_variant	2018-01-01	2018-01-01	2018-01-01	0/0	0/0	./.	2018-01-01	2018-01-01	0/1	2018-01-01	2018-01-01	./.	ALT	REF	ALT	SEG	NA	---	forkhead-associated domain protein;(source:Araport11)	---	---
GRMZM2G114048	3	216400697	A	G	MODERATE	missense_variant	2018-01-01	2018-01-01	2018-01-01	0/0	2018-01-01	./.	2018-01-01	2018-01-01	2018-01-01	2018-01-01	2018-01-01	2018-01-01	ALT	SEG	ALT	ALT	ALT	polypeptide: yz1	SNF1-related protein kinase regulatory subunit gamma 1 /// SNF1-related protein kinase regulatory subunit gamma 1;(source:Araport11)	Gene X-like protein	Polypeptide
GRMZM5G835418	4	8904574	G	C	MODERATE	missense_variant	2018-01-01	2018-01-01	2018-01-01	2018-01-01	2018-01-01	2018-01-01	2018-01-01	./.	./.	0/0	./.	./.	ALT	ALT	ALT	REF	NA	---	---	---	---
AC196002.2_FG002	4	8905577	A	G	MODERATE	missense_variant	2018-01-01	2018-01-01	2018-01-01	2018-01-01	2018-01-01	2018-01-01	2018-01-01	./.	2018-01-01	./.	./.	./.	ALT	ALT	ALT	ALT	NA	---	---	---	---
AC196002.2_FG002	4	8905602	T	C	MODERATE	missense_variant	2018-01-01	2018-01-01	2018-01-01	2018-01-01	2018-01-01	2018-01-01	2018-01-01	./.	2018-01-01	./.	./.	./.	ALT	ALT	ALT	ALT	NA	---	---	---	---
GRMZM5G817995	4	9329523	T	C	MODERATE	missense_variant	2018-01-01	2018-01-01	2018-01-01	2018-01-01	2018-01-01	2018-01-01	2018-01-01	2018-01-01	2018-01-01	0/0	1/0	./.	ALT	ALT	ALT	SEG	NA	---	---	---	---
GRMZM5G817995	4	9329544	A	G	MODERATE	missense_variant	2018-01-01	2018-01-01	2018-01-01	2018-01-01	2018-01-01	2018-01-01	2018-01-01	./.	2018-01-01	0/0	2018-01-01	./.	ALT	ALT	ALT	SEG	NA	---	---	---	---
GRMZM5G817995	4	9329561	A	G	MODERATE	missense_variant	2018-01-01	2018-01-01	2018-01-01	2018-01-01	2018-01-01	2018-01-01	2018-01-01	2018-01-01	./.	0/0	2018-01-01	./.	ALT	ALT	ALT	SEG	NA	---	---	---	---
GRMZM5G817995	4	9329604	G	A	MODERATE	missense_variant	2018-01-01	2018-01-01	2018-01-01	2018-01-01	2018-01-01	./.	2018-01-01	0/0	0/0	0/0	./.	./.	ALT	ALT	SEG	REF	NA	---	---	---	---
GRMZM5G817995	4	9329627	T	C	MODERATE	missense_variant	2018-01-01	2018-01-01	2018-01-01	2018-01-01	2018-01-01	2018-01-01	2018-01-01	2018-01-01	2018-01-01	0/0	2018-01-01	./.	ALT	ALT	ALT	SEG	NA	---	---	---	---
GRMZM5G817995	4	9329649	T	C	MODERATE	missense_variant	2018-01-01	2018-01-01	2018-01-01	2018-01-01	2018-01-01	2018-01-01	2018-01-01	./.	2018-01-01	./.	./.	./.	ALT	ALT	ALT	ALT	NA	---	---	---	---
GRMZM5G817995	4	9329687	C	T	MODERATE	missense_variant	2018-01-01	2018-01-01	2018-01-01	2018-01-01	2018-01-01	2018-01-01	2018-01-01	./.	2018-01-01	./.	./.	./.	ALT	ALT	ALT	ALT	NA	---	---	---	---
GRMZM2G027021	4	9490404	C	A	MODERATE	missense_variant	2018-01-01	2018-01-01	2018-01-01	2018-01-01	2018-01-01	./.	2018-01-01	2018-01-01	2018-01-01	./.	./.	./.	ALT	ALT	ALT	ALT	NA	---	GTP-binding protein, HflX /// GTP-binding protein, HflX;(source:Araport11)	Putative GTP-binding protein	GTP-binding protein hflX
GRMZM2G027021	4	9490549	G	A	MODERATE	missense_variant	2018-01-01	2018-01-01	2018-01-01	2018-01-01	2018-01-01	2018-01-01	2018-01-01	./.	2018-01-01	./.	./.	./.	ALT	ALT	ALT	ALT	NA	---	GTP-binding protein, HflX /// GTP-binding protein, HflX;(source:Araport11)	Putative GTP-binding protein	GTP-binding protein hflX
GRMZM2G027021	4	9490590	A	C	MODERATE	missense_variant	2018-01-01	2018-01-01	2018-01-01	2018-01-01	2018-01-01	./.	2018-01-01	./.	2018-01-01	./.	0/0	./.	ALT	ALT	ALT	SEG	NA	---	GTP-binding protein, HflX /// GTP-binding protein, HflX;(source:Araport11)	Putative GTP-binding protein	GTP-binding protein hflX
GRMZM2G027021	4	9490596	G	C	MODERATE	missense_variant	2018-01-01	2018-01-01	2018-01-01	2018-01-01	2018-01-01	./.	2018-01-01	./.	2018-01-01	./.	0/0	./.	ALT	ALT	ALT	SEG	NA	---	GTP-binding protein, HflX /// GTP-binding protein, HflX;(source:Araport11)	Putative GTP-binding protein	GTP-binding protein hflX
GRMZM2G027021	4	9490680	A	C	MODERATE	missense_variant	2018-01-01	2018-01-01	2018-01-01	2018-01-01	2018-01-01	2018-01-01	2018-01-01	2018-01-01	2018-01-01	0/0	2018-01-01	2018-01-01	ALT	ALT	ALT	SEG	ALT	---	GTP-binding protein, HflX /// GTP-binding protein, HflX;(source:Araport11)	Putative GTP-binding protein	GTP-binding protein hflX
GRMZM2G027021	4	9490737	G	T	MODERATE	missense_variant	2018-01-01	2018-01-01	2018-01-01	2018-01-01	2018-01-01	./.	2018-01-01	2018-01-01	2018-01-01	0/0	0/0	./.	ALT	ALT	ALT	SEG	NA	---	GTP-binding protein, HflX /// GTP-binding protein, HflX;(source:Araport11)	Putative GTP-binding protein	GTP-binding protein hflX
GRMZM2G027021	4	9498969	G	A	MODERATE	missense_variant	2018-01-01	2018-01-01	2018-01-01	2018-01-01	2018-01-01	2018-01-01	2018-01-01	2018-01-01	2018-01-01	0/0	2018-01-01	2018-01-01	ALT	ALT	ALT	SEG	ALT	---	GTP-binding protein, HflX /// GTP-binding protein, HflX;(source:Araport11)	Putative GTP-binding protein	GTP-binding protein hflX
GRMZM2G039983	4	9594778	G	A	MODERATE	missense_variant	2018-01-01	2018-01-01	2018-01-01	2018-01-01	2018-01-01	2018-01-01	2018-01-01	2018-01-01	2018-01-01	0/0	2018-01-01	./.	ALT	ALT	ALT	SEG	NA	---	TPX2 (targeting protein for Xklp2) protein family /// TPX2 (targeting protein for Xklp2) protein family;(source:Araport11)	Targeting protein for Xklp2 containing protein, expressed	---
GRMZM2G039983	4	9596024	G	A	MODERATE	missense_variant	2018-01-01	2018-01-01	2018-01-01	2018-01-01	2018-01-01	2018-01-01	2018-01-01	2018-01-01	2018-01-01	2018-01-01	0/0	./.	ALT	ALT	ALT	SEG	NA	---	TPX2 (targeting protein for Xklp2) protein family /// TPX2 (targeting protein for Xklp2) protein family;(source:Araport11)	Targeting protein for Xklp2 containing protein, expressed	---
GRMZM2G117989	4	9663462	G	A	MODERATE	missense_variant	2018-01-01	2018-01-01	2018-01-01	0/0	1/0	./.	2018-01-01	./.	2018-01-01	2018-01-01	0/0	./.	ALT	SEG	ALT	SEG	NA	pathogenesis-related protein3	pathogenesis-related 4 /// Encodes a protein similar to the antifungal chitin-binding protein hevein from rubber tree latex. mRNA levels increase in response to ethylene and turnip crinkle virus infection. The mRNA is cell-to-cell mobile. /// pathogenesis-related 4;(source:Araport11)	PR-4 type protein	Barwin
GRMZM5G873340	4	24265171	C	T	MODERATE	missense_variant	2018-01-01	2018-01-01	2018-01-01	./.	./.	0/0	2018-01-01	2018-01-01	2018-01-01	./.	./.	./.	ALT	REF	ALT	ALT	NA	---	Clathrin adaptor complexes medium subunit family protein /// Involved in vesicle trafficking between the trans -Golgi network and vacuoles. /// Clathrin adaptor complexes medium subunit family protein;(source:Araport11)	Clathrin adaptor complexes medium subunit family protein	AP-3 complex subunit mu
GRMZM2G134625	4	24445120	T	C	MODERATE	missense_variant	2018-01-01	2018-01-01	2018-01-01	2018-01-01	2018-01-01	0/0	2018-01-01	2018-01-01	2018-01-01	2018-01-01	2018-01-01	2018-01-01	ALT	SEG	ALT	ALT	ALT	---	NOL1/NOP2/sun family protein /// NOL1/NOP2/sun family protein;(source:Araport11)	---	Methyltransferase
GRMZM2G134625	4	24448777	G	A	MODERATE	missense_variant	2018-01-01	2018-01-01	2018-01-01	2018-01-01	2018-01-01	./.	2018-01-01	./.	2018-01-01	1/0	2018-01-01	2018-01-01	ALT	ALT	ALT	SEG	ALT	---	NOL1/NOP2/sun family protein /// NOL1/NOP2/sun family protein;(source:Araport11)	---	Methyltransferase
GRMZM2G101480	4	24640344	G	C	MODERATE	missense_variant	2018-01-01	2018-01-01	2018-01-01	2018-01-01	2018-01-01	0/0	2018-01-01	2018-01-01	0/0	2018-01-01	2018-01-01	2018-01-01	ALT	SEG	ALT	SEG	ALT	multi-protein bridging factor homolog1	multiprotein bridging factor 1A /// One of three genes in A. thaliana encoding multiprotein bridging factor 1, a highly conserved transcriptional coactivator. May serve as a bridging factor between a bZIP factor and TBP. Its expression is developmentally regulated. The mRNA is cell-to-cell mobile. /// multiprotein bridging factor 1A;(source:Araport11)	MBF1 transcription factor (Fragment)	Multiprotein bridging factor 1 transcriptional coactivator
GRMZM2G101480	4	24641439	A	T	MODERATE	missense_variant&splice_region_variant	2018-01-01	2018-01-01	2018-01-01	2018-01-01	2018-01-01	0/0	2018-01-01	2018-01-01	2018-01-01	2018-01-01	2018-01-01	2018-01-01	ALT	SEG	ALT	ALT	ALT	multi-protein bridging factor homolog1	multiprotein bridging factor 1A /// One of three genes in A. thaliana encoding multiprotein bridging factor 1, a highly conserved transcriptional coactivator. May serve as a bridging factor between a bZIP factor and TBP. Its expression is developmentally regulated. The mRNA is cell-to-cell mobile. /// multiprotein bridging factor 1A;(source:Araport11)	MBF1 transcription factor (Fragment)	Multiprotein bridging factor 1 transcriptional coactivator
GRMZM2G390986	4	24976194	C	T	MODERATE	missense_variant	2018-01-01	2018-01-01	2018-01-01	2018-01-01	./.	./.	./.	2018-01-01	2018-01-01	./.	0/1	./.	ALT	ALT	ALT	SEG	NA	---	---	---	---
GRMZM2G390986	4	24976372	C	T	MODERATE	missense_variant	2018-01-01	2018-01-01	2018-01-01	0/1	0/0	./.	./.	./.	2018-01-01	./.	0/1	./.	ALT	SEG	NA	SEG	NA	---	---	---	---
GRMZM2G089397	4	25001425	T	C	MODERATE	missense_variant	2018-01-01	2018-01-01	2018-01-01	./.	1/0	./.	./.	0/0	2018-01-01	2018-01-01	0/0	./.	ALT	SEG	REF	SEG	NA	---	---	---	---
GRMZM2G063468	4	25003627	A	C	MODERATE	missense_variant	2018-01-01	2018-01-01	2018-01-01	2018-01-01	0/1	2018-01-01	2018-01-01	./.	2018-01-01	2018-01-01	0/0	2018-01-01	ALT	SEG	ALT	SEG	ALT	---	Sterile alpha motif (SAM) domain-containing protein /// Sterile alpha motif (SAM) domain-containing protein;(source:Araport11)	---	Mitogen-activated protein kinase kinase kinase
GRMZM2G063468	4	25003946	G	A	MODERATE	missense_variant	2018-01-01	2018-01-01	2018-01-01	2018-01-01	1/0	2018-01-01	2018-01-01	2018-01-01	2018-01-01	2018-01-01	0/0	2018-01-01	ALT	SEG	ALT	SEG	ALT	---	Sterile alpha motif (SAM) domain-containing protein /// Sterile alpha motif (SAM) domain-containing protein;(source:Araport11)	---	Mitogen-activated protein kinase kinase kinase
GRMZM2G174449	4	25097174	C	G	MODERATE	missense_variant	2018-01-01	2018-01-01	2018-01-01	0/0	2018-01-01	./.	2018-01-01	2018-01-01	2018-01-01	2018-01-01	0/0	./.	ALT	SEG	ALT	SEG	NA	---	Plant protein of unknown function (DUF247) /// transmembrane protein, putative (DUF247);(source:Araport11)	Expressed protein	---
GRMZM2G174449	4	25097685	G	A	MODERATE	missense_variant	2018-01-01	2018-01-01	2018-01-01	2018-01-01	1/0	2018-01-01	2018-01-01	./.	2018-01-01	2018-01-01	2018-01-01	./.	ALT	SEG	ALT	ALT	NA	---	Plant protein of unknown function (DUF247) /// transmembrane protein, putative (DUF247);(source:Araport11)	Expressed protein	---
GRMZM2G174449	4	25097717	C	A	MODERATE	missense_variant	2018-01-01	2018-01-01	2018-01-01	0/0	0/0	./.	2018-01-01	./.	0/0	./.	0/0	./.	ALT	REF	ALT	REF	NA	---	Plant protein of unknown function (DUF247) /// transmembrane protein, putative (DUF247);(source:Araport11)	Expressed protein	---
GRMZM2G174449	4	25097730	C	A	MODERATE	missense_variant	2018-01-01	2018-01-01	2018-01-01	2018-01-01	1/0	2018-01-01	2018-01-01	./.	2018-01-01	./.	2018-01-01	./.	ALT	SEG	ALT	ALT	NA	---	Plant protein of unknown function (DUF247) /// transmembrane protein, putative (DUF247);(source:Araport11)	Expressed protein	---
GRMZM2G174449	4	25098040	T	C	MODERATE	missense_variant	2018-01-01	2018-01-01	2018-01-01	0/0	0/0	./.	2018-01-01	0/0	0/0	./.	0/0	./.	ALT	REF	SEG	REF	NA	---	Plant protein of unknown function (DUF247) /// transmembrane protein, putative (DUF247);(source:Araport11)	Expressed protein	---
GRMZM2G174449	4	25098075	C	T	MODERATE	missense_variant	2018-01-01	2018-01-01	2018-01-01	0/0	0/0	./.	2018-01-01	0/0	0/0	2018-01-01	0/0	./.	ALT	REF	SEG	SEG	NA	---	Plant protein of unknown function (DUF247) /// transmembrane protein, putative (DUF247);(source:Araport11)	Expressed protein	---
GRMZM2G444073	4	30460924	A	C	MODERATE	missense_variant	2018-01-01	2018-01-01	2018-01-01	0/0	2018-01-01	./.	./.	./.	./.	./.	./.	./.	ALT	SEG	NA	NA	NA	CCAAT-DR1-transcription factor 5	nuclear factor Y, subunit B3 /// nuclear factor Y, subunit B3;(source:Araport11)	Heading date 5	Nuclear transcription factor Y subunit B
GRMZM2G126253	4	30501452	G	A	MODERATE	missense_variant	2018-01-01	2018-01-01	2018-01-01	2018-01-01	2018-01-01	2018-01-01	2018-01-01	2018-01-01	2018-01-01	2018-01-01	2018-01-01	./.	ALT	ALT	ALT	ALT	NA	---	cullin 3B /// cullin, putative, contains similarity to Cullin homolog 3 (CUL-3) SP:Q13618, GI:3639052 from (Homo sapiens); contains Pfam profile PF00888: Cullin family. Interacts with members of AtBPM family and RBX1 suggesting it is part of an E3 ligase complex involved in RUB modification. /// cullin 3B;(source:Araport11)	Cullin family protein	---
AC204710.4_FG003	4	30508703	G	A	MODERATE	missense_variant	2018-01-01	2018-01-01	2018-01-01	2018-01-01	2018-01-01	2018-01-01	2018-01-01	./.	2018-01-01	2018-01-01	0/0	./.	ALT	ALT	ALT	SEG	NA	---	---	---	---
GRMZM2G089086	4	36344901	A	C	MODERATE	missense_variant	2018-01-01	2018-01-01	2018-01-01	2018-01-01	2018-01-01	2018-01-01	2018-01-01	2018-01-01	0/0	2018-01-01	2018-01-01	2018-01-01	ALT	ALT	ALT	SEG	ALT	---	Magnesium transporter CorA-like family protein /// Magnesium transporter CorA-like family protein;(source:Araport11)	Magnesium transporter CorA-like family protein	zinc transport protein ZntB
GRMZM2G089086	4	36346987	A	G	MODERATE	missense_variant	2018-01-01	2018-01-01	2018-01-01	2018-01-01	2018-01-01	./.	./.	2018-01-01	2018-01-01	2018-01-01	./.	./.	ALT	ALT	ALT	ALT	NA	---	Magnesium transporter CorA-like family protein /// Magnesium transporter CorA-like family protein;(source:Araport11)	Magnesium transporter CorA-like family protein	zinc transport protein ZntB
GRMZM2G131595	4	36451241	T	G	MODERATE	missense_variant	2018-01-01	2018-01-01	2018-01-01	2018-01-01	2018-01-01	0/0	2018-01-01	2018-01-01	0/0	0/0	0/0	2018-01-01	ALT	SEG	ALT	REF	ALT	---	electron carrier/iron ion-binding protein;(source:Araport11)	---	Uveal autoantigen with coiled-coil domains and ankyrin repeats
GRMZM2G305332	4	36512166	A	G	MODERATE	missense_variant&splice_region_variant	2018-01-01	2018-01-01	2018-01-01	2018-01-01	0/1	0/0	0/0	2018-01-01	0/0	2018-01-01	0/0	2018-01-01	ALT	SEG	SEG	SEG	ALT	---	Actin-like ATPase superfamily protein /// Mutant has defect in trichome cell expansion and actin organization resulting in a distorted trichome phenotype. /// Actin-like ATPase superfamily protein;(source:Araport11)	Actin-related family protein	Actin domain-containing protein
AC214438.3_FG002	4	43515680	C	T	MODERATE	missense_variant	2018-01-01	2018-01-01	2018-01-01	0/1	./.	2018-01-01	2018-01-01	./.	0/0	0/0	0/0	./.	ALT	SEG	ALT	REF	NA	---	---	---	---
AC214438.3_FG002	4	43515747	G	C	MODERATE	missense_variant	2018-01-01	2018-01-01	2018-01-01	0/1	0/0	./.	2018-01-01	./.	0/0	0/0	0/0	./.	ALT	SEG	ALT	REF	NA	---	---	---	---
AC214438.3_FG002	4	43515766	A	G	MODERATE	missense_variant	2018-01-01	2018-01-01	2018-01-01	2018-01-01	2018-01-01	2018-01-01	2018-01-01	2018-01-01	2018-01-01	./.	2018-01-01	./.	ALT	ALT	ALT	ALT	NA	---	---	---	---
AC214438.3_FG002	4	43515784	C	T	MODERATE	missense_variant	2018-01-01	2018-01-01	2018-01-01	0/1	0/0	./.	2018-01-01	./.	0/0	0/0	./.	./.	ALT	SEG	ALT	REF	NA	---	---	---	---
AC214438.3_FG002	4	43515808	C	T	MODERATE	missense_variant	2018-01-01	2018-01-01	2018-01-01	0/1	0/0	./.	2018-01-01	./.	0/0	0/0	./.	./.	ALT	SEG	ALT	REF	NA	---	---	---	---
AC214438.3_FG002	4	43515896	G	A	MODERATE	missense_variant	2018-01-01	2018-01-01	2018-01-01	1/0	0/0	./.	2018-01-01	0/0	0/0	0/0	./.	./.	ALT	SEG	SEG	REF	NA	---	---	---	---
AC214438.3_FG002	4	43515901	G	A	MODERATE	missense_variant	2018-01-01	2018-01-01	2018-01-01	1/0	0/0	./.	2018-01-01	0/0	0/0	0/0	0/0	./.	ALT	SEG	SEG	REF	NA	---	---	---	---
GRMZM2G052357	4	43620042	T	G	MODERATE	missense_variant	2018-01-01	2018-01-01	2018-01-01	2018-01-01	0/0	./.	2018-01-01	2018-01-01	2018-01-01	0/0	./.	./.	ALT	SEG	ALT	SEG	NA	---	UDP-D-glucuronate 4-epimerase 6 /// Encodes a UDP-D-glucuronate 4-epimerase involved in pectin biosynthesis in the cell wall and affects cell wall integrity and immunity to fungi and bacteria. The mRNA is cell-to-cell mobile. /// UDP-D-glucuronate 4-epimerase 6;(source:Araport11)	Putative type 1 capsule synthesis gene(CapI)	NAD-dependent epimerase/dehydratase
GRMZM2G085836	4	43679044	A	G	MODERATE	missense_variant&splice_region_variant	2018-01-01	2018-01-01	2018-01-01	2018-01-01	0/0	2018-01-01	2018-01-01	2018-01-01	2018-01-01	2018-01-01	2018-01-01	2018-01-01	ALT	SEG	ALT	ALT	ALT	---	ubiquitin-associated (UBA)/TS-N domain-containing protein /// ubiquitin-associated (UBA)/TS-N domain-containing protein;(source:Araport11)	Ubiquitin-associated domain-containing family protein	Ubx domain-containing protein 1-a
AC196096.3_FG005	4	55225156	A	G	MODERATE	missense_variant	2018-01-01	2018-01-01	2018-01-01	0/1	2018-01-01	./.	2018-01-01	2018-01-01	2018-01-01	2018-01-01	2018-01-01	./.	ALT	SEG	ALT	ALT	NA	---	---	---	---
GRMZM2G119696	4	72081152	A	C	MODERATE	missense_variant	2018-01-01	2018-01-01	2018-01-01	0/1	2018-01-01	2018-01-01	2018-01-01	2018-01-01	2018-01-01	2018-01-01	2018-01-01	2018-01-01	ALT	SEG	ALT	ALT	ALT	---	Double Clp-N motif-containing P-loop nucleoside triphosphate hydrolases superfamily protein /// SMAX1 (SUPPRESSOR OF MAX2 1) is a member of an eight-gene family in Arabidopsis that has weak similarity to AtHSP101, a ClpB chaperonin required for thermotolerance. SMAX1 is an important component of KAR/SL signaling during seed germination and seedling growth, but is not necessary for all MAX2-depend…	ATP-dependent Clp protease ClpB family protein	Chaperone protein ClpB
GRMZM2G151519	4	80927983	A	G	MODERATE	missense_variant	2018-01-01	2018-01-01	2018-01-01	0/0	0/0	./.	2018-01-01	2018-01-01	0/0	2018-01-01	0/1	./.	ALT	REF	ALT	SEG	NA	ZIM-transcription factor 35	---	---	ZIM transcription factor
GRMZM2G151519	4	80928608	C	G	MODERATE	missense_variant	2018-01-01	2018-01-01	2018-01-01	0/0	0/0	./.	0/0	./.	0/0	0/0	0/0	./.	ALT	REF	REF	REF	NA	ZIM-transcription factor 35	---	---	ZIM transcription factor
GRMZM2G151519	4	80929096	C	G	MODERATE	missense_variant	2018-01-01	2018-01-01	2018-01-01	0/0	0/0	./.	./.	./.	0/0	0/0	0/0	./.	ALT	REF	NA	REF	NA	ZIM-transcription factor 35	---	---	ZIM transcription factor
GRMZM2G151519	4	80929151	T	C	MODERATE	missense_variant	2018-01-01	2018-01-01	2018-01-01	0/0	0/0	./.	2018-01-01	./.	0/0	2018-01-01	0/0	./.	ALT	REF	ALT	SEG	NA	ZIM-transcription factor 35	---	---	ZIM transcription factor
GRMZM2G151519	4	80929316	A	G	MODERATE	missense_variant	2018-01-01	2018-01-01	2018-01-01	0/0	0/0	./.	2018-01-01	2018-01-01	0/0	2018-01-01	0/0	./.	ALT	REF	ALT	SEG	NA	ZIM-transcription factor 35	---	---	ZIM transcription factor
GRMZM2G151519	4	80929439	A	G	MODERATE	missense_variant	2018-01-01	2018-01-01	2018-01-01	0/0	0/0	./.	2018-01-01	2018-01-01	0/0	2018-01-01	./.	./.	ALT	REF	ALT	SEG	NA	ZIM-transcription factor 35	---	---	ZIM transcription factor
GRMZM2G702498	4	80940381	G	T	MODERATE	missense_variant	2018-01-01	2018-01-01	2018-01-01	0/0	0/0	./.	2018-01-01	2018-01-01	0/0	2018-01-01	0/0	2018-01-01	ALT	REF	ALT	SEG	ALT	---	---	---	---
AC185586.4_FG003	4	80947053	C	T	MODERATE	missense_variant	2018-01-01	2018-01-01	2018-01-01	0/0	0/0	./.	./.	./.	0/0	./.	0/0	./.	ALT	REF	NA	REF	NA	---	---	---	---
AC185586.4_FG003	4	80947101	T	G	MODERATE	missense_variant	2018-01-01	2018-01-01	2018-01-01	0/0	0/0	./.	./.	./.	0/0	./.	./.	./.	ALT	REF	NA	REF	NA	---	---	---	---
AC185586.4_FG003	4	80947116	C	T	MODERATE	missense_variant	2018-01-01	2018-01-01	2018-01-01	0/0	0/0	./.	2018-01-01	./.	0/0	./.	./.	./.	ALT	REF	ALT	REF	NA	---	---	---	---
GRMZM2G414949	4	80965623	T	C	MODERATE	missense_variant	2018-01-01	2018-01-01	2018-01-01	1/0	0/0	./.	2018-01-01	./.	0/0	./.	0/0	./.	ALT	SEG	ALT	REF	NA	---	Granulin repeat cysteine protease family protein /// Peptidase, activity detected in extracts of root, leaf and cell culture. /// Granulin repeat cysteine protease family protein;(source:Araport11)	Oryzain alpha (Oryzain alpha chain)	---
GRMZM2G414949	4	80965852	T	C	MODERATE	missense_variant	2018-01-01	2018-01-01	2018-01-01	1/0	0/0	./.	2018-01-01	./.	1/0	./.	0/0	./.	ALT	SEG	ALT	SEG	NA	---	Granulin repeat cysteine protease family protein /// Peptidase, activity detected in extracts of root, leaf and cell culture. /// Granulin repeat cysteine protease family protein;(source:Araport11)	Oryzain alpha (Oryzain alpha chain)	---
GRMZM2G437827	4	125331629	T	C	MODERATE	missense_variant&splice_region_variant	2018-01-01	2018-01-01	2018-01-01	1/0	2018-01-01	2018-01-01	2018-01-01	2018-01-01	1/0	2018-01-01	2018-01-01	./.	ALT	SEG	ALT	SEG	NA	---	transmembrane protein;(source:Araport11)	Expressed protein	---
GRMZM2G437827	4	125332780	T	C	MODERATE	missense_variant	2018-01-01	2018-01-01	2018-01-01	0/0	2018-01-01	./.	2018-01-01	2018-01-01	2018-01-01	0/0	2018-01-01	./.	ALT	SEG	ALT	SEG	NA	---	transmembrane protein;(source:Araport11)	Expressed protein	---
GRMZM2G118957	4	125376373	T	C	MODERATE	missense_variant	2018-01-01	2018-01-01	2018-01-01	0/0	2018-01-01	./.	2018-01-01	2018-01-01	2018-01-01	2018-01-01	2018-01-01	./.	ALT	SEG	ALT	ALT	NA	---	RING/FYVE/PHD zinc finger superfamily protein /// RING/FYVE/PHD zinc finger superfamily protein;(source:Araport11)	Zinc finger family protein	Zinc finger, RING-CH-type
GRMZM2G095397	4	126369414	C	T	MODERATE	missense_variant	2018-01-01	2018-01-01	2018-01-01	0/1	0/0	./.	./.	./.	0/0	./.	0/0	./.	ALT	SEG	NA	REF	NA	---	F-box family protein /// F-box protein that is involved in GA signaling. Regulates seed germination. Component of E3 ubiquitin complex. Interacts with DELLA proteins. /// F-box family protein;(source:Araport11)	Sleepy	F-box protein GID2
GRMZM2G095397	4	126369468	C	T	MODERATE	missense_variant	2018-01-01	2018-01-01	2018-01-01	0/1	0/0	./.	./.	2018-01-01	0/0	./.	0/0	./.	ALT	SEG	ALT	REF	NA	---	F-box family protein /// F-box protein that is involved in GA signaling. Regulates seed germination. Component of E3 ubiquitin complex. Interacts with DELLA proteins. /// F-box family protein;(source:Araport11)	Sleepy	F-box protein GID2
GRMZM2G095397	4	126369778	A	G	MODERATE	missense_variant	2018-01-01	2018-01-01	2018-01-01	0/0	0/0	./.	2018-01-01	2018-01-01	0/0	0/0	0/0	./.	ALT	REF	ALT	REF	NA	---	F-box family protein /// F-box protein that is involved in GA signaling. Regulates seed germination. Component of E3 ubiquitin complex. Interacts with DELLA proteins. /// F-box family protein;(source:Araport11)	Sleepy	F-box protein GID2
GRMZM2G095397	4	126370809	A	T	MODERATE	missense_variant	2018-01-01	2018-01-01	2018-01-01	0/0	0/0	2018-01-01	2018-01-01	2018-01-01	2018-01-01	0/1	0/0	2018-01-01	ALT	SEG	ALT	SEG	ALT	---	F-box family protein /// F-box protein that is involved in GA signaling. Regulates seed germination. Component of E3 ubiquitin complex. Interacts with DELLA proteins. /// F-box family protein;(source:Araport11)	Sleepy	F-box protein GID2
GRMZM2G095397	4	126370929	G	A	MODERATE	missense_variant	2018-01-01	2018-01-01	2018-01-01	0/0	0/0	./.	2018-01-01	2018-01-01	0/0	0/0	0/0	0/0	ALT	REF	ALT	REF	REF	---	F-box family protein /// F-box protein that is involved in GA signaling. Regulates seed germination. Component of E3 ubiquitin complex. Interacts with DELLA proteins. /// F-box family protein;(source:Araport11)	Sleepy	F-box protein GID2
GRMZM2G095397	4	126370941	A	G	MODERATE	missense_variant	2018-01-01	2018-01-01	2018-01-01	0/0	0/0	2018-01-01	2018-01-01	2018-01-01	2018-01-01	2018-01-01	0/0	2018-01-01	ALT	SEG	ALT	SEG	ALT	---	F-box family protein /// F-box protein that is involved in GA signaling. Regulates seed germination. Component of E3 ubiquitin complex. Interacts with DELLA proteins. /// F-box family protein;(source:Araport11)	Sleepy	F-box protein GID2
GRMZM2G095397	4	126371020	T	C	MODERATE	missense_variant	2018-01-01	2018-01-01	2018-01-01	0/0	0/0	2018-01-01	2018-01-01	2018-01-01	2018-01-01	2018-01-01	0/0	./.	ALT	SEG	ALT	SEG	NA	---	F-box family protein /// F-box protein that is involved in GA signaling. Regulates seed germination. Component of E3 ubiquitin complex. Interacts with DELLA proteins. /// F-box family protein;(source:Araport11)	Sleepy	F-box protein GID2
GRMZM2G095397	4	126371056	C	A	MODERATE	missense_variant	2018-01-01	2018-01-01	2018-01-01	0/0	0/0	2018-01-01	2018-01-01	2018-01-01	2018-01-01	1/0	0/0	0/0	ALT	SEG	ALT	SEG	REF	---	F-box family protein /// F-box protein that is involved in GA signaling. Regulates seed germination. Component of E3 ubiquitin complex. Interacts with DELLA proteins. /// F-box family protein;(source:Araport11)	Sleepy	F-box protein GID2
GRMZM2G095397	4	126371103	G	C	MODERATE	missense_variant	2018-01-01	2018-01-01	2018-01-01	0/0	2018-01-01	2018-01-01	2018-01-01	2018-01-01	2018-01-01	2018-01-01	2018-01-01	2018-01-01	ALT	SEG	ALT	ALT	ALT	---	F-box family protein /// F-box protein that is involved in GA signaling. Regulates seed germination. Component of E3 ubiquitin complex. Interacts with DELLA proteins. /// F-box family protein;(source:Araport11)	Sleepy	F-box protein GID2
GRMZM2G095397	4	126371325	C	A	MODERATE	missense_variant	2018-01-01	2018-01-01	2018-01-01	0/0	2018-01-01	2018-01-01	2018-01-01	2018-01-01	2018-01-01	2018-01-01	2018-01-01	./.	ALT	SEG	ALT	ALT	NA	---	F-box family protein /// F-box protein that is involved in GA signaling. Regulates seed germination. Component of E3 ubiquitin complex. Interacts with DELLA proteins. /// F-box family protein;(source:Araport11)	Sleepy	F-box protein GID2
GRMZM2G145054	4	126500885	G	A	MODERATE	missense_variant	2018-01-01	2018-01-01	2018-01-01	0/0	0/0	./.	2018-01-01	0/0	0/0	0/0	0/0	./.	ALT	REF	SEG	REF	NA	---	---	---	Lipid binding protein
GRMZM2G138624	4	133951583	G	C	MODERATE	missense_variant	2018-01-01	2018-01-01	2018-01-01	0/0	2018-01-01	2018-01-01	2018-01-01	2018-01-01	2018-01-01	0/1	2018-01-01	2018-01-01	ALT	SEG	ALT	SEG	ALT	---	nicotinamidase 1 /// encodes a nicotinamidase that converts nicotinamide into nicotinic acid. As such the encoded enzyme is involved in the pyridine nucleotide salvage pathway which may be connected to the de novo NAD biosynthesis through the ABA signaling pathway. /// nicotinamidase 1;(source:Araport11)	Isochorismatase hydrolase family protein	Nicotinamidase 1
GRMZM2G138624	4	133951587	C	G	MODERATE	missense_variant	2018-01-01	2018-01-01	2018-01-01	0/0	2018-01-01	./.	2018-01-01	2018-01-01	./.	1/0	2018-01-01	2018-01-01	ALT	SEG	ALT	SEG	ALT	---	nicotinamidase 1 /// encodes a nicotinamidase that converts nicotinamide into nicotinic acid. As such the encoded enzyme is involved in the pyridine nucleotide salvage pathway which may be connected to the de novo NAD biosynthesis through the ABA signaling pathway. /// nicotinamidase 1;(source:Araport11)	Isochorismatase hydrolase family protein	Nicotinamidase 1
GRMZM2G138624	4	133951681	C	G	MODERATE	missense_variant	2018-01-01	2018-01-01	2018-01-01	0/0	2018-01-01	2018-01-01	2018-01-01	./.	2018-01-01	0/0	2018-01-01	0/0	ALT	SEG	ALT	SEG	REF	---	nicotinamidase 1 /// encodes a nicotinamidase that converts nicotinamide into nicotinic acid. As such the encoded enzyme is involved in the pyridine nucleotide salvage pathway which may be connected to the de novo NAD biosynthesis through the ABA signaling pathway. /// nicotinamidase 1;(source:Araport11)	Isochorismatase hydrolase family protein	Nicotinamidase 1
GRMZM2G138632	4	133953921	A	C	MODERATE	missense_variant	2018-01-01	2018-01-01	2018-01-01	0/0	0/0	2018-01-01	2018-01-01	./.	2018-01-01	2018-01-01	0/0	./.	ALT	SEG	ALT	SEG	NA	---	---	---	---
GRMZM2G138632	4	133954135	G	A	MODERATE	missense_variant	2018-01-01	2018-01-01	2018-01-01	0/0	2018-01-01	2018-01-01	2018-01-01	./.	2018-01-01	2018-01-01	0/0	./.	ALT	SEG	ALT	SEG	NA	---	---	---	---
GRMZM2G138632	4	133954140	T	C	MODERATE	missense_variant	2018-01-01	2018-01-01	2018-01-01	0/0	2018-01-01	2018-01-01	2018-01-01	./.	2018-01-01	2018-01-01	0/0	./.	ALT	SEG	ALT	SEG	NA	---	---	---	---
GRMZM2G138632	4	133954155	C	G	MODERATE	missense_variant	2018-01-01	2018-01-01	2018-01-01	0/0	2018-01-01	2018-01-01	2018-01-01	./.	2018-01-01	2018-01-01	2018-01-01	./.	ALT	SEG	ALT	ALT	NA	---	---	---	---
GRMZM2G138632	4	133955078	A	T	MODERATE	missense_variant	2018-01-01	2018-01-01	2018-01-01	0/0	2018-01-01	./.	2018-01-01	0/0	2018-01-01	2018-01-01	0/0	./.	ALT	SEG	SEG	SEG	NA	---	---	---	---
GRMZM2G138632	4	133955112	C	A	MODERATE	missense_variant	2018-01-01	2018-01-01	2018-01-01	0/0	2018-01-01	./.	2018-01-01	0/0	2018-01-01	2018-01-01	0/0	./.	ALT	SEG	SEG	SEG	NA	---	---	---	---
GRMZM2G138632	4	133955258	C	A	MODERATE	missense_variant	2018-01-01	2018-01-01	2018-01-01	0/0	2018-01-01	2018-01-01	2018-01-01	./.	2018-01-01	2018-01-01	2018-01-01	2018-01-01	ALT	SEG	ALT	ALT	ALT	---	---	---	---
GRMZM2G138632	4	133955324	G	T	MODERATE	missense_variant	2018-01-01	2018-01-01	2018-01-01	0/0	2018-01-01	2018-01-01	2018-01-01	./.	2018-01-01	2018-01-01	0/0	2018-01-01	ALT	SEG	ALT	SEG	ALT	---	---	---	---
GRMZM2G702687	4	167794611	T	C	MODERATE	missense_variant	2018-01-01	2018-01-01	2018-01-01	./.	./.	./.	./.	./.	1/0	./.	1/0	./.	ALT	NA	NA	SEG	NA	---	---	---	---
GRMZM2G702687	4	167794680	T	C	MODERATE	missense_variant	2018-01-01	2018-01-01	2018-01-01	./.	./.	./.	./.	./.	1/0	./.	./.	./.	ALT	NA	NA	SEG	NA	---	---	---	---
GRMZM2G702687	4	167794874	A	G	MODERATE	missense_variant	2018-01-01	2018-01-01	2018-01-01	./.	./.	./.	2018-01-01	2018-01-01	0/1	2018-01-01	0/1	./.	ALT	NA	ALT	SEG	NA	---	---	---	---
GRMZM2G140809	4	168115058	A	G	MODERATE	missense_variant	2018-01-01	2018-01-01	2018-01-01	2018-01-01	0/0	./.	2018-01-01	2018-01-01	2018-01-01	2018-01-01	2018-01-01	2018-01-01	ALT	SEG	ALT	ALT	ALT	---	hypothetical protein;(source:Araport11)	Seed maturation protein PM23, putative, expressed	Vitamin K-dependent protein like
GRMZM2G017852	4	168574973	C	T	MODERATE	missense_variant	2018-01-01	2018-01-01	2018-01-01	0/0	0/0	0/0	2018-01-01	0/0	0/0	0/0	0/0	0/0	ALT	REF	SEG	REF	REF	---	senescence-associated E3 ubiquitin ligase 1 /// Encodes a protein containing a U-box and an ARM domain. Homozygous mutant seedlings have a seedling lethal phenotype with widespread cell death lesions throughout the cotyledons and roots. /// senescence-associated E3 ubiquitin ligase 1;(source:Araport11)	RING-type E3 ubiquitin transferase (2.3.2.27)	RING-type E3 ubiquitin transferase
GRMZM2G017852	4	168576049	G	A	MODERATE	missense_variant	2018-01-01	2018-01-01	2018-01-01	0/0	0/0	./.	./.	./.	0/0	0/0	./.	./.	ALT	REF	NA	REF	NA	---	senescence-associated E3 ubiquitin ligase 1 /// Encodes a protein containing a U-box and an ARM domain. Homozygous mutant seedlings have a seedling lethal phenotype with widespread cell death lesions throughout the cotyledons and roots. /// senescence-associated E3 ubiquitin ligase 1;(source:Araport11)	RING-type E3 ubiquitin transferase (2.3.2.27)	RING-type E3 ubiquitin transferase
GRMZM2G017852	4	168576804	T	C	MODERATE	missense_variant	2018-01-01	2018-01-01	2018-01-01	0/0	0/0	./.	2018-01-01	./.	0/0	./.	./.	./.	ALT	REF	ALT	REF	NA	---	senescence-associated E3 ubiquitin ligase 1 /// Encodes a protein containing a U-box and an ARM domain. Homozygous mutant seedlings have a seedling lethal phenotype with widespread cell death lesions throughout the cotyledons and roots. /// senescence-associated E3 ubiquitin ligase 1;(source:Araport11)	RING-type E3 ubiquitin transferase (2.3.2.27)	RING-type E3 ubiquitin transferase
GRMZM2G017852	4	168576825	A	T	MODERATE	missense_variant	2018-01-01	2018-01-01	2018-01-01	0/0	0/0	./.	2018-01-01	./.	0/0	0/0	0/0	./.	ALT	REF	ALT	REF	NA	---	senescence-associated E3 ubiquitin ligase 1 /// Encodes a protein containing a U-box and an ARM domain. Homozygous mutant seedlings have a seedling lethal phenotype with widespread cell death lesions throughout the cotyledons and roots. /// senescence-associated E3 ubiquitin ligase 1;(source:Araport11)	RING-type E3 ubiquitin transferase (2.3.2.27)	RING-type E3 ubiquitin transferase
GRMZM2G017852	4	168576933	G	T	MODERATE	missense_variant	2018-01-01	2018-01-01	2018-01-01	0/0	0/0	./.	2018-01-01	./.	0/0	0/0	0/0	./.	ALT	REF	ALT	REF	NA	---	senescence-associated E3 ubiquitin ligase 1 /// Encodes a protein containing a U-box and an ARM domain. Homozygous mutant seedlings have a seedling lethal phenotype with widespread cell death lesions throughout the cotyledons and roots. /// senescence-associated E3 ubiquitin ligase 1;(source:Araport11)	RING-type E3 ubiquitin transferase (2.3.2.27)	RING-type E3 ubiquitin transferase
GRMZM2G041799	4	168860846	C	T	MODERATE	missense_variant	2018-01-01	2018-01-01	2018-01-01	0/0	0/0	0/0	2018-01-01	0/0	0/0	0/0	0/0	./.	ALT	REF	SEG	REF	NA	---	CCCH-type zinc finger family protein /// CCCH-type zinc finger family protein;(source:Araport11)	Zinc finger family protein	Zinc finger CCCH domain-containing protein 19
GRMZM2G041799	4	168861437	A	C	MODERATE	missense_variant	2018-01-01	2018-01-01	2018-01-01	0/0	0/0	0/0	2018-01-01	./.	0/0	0/0	0/0	2018-01-01	ALT	REF	ALT	REF	ALT	---	CCCH-type zinc finger family protein /// CCCH-type zinc finger family protein;(source:Araport11)	Zinc finger family protein	Zinc finger CCCH domain-containing protein 19
GRMZM2G041799	4	168861900	C	A	MODERATE	missense_variant	2018-01-01	2018-01-01	2018-01-01	0/0	0/0	0/0	2018-01-01	2018-01-01	0/0	0/0	0/0	2018-01-01	ALT	REF	ALT	REF	ALT	---	CCCH-type zinc finger family protein /// CCCH-type zinc finger family protein;(source:Araport11)	Zinc finger family protein	Zinc finger CCCH domain-containing protein 19
GRMZM2G041799	4	168861983	T	G	MODERATE	missense_variant	2018-01-01	2018-01-01	2018-01-01	0/0	0/0	./.	2018-01-01	./.	0/0	0/0	0/0	2018-01-01	ALT	REF	ALT	REF	ALT	---	CCCH-type zinc finger family protein /// CCCH-type zinc finger family protein;(source:Araport11)	Zinc finger family protein	Zinc finger CCCH domain-containing protein 19
GRMZM2G344967	4	168870094	A	G	MODERATE	missense_variant	2018-01-01	2018-01-01	2018-01-01	2018-01-01	2018-01-01	2018-01-01	2018-01-01	2018-01-01	0/0	2018-01-01	2018-01-01	2018-01-01	ALT	ALT	ALT	SEG	ALT	---	ARM repeat superfamily protein /// ARM repeat superfamily protein;(source:Araport11)	---	Cell morphogenesis protein C-terminal
GRMZM2G344967	4	168877316	G	C	MODERATE	missense_variant	2018-01-01	2018-01-01	2018-01-01	0/0	0/0	0/0	2018-01-01	2018-01-01	0/0	0/0	0/0	0/0	ALT	REF	ALT	REF	REF	---	ARM repeat superfamily protein /// ARM repeat superfamily protein;(source:Araport11)	---	Cell morphogenesis protein C-terminal
GRMZM2G344967	4	168877474	A	G	MODERATE	missense_variant	2018-01-01	2018-01-01	2018-01-01	0/0	0/0	0/0	2018-01-01	2018-01-01	0/0	0/0	0/0	2018-01-01	ALT	REF	ALT	REF	ALT	---	ARM repeat superfamily protein /// ARM repeat superfamily protein;(source:Araport11)	---	Cell morphogenesis protein C-terminal
AC185475.3_FG001	4	168888671	T	G	MODERATE	missense_variant	2018-01-01	2018-01-01	2018-01-01	2018-01-01	2018-01-01	./.	./.	./.	0/0	2018-01-01	2018-01-01	./.	ALT	ALT	NA	SEG	NA	---	---	---	---
GRMZM2G018947	4	169019106	G	C	MODERATE	missense_variant	2018-01-01	2018-01-01	2018-01-01	0/0	0/0	0/0	2018-01-01	2018-01-01	0/0	0/0	0/0	0/0	ALT	REF	ALT	REF	REF	---	eukaryotic initiation factor 4A-III /// Encodes an RNA helicase that may be a component of the Exon Junction Complex. Subcellular localization is modulated by stress. Under normal conditions it is localized to the nuceloplasm but under hyopoxic conditions it localizes to the nucleolus and splicing speckles. /// eukaryotic initiation factor 4A-III;(source:Araport11)	Eukaryotic translation initiation factor 4A family protein	Eukaryotic translation initiation factor
GRMZM2G019173	4	169021318	G	A	MODERATE	missense_variant	2018-01-01	2018-01-01	2018-01-01	0/0	0/0	0/0	2018-01-01	./.	0/0	0/0	0/0	./.	ALT	REF	ALT	REF	NA	---	---	---	---
GRMZM2G019209	4	169041803	T	A	MODERATE	missense_variant	2018-01-01	2018-01-01	2018-01-01	0/0	0/0	0/0	2018-01-01	./.	0/0	0/0	0/0	./.	ALT	REF	ALT	REF	NA	---	oligopeptide transporter 5 /// oligopeptide transporter /// oligopeptide transporter 5;(source:Araport11)	Oligopeptide transporter OPT family protein	Oligopeptide transporter
GRMZM2G019209	4	169041976	C	G	MODERATE	missense_variant	2018-01-01	2018-01-01	2018-01-01	0/0	0/0	0/0	2018-01-01	2018-01-01	0/0	0/0	0/0	./.	ALT	REF	ALT	REF	NA	---	oligopeptide transporter 5 /// oligopeptide transporter /// oligopeptide transporter 5;(source:Araport11)	Oligopeptide transporter OPT family protein	Oligopeptide transporter
GRMZM2G019209	4	169042845	A	G	MODERATE	missense_variant	2018-01-01	2018-01-01	2018-01-01	0/0	0/0	./.	2018-01-01	./.	0/0	0/0	./.	./.	ALT	REF	ALT	REF	NA	---	oligopeptide transporter 5 /// oligopeptide transporter /// oligopeptide transporter 5;(source:Araport11)	Oligopeptide transporter OPT family protein	Oligopeptide transporter
GRMZM2G152278	4	169182901	G	A	MODERATE	missense_variant	2018-01-01	2018-01-01	2018-01-01	0/0	0/0	0/0	2018-01-01	./.	0/0	0/0	0/0	0/0	ALT	REF	ALT	REF	REF	---	Calcium-dependent lipid-binding (CaLB domain) family protein /// Calcium-dependent lipid-binding (CaLB domain) family protein;(source:Araport11)	C2 domain-containing protein-like	Extended synaptotagmin-1
GRMZM2G152278	4	169186601	C	G	MODERATE	missense_variant	2018-01-01	2018-01-01	2018-01-01	0/0	0/0	0/0	2018-01-01	2018-01-01	0/0	0/0	0/0	0/0	ALT	REF	ALT	REF	REF	---	Calcium-dependent lipid-binding (CaLB domain) family protein /// Calcium-dependent lipid-binding (CaLB domain) family protein;(source:Araport11)	C2 domain-containing protein-like	Extended synaptotagmin-1
GRMZM2G455658	4	169189625	C	G	MODERATE	missense_variant	2018-01-01	2018-01-01	2018-01-01	0/0	0/0	./.	2018-01-01	2018-01-01	0/0	0/0	0/0	./.	ALT	REF	ALT	REF	NA	nana2-like1	cell elongation protein / DWARF1 / DIMINUTO (DIM) /// Involved in the conversion of the early brassinosteroid precursor 24-methylenecholesterol to campesterol. Brassinosteroids affect cellular elongation. Mutants have dwarf phenotype. DWF1 is a Ca2+-dependent calmodulin-binding protein. /// cell elongation protein / DWARF1 / DIMINUTO (DIM);(source:Araport11)	Cell elongation protein DIMINUTO, putative, expressed (Putative Cell elongation protein DIMINUTO (Cell elongation protein Dwarf1))	UDP-N-acetylmuramate dehydrogenase
GRMZM2G080497	4	169236401	G	T	MODERATE	missense_variant	2018-01-01	2018-01-01	2018-01-01	0/0	0/0	0/0	0/0	0/0	0/0	0/0	0/0	./.	ALT	REF	REF	REF	NA	para-hydroxybenzoate-polyprenyltransferase1	polyprenyltransferase 1 /// Encodes para-hydroxy benzoate polyprenyl diphosphate transferase. The enzyme was shown to be able to use a wide range of prenyl substrates : from GPP (C10) to decaprenyl diphosphate (C50). /// polyprenyltransferase 1;(source:Araport11)	4-hydroxybenzoate polyprenyltransferase, mitochondrial (4-HB polyprenyltransferase) (2.5.1.39) (Para-hydroxybenzoate--polyprenyltransferase) (PHB:PPT) (PHB:polyprenyltransferase)	4-hydroxybenzoate polyprenyltransferase, mitochondrial
GRMZM2G080497	4	169238499	T	C	MODERATE	missense_variant	2018-01-01	2018-01-01	2018-01-01	1/0	2018-01-01	2018-01-01	2018-01-01	2018-01-01	0/0	2018-01-01	2018-01-01	./.	ALT	SEG	ALT	SEG	NA	para-hydroxybenzoate-polyprenyltransferase1	polyprenyltransferase 1 /// Encodes para-hydroxy benzoate polyprenyl diphosphate transferase. The enzyme was shown to be able to use a wide range of prenyl substrates : from GPP (C10) to decaprenyl diphosphate (C50). /// polyprenyltransferase 1;(source:Araport11)	4-hydroxybenzoate polyprenyltransferase, mitochondrial (4-HB polyprenyltransferase) (2.5.1.39) (Para-hydroxybenzoate--polyprenyltransferase) (PHB:PPT) (PHB:polyprenyltransferase)	4-hydroxybenzoate polyprenyltransferase, mitochondrial
GRMZM2G080497	4	169238821	A	C	MODERATE	missense_variant	2018-01-01	2018-01-01	2018-01-01	0/0	0/0	./.	2018-01-01	2018-01-01	0/0	0/0	0/0	2018-01-01	ALT	REF	ALT	REF	ALT	para-hydroxybenzoate-polyprenyltransferase1	polyprenyltransferase 1 /// Encodes para-hydroxy benzoate polyprenyl diphosphate transferase. The enzyme was shown to be able to use a wide range of prenyl substrates : from GPP (C10) to decaprenyl diphosphate (C50). /// polyprenyltransferase 1;(source:Araport11)	4-hydroxybenzoate polyprenyltransferase, mitochondrial (4-HB polyprenyltransferase) (2.5.1.39) (Para-hydroxybenzoate--polyprenyltransferase) (PHB:PPT) (PHB:polyprenyltransferase)	4-hydroxybenzoate polyprenyltransferase, mitochondrial
GRMZM2G383210	4	169241579	T	G	MODERATE	missense_variant	2018-01-01	2018-01-01	2018-01-01	0/0	0/0	0/0	2018-01-01	2018-01-01	0/0	0/0	2018-01-01	2018-01-01	ALT	REF	ALT	SEG	ALT	JUMONJI-transcription factor 21	transcription factor jumonji (jmjC) domain-containing protein /// transcription factor jumonji (jmjC) domain-containing protein;(source:Araport11)	JmjC domain containing protein, expressed	JmjC domain containing protein, expressed
GRMZM2G383210	4	169242772	T	C	MODERATE	missense_variant	2018-01-01	2018-01-01	2018-01-01	0/0	0/0	0/0	2018-01-01	2018-01-01	0/0	0/0	0/0	0/0	ALT	REF	ALT	REF	REF	JUMONJI-transcription factor 21	transcription factor jumonji (jmjC) domain-containing protein /// transcription factor jumonji (jmjC) domain-containing protein;(source:Araport11)	JmjC domain containing protein, expressed	JmjC domain containing protein, expressed
GRMZM2G383210	4	169242784	A	G	MODERATE	missense_variant	2018-01-01	2018-01-01	2018-01-01	0/1	2018-01-01	2018-01-01	2018-01-01	2018-01-01	2018-01-01	2018-01-01	2018-01-01	2018-01-01	ALT	SEG	ALT	ALT	ALT	JUMONJI-transcription factor 21	transcription factor jumonji (jmjC) domain-containing protein /// transcription factor jumonji (jmjC) domain-containing protein;(source:Araport11)	JmjC domain containing protein, expressed	JmjC domain containing protein, expressed
GRMZM2G383210	4	169243168	A	G	MODERATE	missense_variant	2018-01-01	2018-01-01	2018-01-01	0/0	0/0	0/0	2018-01-01	2018-01-01	0/0	0/0	2018-01-01	2018-01-01	ALT	REF	ALT	SEG	ALT	JUMONJI-transcription factor 21	transcription factor jumonji (jmjC) domain-containing protein /// transcription factor jumonji (jmjC) domain-containing protein;(source:Araport11)	JmjC domain containing protein, expressed	JmjC domain containing protein, expressed
GRMZM2G383210	4	169243640	G	C	MODERATE	missense_variant	2018-01-01	2018-01-01	2018-01-01	0/0	0/0	0/0	2018-01-01	2018-01-01	0/0	0/0	2018-01-01	2018-01-01	ALT	REF	ALT	SEG	ALT	JUMONJI-transcription factor 21	transcription factor jumonji (jmjC) domain-containing protein /// transcription factor jumonji (jmjC) domain-containing protein;(source:Araport11)	JmjC domain containing protein, expressed	JmjC domain containing protein, expressed
GRMZM2G383210	4	169243652	A	C	MODERATE	missense_variant	2018-01-01	2018-01-01	2018-01-01	0/0	0/0	0/0	2018-01-01	2018-01-01	0/0	0/0	2018-01-01	2018-01-01	ALT	REF	ALT	SEG	ALT	JUMONJI-transcription factor 21	transcription factor jumonji (jmjC) domain-containing protein /// transcription factor jumonji (jmjC) domain-containing protein;(source:Araport11)	JmjC domain containing protein, expressed	JmjC domain containing protein, expressed
GRMZM2G383210	4	169257972	T	C	MODERATE	missense_variant&splice_region_variant	2018-01-01	2018-01-01	2018-01-01	0/0	0/0	0/0	2018-01-01	./.	0/0	0/0	0/0	./.	ALT	REF	ALT	REF	NA	JUMONJI-transcription factor 21	transcription factor jumonji (jmjC) domain-containing protein /// transcription factor jumonji (jmjC) domain-containing protein;(source:Araport11)	JmjC domain containing protein, expressed	JmjC domain containing protein, expressed
GRMZM2G383210	4	169258367	A	G	MODERATE	missense_variant	2018-01-01	2018-01-01	2018-01-01	0/0	0/0	0/0	2018-01-01	2018-01-01	0/0	0/0	2018-01-01	2018-01-01	ALT	REF	ALT	SEG	ALT	JUMONJI-transcription factor 21	transcription factor jumonji (jmjC) domain-containing protein /// transcription factor jumonji (jmjC) domain-containing protein;(source:Araport11)	JmjC domain containing protein, expressed	JmjC domain containing protein, expressed
GRMZM2G383210	4	169258486	A	C	MODERATE	missense_variant	2018-01-01	2018-01-01	2018-01-01	0/0	0/0	./.	2018-01-01	0/0	0/0	0/0	0/0	0/1	ALT	REF	SEG	REF	SEG	JUMONJI-transcription factor 21	transcription factor jumonji (jmjC) domain-containing protein /// transcription factor jumonji (jmjC) domain-containing protein;(source:Araport11)	JmjC domain containing protein, expressed	JmjC domain containing protein, expressed
GRMZM2G383210	4	169259138	C	T	MODERATE	missense_variant	2018-01-01	2018-01-01	2018-01-01	0/0	0/0	./.	2018-01-01	./.	0/0	0/0	./.	./.	ALT	REF	ALT	REF	NA	JUMONJI-transcription factor 21	transcription factor jumonji (jmjC) domain-containing protein /// transcription factor jumonji (jmjC) domain-containing protein;(source:Araport11)	JmjC domain containing protein, expressed	JmjC domain containing protein, expressed
GRMZM2G383210	4	169259300	C	T	MODERATE	missense_variant	2018-01-01	2018-01-01	2018-01-01	0/0	0/0	./.	2018-01-01	./.	0/0	./.	./.	./.	ALT	REF	ALT	REF	NA	JUMONJI-transcription factor 21	transcription factor jumonji (jmjC) domain-containing protein /// transcription factor jumonji (jmjC) domain-containing protein;(source:Araport11)	JmjC domain containing protein, expressed	JmjC domain containing protein, expressed
GRMZM2G307094	4	169447062	A	C	MODERATE	missense_variant	2018-01-01	2018-01-01	2018-01-01	0/1	0/0	2018-01-01	2018-01-01	./.	2018-01-01	2018-01-01	2018-01-01	./.	ALT	SEG	ALT	ALT	NA	---	ribosome recycling factor, chloroplast precursor /// The gene encodes a chloroplast ribosome recycling factor homologue. Analysis of mutants revealed its role in the chloroplast development and eary stages of embryo development. /// ribosome recycling factor, chloroplast precursor;(source:Araport11)	Ribosome recycling factor family protein	ribosome-recycling factor, chloroplastic isoform X2
GRMZM2G307094	4	169447079	G	A	MODERATE	missense_variant	2018-01-01	2018-01-01	2018-01-01	0/0	0/0	0/0	./.	./.	0/0	0/0	./.	./.	ALT	REF	NA	REF	NA	---	ribosome recycling factor, chloroplast precursor /// The gene encodes a chloroplast ribosome recycling factor homologue. Analysis of mutants revealed its role in the chloroplast development and eary stages of embryo development. /// ribosome recycling factor, chloroplast precursor;(source:Araport11)	Ribosome recycling factor family protein	ribosome-recycling factor, chloroplastic isoform X2
GRMZM2G307094	4	169448375	A	G	MODERATE	missense_variant	2018-01-01	2018-01-01	2018-01-01	0/0	0/0	0/0	2018-01-01	./.	0/0	0/0	0/0	./.	ALT	REF	ALT	REF	NA	---	ribosome recycling factor, chloroplast precursor /// The gene encodes a chloroplast ribosome recycling factor homologue. Analysis of mutants revealed its role in the chloroplast development and eary stages of embryo development. /// ribosome recycling factor, chloroplast precursor;(source:Araport11)	Ribosome recycling factor family protein	ribosome-recycling factor, chloroplastic isoform X2
GRMZM2G307094	4	169448376	G	T	MODERATE	missense_variant	2018-01-01	2018-01-01	2018-01-01	0/0	0/0	0/0	./.	./.	0/0	0/0	0/0	./.	ALT	REF	NA	REF	NA	---	ribosome recycling factor, chloroplast precursor /// The gene encodes a chloroplast ribosome recycling factor homologue. Analysis of mutants revealed its role in the chloroplast development and eary stages of embryo development. /// ribosome recycling factor, chloroplast precursor;(source:Araport11)	Ribosome recycling factor family protein	ribosome-recycling factor, chloroplastic isoform X2
GRMZM2G307088	4	169452883	T	C	MODERATE	missense_variant	2018-01-01	2018-01-01	2018-01-01	0/0	0/0	./.	./.	0/0	0/0	0/0	0/0	./.	ALT	REF	REF	REF	NA	---	Peptidase S24/S26A/S26B/S26C family protein /// Peptidase S24/S26A/S26B/S26C family protein;(source:Araport11)	Signal peptidase I (3.4.21.89)	Signal peptidase I
GRMZM2G307088	4	169452996	A	C	MODERATE	missense_variant	2018-01-01	2018-01-01	2018-01-01	0/1	0/0	2018-01-01	2018-01-01	2018-01-01	2018-01-01	2018-01-01	2018-01-01	2018-01-01	ALT	SEG	ALT	ALT	ALT	---	Peptidase S24/S26A/S26B/S26C family protein /// Peptidase S24/S26A/S26B/S26C family protein;(source:Araport11)	Signal peptidase I (3.4.21.89)	Signal peptidase I
GRMZM2G307088	4	169455004	G	A	MODERATE	missense_variant	2018-01-01	2018-01-01	2018-01-01	1/0	0/0	2018-01-01	2018-01-01	2018-01-01	2018-01-01	2018-01-01	2018-01-01	./.	ALT	SEG	ALT	ALT	NA	---	Peptidase S24/S26A/S26B/S26C family protein /// Peptidase S24/S26A/S26B/S26C family protein;(source:Araport11)	Signal peptidase I (3.4.21.89)	Signal peptidase I
GRMZM2G307088	4	169455127	C	T	MODERATE	missense_variant	2018-01-01	2018-01-01	2018-01-01	0/0	0/0	./.	2018-01-01	0/0	0/0	0/0	0/0	./.	ALT	REF	SEG	REF	NA	---	Peptidase S24/S26A/S26B/S26C family protein /// Peptidase S24/S26A/S26B/S26C family protein;(source:Araport11)	Signal peptidase I (3.4.21.89)	Signal peptidase I
GRMZM2G006006	4	169464526	G	A	MODERATE	missense_variant	2018-01-01	2018-01-01	2018-01-01	2018-01-01	2018-01-01	./.	./.	./.	0/0	2018-01-01	2018-01-01	./.	ALT	ALT	NA	SEG	NA	---	Protein of unknown function (DUF3531) /// structural maintenance of chromosomes-like protein, putative (DUF3531);(source:Araport11)	CGL70p	Sodium-and chloride-dependent GABA transporter like
GRMZM2G006006	4	169464547	T	C	MODERATE	missense_variant	2018-01-01	2018-01-01	2018-01-01	2018-01-01	2018-01-01	./.	2018-01-01	./.	0/0	2018-01-01	2018-01-01	./.	ALT	ALT	ALT	SEG	NA	---	Protein of unknown function (DUF3531) /// structural maintenance of chromosomes-like protein, putative (DUF3531);(source:Araport11)	CGL70p	Sodium-and chloride-dependent GABA transporter like
GRMZM2G006006	4	169464614	C	T	MODERATE	missense_variant	2018-01-01	2018-01-01	2018-01-01	0/0	0/0	./.	./.	./.	0/0	0/0	./.	./.	ALT	REF	NA	REF	NA	---	Protein of unknown function (DUF3531) /// structural maintenance of chromosomes-like protein, putative (DUF3531);(source:Araport11)	CGL70p	Sodium-and chloride-dependent GABA transporter like
GRMZM2G006006	4	169464625	A	G	MODERATE	missense_variant	2018-01-01	2018-01-01	2018-01-01	2018-01-01	2018-01-01	./.	./.	2018-01-01	0/0	2018-01-01	./.	./.	ALT	ALT	ALT	SEG	NA	---	Protein of unknown function (DUF3531) /// structural maintenance of chromosomes-like protein, putative (DUF3531);(source:Araport11)	CGL70p	Sodium-and chloride-dependent GABA transporter like
GRMZM2G006006	4	169464626	T	C	MODERATE	missense_variant	2018-01-01	2018-01-01	2018-01-01	2018-01-01	2018-01-01	./.	./.	2018-01-01	0/0	2018-01-01	./.	./.	ALT	ALT	ALT	SEG	NA	---	Protein of unknown function (DUF3531) /// structural maintenance of chromosomes-like protein, putative (DUF3531);(source:Araport11)	CGL70p	Sodium-and chloride-dependent GABA transporter like
GRMZM2G006006	4	169466030	C	A	MODERATE	missense_variant	2018-01-01	2018-01-01	2018-01-01	0/0	0/0	0/0	2018-01-01	2018-01-01	0/0	0/0	0/0	0/0	ALT	REF	ALT	REF	REF	---	Protein of unknown function (DUF3531) /// structural maintenance of chromosomes-like protein, putative (DUF3531);(source:Araport11)	CGL70p	Sodium-and chloride-dependent GABA transporter like
GRMZM2G006006	4	169466504	C	T	MODERATE	missense_variant	2018-01-01	2018-01-01	2018-01-01	0/0	0/0	0/0	0/0	2018-01-01	0/0	0/0	0/0	./.	ALT	REF	SEG	REF	NA	---	Protein of unknown function (DUF3531) /// structural maintenance of chromosomes-like protein, putative (DUF3531);(source:Araport11)	CGL70p	Sodium-and chloride-dependent GABA transporter like
GRMZM2G448241	4	169467937	A	C	MODERATE	missense_variant	2018-01-01	2018-01-01	2018-01-01	2018-01-01	2018-01-01	0/0	2018-01-01	2018-01-01	0/0	0/0	2018-01-01	2018-01-01	ALT	SEG	ALT	SEG	ALT	---	Putative integral membrane protein conserved region (DUF2404) /// testis-expressed sequence 2-like protein (DUF2404);(source:Araport11)	---	Testis-expressed protein 2
GRMZM2G448241	4	169469865	G	A	MODERATE	missense_variant	2018-01-01	2018-01-01	2018-01-01	0/0	0/0	0/0	0/0	0/0	0/0	0/0	0/0	0/0	ALT	REF	REF	REF	REF	---	Putative integral membrane protein conserved region (DUF2404) /// testis-expressed sequence 2-like protein (DUF2404);(source:Araport11)	---	Testis-expressed protein 2
GRMZM2G448241	4	169475920	C	G	MODERATE	missense_variant	2018-01-01	2018-01-01	2018-01-01	2018-01-01	2018-01-01	0/0	2018-01-01	2018-01-01	0/0	2018-01-01	2018-01-01	./.	ALT	SEG	ALT	SEG	NA	---	Putative integral membrane protein conserved region (DUF2404) /// testis-expressed sequence 2-like protein (DUF2404);(source:Araport11)	---	Testis-expressed protein 2
GRMZM2G448241	4	169475938	C	T	MODERATE	missense_variant	2018-01-01	2018-01-01	2018-01-01	0/0	0/0	0/0	2018-01-01	./.	0/0	0/0	0/0	./.	ALT	REF	ALT	REF	NA	---	Putative integral membrane protein conserved region (DUF2404) /// testis-expressed sequence 2-like protein (DUF2404);(source:Araport11)	---	Testis-expressed protein 2
GRMZM2G147974	4	169478613	T	C	MODERATE	missense_variant	2018-01-01	2018-01-01	2018-01-01	./.	0/0	./.	2018-01-01	./.	1/0	./.	2018-01-01	./.	ALT	REF	ALT	SEG	NA	---	Eukaryotic aspartyl protease family protein /// Eukaryotic aspartyl protease family protein;(source:Araport11)	cDNA clone:J023037A04, full insert sequence	---
GRMZM2G147974	4	169478645	A	G	MODERATE	missense_variant	2018-01-01	2018-01-01	2018-01-01	./.	0/0	./.	2018-01-01	./.	2018-01-01	2018-01-01	2018-01-01	./.	ALT	REF	ALT	ALT	NA	---	Eukaryotic aspartyl protease family protein /// Eukaryotic aspartyl protease family protein;(source:Araport11)	cDNA clone:J023037A04, full insert sequence	---
GRMZM2G147974	4	169479668	T	C	MODERATE	missense_variant	2018-01-01	2018-01-01	2018-01-01	./.	0/0	./.	0/0	2018-01-01	1/0	2018-01-01	2018-01-01	./.	ALT	REF	SEG	SEG	NA	---	Eukaryotic aspartyl protease family protein /// Eukaryotic aspartyl protease family protein;(source:Araport11)	cDNA clone:J023037A04, full insert sequence	---
GRMZM2G025867	4	169515340	T	C	MODERATE	missense_variant	2018-01-01	2018-01-01	2018-01-01	0/0	0/0	./.	./.	./.	0/0	./.	./.	./.	ALT	REF	NA	REF	NA	---	2-oxoglutarate (2OG) and Fe(II)-dependent oxygenase superfamily protein /// 2-oxoglutarate (2OG) and Fe(II)-dependent oxygenase superfamily protein;(source:Araport11)	Putative prolyl 4-hydroxylase	Isopenicillin N synthase
GRMZM2G025671	4	169536289	A	G	MODERATE	missense_variant	2018-01-01	2018-01-01	2018-01-01	0/1	0/0	./.	2018-01-01	2018-01-01	0/0	2018-01-01	2018-01-01	2018-01-01	ALT	SEG	ALT	SEG	ALT	---	O-fucosyltransferase family protein /// O-fucosyltransferase family protein;(source:Araport11)	Putative auxin-independent growth promoter protein	GDP-fucose protein O-fucosyltransferase
GRMZM2G025671	4	169536318	A	C	MODERATE	missense_variant	2018-01-01	2018-01-01	2018-01-01	0/1	0/0	./.	2018-01-01	2018-01-01	0/0	0/0	2018-01-01	2018-01-01	ALT	SEG	ALT	SEG	ALT	---	O-fucosyltransferase family protein /// O-fucosyltransferase family protein;(source:Araport11)	Putative auxin-independent growth promoter protein	GDP-fucose protein O-fucosyltransferase
GRMZM2G025671	4	169539573	C	T	MODERATE	missense_variant	2018-01-01	2018-01-01	2018-01-01	0/1	0/0	0/0	2018-01-01	./.	0/0	0/0	2018-01-01	./.	ALT	SEG	ALT	SEG	NA	---	O-fucosyltransferase family protein /// O-fucosyltransferase family protein;(source:Araport11)	Putative auxin-independent growth promoter protein	GDP-fucose protein O-fucosyltransferase
GRMZM2G123887	4	169584644	A	G	MODERATE	missense_variant	2018-01-01	2018-01-01	2018-01-01	0/0	2018-01-01	2018-01-01	2018-01-01	2018-01-01	2018-01-01	2018-01-01	2018-01-01	./.	ALT	SEG	ALT	ALT	NA	---	AT hook motif DNA-binding family protein /// AT hook motif DNA-binding family protein;(source:Araport11)	DNA-binding family protein	DNA-binding protein ESCAROLA
GRMZM2G123887	4	169584675	A	G	MODERATE	missense_variant	2018-01-01	2018-01-01	2018-01-01	0/0	2018-01-01	2018-01-01	2018-01-01	2018-01-01	2018-01-01	2018-01-01	2018-01-01	2018-01-01	ALT	SEG	ALT	ALT	ALT	---	AT hook motif DNA-binding family protein /// AT hook motif DNA-binding family protein;(source:Araport11)	DNA-binding family protein	DNA-binding protein ESCAROLA
GRMZM2G123887	4	169587855	A	C	MODERATE	missense_variant	2018-01-01	2018-01-01	2018-01-01	0/0	0/0	0/0	2018-01-01	./.	0/0	0/0	0/0	./.	ALT	REF	ALT	REF	NA	---	AT hook motif DNA-binding family protein /// AT hook motif DNA-binding family protein;(source:Araport11)	DNA-binding family protein	DNA-binding protein ESCAROLA
GRMZM2G024331	4	169646913	T	C	MODERATE	missense_variant	2018-01-01	2018-01-01	2018-01-01	1/0	2018-01-01	./.	2018-01-01	2018-01-01	2018-01-01	2018-01-01	2018-01-01	./.	ALT	SEG	ALT	ALT	NA	---	cytochrome P450, family 715, subfamily A, polypeptide 1 /// member of CYP715A /// cytochrome P450, family 715, subfamily A, polypeptide 1;(source:Araport11)	Cytokinin hydroxylase-like	cytokinin hydroxylase
GRMZM2G024331	4	169647180	G	C	MODERATE	missense_variant	2018-01-01	2018-01-01	2018-01-01	0/0	0/0	./.	2018-01-01	./.	2018-01-01	0/0	./.	./.	ALT	REF	ALT	SEG	NA	---	cytochrome P450, family 715, subfamily A, polypeptide 1 /// member of CYP715A /// cytochrome P450, family 715, subfamily A, polypeptide 1;(source:Araport11)	Cytokinin hydroxylase-like	cytokinin hydroxylase
GRMZM2G024331	4	169647182	T	A	MODERATE	missense_variant	2018-01-01	2018-01-01	2018-01-01	0/0	0/0	./.	2018-01-01	./.	2018-01-01	0/0	0/0	./.	ALT	REF	ALT	SEG	NA	---	cytochrome P450, family 715, subfamily A, polypeptide 1 /// member of CYP715A /// cytochrome P450, family 715, subfamily A, polypeptide 1;(source:Araport11)	Cytokinin hydroxylase-like	cytokinin hydroxylase
GRMZM2G417682	4	169829039	C	T	MODERATE	missense_variant	2018-01-01	2018-01-01	2018-01-01	0/0	0/0	0/0	2018-01-01	./.	0/0	0/0	0/0	0/0	ALT	REF	ALT	REF	REF	---	---	---	---
GRMZM2G417682	4	169829293	T	C	MODERATE	missense_variant	2018-01-01	2018-01-01	2018-01-01	2018-01-01	2018-01-01	2018-01-01	2018-01-01	./.	2018-01-01	2018-01-01	2018-01-01	2018-01-01	ALT	ALT	ALT	ALT	ALT	---	---	---	---
GRMZM2G417682	4	169829665	T	A	MODERATE	missense_variant	2018-01-01	2018-01-01	2018-01-01	0/0	0/0	0/0	2018-01-01	2018-01-01	0/0	0/0	0/0	0/0	ALT	REF	ALT	REF	REF	---	---	---	---
GRMZM2G417682	4	169830973	C	G	MODERATE	missense_variant	2018-01-01	2018-01-01	2018-01-01	0/0	0/0	./.	2018-01-01	./.	0/0	./.	./.	./.	ALT	REF	ALT	REF	NA	---	---	---	---
GRMZM2G118579	4	169832028	T	C	MODERATE	missense_variant	2018-01-01	2018-01-01	2018-01-01	1/0	2018-01-01	2018-01-01	2018-01-01	2018-01-01	2018-01-01	2018-01-01	2018-01-01	./.	ALT	SEG	ALT	ALT	NA	---	xyloglucan endotransglucosylase/hydrolase 32 /// Encodes a xyloglucan endotransglycosylase/hydrolase. Protein sequence and phylogenetic analysis indicates that this enzyme resides in Group III-A of the XTH family, with high similarity to Tropaeolum majus (nasturtium) xyloglucanase 1 (TmNXG1). By sequence similarity to XTH31 (At3g44990) and in vivo analysis, likely to exhibit predominant xylogluca…	Xyloglucan endotransglucosylase/hydrolase (2.4.1.207)	Xyloglucan endotransglucosylase/hydrolase
GRMZM2G082222	4	169989910	C	T	MODERATE	missense_variant	2018-01-01	2018-01-01	2018-01-01	2018-01-01	0/0	2018-01-01	2018-01-01	2018-01-01	2018-01-01	2018-01-01	2018-01-01	2018-01-01	ALT	SEG	ALT	ALT	ALT	---	transmembrane protein;(source:Araport11)	---	Polypeptide N-acetylgalactosaminyltransferase 35A
GRMZM2G081843	4	170005927	C	A	MODERATE	missense_variant	2018-01-01	2018-01-01	2018-01-01	0/0	0/0	./.	2018-01-01	./.	0/0	0/0	./.	./.	ALT	REF	ALT	REF	NA	plasma membrane intrinsic protein1	plasma membrane intrinsic protein 1;4 /// a member of the plasma membrane intrinsic protein subfamily PIP1. /// plasma membrane intrinsic protein 1;(source:Araport11)	Aquaporin	Plasma membrane intrinsic protein 1
GRMZM2G096343	4	170039846	C	G	MODERATE	missense_variant	2018-01-01	2018-01-01	2018-01-01	0/0	0/0	0/0	2018-01-01	2018-01-01	2018-01-01	2018-01-01	2018-01-01	2018-01-01	ALT	REF	ALT	ALT	ALT	---	SIGNAL PEPTIDE PEPTIDASE-LIKE 2 /// SIGNAL PEPTIDE PEPTIDASE-LIKE 2;(source:Araport11)	Protease-associated domain-containing family protein	Protease-associated domain
GRMZM2G096343	4	170041645	C	T	MODERATE	missense_variant	2018-01-01	2018-01-01	2018-01-01	0/0	0/0	0/0	2018-01-01	./.	0/0	0/0	0/0	0/0	ALT	REF	ALT	REF	REF	---	SIGNAL PEPTIDE PEPTIDASE-LIKE 2 /// SIGNAL PEPTIDE PEPTIDASE-LIKE 2;(source:Araport11)	Protease-associated domain-containing family protein	Protease-associated domain
GRMZM2G544441	4	170048735	T	C	MODERATE	missense_variant	2018-01-01	2018-01-01	2018-01-01	0/0	./.	./.	2018-01-01	2018-01-01	./.	./.	./.	./.	ALT	REF	ALT	NA	NA	---	Protein phosphatase 2C family protein /// Protein phosphatase 2C family protein;(source:Araport11)	Phosphatase 2C family protein	---
GRMZM2G544441	4	170048984	A	G	MODERATE	missense_variant	2018-01-01	2018-01-01	2018-01-01	0/1	./.	./.	2018-01-01	./.	2018-01-01	./.	./.	./.	ALT	SEG	ALT	ALT	NA	---	Protein phosphatase 2C family protein /// Protein phosphatase 2C family protein;(source:Araport11)	Phosphatase 2C family protein	---
GRMZM2G101754	4	170056170	T	C	MODERATE	missense_variant	2018-01-01	2018-01-01	2018-01-01	0/0	0/0	./.	./.	2018-01-01	0/0	0/0	./.	./.	ALT	REF	ALT	REF	NA	---	U-box domain-containing protein kinase family protein /// U-box domain-containing protein kinase family protein;(source:Araport11)	U-box domain-containing family protein	Serine/threonine-protein kinase
GRMZM2G101754	4	170056788	G	T	MODERATE	missense_variant	2018-01-01	2018-01-01	2018-01-01	0/1	2018-01-01	2018-01-01	2018-01-01	2018-01-01	2018-01-01	2018-01-01	2018-01-01	./.	ALT	SEG	ALT	ALT	NA	---	U-box domain-containing protein kinase family protein /// U-box domain-containing protein kinase family protein;(source:Araport11)	U-box domain-containing family protein	Serine/threonine-protein kinase
GRMZM2G101754	4	170057089	G	C	MODERATE	missense_variant	2018-01-01	2018-01-01	2018-01-01	0/1	2018-01-01	2018-01-01	2018-01-01	2018-01-01	2018-01-01	0/0	2018-01-01	./.	ALT	SEG	ALT	SEG	NA	---	U-box domain-containing protein kinase family protein /// U-box domain-containing protein kinase family protein;(source:Araport11)	U-box domain-containing family protein	Serine/threonine-protein kinase
GRMZM2G101754	4	170057145	C	G	MODERATE	missense_variant	2018-01-01	2018-01-01	2018-01-01	0/0	0/0	./.	./.	./.	0/0	0/0	0/0	./.	ALT	REF	NA	REF	NA	---	U-box domain-containing protein kinase family protein /// U-box domain-containing protein kinase family protein;(source:Araport11)	U-box domain-containing family protein	Serine/threonine-protein kinase
GRMZM2G101754	4	170057314	A	G	MODERATE	missense_variant	2018-01-01	2018-01-01	2018-01-01	0/1	2018-01-01	2018-01-01	2018-01-01	2018-01-01	2018-01-01	2018-01-01	2018-01-01	./.	ALT	SEG	ALT	ALT	NA	---	U-box domain-containing protein kinase family protein /// U-box domain-containing protein kinase family protein;(source:Araport11)	U-box domain-containing family protein	Serine/threonine-protein kinase
GRMZM2G101754	4	170057344	G	T	MODERATE	missense_variant	2018-01-01	2018-01-01	2018-01-01	0/1	2018-01-01	./.	2018-01-01	2018-01-01	0/0	0/0	0/0	./.	ALT	SEG	ALT	REF	NA	---	U-box domain-containing protein kinase family protein /// U-box domain-containing protein kinase family protein;(source:Araport11)	U-box domain-containing family protein	Serine/threonine-protein kinase
GRMZM2G101754	4	170057904	T	C	MODERATE	missense_variant	2018-01-01	2018-01-01	2018-01-01	1/0	2018-01-01	0/0	2018-01-01	2018-01-01	2018-01-01	2018-01-01	2018-01-01	2018-01-01	ALT	SEG	ALT	ALT	ALT	---	U-box domain-containing protein kinase family protein /// U-box domain-containing protein kinase family protein;(source:Araport11)	U-box domain-containing family protein	Serine/threonine-protein kinase
GRMZM2G101754	4	170058200	G	C	MODERATE	missense_variant	2018-01-01	2018-01-01	2018-01-01	0/1	2018-01-01	./.	2018-01-01	2018-01-01	2018-01-01	2018-01-01	2018-01-01	2018-01-01	ALT	SEG	ALT	ALT	ALT	---	U-box domain-containing protein kinase family protein /// U-box domain-containing protein kinase family protein;(source:Araport11)	U-box domain-containing family protein	Serine/threonine-protein kinase
GRMZM2G101754	4	170058233	A	G	MODERATE	missense_variant	2018-01-01	2018-01-01	2018-01-01	0/1	2018-01-01	2018-01-01	2018-01-01	2018-01-01	2018-01-01	2018-01-01	2018-01-01	2018-01-01	ALT	SEG	ALT	ALT	ALT	---	U-box domain-containing protein kinase family protein /// U-box domain-containing protein kinase family protein;(source:Araport11)	U-box domain-containing family protein	Serine/threonine-protein kinase
GRMZM2G101754	4	170059790	T	G	MODERATE	missense_variant	2018-01-01	2018-01-01	2018-01-01	0/0	0/0	./.	2018-01-01	./.	0/0	./.	./.	./.	ALT	REF	ALT	REF	NA	---	U-box domain-containing protein kinase family protein /// U-box domain-containing protein kinase family protein;(source:Araport11)	U-box domain-containing family protein	Serine/threonine-protein kinase
GRMZM2G101754	4	170059980	T	C	MODERATE	missense_variant	2018-01-01	2018-01-01	2018-01-01	0/0	0/0	./.	2018-01-01	2018-01-01	0/0	2018-01-01	./.	./.	ALT	REF	ALT	SEG	NA	---	U-box domain-containing protein kinase family protein /// U-box domain-containing protein kinase family protein;(source:Araport11)	U-box domain-containing family protein	Serine/threonine-protein kinase
GRMZM2G085547	4	170252473	A	G	MODERATE	missense_variant	2018-01-01	2018-01-01	2018-01-01	0/0	0/0	./.	2018-01-01	./.	0/0	2018-01-01	0/0	0/0	ALT	REF	ALT	SEG	REF	---	Galactose oxidase/kelch repeat superfamily protein /// Galactose oxidase/kelch repeat superfamily protein;(source:Araport11)	Acyl-CoA binding family protein	Acyl-CoA-binding domain-containing protein 4
GRMZM2G085547	4	170256213	T	C	MODERATE	missense_variant	2018-01-01	2018-01-01	2018-01-01	1/0	0/0	2018-01-01	2018-01-01	2018-01-01	2018-01-01	2018-01-01	2018-01-01	2018-01-01	ALT	SEG	ALT	ALT	ALT	---	Galactose oxidase/kelch repeat superfamily protein /// Galactose oxidase/kelch repeat superfamily protein;(source:Araport11)	Acyl-CoA binding family protein	Acyl-CoA-binding domain-containing protein 4
GRMZM2G085547	4	170256456	G	A	MODERATE	missense_variant	2018-01-01	2018-01-01	2018-01-01	0/0	0/0	./.	2018-01-01	./.	0/0	2018-01-01	0/0	0/0	ALT	REF	ALT	SEG	REF	---	Galactose oxidase/kelch repeat superfamily protein /// Galactose oxidase/kelch repeat superfamily protein;(source:Araport11)	Acyl-CoA binding family protein	Acyl-CoA-binding domain-containing protein 4
GRMZM2G085547	4	170258028	G	T	MODERATE	missense_variant	2018-01-01	2018-01-01	2018-01-01	0/0	0/0	./.	2018-01-01	2018-01-01	0/0	0/0	0/0	0/0	ALT	REF	ALT	REF	REF	---	Galactose oxidase/kelch repeat superfamily protein /// Galactose oxidase/kelch repeat superfamily protein;(source:Araport11)	Acyl-CoA binding family protein	Acyl-CoA-binding domain-containing protein 4
GRMZM2G085856	4	170259518	C	G	MODERATE	missense_variant	2018-01-01	2018-01-01	2018-01-01	0/0	0/0	./.	./.	./.	2018-01-01	./.	2018-01-01	./.	ALT	REF	NA	ALT	NA	---	AMP-dependent synthetase and ligase family protein /// AMP-dependent synthetase and ligase family protein;(source:Araport11)	4-coumarate-CoA ligase-like protein	4-coumarate-CoA ligase-like protein
GRMZM2G085856	4	170259581	A	G	MODERATE	missense_variant	2018-01-01	2018-01-01	2018-01-01	0/0	0/0	./.	./.	./.	2018-01-01	./.	2018-01-01	./.	ALT	REF	NA	ALT	NA	---	AMP-dependent synthetase and ligase family protein /// AMP-dependent synthetase and ligase family protein;(source:Araport11)	4-coumarate-CoA ligase-like protein	4-coumarate-CoA ligase-like protein
GRMZM2G085856	4	170259686	T	C	MODERATE	missense_variant	2018-01-01	2018-01-01	2018-01-01	1/0	0/0	./.	2018-01-01	./.	2018-01-01	2018-01-01	2018-01-01	./.	ALT	SEG	ALT	ALT	NA	---	AMP-dependent synthetase and ligase family protein /// AMP-dependent synthetase and ligase family protein;(source:Araport11)	4-coumarate-CoA ligase-like protein	4-coumarate-CoA ligase-like protein
GRMZM2G073954	4	170439287	T	G	MODERATE	missense_variant	2018-01-01	2018-01-01	2018-01-01	0/0	0/0	./.	./.	./.	0/0	0/0	2018-01-01	./.	ALT	REF	NA	SEG	NA	---	Divalent ion symporter /// Divalent ion symporter;(source:Araport11)	Transmembrane protein, putative, expressed (cDNA clone:J023091E03, full insert sequence)	Arsenite transport subunit B
GRMZM2G143854	4	170493711	C	G	MODERATE	missense_variant	2018-01-01	2018-01-01	2018-01-01	1/0	0/0	2018-01-01	2018-01-01	./.	2018-01-01	0/0	2018-01-01	./.	ALT	SEG	ALT	SEG	NA	---	hydroxyproline-rich glycoprotein family protein /// hydroxyproline-rich glycoprotein family protein;(source:Araport11)	Hydroxyproline-rich glycoprotein	Hydroxyproline-rich glycoprotein-like
GRMZM2G143854	4	170494522	C	G	MODERATE	missense_variant	2018-01-01	2018-01-01	2018-01-01	0/0	0/0	2018-01-01	2018-01-01	./.	2018-01-01	0/0	2018-01-01	./.	ALT	SEG	ALT	SEG	NA	---	hydroxyproline-rich glycoprotein family protein /// hydroxyproline-rich glycoprotein family protein;(source:Araport11)	Hydroxyproline-rich glycoprotein	Hydroxyproline-rich glycoprotein-like
GRMZM2G143854	4	170494647	G	A	MODERATE	missense_variant	2018-01-01	2018-01-01	2018-01-01	0/0	0/0	2018-01-01	2018-01-01	2018-01-01	0/0	0/0	0/0	2018-01-01	ALT	SEG	ALT	REF	ALT	---	hydroxyproline-rich glycoprotein family protein /// hydroxyproline-rich glycoprotein family protein;(source:Araport11)	Hydroxyproline-rich glycoprotein	Hydroxyproline-rich glycoprotein-like
GRMZM2G150648	4	170545944	T	G	MODERATE	missense_variant	2018-01-01	2018-01-01	2018-01-01	0/0	0/0	0/0	2018-01-01	2018-01-01	0/0	2018-01-01	2018-01-01	./.	ALT	REF	ALT	SEG	NA	---	Encodes an Atg8-interacting protein that is partially associated with the ER during favorable growth conditions and becomes mainly associated with a spherical compartment that dynamically moves along the ER network. In stress induced plants, ATI1 is localized to a novel plastid associated bodies that are transported to vesicles, in what appears to be an autophagy dependent process. ATI1 interacts…	---	ATG8-interacting protein 1
GRMZM2G150648	4	170545972	C	G	MODERATE	missense_variant	2018-01-01	2018-01-01	2018-01-01	1/0	2018-01-01	0/0	2018-01-01	2018-01-01	0/0	0/0	./.	./.	ALT	SEG	ALT	REF	NA	---	Encodes an Atg8-interacting protein that is partially associated with the ER during favorable growth conditions and becomes mainly associated with a spherical compartment that dynamically moves along the ER network. In stress induced plants, ATI1 is localized to a novel plastid associated bodies that are transported to vesicles, in what appears to be an autophagy dependent process. ATI1 interacts…	---	ATG8-interacting protein 1
GRMZM2G150648	4	170546206	G	C	MODERATE	missense_variant	2018-01-01	2018-01-01	2018-01-01	0/0	0/0	0/0	2018-01-01	./.	0/0	2018-01-01	0/0	./.	ALT	REF	ALT	SEG	NA	---	Encodes an Atg8-interacting protein that is partially associated with the ER during favorable growth conditions and becomes mainly associated with a spherical compartment that dynamically moves along the ER network. In stress induced plants, ATI1 is localized to a novel plastid associated bodies that are transported to vesicles, in what appears to be an autophagy dependent process. ATI1 interacts…	---	ATG8-interacting protein 1
GRMZM2G150648	4	170546210	C	A	MODERATE	missense_variant	2018-01-01	2018-01-01	2018-01-01	0/0	0/0	0/0	2018-01-01	1/0	0/0	0/0	0/0	./.	ALT	REF	SEG	REF	NA	---	Encodes an Atg8-interacting protein that is partially associated with the ER during favorable growth conditions and becomes mainly associated with a spherical compartment that dynamically moves along the ER network. In stress induced plants, ATI1 is localized to a novel plastid associated bodies that are transported to vesicles, in what appears to be an autophagy dependent process. ATI1 interacts…	---	ATG8-interacting protein 1
GRMZM2G150648	4	170546242	G	C	MODERATE	missense_variant	2018-01-01	2018-01-01	2018-01-01	0/0	0/0	0/0	2018-01-01	2018-01-01	0/0	0/0	2018-01-01	./.	ALT	REF	ALT	SEG	NA	---	Encodes an Atg8-interacting protein that is partially associated with the ER during favorable growth conditions and becomes mainly associated with a spherical compartment that dynamically moves along the ER network. In stress induced plants, ATI1 is localized to a novel plastid associated bodies that are transported to vesicles, in what appears to be an autophagy dependent process. ATI1 interacts…	---	ATG8-interacting protein 1
GRMZM2G150648	4	170546435	A	C	MODERATE	missense_variant	2018-01-01	2018-01-01	2018-01-01	0/0	0/0	./.	2018-01-01	2018-01-01	0/0	0/0	0/0	0/0	ALT	REF	ALT	REF	REF	---	Encodes an Atg8-interacting protein that is partially associated with the ER during favorable growth conditions and becomes mainly associated with a spherical compartment that dynamically moves along the ER network. In stress induced plants, ATI1 is localized to a novel plastid associated bodies that are transported to vesicles, in what appears to be an autophagy dependent process. ATI1 interacts…	---	ATG8-interacting protein 1
GRMZM2G150648	4	170547140	C	T	MODERATE	missense_variant	2018-01-01	2018-01-01	2018-01-01	0/0	0/0	0/0	./.	./.	0/0	./.	0/0	./.	ALT	REF	NA	REF	NA	---	Encodes an Atg8-interacting protein that is partially associated with the ER during favorable growth conditions and becomes mainly associated with a spherical compartment that dynamically moves along the ER network. In stress induced plants, ATI1 is localized to a novel plastid associated bodies that are transported to vesicles, in what appears to be an autophagy dependent process. ATI1 interacts…	---	ATG8-interacting protein 1
GRMZM2G098739	4	170671784	A	G	MODERATE	missense_variant	2018-01-01	2018-01-01	2018-01-01	2018-01-01	2018-01-01	./.	2018-01-01	./.	2018-01-01	0/0	2018-01-01	./.	ALT	ALT	ALT	SEG	NA	---	---	---	---
GRMZM2G098739	4	170673400	G	C	MODERATE	missense_variant&splice_region_variant	2018-01-01	2018-01-01	2018-01-01	0/1	0/1	2018-01-01	2018-01-01	2018-01-01	2018-01-01	2018-01-01	2018-01-01	./.	ALT	SEG	ALT	ALT	NA	---	---	---	---
GRMZM2G098744	4	170680972	C	T	MODERATE	missense_variant	2018-01-01	2018-01-01	2018-01-01	0/0	0/0	./.	2018-01-01	./.	0/0	0/0	./.	./.	ALT	REF	ALT	REF	NA	---	MATE efflux family protein /// MATE efflux family protein;(source:Araport11)	Protein DETOXIFICATION (Multidrug and toxic compound extrusion protein)	Protein DETOXIFICATION like
GRMZM2G098744	4	170681565	G	T	MODERATE	missense_variant	2018-01-01	2018-01-01	2018-01-01	0/0	0/0	./.	./.	./.	0/0	0/0	0/0	./.	ALT	REF	NA	REF	NA	---	MATE efflux family protein /// MATE efflux family protein;(source:Araport11)	Protein DETOXIFICATION (Multidrug and toxic compound extrusion protein)	Protein DETOXIFICATION like
GRMZM2G098744	4	170681583	C	T	MODERATE	missense_variant	2018-01-01	2018-01-01	2018-01-01	0/0	0/0	./.	./.	./.	2018-01-01	0/0	./.	./.	ALT	REF	NA	SEG	NA	---	MATE efflux family protein /// MATE efflux family protein;(source:Araport11)	Protein DETOXIFICATION (Multidrug and toxic compound extrusion protein)	Protein DETOXIFICATION like
GRMZM2G098744	4	170681935	A	G	MODERATE	missense_variant	2018-01-01	2018-01-01	2018-01-01	0/0	0/0	./.	2018-01-01	./.	0/0	0/0	0/0	./.	ALT	REF	ALT	REF	NA	---	MATE efflux family protein /// MATE efflux family protein;(source:Araport11)	Protein DETOXIFICATION (Multidrug and toxic compound extrusion protein)	Protein DETOXIFICATION like
GRMZM2G473411	4	170739737	C	G	MODERATE	missense_variant	2018-01-01	2018-01-01	2018-01-01	0/0	0/0	./.	./.	./.	0/0	0/0	0/0	./.	ALT	REF	NA	REF	NA	---	calmodulin-binding receptor-like cytoplasmic kinase 2 /// high overall homology to CRCK1 /// calmodulin-binding receptor-like cytoplasmic kinase 2;(source:Araport11)	Calmodulin-binding receptor-like cytoplasmic kinase	Calmodulin-binding receptor-like cytoplasmic kinase 2
GRMZM2G473411	4	170740396	G	T	MODERATE	missense_variant	2018-01-01	2018-01-01	2018-01-01	0/0	0/0	0/0	2018-01-01	./.	0/0	0/0	0/0	./.	ALT	REF	ALT	REF	NA	---	calmodulin-binding receptor-like cytoplasmic kinase 2 /// high overall homology to CRCK1 /// calmodulin-binding receptor-like cytoplasmic kinase 2;(source:Araport11)	Calmodulin-binding receptor-like cytoplasmic kinase	Calmodulin-binding receptor-like cytoplasmic kinase 2
GRMZM2G473411	4	170740398	T	G	MODERATE	missense_variant	2018-01-01	2018-01-01	2018-01-01	0/0	0/0	0/0	2018-01-01	./.	0/0	0/0	0/0	./.	ALT	REF	ALT	REF	NA	---	calmodulin-binding receptor-like cytoplasmic kinase 2 /// high overall homology to CRCK1 /// calmodulin-binding receptor-like cytoplasmic kinase 2;(source:Araport11)	Calmodulin-binding receptor-like cytoplasmic kinase	Calmodulin-binding receptor-like cytoplasmic kinase 2
GRMZM2G473411	4	170741161	A	C	MODERATE	missense_variant	2018-01-01	2018-01-01	2018-01-01	0/1	2018-01-01	./.	2018-01-01	2018-01-01	0/0	0/0	2018-01-01	./.	ALT	SEG	ALT	SEG	NA	---	calmodulin-binding receptor-like cytoplasmic kinase 2 /// high overall homology to CRCK1 /// calmodulin-binding receptor-like cytoplasmic kinase 2;(source:Araport11)	Calmodulin-binding receptor-like cytoplasmic kinase	Calmodulin-binding receptor-like cytoplasmic kinase 2
GRMZM2G473411	4	170741164	A	G	MODERATE	missense_variant	2018-01-01	2018-01-01	2018-01-01	0/0	0/0	./.	0/0	0/0	0/0	0/0	0/0	./.	ALT	REF	REF	REF	NA	---	calmodulin-binding receptor-like cytoplasmic kinase 2 /// high overall homology to CRCK1 /// calmodulin-binding receptor-like cytoplasmic kinase 2;(source:Araport11)	Calmodulin-binding receptor-like cytoplasmic kinase	Calmodulin-binding receptor-like cytoplasmic kinase 2
GRMZM2G473411	4	170741176	G	A	MODERATE	missense_variant	2018-01-01	2018-01-01	2018-01-01	1/0	2018-01-01	./.	2018-01-01	2018-01-01	0/0	./.	2018-01-01	./.	ALT	SEG	ALT	SEG	NA	---	calmodulin-binding receptor-like cytoplasmic kinase 2 /// high overall homology to CRCK1 /// calmodulin-binding receptor-like cytoplasmic kinase 2;(source:Araport11)	Calmodulin-binding receptor-like cytoplasmic kinase	Calmodulin-binding receptor-like cytoplasmic kinase 2
GRMZM2G473411	4	170741274	G	A	MODERATE	missense_variant	2018-01-01	2018-01-01	2018-01-01	0/0	./.	./.	./.	./.	0/0	./.	0/0	./.	ALT	REF	NA	REF	NA	---	calmodulin-binding receptor-like cytoplasmic kinase 2 /// high overall homology to CRCK1 /// calmodulin-binding receptor-like cytoplasmic kinase 2;(source:Araport11)	Calmodulin-binding receptor-like cytoplasmic kinase	Calmodulin-binding receptor-like cytoplasmic kinase 2
GRMZM2G473411	4	170741410	C	A	MODERATE	missense_variant	2018-01-01	2018-01-01	2018-01-01	0/0	0/0	./.	./.	./.	0/0	./.	./.	./.	ALT	REF	NA	REF	NA	---	calmodulin-binding receptor-like cytoplasmic kinase 2 /// high overall homology to CRCK1 /// calmodulin-binding receptor-like cytoplasmic kinase 2;(source:Araport11)	Calmodulin-binding receptor-like cytoplasmic kinase	Calmodulin-binding receptor-like cytoplasmic kinase 2
GRMZM2G075368	4	170819512	T	C	MODERATE	missense_variant	2018-01-01	2018-01-01	2018-01-01	0/0	0/0	0/0	2018-01-01	2018-01-01	2018-01-01	2018-01-01	2018-01-01	2018-01-01	ALT	REF	ALT	ALT	ALT	---	Signal transduction histidine kinase, hybrid-type, ethylene sensor /// Involved in ethylene perception in Arabidopsis The mRNA is cell-to-cell mobile. /// Signal transduction histidine kinase, hybrid-type, ethylene sensor;(source:Araport11)	Ethylene receptor	Ethylene receptor like
GRMZM2G075368	4	170820373	T	C	MODERATE	missense_variant	2018-01-01	2018-01-01	2018-01-01	1/0	2018-01-01	2018-01-01	2018-01-01	./.	2018-01-01	2018-01-01	2018-01-01	./.	ALT	SEG	ALT	ALT	NA	---	Signal transduction histidine kinase, hybrid-type, ethylene sensor /// Involved in ethylene perception in Arabidopsis The mRNA is cell-to-cell mobile. /// Signal transduction histidine kinase, hybrid-type, ethylene sensor;(source:Araport11)	Ethylene receptor	Ethylene receptor like
AC199779.3_FG006	4	170836064	C	A	MODERATE	missense_variant	2018-01-01	2018-01-01	2018-01-01	0/0	0/0	0/0	2018-01-01	2018-01-01	0/0	0/0	0/0	./.	ALT	REF	ALT	REF	NA	---	---	---	---
AC199779.3_FG006	4	170836095	G	C	MODERATE	missense_variant	2018-01-01	2018-01-01	2018-01-01	2018-01-01	2018-01-01	2018-01-01	2018-01-01	2018-01-01	2018-01-01	0/0	2018-01-01	./.	ALT	ALT	ALT	SEG	NA	---	---	---	---
AC199779.3_FG006	4	170836103	G	A	MODERATE	missense_variant	2018-01-01	2018-01-01	2018-01-01	2018-01-01	2018-01-01	2018-01-01	2018-01-01	2018-01-01	2018-01-01	0/0	2018-01-01	./.	ALT	ALT	ALT	SEG	NA	---	---	---	---
AC199779.3_FG006	4	170836120	C	G	MODERATE	missense_variant	2018-01-01	2018-01-01	2018-01-01	0/0	0/0	./.	2018-01-01	2018-01-01	0/0	0/0	0/0	./.	ALT	REF	ALT	REF	NA	---	---	---	---
AC199779.3_FG006	4	170836220	T	A	MODERATE	missense_variant	2018-01-01	2018-01-01	2018-01-01	0/0	2018-01-01	2018-01-01	2018-01-01	2018-01-01	2018-01-01	0/0	2018-01-01	./.	ALT	SEG	ALT	SEG	NA	---	---	---	---
AC199779.3_FG006	4	170836404	T	G	MODERATE	missense_variant	2018-01-01	2018-01-01	2018-01-01	0/0	2018-01-01	2018-01-01	2018-01-01	2018-01-01	2018-01-01	0/0	2018-01-01	./.	ALT	SEG	ALT	SEG	NA	---	---	---	---
AC199779.3_FG006	4	170836505	G	A	MODERATE	missense_variant	2018-01-01	2018-01-01	2018-01-01	0/0	2018-01-01	2018-01-01	2018-01-01	2018-01-01	2018-01-01	0/0	2018-01-01	./.	ALT	SEG	ALT	SEG	NA	---	---	---	---
GRMZM2G075489	4	170836640	C	T	MODERATE	missense_variant	2018-01-01	2018-01-01	2018-01-01	0/0	2018-01-01	2018-01-01	2018-01-01	./.	./.	0/0	2018-01-01	./.	ALT	SEG	ALT	SEG	NA	---	---	---	---
GRMZM2G075489	4	170836643	A	G	MODERATE	missense_variant	2018-01-01	2018-01-01	2018-01-01	0/0	2018-01-01	2018-01-01	2018-01-01	./.	./.	0/0	2018-01-01	./.	ALT	SEG	ALT	SEG	NA	---	---	---	---
GRMZM2G075513	4	170844342	G	C	MODERATE	missense_variant	2018-01-01	2018-01-01	2018-01-01	0/0	0/0	./.	2018-01-01	./.	0/0	./.	0/0	./.	ALT	REF	ALT	REF	NA	---	HXXXD-type acyl-transferase family protein /// Encodes a malonyltransferase that may play a role in phenolic xenobiotic detoxification. The mRNA is cell-to-cell mobile. /// HXXXD-type acyl-transferase family protein;(source:Araport11)	Transferase family protein	Phenolic glucoside malonyltransferase 1
GRMZM2G075513	4	170844363	T	C	MODERATE	missense_variant	2018-01-01	2018-01-01	2018-01-01	2018-01-01	0/0	./.	2018-01-01	2018-01-01	2018-01-01	2018-01-01	2018-01-01	./.	ALT	SEG	ALT	ALT	NA	---	HXXXD-type acyl-transferase family protein /// Encodes a malonyltransferase that may play a role in phenolic xenobiotic detoxification. The mRNA is cell-to-cell mobile. /// HXXXD-type acyl-transferase family protein;(source:Araport11)	Transferase family protein	Phenolic glucoside malonyltransferase 1
GRMZM2G075513	4	170844455	T	C	MODERATE	missense_variant	2018-01-01	2018-01-01	2018-01-01	0/0	0/0	./.	2018-01-01	./.	0/0	2018-01-01	./.	./.	ALT	REF	ALT	SEG	NA	---	HXXXD-type acyl-transferase family protein /// Encodes a malonyltransferase that may play a role in phenolic xenobiotic detoxification. The mRNA is cell-to-cell mobile. /// HXXXD-type acyl-transferase family protein;(source:Araport11)	Transferase family protein	Phenolic glucoside malonyltransferase 1
GRMZM2G075513	4	170844462	G	A	MODERATE	missense_variant	2018-01-01	2018-01-01	2018-01-01	0/0	0/0	./.	2018-01-01	./.	0/0	./.	./.	./.	ALT	REF	ALT	REF	NA	---	HXXXD-type acyl-transferase family protein /// Encodes a malonyltransferase that may play a role in phenolic xenobiotic detoxification. The mRNA is cell-to-cell mobile. /// HXXXD-type acyl-transferase family protein;(source:Araport11)	Transferase family protein	Phenolic glucoside malonyltransferase 1
GRMZM2G075513	4	170844581	A	G	MODERATE	missense_variant	2018-01-01	2018-01-01	2018-01-01	0/0	0/0	./.	./.	2018-01-01	0/0	2018-01-01	./.	./.	ALT	REF	ALT	SEG	NA	---	HXXXD-type acyl-transferase family protein /// Encodes a malonyltransferase that may play a role in phenolic xenobiotic detoxification. The mRNA is cell-to-cell mobile. /// HXXXD-type acyl-transferase family protein;(source:Araport11)	Transferase family protein	Phenolic glucoside malonyltransferase 1
GRMZM2G075513	4	170844749	C	G	MODERATE	missense_variant	2018-01-01	2018-01-01	2018-01-01	0/0	0/0	./.	./.	./.	0/0	./.	./.	./.	ALT	REF	NA	REF	NA	---	HXXXD-type acyl-transferase family protein /// Encodes a malonyltransferase that may play a role in phenolic xenobiotic detoxification. The mRNA is cell-to-cell mobile. /// HXXXD-type acyl-transferase family protein;(source:Araport11)	Transferase family protein	Phenolic glucoside malonyltransferase 1
GRMZM2G075513	4	170844902	G	T	MODERATE	missense_variant	2018-01-01	2018-01-01	2018-01-01	./.	./.	./.	./.	./.	0/0	./.	./.	./.	ALT	NA	NA	REF	NA	---	HXXXD-type acyl-transferase family protein /// Encodes a malonyltransferase that may play a role in phenolic xenobiotic detoxification. The mRNA is cell-to-cell mobile. /// HXXXD-type acyl-transferase family protein;(source:Araport11)	Transferase family protein	Phenolic glucoside malonyltransferase 1
GRMZM2G075513	4	170845260	C	T	MODERATE	missense_variant	2018-01-01	2018-01-01	2018-01-01	0/0	0/0	./.	2018-01-01	./.	0/0	0/0	0/0	./.	ALT	REF	ALT	REF	NA	---	HXXXD-type acyl-transferase family protein /// Encodes a malonyltransferase that may play a role in phenolic xenobiotic detoxification. The mRNA is cell-to-cell mobile. /// HXXXD-type acyl-transferase family protein;(source:Araport11)	Transferase family protein	Phenolic glucoside malonyltransferase 1
GRMZM2G075513	4	170845353	A	C	MODERATE	missense_variant	2018-01-01	2018-01-01	2018-01-01	0/0	0/0	./.	2018-01-01	2018-01-01	2018-01-01	2018-01-01	2018-01-01	2018-01-01	ALT	REF	ALT	ALT	ALT	---	HXXXD-type acyl-transferase family protein /// Encodes a malonyltransferase that may play a role in phenolic xenobiotic detoxification. The mRNA is cell-to-cell mobile. /// HXXXD-type acyl-transferase family protein;(source:Araport11)	Transferase family protein	Phenolic glucoside malonyltransferase 1
GRMZM2G075513	4	170845368	C	A	MODERATE	missense_variant	2018-01-01	2018-01-01	2018-01-01	0/0	0/0	./.	2018-01-01	./.	0/0	0/0	0/0	0/0	ALT	REF	ALT	REF	REF	---	HXXXD-type acyl-transferase family protein /// Encodes a malonyltransferase that may play a role in phenolic xenobiotic detoxification. The mRNA is cell-to-cell mobile. /// HXXXD-type acyl-transferase family protein;(source:Araport11)	Transferase family protein	Phenolic glucoside malonyltransferase 1
GRMZM2G075513	4	170845404	T	A	MODERATE	missense_variant	2018-01-01	2018-01-01	2018-01-01	0/0	0/0	./.	2018-01-01	./.	0/0	2018-01-01	2018-01-01	./.	ALT	REF	ALT	SEG	NA	---	HXXXD-type acyl-transferase family protein /// Encodes a malonyltransferase that may play a role in phenolic xenobiotic detoxification. The mRNA is cell-to-cell mobile. /// HXXXD-type acyl-transferase family protein;(source:Araport11)	Transferase family protein	Phenolic glucoside malonyltransferase 1
GRMZM2G075513	4	170845415	A	G	MODERATE	missense_variant	2018-01-01	2018-01-01	2018-01-01	0/0	0/0	0/0	2018-01-01	./.	0/0	0/0	0/0	./.	ALT	REF	ALT	REF	NA	---	HXXXD-type acyl-transferase family protein /// Encodes a malonyltransferase that may play a role in phenolic xenobiotic detoxification. The mRNA is cell-to-cell mobile. /// HXXXD-type acyl-transferase family protein;(source:Araport11)	Transferase family protein	Phenolic glucoside malonyltransferase 1
GRMZM2G146207	4	170881474	C	A	MODERATE	missense_variant	2018-01-01	2018-01-01	2018-01-01	0/0	0/0	0/0	0/0	0/0	0/0	./.	0/0	./.	ALT	REF	REF	REF	NA	---	Tetratricopeptide repeat (TPR)-like superfamily protein /// Tetratricopeptide repeat (TPR)-like superfamily protein;(source:Araport11)	TPR Domain containing protein, expressed	Tetratricopeptide repeat-containing domain
GRMZM2G146207	4	170881885	A	G	MODERATE	missense_variant	2018-01-01	2018-01-01	2018-01-01	0/0	0/0	./.	2018-01-01	2018-01-01	2018-01-01	2018-01-01	2018-01-01	2018-01-01	ALT	REF	ALT	ALT	ALT	---	Tetratricopeptide repeat (TPR)-like superfamily protein /// Tetratricopeptide repeat (TPR)-like superfamily protein;(source:Araport11)	TPR Domain containing protein, expressed	Tetratricopeptide repeat-containing domain
GRMZM2G146207	4	170884503	G	A	MODERATE	missense_variant	2018-01-01	2018-01-01	2018-01-01	0/0	0/0	0/0	0/0	0/0	0/0	0/0	0/0	./.	ALT	REF	REF	REF	NA	---	Tetratricopeptide repeat (TPR)-like superfamily protein /// Tetratricopeptide repeat (TPR)-like superfamily protein;(source:Araport11)	TPR Domain containing protein, expressed	Tetratricopeptide repeat-containing domain
GRMZM2G146207	4	170884505	A	T	MODERATE	missense_variant	2018-01-01	2018-01-01	2018-01-01	0/0	0/0	0/0	0/0	0/0	0/0	0/0	0/0	./.	ALT	REF	REF	REF	NA	---	Tetratricopeptide repeat (TPR)-like superfamily protein /// Tetratricopeptide repeat (TPR)-like superfamily protein;(source:Araport11)	TPR Domain containing protein, expressed	Tetratricopeptide repeat-containing domain
GRMZM2G146228	4	170885272	T	C	MODERATE	missense_variant	2018-01-01	2018-01-01	2018-01-01	0/0	0/0	./.	2018-01-01	2018-01-01	2018-01-01	./.	2018-01-01	./.	ALT	REF	ALT	ALT	NA	---	RING/U-box superfamily protein /// RING/U-box superfamily protein;(source:Araport11)	Zinc finger family protein	RING-H2 finger protein ATL16
GRMZM2G146228	4	170885293	C	G	MODERATE	missense_variant	2018-01-01	2018-01-01	2018-01-01	0/0	0/0	./.	2018-01-01	2018-01-01	2018-01-01	./.	2018-01-01	./.	ALT	REF	ALT	ALT	NA	---	RING/U-box superfamily protein /// RING/U-box superfamily protein;(source:Araport11)	Zinc finger family protein	RING-H2 finger protein ATL16
GRMZM2G146228	4	170885320	C	T	MODERATE	missense_variant	2018-01-01	2018-01-01	2018-01-01	0/0	0/0	./.	0/0	./.	0/0	./.	0/0	./.	ALT	REF	REF	REF	NA	---	RING/U-box superfamily protein /// RING/U-box superfamily protein;(source:Araport11)	Zinc finger family protein	RING-H2 finger protein ATL16
GRMZM2G146228	4	170885404	T	G	MODERATE	missense_variant	2018-01-01	2018-01-01	2018-01-01	0/0	0/0	./.	2018-01-01	./.	0/0	2018-01-01	2018-01-01	./.	ALT	REF	ALT	SEG	NA	---	RING/U-box superfamily protein /// RING/U-box superfamily protein;(source:Araport11)	Zinc finger family protein	RING-H2 finger protein ATL16
GRMZM2G146228	4	170885424	C	G	MODERATE	missense_variant	2018-01-01	2018-01-01	2018-01-01	0/0	0/0	./.	0/0	0/0	0/0	0/0	0/0	./.	ALT	REF	REF	REF	NA	---	RING/U-box superfamily protein /// RING/U-box superfamily protein;(source:Araport11)	Zinc finger family protein	RING-H2 finger protein ATL16
GRMZM2G146228	4	170885637	A	G	MODERATE	missense_variant	2018-01-01	2018-01-01	2018-01-01	0/0	0/0	./.	./.	./.	2018-01-01	./.	./.	./.	ALT	REF	NA	ALT	NA	---	RING/U-box superfamily protein /// RING/U-box superfamily protein;(source:Araport11)	Zinc finger family protein	RING-H2 finger protein ATL16
GRMZM2G146228	4	170885683	C	T	MODERATE	missense_variant	2018-01-01	2018-01-01	2018-01-01	0/0	0/0	./.	./.	./.	2018-01-01	./.	2018-01-01	./.	ALT	REF	NA	ALT	NA	---	RING/U-box superfamily protein /// RING/U-box superfamily protein;(source:Araport11)	Zinc finger family protein	RING-H2 finger protein ATL16
GRMZM2G146228	4	170885806	T	G	MODERATE	missense_variant	2018-01-01	2018-01-01	2018-01-01	0/0	0/0	./.	2018-01-01	./.	2018-01-01	2018-01-01	2018-01-01	./.	ALT	REF	ALT	ALT	NA	---	RING/U-box superfamily protein /// RING/U-box superfamily protein;(source:Araport11)	Zinc finger family protein	RING-H2 finger protein ATL16
GRMZM2G146234	4	170915679	C	T	MODERATE	missense_variant	2018-01-01	2018-01-01	2018-01-01	0/0	0/0	./.	2018-01-01	2018-01-01	2018-01-01	2018-01-01	2018-01-01	./.	ALT	REF	ALT	ALT	NA	---	2-oxoglutarate (2OG) and Fe(II)-dependent oxygenase superfamily protein /// Encodes a putative 2OG-Fe(II) oxygenase that is defense-associated but required for susceptibility to downy mildew. The mRNA is cell-to-cell mobile. /// 2-oxoglutarate (2OG) and Fe(II)-dependent oxygenase superfamily protein;(source:Araport11)	2ODDlike2	Aminocyclopropanecarboxylate oxidase
GRMZM2G146234	4	170915738	A	G	MODERATE	missense_variant	2018-01-01	2018-01-01	2018-01-01	0/0	0/0	./.	2018-01-01	2018-01-01	0/0	./.	./.	./.	ALT	REF	ALT	REF	NA	---	2-oxoglutarate (2OG) and Fe(II)-dependent oxygenase superfamily protein /// Encodes a putative 2OG-Fe(II) oxygenase that is defense-associated but required for susceptibility to downy mildew. The mRNA is cell-to-cell mobile. /// 2-oxoglutarate (2OG) and Fe(II)-dependent oxygenase superfamily protein;(source:Araport11)	2ODDlike2	Aminocyclopropanecarboxylate oxidase
GRMZM2G146234	4	170915966	C	T	MODERATE	missense_variant	2018-01-01	2018-01-01	2018-01-01	0/0	0/0	./.	./.	./.	0/0	./.	0/0	./.	ALT	REF	NA	REF	NA	---	2-oxoglutarate (2OG) and Fe(II)-dependent oxygenase superfamily protein /// Encodes a putative 2OG-Fe(II) oxygenase that is defense-associated but required for susceptibility to downy mildew. The mRNA is cell-to-cell mobile. /// 2-oxoglutarate (2OG) and Fe(II)-dependent oxygenase superfamily protein;(source:Araport11)	2ODDlike2	Aminocyclopropanecarboxylate oxidase
GRMZM2G146234	4	170916239	G	A	MODERATE	missense_variant	2018-01-01	2018-01-01	2018-01-01	0/0	0/0	./.	2018-01-01	./.	0/0	./.	0/0	./.	ALT	REF	ALT	REF	NA	---	2-oxoglutarate (2OG) and Fe(II)-dependent oxygenase superfamily protein /// Encodes a putative 2OG-Fe(II) oxygenase that is defense-associated but required for susceptibility to downy mildew. The mRNA is cell-to-cell mobile. /// 2-oxoglutarate (2OG) and Fe(II)-dependent oxygenase superfamily protein;(source:Araport11)	2ODDlike2	Aminocyclopropanecarboxylate oxidase
GRMZM2G146234	4	170916273	G	C	MODERATE	missense_variant	2018-01-01	2018-01-01	2018-01-01	0/0	0/0	./.	2018-01-01	./.	0/0	0/0	0/0	./.	ALT	REF	ALT	REF	NA	---	2-oxoglutarate (2OG) and Fe(II)-dependent oxygenase superfamily protein /// Encodes a putative 2OG-Fe(II) oxygenase that is defense-associated but required for susceptibility to downy mildew. The mRNA is cell-to-cell mobile. /// 2-oxoglutarate (2OG) and Fe(II)-dependent oxygenase superfamily protein;(source:Araport11)	2ODDlike2	Aminocyclopropanecarboxylate oxidase
GRMZM2G112229	4	170948871	T	G	MODERATE	missense_variant	2018-01-01	2018-01-01	2018-01-01	0/0	0/0	./.	./.	./.	0/0	0/0	0/0	./.	ALT	REF	NA	REF	NA	---	Protein kinase superfamily protein /// Protein kinase superfamily protein;(source:Araport11)	Kinase family protein	Serine/threonine protein kinase
GRMZM2G112229	4	170949003	T	C	MODERATE	missense_variant	2018-01-01	2018-01-01	2018-01-01	0/0	0/0	./.	2018-01-01	./.	0/0	0/0	0/0	./.	ALT	REF	ALT	REF	NA	---	Protein kinase superfamily protein /// Protein kinase superfamily protein;(source:Araport11)	Kinase family protein	Serine/threonine protein kinase
GRMZM2G458751	4	171588830	A	G	MODERATE	missense_variant	2018-01-01	2018-01-01	2018-01-01	2018-01-01	0/0	./.	2018-01-01	./.	2018-01-01	2018-01-01	2018-01-01	2018-01-01	ALT	SEG	ALT	ALT	ALT	---	---	---	---
GRMZM2G410499	4	171610102	A	G	MODERATE	missense_variant	2018-01-01	2018-01-01	2018-01-01	0/0	2018-01-01	2018-01-01	./.	./.	2018-01-01	./.	./.	./.	ALT	SEG	NA	ALT	NA	---	---	---	---
GRMZM2G399067	4	171629486	A	G	MODERATE	missense_variant	2018-01-01	2018-01-01	2018-01-01	0/0	0/0	./.	0/0	0/0	2018-01-01	0/1	0/1	./.	ALT	REF	REF	SEG	NA	---	Protein kinase superfamily protein /// Encodes calcium-independent ABA-activated protein kinase, a member of SNF1-related protein kinases (SnRK2) whose activity is activated by ionic (salt) and non-ionic (mannitol) osmotic stress. Mutations disrupted ABA induction of stomatal closure as well as ABA inhibition of light-induced stomatal opening. However, regulation of stomatal opening/closing by li…	SAPK10	---
GRMZM2G399067	4	171629704	G	A	MODERATE	missense_variant	2018-01-01	2018-01-01	2018-01-01	1/0	2018-01-01	./.	2018-01-01	./.	2018-01-01	2018-01-01	2018-01-01	./.	ALT	SEG	ALT	ALT	NA	---	Protein kinase superfamily protein /// Encodes calcium-independent ABA-activated protein kinase, a member of SNF1-related protein kinases (SnRK2) whose activity is activated by ionic (salt) and non-ionic (mannitol) osmotic stress. Mutations disrupted ABA induction of stomatal closure as well as ABA inhibition of light-induced stomatal opening. However, regulation of stomatal opening/closing by li…	SAPK10	---
GRMZM2G384780	4	171663189	T	C	MODERATE	missense_variant	2018-01-01	2018-01-01	2018-01-01	1/0	0/0	./.	2018-01-01	2018-01-01	0/0	2018-01-01	2018-01-01	./.	ALT	SEG	ALT	SEG	NA	---	GDSL-like Lipase/Acylhydrolase superfamily protein /// GDSL-motif esterase/acyltransferase/lipase. Enzyme group with broad substrate specificity that may catalyze acyltransfer or hydrolase reactions with lipid and non-lipid substrates. /// GDSL-like Lipase/Acylhydrolase superfamily protein;(source:Araport11)	Putative early nodulin gene (Enod related protein)	---
GRMZM2G384780	4	171663694	G	T	MODERATE	missense_variant	2018-01-01	2018-01-01	2018-01-01	0/1	2018-01-01	./.	2018-01-01	2018-01-01	0/0	2018-01-01	0/0	./.	ALT	SEG	ALT	SEG	NA	---	GDSL-like Lipase/Acylhydrolase superfamily protein /// GDSL-motif esterase/acyltransferase/lipase. Enzyme group with broad substrate specificity that may catalyze acyltransfer or hydrolase reactions with lipid and non-lipid substrates. /// GDSL-like Lipase/Acylhydrolase superfamily protein;(source:Araport11)	Putative early nodulin gene (Enod related protein)	---
GRMZM2G384780	4	171663849	C	T	MODERATE	missense_variant	2018-01-01	2018-01-01	2018-01-01	0/0	0/0	./.	2018-01-01	2018-01-01	0/0	0/0	0/0	./.	ALT	REF	ALT	REF	NA	---	GDSL-like Lipase/Acylhydrolase superfamily protein /// GDSL-motif esterase/acyltransferase/lipase. Enzyme group with broad substrate specificity that may catalyze acyltransfer or hydrolase reactions with lipid and non-lipid substrates. /// GDSL-like Lipase/Acylhydrolase superfamily protein;(source:Araport11)	Putative early nodulin gene (Enod related protein)	---
GRMZM2G384780	4	171663852	C	G	MODERATE	missense_variant	2018-01-01	2018-01-01	2018-01-01	0/0	0/0	./.	2018-01-01	2018-01-01	0/0	0/0	0/0	./.	ALT	REF	ALT	REF	NA	---	GDSL-like Lipase/Acylhydrolase superfamily protein /// GDSL-motif esterase/acyltransferase/lipase. Enzyme group with broad substrate specificity that may catalyze acyltransfer or hydrolase reactions with lipid and non-lipid substrates. /// GDSL-like Lipase/Acylhydrolase superfamily protein;(source:Araport11)	Putative early nodulin gene (Enod related protein)	---
GRMZM2G084984	4	171667942	A	T	MODERATE	missense_variant	2018-01-01	2018-01-01	2018-01-01	0/0	0/0	./.	./.	./.	0/0	./.	./.	./.	ALT	REF	NA	REF	NA	---	Haloacid dehalogenase-like hydrolase (HAD) superfamily protein /// Haloacid dehalogenase-like hydrolase (HAD) superfamily protein;(source:Araport11)	Haloacid dehalogenase-like hydrolase-like	Catalytic/ hydrolase/ phosphoglycolate phosphatase
GRMZM2G084984	4	171668055	T	C	MODERATE	missense_variant	2018-01-01	2018-01-01	2018-01-01	1/0	2018-01-01	./.	./.	./.	./.	./.	./.	./.	ALT	SEG	NA	NA	NA	---	Haloacid dehalogenase-like hydrolase (HAD) superfamily protein /// Haloacid dehalogenase-like hydrolase (HAD) superfamily protein;(source:Araport11)	Haloacid dehalogenase-like hydrolase-like	Catalytic/ hydrolase/ phosphoglycolate phosphatase
GRMZM2G084984	4	171668065	G	A	MODERATE	missense_variant	2018-01-01	2018-01-01	2018-01-01	1/0	2018-01-01	./.	./.	./.	2018-01-01	2018-01-01	./.	./.	ALT	SEG	NA	ALT	NA	---	Haloacid dehalogenase-like hydrolase (HAD) superfamily protein /// Haloacid dehalogenase-like hydrolase (HAD) superfamily protein;(source:Araport11)	Haloacid dehalogenase-like hydrolase-like	Catalytic/ hydrolase/ phosphoglycolate phosphatase
GRMZM2G084984	4	171668187	T	G	MODERATE	missense_variant	2018-01-01	2018-01-01	2018-01-01	0/0	./.	./.	2018-01-01	./.	2018-01-01	./.	2018-01-01	./.	ALT	REF	ALT	ALT	NA	---	Haloacid dehalogenase-like hydrolase (HAD) superfamily protein /// Haloacid dehalogenase-like hydrolase (HAD) superfamily protein;(source:Araport11)	Haloacid dehalogenase-like hydrolase-like	Catalytic/ hydrolase/ phosphoglycolate phosphatase
GRMZM2G084984	4	171668700	A	G	MODERATE	missense_variant	2018-01-01	2018-01-01	2018-01-01	0/0	./.	2018-01-01	2018-01-01	2018-01-01	2018-01-01	2018-01-01	2018-01-01	./.	ALT	SEG	ALT	ALT	NA	---	Haloacid dehalogenase-like hydrolase (HAD) superfamily protein /// Haloacid dehalogenase-like hydrolase (HAD) superfamily protein;(source:Araport11)	Haloacid dehalogenase-like hydrolase-like	Catalytic/ hydrolase/ phosphoglycolate phosphatase
GRMZM2G084984	4	171681270	C	A	MODERATE	missense_variant	2018-01-01	2018-01-01	2018-01-01	0/0	0/0	2018-01-01	2018-01-01	2018-01-01	0/0	2018-01-01	0/0	0/0	ALT	SEG	ALT	SEG	REF	---	Haloacid dehalogenase-like hydrolase (HAD) superfamily protein /// Haloacid dehalogenase-like hydrolase (HAD) superfamily protein;(source:Araport11)	Haloacid dehalogenase-like hydrolase-like	Catalytic/ hydrolase/ phosphoglycolate phosphatase
GRMZM2G102163	4	171695026	G	T	MODERATE	missense_variant	2018-01-01	2018-01-01	2018-01-01	0/0	0/0	./.	2018-01-01	./.	2018-01-01	0/0	2018-01-01	./.	ALT	REF	ALT	SEG	NA	---	Protein kinase superfamily protein /// Encodes ABNORMAL LEAF SHAPE 2 (ALE2), a receptor-like protein kinase (RLK) with a cluster of basic amino acid residues followed by a cysteine-containing sequence in the putative extracellular domain. Function together with ACR4 (Arabidopsis homolog of the Crinkly4) and ALE1 in positively regulating protoderm-specific gene expression and for the formation of …	Kinase family protein	Serine/threonine-protein kinase PBS1
GRMZM2G102163	4	171696255	A	C	MODERATE	missense_variant	2018-01-01	2018-01-01	2018-01-01	0/0	0/0	0/0	2018-01-01	2018-01-01	0/0	2018-01-01	0/0	2018-01-01	ALT	REF	ALT	SEG	ALT	---	Protein kinase superfamily protein /// Encodes ABNORMAL LEAF SHAPE 2 (ALE2), a receptor-like protein kinase (RLK) with a cluster of basic amino acid residues followed by a cysteine-containing sequence in the putative extracellular domain. Function together with ACR4 (Arabidopsis homolog of the Crinkly4) and ALE1 in positively regulating protoderm-specific gene expression and for the formation of …	Kinase family protein	Serine/threonine-protein kinase PBS1
GRMZM2G102163	4	171696263	T	C	MODERATE	missense_variant	2018-01-01	2018-01-01	2018-01-01	1/0	0/0	0/0	2018-01-01	2018-01-01	2018-01-01	2018-01-01	0/0	2018-01-01	ALT	SEG	ALT	SEG	ALT	---	Protein kinase superfamily protein /// Encodes ABNORMAL LEAF SHAPE 2 (ALE2), a receptor-like protein kinase (RLK) with a cluster of basic amino acid residues followed by a cysteine-containing sequence in the putative extracellular domain. Function together with ACR4 (Arabidopsis homolog of the Crinkly4) and ALE1 in positively regulating protoderm-specific gene expression and for the formation of …	Kinase family protein	Serine/threonine-protein kinase PBS1
GRMZM2G102163	4	171696278	C	A	MODERATE	missense_variant	2018-01-01	2018-01-01	2018-01-01	0/0	0/0	0/0	2018-01-01	2018-01-01	0/0	2018-01-01	0/0	./.	ALT	REF	ALT	SEG	NA	---	Protein kinase superfamily protein /// Encodes ABNORMAL LEAF SHAPE 2 (ALE2), a receptor-like protein kinase (RLK) with a cluster of basic amino acid residues followed by a cysteine-containing sequence in the putative extracellular domain. Function together with ACR4 (Arabidopsis homolog of the Crinkly4) and ALE1 in positively regulating protoderm-specific gene expression and for the formation of …	Kinase family protein	Serine/threonine-protein kinase PBS1
GRMZM2G102163	4	171696279	C	A	MODERATE	missense_variant	2018-01-01	2018-01-01	2018-01-01	0/0	0/0	0/0	2018-01-01	2018-01-01	0/0	2018-01-01	0/0	1/0	ALT	REF	ALT	SEG	SEG	---	Protein kinase superfamily protein /// Encodes ABNORMAL LEAF SHAPE 2 (ALE2), a receptor-like protein kinase (RLK) with a cluster of basic amino acid residues followed by a cysteine-containing sequence in the putative extracellular domain. Function together with ACR4 (Arabidopsis homolog of the Crinkly4) and ALE1 in positively regulating protoderm-specific gene expression and for the formation of …	Kinase family protein	Serine/threonine-protein kinase PBS1
GRMZM2G102163	4	171697242	A	G	MODERATE	missense_variant	2018-01-01	2018-01-01	2018-01-01	2018-01-01	2018-01-01	./.	2018-01-01	2018-01-01	2018-01-01	2018-01-01	2018-01-01	2018-01-01	ALT	ALT	ALT	ALT	ALT	---	Protein kinase superfamily protein /// Encodes ABNORMAL LEAF SHAPE 2 (ALE2), a receptor-like protein kinase (RLK) with a cluster of basic amino acid residues followed by a cysteine-containing sequence in the putative extracellular domain. Function together with ACR4 (Arabidopsis homolog of the Crinkly4) and ALE1 in positively regulating protoderm-specific gene expression and for the formation of …	Kinase family protein	Serine/threonine-protein kinase PBS1
GRMZM2G102163	4	171699498	A	G	MODERATE	missense_variant	2018-01-01	2018-01-01	2018-01-01	2018-01-01	2018-01-01	0/0	2018-01-01	2018-01-01	2018-01-01	2018-01-01	2018-01-01	2018-01-01	ALT	SEG	ALT	ALT	ALT	---	Protein kinase superfamily protein /// Encodes ABNORMAL LEAF SHAPE 2 (ALE2), a receptor-like protein kinase (RLK) with a cluster of basic amino acid residues followed by a cysteine-containing sequence in the putative extracellular domain. Function together with ACR4 (Arabidopsis homolog of the Crinkly4) and ALE1 in positively regulating protoderm-specific gene expression and for the formation of …	Kinase family protein	Serine/threonine-protein kinase PBS1
GRMZM2G102200	4	171703266	C	G	MODERATE	missense_variant	2018-01-01	2018-01-01	2018-01-01	./.	./.	./.	2018-01-01	./.	0/0	./.	0/0	./.	ALT	NA	ALT	REF	NA	---	Calcium-dependent lipid-binding (CaLB domain) family protein /// Calcium-dependent lipid-binding (CaLB domain) family protein;(source:Araport11)	C2 domain-containing family protein	Calcium-dependent lipid-binding (CaLB domain) family protein
GRMZM2G102200	4	171703328	G	C	MODERATE	missense_variant	2018-01-01	2018-01-01	2018-01-01	./.	./.	./.	./.	./.	0/0	0/0	./.	./.	ALT	NA	NA	REF	NA	---	Calcium-dependent lipid-binding (CaLB domain) family protein /// Calcium-dependent lipid-binding (CaLB domain) family protein;(source:Araport11)	C2 domain-containing family protein	Calcium-dependent lipid-binding (CaLB domain) family protein
GRMZM2G102200	4	171703335	C	T	MODERATE	missense_variant	2018-01-01	2018-01-01	2018-01-01	./.	./.	./.	2018-01-01	./.	0/0	0/0	./.	./.	ALT	NA	ALT	REF	NA	---	Calcium-dependent lipid-binding (CaLB domain) family protein /// Calcium-dependent lipid-binding (CaLB domain) family protein;(source:Araport11)	C2 domain-containing family protein	Calcium-dependent lipid-binding (CaLB domain) family protein
GRMZM2G102200	4	171703353	G	C	MODERATE	missense_variant	2018-01-01	2018-01-01	2018-01-01	./.	./.	./.	2018-01-01	./.	0/0	0/0	./.	./.	ALT	NA	ALT	REF	NA	---	Calcium-dependent lipid-binding (CaLB domain) family protein /// Calcium-dependent lipid-binding (CaLB domain) family protein;(source:Araport11)	C2 domain-containing family protein	Calcium-dependent lipid-binding (CaLB domain) family protein
GRMZM2G402319	4	171705440	A	C	MODERATE	missense_variant	2018-01-01	2018-01-01	2018-01-01	0/0	0/0	./.	2018-01-01	2018-01-01	0/0	0/0	0/0	0/0	ALT	REF	ALT	REF	REF	---	nicotinate/nicotinamide mononucleotide adenyltransferase /// encodes a bi-functional enzyme that expresses both nicotinamide-nucleotide adenylyltransferase (2.7.7.1) and nicotinate-nucleotide adenylyltransferase (2.7.7.18)activity. /// nicotinate/nicotinamide mononucleotide adenyltransferase;(source:Araport11)	Nicotinamide-nucleotide adenylyltransferase (2.7.7.1) (2.7.7.18) (Nicotinate-nucleotide adenylyltransferase)	Nicotinamide-nucleotide adenylyltransferase
GRMZM2G402319	4	171705838	T	C	MODERATE	missense_variant	2018-01-01	2018-01-01	2018-01-01	0/0	0/0	0/0	2018-01-01	2018-01-01	0/0	0/0	0/0	./.	ALT	REF	ALT	REF	NA	---	nicotinate/nicotinamide mononucleotide adenyltransferase /// encodes a bi-functional enzyme that expresses both nicotinamide-nucleotide adenylyltransferase (2.7.7.1) and nicotinate-nucleotide adenylyltransferase (2.7.7.18)activity. /// nicotinate/nicotinamide mononucleotide adenyltransferase;(source:Araport11)	Nicotinamide-nucleotide adenylyltransferase (2.7.7.1) (2.7.7.18) (Nicotinate-nucleotide adenylyltransferase)	Nicotinamide-nucleotide adenylyltransferase
GRMZM2G402319	4	171705840	G	A	MODERATE	missense_variant	2018-01-01	2018-01-01	2018-01-01	0/0	0/0	0/0	2018-01-01	2018-01-01	0/0	0/0	0/0	2018-01-01	ALT	REF	ALT	REF	ALT	---	nicotinate/nicotinamide mononucleotide adenyltransferase /// encodes a bi-functional enzyme that expresses both nicotinamide-nucleotide adenylyltransferase (2.7.7.1) and nicotinate-nucleotide adenylyltransferase (2.7.7.18)activity. /// nicotinate/nicotinamide mononucleotide adenyltransferase;(source:Araport11)	Nicotinamide-nucleotide adenylyltransferase (2.7.7.1) (2.7.7.18) (Nicotinate-nucleotide adenylyltransferase)	Nicotinamide-nucleotide adenylyltransferase
GRMZM2G402319	4	171705847	T	A	MODERATE	missense_variant	2018-01-01	2018-01-01	2018-01-01	0/0	0/0	0/0	2018-01-01	2018-01-01	0/0	0/0	0/0	2018-01-01	ALT	REF	ALT	REF	ALT	---	nicotinate/nicotinamide mononucleotide adenyltransferase /// encodes a bi-functional enzyme that expresses both nicotinamide-nucleotide adenylyltransferase (2.7.7.1) and nicotinate-nucleotide adenylyltransferase (2.7.7.18)activity. /// nicotinate/nicotinamide mononucleotide adenyltransferase;(source:Araport11)	Nicotinamide-nucleotide adenylyltransferase (2.7.7.1) (2.7.7.18) (Nicotinate-nucleotide adenylyltransferase)	Nicotinamide-nucleotide adenylyltransferase
GRMZM2G402319	4	171706222	A	G	MODERATE	missense_variant	2018-01-01	2018-01-01	2018-01-01	0/0	2018-01-01	./.	2018-01-01	2018-01-01	./.	2018-01-01	2018-01-01	./.	ALT	SEG	ALT	ALT	NA	---	nicotinate/nicotinamide mononucleotide adenyltransferase /// encodes a bi-functional enzyme that expresses both nicotinamide-nucleotide adenylyltransferase (2.7.7.1) and nicotinate-nucleotide adenylyltransferase (2.7.7.18)activity. /// nicotinate/nicotinamide mononucleotide adenyltransferase;(source:Araport11)	Nicotinamide-nucleotide adenylyltransferase (2.7.7.1) (2.7.7.18) (Nicotinate-nucleotide adenylyltransferase)	Nicotinamide-nucleotide adenylyltransferase
GRMZM2G102216	4	171706896	G	T	MODERATE	missense_variant	2018-01-01	2018-01-01	2018-01-01	0/0	0/0	0/0	2018-01-01	2018-01-01	0/0	0/0	2018-01-01	0/0	ALT	REF	ALT	SEG	REF	---	Glutathione S-transferase family protein /// Glutathione S-transferase family protein;(source:Araport11)	Putative glutathione transferase	Glutathionyl-hydroquinone reductase YqjG
GRMZM2G102216	4	171706929	G	A	MODERATE	missense_variant	2018-01-01	2018-01-01	2018-01-01	0/0	0/0	0/0	2018-01-01	2018-01-01	0/0	0/0	2018-01-01	2018-01-01	ALT	REF	ALT	SEG	ALT	---	Glutathione S-transferase family protein /// Glutathione S-transferase family protein;(source:Araport11)	Putative glutathione transferase	Glutathionyl-hydroquinone reductase YqjG
GRMZM2G102216	4	171706995	T	G	MODERATE	missense_variant	2018-01-01	2018-01-01	2018-01-01	0/0	2018-01-01	2018-01-01	2018-01-01	2018-01-01	2018-01-01	2018-01-01	2018-01-01	2018-01-01	ALT	SEG	ALT	ALT	ALT	---	Glutathione S-transferase family protein /// Glutathione S-transferase family protein;(source:Araport11)	Putative glutathione transferase	Glutathionyl-hydroquinone reductase YqjG
GRMZM2G102230	4	171719072	G	T	MODERATE	missense_variant	2018-01-01	2018-01-01	2018-01-01	0/0	0/0	0/0	2018-01-01	./.	2018-01-01	0/0	2018-01-01	./.	ALT	REF	ALT	SEG	NA	---	Ribosomal protein L14p/L23e family protein /// Ribosomal protein L14p/L23e family protein;(source:Araport11)	60S ribosomal protein L23 (Ribosomal protein L17)	Ribosomal protein L17
GRMZM2G102815	4	171721151	A	G	MODERATE	missense_variant	2018-01-01	2018-01-01	2018-01-01	0/0	0/0	./.	2018-01-01	./.	2018-01-01	0/0	0/0	0/0	ALT	REF	ALT	SEG	REF	---	fanconi anemia group F protein (FANCF);(source:Araport11)	---	---
GRMZM2G102815	4	171721265	C	A	MODERATE	missense_variant	2018-01-01	2018-01-01	2018-01-01	0/0	0/0	./.	2018-01-01	./.	2018-01-01	./.	0/0	0/0	ALT	REF	ALT	SEG	REF	---	fanconi anemia group F protein (FANCF);(source:Araport11)	---	---
GRMZM2G102815	4	171721269	G	A	MODERATE	missense_variant	2018-01-01	2018-01-01	2018-01-01	0/0	0/0	./.	2018-01-01	./.	2018-01-01	./.	0/0	0/0	ALT	REF	ALT	SEG	REF	---	fanconi anemia group F protein (FANCF);(source:Araport11)	---	---
GRMZM2G102815	4	171721463	T	G	MODERATE	missense_variant	2018-01-01	2018-01-01	2018-01-01	0/0	0/0	0/0	2018-01-01	./.	2018-01-01	2018-01-01	0/0	2018-01-01	ALT	REF	ALT	SEG	ALT	---	fanconi anemia group F protein (FANCF);(source:Araport11)	---	---
GRMZM2G102815	4	171722533	G	A	MODERATE	missense_variant	2018-01-01	2018-01-01	2018-01-01	0/0	0/0	./.	2018-01-01	./.	2018-01-01	0/0	0/0	2018-01-01	ALT	REF	ALT	SEG	ALT	---	fanconi anemia group F protein (FANCF);(source:Araport11)	---	---
GRMZM2G102815	4	171723931	A	C	MODERATE	missense_variant	2018-01-01	2018-01-01	2018-01-01	0/0	0/0	0/0	0/0	0/0	2018-01-01	2018-01-01	0/0	0/0	ALT	REF	REF	SEG	REF	---	fanconi anemia group F protein (FANCF);(source:Araport11)	---	---
GRMZM2G102815	4	171723945	T	G	MODERATE	missense_variant	2018-01-01	2018-01-01	2018-01-01	2018-01-01	2018-01-01	./.	2018-01-01	2018-01-01	2018-01-01	2018-01-01	2018-01-01	2018-01-01	ALT	ALT	ALT	ALT	ALT	---	fanconi anemia group F protein (FANCF);(source:Araport11)	---	---
GRMZM2G102815	4	171724099	T	A	MODERATE	missense_variant	2018-01-01	2018-01-01	2018-01-01	1/0	2018-01-01	0/0	2018-01-01	2018-01-01	2018-01-01	2018-01-01	0/0	2018-01-01	ALT	SEG	ALT	SEG	ALT	---	fanconi anemia group F protein (FANCF);(source:Araport11)	---	---
GRMZM2G099097	4	171760035	A	G	MODERATE	missense_variant	2018-01-01	2018-01-01	2018-01-01	0/1	0/0	./.	2018-01-01	2018-01-01	2018-01-01	2018-01-01	0/0	./.	ALT	SEG	ALT	SEG	NA	---	Fatty acid hydroxylase superfamily /// Expression of the CER1 gene associated with production of stem epicuticular wax and pollen fertility. Biochemical studies showed that cer1 mutants are blocked in the conversion of stem wax C30 aldehydes to C29 alkanes, and they also lack the secondary alcohols and ketones. These suggested the CER1 protein is an aldehyde decarbonylase, but the exact molecular…	ECERIFERUM 1 family protein	Fatty acid hydroxylase
GRMZM2G099097	4	171760364	C	G	MODERATE	missense_variant	2018-01-01	2018-01-01	2018-01-01	./.	0/0	0/0	./.	./.	2018-01-01	0/0	0/0	./.	ALT	REF	NA	SEG	NA	---	Fatty acid hydroxylase superfamily /// Expression of the CER1 gene associated with production of stem epicuticular wax and pollen fertility. Biochemical studies showed that cer1 mutants are blocked in the conversion of stem wax C30 aldehydes to C29 alkanes, and they also lack the secondary alcohols and ketones. These suggested the CER1 protein is an aldehyde decarbonylase, but the exact molecular…	ECERIFERUM 1 family protein	Fatty acid hydroxylase
GRMZM2G099097	4	171760572	C	T	MODERATE	missense_variant	2018-01-01	2018-01-01	2018-01-01	0/0	0/0	0/0	0/0	0/0	0/0	0/0	0/0	./.	ALT	REF	REF	REF	NA	---	Fatty acid hydroxylase superfamily /// Expression of the CER1 gene associated with production of stem epicuticular wax and pollen fertility. Biochemical studies showed that cer1 mutants are blocked in the conversion of stem wax C30 aldehydes to C29 alkanes, and they also lack the secondary alcohols and ketones. These suggested the CER1 protein is an aldehyde decarbonylase, but the exact molecular…	ECERIFERUM 1 family protein	Fatty acid hydroxylase
GRMZM2G099097	4	171761690	G	A	MODERATE	missense_variant	2018-01-01	2018-01-01	2018-01-01	./.	0/0	./.	./.	./.	2018-01-01	./.	./.	./.	ALT	REF	NA	ALT	NA	---	Fatty acid hydroxylase superfamily /// Expression of the CER1 gene associated with production of stem epicuticular wax and pollen fertility. Biochemical studies showed that cer1 mutants are blocked in the conversion of stem wax C30 aldehydes to C29 alkanes, and they also lack the secondary alcohols and ketones. These suggested the CER1 protein is an aldehyde decarbonylase, but the exact molecular…	ECERIFERUM 1 family protein	Fatty acid hydroxylase
GRMZM2G099097	4	171761716	C	G	MODERATE	missense_variant	2018-01-01	2018-01-01	2018-01-01	1/0	0/0	./.	./.	./.	./.	0/0	./.	./.	ALT	SEG	NA	REF	NA	---	Fatty acid hydroxylase superfamily /// Expression of the CER1 gene associated with production of stem epicuticular wax and pollen fertility. Biochemical studies showed that cer1 mutants are blocked in the conversion of stem wax C30 aldehydes to C29 alkanes, and they also lack the secondary alcohols and ketones. These suggested the CER1 protein is an aldehyde decarbonylase, but the exact molecular…	ECERIFERUM 1 family protein	Fatty acid hydroxylase
GRMZM2G099097	4	171763538	G	A	MODERATE	missense_variant	2018-01-01	2018-01-01	2018-01-01	1/0	0/0	./.	2018-01-01	2018-01-01	0/0	2018-01-01	0/0	./.	ALT	SEG	ALT	SEG	NA	---	Fatty acid hydroxylase superfamily /// Expression of the CER1 gene associated with production of stem epicuticular wax and pollen fertility. Biochemical studies showed that cer1 mutants are blocked in the conversion of stem wax C30 aldehydes to C29 alkanes, and they also lack the secondary alcohols and ketones. These suggested the CER1 protein is an aldehyde decarbonylase, but the exact molecular…	ECERIFERUM 1 family protein	Fatty acid hydroxylase
GRMZM2G099297	4	171800937	G	A	MODERATE	missense_variant	2018-01-01	2018-01-01	2018-01-01	2018-01-01	2018-01-01	2018-01-01	2018-01-01	2018-01-01	2018-01-01	0/0	2018-01-01	./.	ALT	ALT	ALT	SEG	NA	---	O-methyltransferase family protein /// Encodes a cytosolic N-acetylserotonin O-methyltransferase that can convert N-acetylserotonin to melatonin and serotonin to 5-methoxytryptamine in the process of melatonin synthesis. It does not have caffeic acid O- methyltransferase activity. /// O-methyltransferase family protein;(source:Araport11)	O-metyltransferase	5-pentadecatrienyl resorcinol O-methyltransferase
GRMZM2G099297	4	171801202	C	G	MODERATE	missense_variant	2018-01-01	2018-01-01	2018-01-01	0/0	0/0	./.	./.	./.	2018-01-01	0/0	0/0	./.	ALT	REF	NA	SEG	NA	---	O-methyltransferase family protein /// Encodes a cytosolic N-acetylserotonin O-methyltransferase that can convert N-acetylserotonin to melatonin and serotonin to 5-methoxytryptamine in the process of melatonin synthesis. It does not have caffeic acid O- methyltransferase activity. /// O-methyltransferase family protein;(source:Araport11)	O-metyltransferase	5-pentadecatrienyl resorcinol O-methyltransferase
GRMZM2G099297	4	171801296	T	A	MODERATE	missense_variant	2018-01-01	2018-01-01	2018-01-01	2018-01-01	0/0	./.	2018-01-01	2018-01-01	2018-01-01	2018-01-01	0/0	2018-01-01	ALT	SEG	ALT	SEG	ALT	---	O-methyltransferase family protein /// Encodes a cytosolic N-acetylserotonin O-methyltransferase that can convert N-acetylserotonin to melatonin and serotonin to 5-methoxytryptamine in the process of melatonin synthesis. It does not have caffeic acid O- methyltransferase activity. /// O-methyltransferase family protein;(source:Araport11)	O-metyltransferase	5-pentadecatrienyl resorcinol O-methyltransferase
GRMZM2G099297	4	171801547	C	T	MODERATE	missense_variant	2018-01-01	2018-01-01	2018-01-01	0/0	0/0	./.	2018-01-01	2018-01-01	2018-01-01	0/0	0/0	./.	ALT	REF	ALT	SEG	NA	---	O-methyltransferase family protein /// Encodes a cytosolic N-acetylserotonin O-methyltransferase that can convert N-acetylserotonin to melatonin and serotonin to 5-methoxytryptamine in the process of melatonin synthesis. It does not have caffeic acid O- methyltransferase activity. /// O-methyltransferase family protein;(source:Araport11)	O-metyltransferase	5-pentadecatrienyl resorcinol O-methyltransferase
GRMZM2G099376	4	171808804	G	C	MODERATE	missense_variant	2018-01-01	2018-01-01	2018-01-01	0/0	0/0	./.	2018-01-01	2018-01-01	2018-01-01	2018-01-01	./.	./.	ALT	REF	ALT	ALT	NA	---	phloem protein 2-B1 /// phloem protein 2-B1;(source:Araport11)	SKP1 interacting partner 3-related family protein	Phloem-specific lectin
GRMZM2G099376	4	171809045	A	G	MODERATE	missense_variant	2018-01-01	2018-01-01	2018-01-01	2018-01-01	2018-01-01	2018-01-01	2018-01-01	2018-01-01	2018-01-01	0/0	2018-01-01	2018-01-01	ALT	ALT	ALT	SEG	ALT	---	phloem protein 2-B1 /// phloem protein 2-B1;(source:Araport11)	SKP1 interacting partner 3-related family protein	Phloem-specific lectin
GRMZM2G099376	4	171809134	T	C	MODERATE	missense_variant	2018-01-01	2018-01-01	2018-01-01	1/0	2018-01-01	./.	2018-01-01	2018-01-01	2018-01-01	0/0	2018-01-01	./.	ALT	SEG	ALT	SEG	NA	---	phloem protein 2-B1 /// phloem protein 2-B1;(source:Araport11)	SKP1 interacting partner 3-related family protein	Phloem-specific lectin
GRMZM2G099376	4	171809256	G	A	MODERATE	missense_variant	2018-01-01	2018-01-01	2018-01-01	1/0	2018-01-01	2018-01-01	2018-01-01	2018-01-01	2018-01-01	2018-01-01	2018-01-01	./.	ALT	SEG	ALT	ALT	NA	---	phloem protein 2-B1 /// phloem protein 2-B1;(source:Araport11)	SKP1 interacting partner 3-related family protein	Phloem-specific lectin
GRMZM2G370815	4	171819738	T	C	MODERATE	missense_variant	2018-01-01	2018-01-01	2018-01-01	0/0	0/0	./.	./.	./.	0/0	./.	./.	./.	ALT	REF	NA	REF	NA	---	Octicosapeptide/Phox/Bem1p family protein /// Octicosapeptide/Phox/Bem1p family protein;(source:Araport11)	Octicosapeptide/Phox/Bem1p domain-containing family protein	---
GRMZM2G370815	4	171820322	T	G	MODERATE	missense_variant	2018-01-01	2018-01-01	2018-01-01	0/0	0/0	./.	./.	./.	0/0	./.	0/0	./.	ALT	REF	NA	REF	NA	---	Octicosapeptide/Phox/Bem1p family protein /// Octicosapeptide/Phox/Bem1p family protein;(source:Araport11)	Octicosapeptide/Phox/Bem1p domain-containing family protein	---
GRMZM2G370815	4	171820604	A	G	MODERATE	missense_variant	2018-01-01	2018-01-01	2018-01-01	2018-01-01	2018-01-01	./.	2018-01-01	./.	2018-01-01	./.	0/0	./.	ALT	ALT	ALT	SEG	NA	---	Octicosapeptide/Phox/Bem1p family protein /// Octicosapeptide/Phox/Bem1p family protein;(source:Araport11)	Octicosapeptide/Phox/Bem1p domain-containing family protein	---
GRMZM2G466532	4	171938477	T	G	MODERATE	missense_variant	2018-01-01	2018-01-01	2018-01-01	0/0	0/0	./.	./.	2018-01-01	./.	./.	./.	./.	ALT	REF	ALT	NA	NA	---	---	---	---
GRMZM2G466545	4	171946660	G	A	MODERATE	missense_variant	2018-01-01	2018-01-01	2018-01-01	0/0	0/0	./.	2018-01-01	./.	0/0	./.	2018-01-01	./.	ALT	REF	ALT	SEG	NA	phosphate transporter2	phosphate 1 /// Encodes a protein with the mainly hydrophilic N-terminal and the C-terminal containing 6 potential membrane-spanning domains. The mutant is deficient in the transfer of phosphate from root epidermal and cortical cells to the xylem. Its expression is repressed by phosphate (Pi) in shoots, and transiently induced by phosphite (Phi) in roots and shoots. PHO is expressed in developing…	Phosphate transporter 1 family protein	SPX domain-containing protein/EXS domain-containing protein
GRMZM2G466545	4	171946710	A	G	MODERATE	missense_variant	2018-01-01	2018-01-01	2018-01-01	0/0	0/0	./.	2018-01-01	./.	./.	./.	2018-01-01	./.	ALT	REF	ALT	ALT	NA	phosphate transporter2	phosphate 1 /// Encodes a protein with the mainly hydrophilic N-terminal and the C-terminal containing 6 potential membrane-spanning domains. The mutant is deficient in the transfer of phosphate from root epidermal and cortical cells to the xylem. Its expression is repressed by phosphate (Pi) in shoots, and transiently induced by phosphite (Phi) in roots and shoots. PHO is expressed in developing…	Phosphate transporter 1 family protein	SPX domain-containing protein/EXS domain-containing protein
GRMZM2G466545	4	171946842	C	T	MODERATE	missense_variant	2018-01-01	2018-01-01	2018-01-01	0/0	0/0	./.	2018-01-01	2018-01-01	2018-01-01	./.	./.	./.	ALT	REF	ALT	ALT	NA	phosphate transporter2	phosphate 1 /// Encodes a protein with the mainly hydrophilic N-terminal and the C-terminal containing 6 potential membrane-spanning domains. The mutant is deficient in the transfer of phosphate from root epidermal and cortical cells to the xylem. Its expression is repressed by phosphate (Pi) in shoots, and transiently induced by phosphite (Phi) in roots and shoots. PHO is expressed in developing…	Phosphate transporter 1 family protein	SPX domain-containing protein/EXS domain-containing protein
GRMZM2G466545	4	171946882	C	T	MODERATE	missense_variant	2018-01-01	2018-01-01	2018-01-01	0/0	0/0	./.	2018-01-01	./.	2018-01-01	0/0	2018-01-01	./.	ALT	REF	ALT	SEG	NA	phosphate transporter2	phosphate 1 /// Encodes a protein with the mainly hydrophilic N-terminal and the C-terminal containing 6 potential membrane-spanning domains. The mutant is deficient in the transfer of phosphate from root epidermal and cortical cells to the xylem. Its expression is repressed by phosphate (Pi) in shoots, and transiently induced by phosphite (Phi) in roots and shoots. PHO is expressed in developing…	Phosphate transporter 1 family protein	SPX domain-containing protein/EXS domain-containing protein
GRMZM2G466545	4	171947168	G	T	MODERATE	missense_variant	2018-01-01	2018-01-01	2018-01-01	0/0	0/0	./.	2018-01-01	2018-01-01	0/0	0/0	0/0	./.	ALT	REF	ALT	REF	NA	phosphate transporter2	phosphate 1 /// Encodes a protein with the mainly hydrophilic N-terminal and the C-terminal containing 6 potential membrane-spanning domains. The mutant is deficient in the transfer of phosphate from root epidermal and cortical cells to the xylem. Its expression is repressed by phosphate (Pi) in shoots, and transiently induced by phosphite (Phi) in roots and shoots. PHO is expressed in developing…	Phosphate transporter 1 family protein	SPX domain-containing protein/EXS domain-containing protein
GRMZM2G466545	4	171947293	T	C	MODERATE	missense_variant	2018-01-01	2018-01-01	2018-01-01	1/0	0/0	./.	./.	./.	./.	./.	./.	./.	ALT	SEG	NA	NA	NA	phosphate transporter2	phosphate 1 /// Encodes a protein with the mainly hydrophilic N-terminal and the C-terminal containing 6 potential membrane-spanning domains. The mutant is deficient in the transfer of phosphate from root epidermal and cortical cells to the xylem. Its expression is repressed by phosphate (Pi) in shoots, and transiently induced by phosphite (Phi) in roots and shoots. PHO is expressed in developing…	Phosphate transporter 1 family protein	SPX domain-containing protein/EXS domain-containing protein
GRMZM2G466545	4	171947307	A	G	MODERATE	missense_variant	2018-01-01	2018-01-01	2018-01-01	0/1	0/0	./.	./.	./.	./.	./.	./.	./.	ALT	SEG	NA	NA	NA	phosphate transporter2	phosphate 1 /// Encodes a protein with the mainly hydrophilic N-terminal and the C-terminal containing 6 potential membrane-spanning domains. The mutant is deficient in the transfer of phosphate from root epidermal and cortical cells to the xylem. Its expression is repressed by phosphate (Pi) in shoots, and transiently induced by phosphite (Phi) in roots and shoots. PHO is expressed in developing…	Phosphate transporter 1 family protein	SPX domain-containing protein/EXS domain-containing protein
GRMZM2G466545	4	171947313	C	G	MODERATE	missense_variant	2018-01-01	2018-01-01	2018-01-01	0/0	0/0	./.	./.	0/0	./.	./.	./.	./.	ALT	REF	REF	NA	NA	phosphate transporter2	phosphate 1 /// Encodes a protein with the mainly hydrophilic N-terminal and the C-terminal containing 6 potential membrane-spanning domains. The mutant is deficient in the transfer of phosphate from root epidermal and cortical cells to the xylem. Its expression is repressed by phosphate (Pi) in shoots, and transiently induced by phosphite (Phi) in roots and shoots. PHO is expressed in developing…	Phosphate transporter 1 family protein	SPX domain-containing protein/EXS domain-containing protein
GRMZM2G466545	4	171947320	G	C	MODERATE	missense_variant	2018-01-01	2018-01-01	2018-01-01	0/0	0/0	./.	./.	0/0	./.	./.	./.	./.	ALT	REF	REF	NA	NA	phosphate transporter2	phosphate 1 /// Encodes a protein with the mainly hydrophilic N-terminal and the C-terminal containing 6 potential membrane-spanning domains. The mutant is deficient in the transfer of phosphate from root epidermal and cortical cells to the xylem. Its expression is repressed by phosphate (Pi) in shoots, and transiently induced by phosphite (Phi) in roots and shoots. PHO is expressed in developing…	Phosphate transporter 1 family protein	SPX domain-containing protein/EXS domain-containing protein
GRMZM2G466545	4	171947343	T	C	MODERATE	missense_variant	2018-01-01	2018-01-01	2018-01-01	0/0	0/0	./.	./.	./.	./.	./.	./.	./.	ALT	REF	NA	NA	NA	phosphate transporter2	phosphate 1 /// Encodes a protein with the mainly hydrophilic N-terminal and the C-terminal containing 6 potential membrane-spanning domains. The mutant is deficient in the transfer of phosphate from root epidermal and cortical cells to the xylem. Its expression is repressed by phosphate (Pi) in shoots, and transiently induced by phosphite (Phi) in roots and shoots. PHO is expressed in developing…	Phosphate transporter 1 family protein	SPX domain-containing protein/EXS domain-containing protein
GRMZM2G466545	4	171947400	C	G	MODERATE	missense_variant	2018-01-01	2018-01-01	2018-01-01	0/0	0/0	./.	./.	0/0	0/0	0/0	./.	./.	ALT	REF	REF	REF	NA	phosphate transporter2	phosphate 1 /// Encodes a protein with the mainly hydrophilic N-terminal and the C-terminal containing 6 potential membrane-spanning domains. The mutant is deficient in the transfer of phosphate from root epidermal and cortical cells to the xylem. Its expression is repressed by phosphate (Pi) in shoots, and transiently induced by phosphite (Phi) in roots and shoots. PHO is expressed in developing…	Phosphate transporter 1 family protein	SPX domain-containing protein/EXS domain-containing protein
GRMZM2G466545	4	171947742	A	G	MODERATE	missense_variant	2018-01-01	2018-01-01	2018-01-01	./.	0/0	2018-01-01	2018-01-01	./.	2018-01-01	./.	2018-01-01	./.	ALT	SEG	ALT	ALT	NA	phosphate transporter2	phosphate 1 /// Encodes a protein with the mainly hydrophilic N-terminal and the C-terminal containing 6 potential membrane-spanning domains. The mutant is deficient in the transfer of phosphate from root epidermal and cortical cells to the xylem. Its expression is repressed by phosphate (Pi) in shoots, and transiently induced by phosphite (Phi) in roots and shoots. PHO is expressed in developing…	Phosphate transporter 1 family protein	SPX domain-containing protein/EXS domain-containing protein
GRMZM2G466545	4	171947755	G	A	MODERATE	missense_variant	2018-01-01	2018-01-01	2018-01-01	0/0	0/0	0/0	./.	./.	0/0	0/0	0/0	./.	ALT	REF	NA	REF	NA	phosphate transporter2	phosphate 1 /// Encodes a protein with the mainly hydrophilic N-terminal and the C-terminal containing 6 potential membrane-spanning domains. The mutant is deficient in the transfer of phosphate from root epidermal and cortical cells to the xylem. Its expression is repressed by phosphate (Pi) in shoots, and transiently induced by phosphite (Phi) in roots and shoots. PHO is expressed in developing…	Phosphate transporter 1 family protein	SPX domain-containing protein/EXS domain-containing protein
GRMZM2G466545	4	171947764	A	C	MODERATE	missense_variant	2018-01-01	2018-01-01	2018-01-01	0/0	0/0	./.	./.	./.	./.	./.	0/0	./.	ALT	REF	NA	REF	NA	phosphate transporter2	phosphate 1 /// Encodes a protein with the mainly hydrophilic N-terminal and the C-terminal containing 6 potential membrane-spanning domains. The mutant is deficient in the transfer of phosphate from root epidermal and cortical cells to the xylem. Its expression is repressed by phosphate (Pi) in shoots, and transiently induced by phosphite (Phi) in roots and shoots. PHO is expressed in developing…	Phosphate transporter 1 family protein	SPX domain-containing protein/EXS domain-containing protein
GRMZM2G466545	4	171949337	T	G	MODERATE	missense_variant	2018-01-01	2018-01-01	2018-01-01	1/0	2018-01-01	2018-01-01	2018-01-01	2018-01-01	2018-01-01	0/0	2018-01-01	./.	ALT	SEG	ALT	SEG	NA	phosphate transporter2	phosphate 1 /// Encodes a protein with the mainly hydrophilic N-terminal and the C-terminal containing 6 potential membrane-spanning domains. The mutant is deficient in the transfer of phosphate from root epidermal and cortical cells to the xylem. Its expression is repressed by phosphate (Pi) in shoots, and transiently induced by phosphite (Phi) in roots and shoots. PHO is expressed in developing…	Phosphate transporter 1 family protein	SPX domain-containing protein/EXS domain-containing protein
GRMZM2G466545	4	171950239	T	C	MODERATE	missense_variant	2018-01-01	2018-01-01	2018-01-01	1/0	2018-01-01	2018-01-01	2018-01-01	2018-01-01	2018-01-01	0/0	2018-01-01	2018-01-01	ALT	SEG	ALT	SEG	ALT	phosphate transporter2	phosphate 1 /// Encodes a protein with the mainly hydrophilic N-terminal and the C-terminal containing 6 potential membrane-spanning domains. The mutant is deficient in the transfer of phosphate from root epidermal and cortical cells to the xylem. Its expression is repressed by phosphate (Pi) in shoots, and transiently induced by phosphite (Phi) in roots and shoots. PHO is expressed in developing…	Phosphate transporter 1 family protein	SPX domain-containing protein/EXS domain-containing protein
GRMZM2G164854	4	171952596	G	A	MODERATE	missense_variant	2018-01-01	2018-01-01	2018-01-01	0/0	0/0	0/0	2018-01-01	2018-01-01	0/0	0/0	0/0	0/0	ALT	REF	ALT	REF	REF	---	Transducin/WD40 repeat-like superfamily protein /// Transducin/WD40 repeat-like superfamily protein;(source:Araport11)	Peroxisomal membrane protein-like	Serine-threonine kinase receptor-associated
GRMZM2G164854	4	171954326	A	G	MODERATE	missense_variant	2018-01-01	2018-01-01	2018-01-01	0/0	2018-01-01	2018-01-01	2018-01-01	2018-01-01	2018-01-01	0/0	2018-01-01	2018-01-01	ALT	SEG	ALT	SEG	ALT	---	Transducin/WD40 repeat-like superfamily protein /// Transducin/WD40 repeat-like superfamily protein;(source:Araport11)	Peroxisomal membrane protein-like	Serine-threonine kinase receptor-associated
GRMZM2G164854	4	171954446	A	G	MODERATE	missense_variant	2018-01-01	2018-01-01	2018-01-01	0/0	./.	./.	2018-01-01	./.	./.	0/0	./.	2018-01-01	ALT	REF	ALT	REF	ALT	---	Transducin/WD40 repeat-like superfamily protein /// Transducin/WD40 repeat-like superfamily protein;(source:Araport11)	Peroxisomal membrane protein-like	Serine-threonine kinase receptor-associated
GRMZM2G164854	4	171954470	T	C	MODERATE	missense_variant	2018-01-01	2018-01-01	2018-01-01	0/0	2018-01-01	2018-01-01	2018-01-01	2018-01-01	2018-01-01	0/0	2018-01-01	2018-01-01	ALT	SEG	ALT	SEG	ALT	---	Transducin/WD40 repeat-like superfamily protein /// Transducin/WD40 repeat-like superfamily protein;(source:Araport11)	Peroxisomal membrane protein-like	Serine-threonine kinase receptor-associated
GRMZM2G034005	4	172040530	C	A	MODERATE	missense_variant	2018-01-01	2018-01-01	2018-01-01	0/0	0/0	0/0	0/0	./.	0/0	0/0	0/0	0/0	ALT	REF	REF	REF	REF	---	Ankyrin repeat family protein /// Ankyrin repeat family protein;(source:Araport11)	---	Ankyrin repeat domain-containing protein 13B
GRMZM2G062084	4	172087969	A	G	MODERATE	missense_variant	2018-01-01	2018-01-01	2018-01-01	0/0	2018-01-01	2018-01-01	2018-01-01	2018-01-01	0/0	2018-01-01	0/0	2018-01-01	ALT	SEG	ALT	SEG	ALT	---	P-loop containing nucleoside triphosphate hydrolases superfamily protein /// P-loop containing nucleoside triphosphate hydrolases superfamily protein;(source:Araport11)	Kinesin-related protein	kinesin heavy chain
GRMZM2G062084	4	172088359	T	G	MODERATE	missense_variant	2018-01-01	2018-01-01	2018-01-01	1/0	0/0	2018-01-01	2018-01-01	2018-01-01	2018-01-01	0/0	2018-01-01	2018-01-01	ALT	SEG	ALT	SEG	ALT	---	P-loop containing nucleoside triphosphate hydrolases superfamily protein /// P-loop containing nucleoside triphosphate hydrolases superfamily protein;(source:Araport11)	Kinesin-related protein	kinesin heavy chain
GRMZM2G062084	4	172088716	A	C	MODERATE	missense_variant	2018-01-01	2018-01-01	2018-01-01	0/0	2018-01-01	2018-01-01	2018-01-01	2018-01-01	2018-01-01	2018-01-01	0/0	2018-01-01	ALT	SEG	ALT	SEG	ALT	---	P-loop containing nucleoside triphosphate hydrolases superfamily protein /// P-loop containing nucleoside triphosphate hydrolases superfamily protein;(source:Araport11)	Kinesin-related protein	kinesin heavy chain
GRMZM2G075336	4	172111070	A	G	MODERATE	missense_variant	2018-01-01	2018-01-01	2018-01-01	0/0	0/0	0/0	2018-01-01	0/0	0/0	0/0	0/0	0/0	ALT	REF	SEG	REF	REF	---	P-loop containing nucleoside triphosphate hydrolases superfamily protein /// P-loop containing nucleoside triphosphate hydrolases superfamily protein;(source:Araport11)	ABC transporter family protein	Casein kinase I
GRMZM2G075336	4	172112616	T	G	MODERATE	missense_variant	2018-01-01	2018-01-01	2018-01-01	0/0	0/0	0/0	2018-01-01	2018-01-01	0/0	0/0	0/0	2018-01-01	ALT	REF	ALT	REF	ALT	---	P-loop containing nucleoside triphosphate hydrolases superfamily protein /// P-loop containing nucleoside triphosphate hydrolases superfamily protein;(source:Araport11)	ABC transporter family protein	Casein kinase I
GRMZM2G075336	4	172112625	G	A	MODERATE	missense_variant	2018-01-01	2018-01-01	2018-01-01	0/0	0/0	./.	2018-01-01	2018-01-01	0/0	0/0	0/0	2018-01-01	ALT	REF	ALT	REF	ALT	---	P-loop containing nucleoside triphosphate hydrolases superfamily protein /// P-loop containing nucleoside triphosphate hydrolases superfamily protein;(source:Araport11)	ABC transporter family protein	Casein kinase I
GRMZM2G075124	4	172115752	C	T	MODERATE	missense_variant	2018-01-01	2018-01-01	2018-01-01	0/1	2018-01-01	2018-01-01	2018-01-01	2018-01-01	2018-01-01	0/0	2018-01-01	./.	ALT	SEG	ALT	SEG	NA	---	casein kinase I-like 8 /// casein kinase I-like 8;(source:Araport11)	Casein kinase i family protein	Serine/threonine protein kinase
GRMZM2G075124	4	172115781	G	A	MODERATE	missense_variant	2018-01-01	2018-01-01	2018-01-01	0/0	0/0	0/0	2018-01-01	./.	0/0	0/0	0/0	0/0	ALT	REF	ALT	REF	REF	---	casein kinase I-like 8 /// casein kinase I-like 8;(source:Araport11)	Casein kinase i family protein	Serine/threonine protein kinase
GRMZM2G075124	4	172116192	T	A	MODERATE	missense_variant	2018-01-01	2018-01-01	2018-01-01	0/0	0/0	0/0	2018-01-01	2018-01-01	0/0	0/0	0/0	0/0	ALT	REF	ALT	REF	REF	---	casein kinase I-like 8 /// casein kinase I-like 8;(source:Araport11)	Casein kinase i family protein	Serine/threonine protein kinase
GRMZM2G075124	4	172118024	G	C	MODERATE	missense_variant&splice_region_variant	2018-01-01	2018-01-01	2018-01-01	0/0	0/0	0/0	0/0	0/0	0/0	0/0	0/0	./.	ALT	REF	REF	REF	NA	---	casein kinase I-like 8 /// casein kinase I-like 8;(source:Araport11)	Casein kinase i family protein	Serine/threonine protein kinase
GRMZM2G075124	4	172118502	A	G	MODERATE	missense_variant	2018-01-01	2018-01-01	2018-01-01	0/0	0/0	./.	2018-01-01	0/0	0/0	0/0	0/0	./.	ALT	REF	SEG	REF	NA	---	casein kinase I-like 8 /// casein kinase I-like 8;(source:Araport11)	Casein kinase i family protein	Serine/threonine protein kinase
GRMZM2G075124	4	172118602	G	C	MODERATE	missense_variant	2018-01-01	2018-01-01	2018-01-01	0/0	0/0	./.	2018-01-01	./.	0/0	0/0	0/0	./.	ALT	REF	ALT	REF	NA	---	casein kinase I-like 8 /// casein kinase I-like 8;(source:Araport11)	Casein kinase i family protein	Serine/threonine protein kinase
GRMZM2G075124	4	172118608	C	T	MODERATE	missense_variant	2018-01-01	2018-01-01	2018-01-01	0/0	0/0	./.	2018-01-01	./.	0/0	0/0	./.	./.	ALT	REF	ALT	REF	NA	---	casein kinase I-like 8 /// casein kinase I-like 8;(source:Araport11)	Casein kinase i family protein	Serine/threonine protein kinase
GRMZM2G364068	4	172552018	C	G	MODERATE	missense_variant	2018-01-01	2018-01-01	2018-01-01	0/0	0/0	./.	2018-01-01	./.	0/0	0/0	2018-01-01	./.	ALT	REF	ALT	SEG	NA	---	Rho termination factor /// Encodes a novel ribonucleic acid-binding protein that interacts with the endonuclease RNase E and supports its function in processing plastid ribonucleic acids. /// Rho termination factor;(source:Araport11)	SAP-like protein BP-73, putative, expressed	Rho-N domain-containing protein 1 chloroplastic
GRMZM2G364068	4	172552186	A	C	MODERATE	missense_variant	2018-01-01	2018-01-01	2018-01-01	0/0	0/0	./.	2018-01-01	./.	0/0	0/0	./.	./.	ALT	REF	ALT	REF	NA	---	Rho termination factor /// Encodes a novel ribonucleic acid-binding protein that interacts with the endonuclease RNase E and supports its function in processing plastid ribonucleic acids. /// Rho termination factor;(source:Araport11)	SAP-like protein BP-73, putative, expressed	Rho-N domain-containing protein 1 chloroplastic
GRMZM2G364068	4	172552191	G	A	MODERATE	missense_variant	2018-01-01	2018-01-01	2018-01-01	0/0	0/0	./.	2018-01-01	./.	0/0	0/0	0/0	./.	ALT	REF	ALT	REF	NA	---	Rho termination factor /// Encodes a novel ribonucleic acid-binding protein that interacts with the endonuclease RNase E and supports its function in processing plastid ribonucleic acids. /// Rho termination factor;(source:Araport11)	SAP-like protein BP-73, putative, expressed	Rho-N domain-containing protein 1 chloroplastic
GRMZM2G364068	4	172552208	T	C	MODERATE	missense_variant	2018-01-01	2018-01-01	2018-01-01	0/0	0/0	./.	2018-01-01	./.	0/0	0/0	2018-01-01	./.	ALT	REF	ALT	SEG	NA	---	Rho termination factor /// Encodes a novel ribonucleic acid-binding protein that interacts with the endonuclease RNase E and supports its function in processing plastid ribonucleic acids. /// Rho termination factor;(source:Araport11)	SAP-like protein BP-73, putative, expressed	Rho-N domain-containing protein 1 chloroplastic
GRMZM2G364068	4	172552941	C	A	MODERATE	missense_variant	2018-01-01	2018-01-01	2018-01-01	0/0	0/0	0/0	2018-01-01	0/0	0/0	0/0	0/0	0/0	ALT	REF	SEG	REF	REF	---	Rho termination factor /// Encodes a novel ribonucleic acid-binding protein that interacts with the endonuclease RNase E and supports its function in processing plastid ribonucleic acids. /// Rho termination factor;(source:Araport11)	SAP-like protein BP-73, putative, expressed	Rho-N domain-containing protein 1 chloroplastic
GRMZM2G364068	4	172553070	C	G	MODERATE	missense_variant	2018-01-01	2018-01-01	2018-01-01	0/0	0/0	0/0	2018-01-01	2018-01-01	0/0	0/0	0/0	2018-01-01	ALT	REF	ALT	REF	ALT	---	Rho termination factor /// Encodes a novel ribonucleic acid-binding protein that interacts with the endonuclease RNase E and supports its function in processing plastid ribonucleic acids. /// Rho termination factor;(source:Araport11)	SAP-like protein BP-73, putative, expressed	Rho-N domain-containing protein 1 chloroplastic
GRMZM2G364068	4	172553308	C	T	MODERATE	missense_variant	2018-01-01	2018-01-01	2018-01-01	0/0	0/0	./.	2018-01-01	./.	0/0	0/0	0/0	0/0	ALT	REF	ALT	REF	REF	---	Rho termination factor /// Encodes a novel ribonucleic acid-binding protein that interacts with the endonuclease RNase E and supports its function in processing plastid ribonucleic acids. /// Rho termination factor;(source:Araport11)	SAP-like protein BP-73, putative, expressed	Rho-N domain-containing protein 1 chloroplastic
GRMZM2G364068	4	172553379	A	C	MODERATE	missense_variant	2018-01-01	2018-01-01	2018-01-01	0/0	0/0	0/0	2018-01-01	./.	0/0	0/0	0/0	./.	ALT	REF	ALT	REF	NA	---	Rho termination factor /// Encodes a novel ribonucleic acid-binding protein that interacts with the endonuclease RNase E and supports its function in processing plastid ribonucleic acids. /// Rho termination factor;(source:Araport11)	SAP-like protein BP-73, putative, expressed	Rho-N domain-containing protein 1 chloroplastic
GRMZM2G364068	4	172553407	T	C	MODERATE	missense_variant	2018-01-01	2018-01-01	2018-01-01	0/0	0/0	0/0	2018-01-01	./.	0/0	0/0	0/0	./.	ALT	REF	ALT	REF	NA	---	Rho termination factor /// Encodes a novel ribonucleic acid-binding protein that interacts with the endonuclease RNase E and supports its function in processing plastid ribonucleic acids. /// Rho termination factor;(source:Araport11)	SAP-like protein BP-73, putative, expressed	Rho-N domain-containing protein 1 chloroplastic
GRMZM2G364068	4	172553414	C	T	MODERATE	missense_variant	2018-01-01	2018-01-01	2018-01-01	0/0	0/0	0/0	2018-01-01	./.	0/0	0/0	0/0	./.	ALT	REF	ALT	REF	NA	---	Rho termination factor /// Encodes a novel ribonucleic acid-binding protein that interacts with the endonuclease RNase E and supports its function in processing plastid ribonucleic acids. /// Rho termination factor;(source:Araport11)	SAP-like protein BP-73, putative, expressed	Rho-N domain-containing protein 1 chloroplastic
GRMZM2G364068	4	172553497	T	A	MODERATE	missense_variant	2018-01-01	2018-01-01	2018-01-01	0/0	0/0	0/0	2018-01-01	./.	0/0	0/0	0/0	./.	ALT	REF	ALT	REF	NA	---	Rho termination factor /// Encodes a novel ribonucleic acid-binding protein that interacts with the endonuclease RNase E and supports its function in processing plastid ribonucleic acids. /// Rho termination factor;(source:Araport11)	SAP-like protein BP-73, putative, expressed	Rho-N domain-containing protein 1 chloroplastic
GRMZM2G364068	4	172553542	C	T	MODERATE	missense_variant	2018-01-01	2018-01-01	2018-01-01	0/0	0/0	0/0	2018-01-01	./.	0/0	0/0	0/0	./.	ALT	REF	ALT	REF	NA	---	Rho termination factor /// Encodes a novel ribonucleic acid-binding protein that interacts with the endonuclease RNase E and supports its function in processing plastid ribonucleic acids. /// Rho termination factor;(source:Araport11)	SAP-like protein BP-73, putative, expressed	Rho-N domain-containing protein 1 chloroplastic
GRMZM2G364068	4	172553641	A	T	MODERATE	missense_variant	2018-01-01	2018-01-01	2018-01-01	0/0	0/0	./.	2018-01-01	./.	0/0	0/0	0/0	./.	ALT	REF	ALT	REF	NA	---	Rho termination factor /// Encodes a novel ribonucleic acid-binding protein that interacts with the endonuclease RNase E and supports its function in processing plastid ribonucleic acids. /// Rho termination factor;(source:Araport11)	SAP-like protein BP-73, putative, expressed	Rho-N domain-containing protein 1 chloroplastic
GRMZM2G364068	4	172553671	T	C	MODERATE	missense_variant	2018-01-01	2018-01-01	2018-01-01	0/0	0/0	./.	2018-01-01	./.	0/0	0/0	0/0	./.	ALT	REF	ALT	REF	NA	---	Rho termination factor /// Encodes a novel ribonucleic acid-binding protein that interacts with the endonuclease RNase E and supports its function in processing plastid ribonucleic acids. /// Rho termination factor;(source:Araport11)	SAP-like protein BP-73, putative, expressed	Rho-N domain-containing protein 1 chloroplastic
GRMZM2G364068	4	172553688	G	T	MODERATE	missense_variant	2018-01-01	2018-01-01	2018-01-01	0/0	0/0	./.	2018-01-01	./.	0/0	0/0	0/0	0/0	ALT	REF	ALT	REF	REF	---	Rho termination factor /// Encodes a novel ribonucleic acid-binding protein that interacts with the endonuclease RNase E and supports its function in processing plastid ribonucleic acids. /// Rho termination factor;(source:Araport11)	SAP-like protein BP-73, putative, expressed	Rho-N domain-containing protein 1 chloroplastic
GRMZM2G364068	4	172553705	C	T	MODERATE	missense_variant	2018-01-01	2018-01-01	2018-01-01	0/0	0/0	./.	2018-01-01	./.	0/0	0/0	./.	0/0	ALT	REF	ALT	REF	REF	---	Rho termination factor /// Encodes a novel ribonucleic acid-binding protein that interacts with the endonuclease RNase E and supports its function in processing plastid ribonucleic acids. /// Rho termination factor;(source:Araport11)	SAP-like protein BP-73, putative, expressed	Rho-N domain-containing protein 1 chloroplastic
GRMZM2G364068	4	172553716	C	T	MODERATE	missense_variant	2018-01-01	2018-01-01	2018-01-01	0/0	0/0	./.	2018-01-01	./.	0/0	0/0	./.	0/0	ALT	REF	ALT	REF	REF	---	Rho termination factor /// Encodes a novel ribonucleic acid-binding protein that interacts with the endonuclease RNase E and supports its function in processing plastid ribonucleic acids. /// Rho termination factor;(source:Araport11)	SAP-like protein BP-73, putative, expressed	Rho-N domain-containing protein 1 chloroplastic
GRMZM2G364068	4	172558669	C	T	MODERATE	missense_variant	2018-01-01	2018-01-01	2018-01-01	0/0	0/0	0/0	2018-01-01	0/0	0/0	0/0	0/0	./.	ALT	REF	SEG	REF	NA	---	Rho termination factor /// Encodes a novel ribonucleic acid-binding protein that interacts with the endonuclease RNase E and supports its function in processing plastid ribonucleic acids. /// Rho termination factor;(source:Araport11)	SAP-like protein BP-73, putative, expressed	Rho-N domain-containing protein 1 chloroplastic
GRMZM2G130043	4	172636434	G	A	MODERATE	missense_variant	2018-01-01	2018-01-01	2018-01-01	0/0	0/0	0/0	2018-01-01	2018-01-01	0/0	0/0	0/0	0/0	ALT	REF	ALT	REF	REF	starch synthase5	UDP-Glycosyltransferase superfamily protein /// UDP-Glycosyltransferase superfamily protein;(source:Araport11)	Starch synthase V	Soluble starch synthase V
GRMZM2G130043	4	172706109	A	C	MODERATE	missense_variant	2018-01-01	2018-01-01	2018-01-01	2018-01-01	2018-01-01	2018-01-01	2018-01-01	2018-01-01	2018-01-01	2018-01-01	0/0	./.	ALT	ALT	ALT	SEG	NA	starch synthase5	UDP-Glycosyltransferase superfamily protein /// UDP-Glycosyltransferase superfamily protein;(source:Araport11)	Starch synthase V	Soluble starch synthase V
GRMZM2G130043	4	172706137	A	T	MODERATE	missense_variant	2018-01-01	2018-01-01	2018-01-01	0/0	0/0	./.	2018-01-01	./.	0/0	0/0	0/0	./.	ALT	REF	ALT	REF	NA	starch synthase5	UDP-Glycosyltransferase superfamily protein /// UDP-Glycosyltransferase superfamily protein;(source:Araport11)	Starch synthase V	Soluble starch synthase V
GRMZM2G130043	4	172706390	A	G	MODERATE	missense_variant	2018-01-01	2018-01-01	2018-01-01	2018-01-01	2018-01-01	2018-01-01	2018-01-01	2018-01-01	2018-01-01	2018-01-01	0/0	./.	ALT	ALT	ALT	SEG	NA	starch synthase5	UDP-Glycosyltransferase superfamily protein /// UDP-Glycosyltransferase superfamily protein;(source:Araport11)	Starch synthase V	Soluble starch synthase V
GRMZM2G130043	4	172706399	C	T	MODERATE	missense_variant	2018-01-01	2018-01-01	2018-01-01	0/0	0/0	0/0	2018-01-01	./.	0/0	0/0	0/0	./.	ALT	REF	ALT	REF	NA	starch synthase5	UDP-Glycosyltransferase superfamily protein /// UDP-Glycosyltransferase superfamily protein;(source:Araport11)	Starch synthase V	Soluble starch synthase V
GRMZM2G130002	4	172718122	C	G	MODERATE	missense_variant	2018-01-01	2018-01-01	2018-01-01	1/0	0/0	0/0	2018-01-01	2018-01-01	0/0	2018-01-01	0/0	0/0	ALT	SEG	ALT	SEG	REF	---	Zinc finger (C3HC4-type RING finger) family protein /// Zinc finger (C3HC4-type RING finger) family protein;(source:Araport11)	von Willebrand factor type A domain containing protein	Cdk-activating kinase assembly factor
GRMZM2G130002	4	172718345	T	C	MODERATE	missense_variant	2018-01-01	2018-01-01	2018-01-01	1/0	2018-01-01	./.	2018-01-01	./.	2018-01-01	2018-01-01	2018-01-01	./.	ALT	SEG	ALT	ALT	NA	---	Zinc finger (C3HC4-type RING finger) family protein /// Zinc finger (C3HC4-type RING finger) family protein;(source:Araport11)	von Willebrand factor type A domain containing protein	Cdk-activating kinase assembly factor
GRMZM2G129979	4	172724668	T	C	MODERATE	missense_variant	2018-01-01	2018-01-01	2018-01-01	2018-01-01	2018-01-01	1/0	2018-01-01	2018-01-01	2018-01-01	2018-01-01	./.	./.	ALT	SEG	ALT	ALT	NA	---	G10 family protein /// G10 family protein;(source:Araport11)	G10 family protein	---
GRMZM2G178398	4	172779496	T	G	MODERATE	missense_variant	2018-01-01	2018-01-01	2018-01-01	0/0	0/0	0/0	2018-01-01	./.	0/0	0/0	0/0	./.	ALT	REF	ALT	REF	NA	---	ENTH/VHS family protein /// ENTH/VHS family protein;(source:Araport11)	Epsin-like	Clathrin interactor EPSIN like
GRMZM2G178398	4	172779635	T	A	MODERATE	missense_variant	2018-01-01	2018-01-01	2018-01-01	0/0	0/0	0/0	2018-01-01	0/0	0/0	0/0	0/0	0/0	ALT	REF	SEG	REF	REF	---	ENTH/VHS family protein /// ENTH/VHS family protein;(source:Araport11)	Epsin-like	Clathrin interactor EPSIN like
GRMZM2G178398	4	172780530	G	A	MODERATE	missense_variant	2018-01-01	2018-01-01	2018-01-01	0/0	0/0	./.	2018-01-01	0/0	0/0	0/0	0/0	2018-01-01	ALT	REF	SEG	REF	ALT	---	ENTH/VHS family protein /// ENTH/VHS family protein;(source:Araport11)	Epsin-like	Clathrin interactor EPSIN like
GRMZM2G178398	4	172780957	G	A	MODERATE	missense_variant	2018-01-01	2018-01-01	2018-01-01	0/0	0/0	./.	2018-01-01	0/0	0/0	0/0	0/0	0/0	ALT	REF	SEG	REF	REF	---	ENTH/VHS family protein /// ENTH/VHS family protein;(source:Araport11)	Epsin-like	Clathrin interactor EPSIN like
GRMZM2G178398	4	172781002	G	A	MODERATE	missense_variant	2018-01-01	2018-01-01	2018-01-01	0/0	0/0	./.	2018-01-01	./.	0/0	0/0	0/0	0/0	ALT	REF	ALT	REF	REF	---	ENTH/VHS family protein /// ENTH/VHS family protein;(source:Araport11)	Epsin-like	Clathrin interactor EPSIN like
GRMZM2G178398	4	172781833	C	T	MODERATE	missense_variant	2018-01-01	2018-01-01	2018-01-01	0/0	0/0	0/0	2018-01-01	0/0	0/0	0/0	0/0	0/0	ALT	REF	SEG	REF	REF	---	ENTH/VHS family protein /// ENTH/VHS family protein;(source:Araport11)	Epsin-like	Clathrin interactor EPSIN like
GRMZM2G178398	4	172781856	G	A	MODERATE	missense_variant	2018-01-01	2018-01-01	2018-01-01	0/0	0/0	./.	2018-01-01	0/0	0/0	0/0	0/0	0/0	ALT	REF	SEG	REF	REF	---	ENTH/VHS family protein /// ENTH/VHS family protein;(source:Araport11)	Epsin-like	Clathrin interactor EPSIN like
GRMZM2G178398	4	172782172	C	T	MODERATE	missense_variant	2018-01-01	2018-01-01	2018-01-01	0/0	0/0	0/0	2018-01-01	0/0	0/0	0/0	0/0	0/0	ALT	REF	SEG	REF	REF	---	ENTH/VHS family protein /// ENTH/VHS family protein;(source:Araport11)	Epsin-like	Clathrin interactor EPSIN like
GRMZM2G178398	4	172782294	C	T	MODERATE	missense_variant	2018-01-01	2018-01-01	2018-01-01	0/0	0/0	0/0	2018-01-01	0/0	0/0	0/0	0/0	0/0	ALT	REF	SEG	REF	REF	---	ENTH/VHS family protein /// ENTH/VHS family protein;(source:Araport11)	Epsin-like	Clathrin interactor EPSIN like
GRMZM2G178398	4	172782390	A	G	MODERATE	missense_variant	2018-01-01	2018-01-01	2018-01-01	0/0	0/0	0/0	2018-01-01	./.	0/0	0/0	0/0	0/0	ALT	REF	ALT	REF	REF	---	ENTH/VHS family protein /// ENTH/VHS family protein;(source:Araport11)	Epsin-like	Clathrin interactor EPSIN like
GRMZM2G178398	4	172782463	T	C	MODERATE	missense_variant	2018-01-01	2018-01-01	2018-01-01	1/0	2018-01-01	2018-01-01	2018-01-01	2018-01-01	0/0	0/0	2018-01-01	2018-01-01	ALT	SEG	ALT	SEG	ALT	---	ENTH/VHS family protein /// ENTH/VHS family protein;(source:Araport11)	Epsin-like	Clathrin interactor EPSIN like
GRMZM2G178398	4	172782477	A	C	MODERATE	missense_variant	2018-01-01	2018-01-01	2018-01-01	0/1	2018-01-01	2018-01-01	2018-01-01	2018-01-01	0/0	0/0	2018-01-01	2018-01-01	ALT	SEG	ALT	SEG	ALT	---	ENTH/VHS family protein /// ENTH/VHS family protein;(source:Araport11)	Epsin-like	Clathrin interactor EPSIN like
GRMZM2G178398	4	172782574	G	T	MODERATE	missense_variant	2018-01-01	2018-01-01	2018-01-01	0/0	0/0	./.	2018-01-01	0/0	0/0	0/0	0/0	0/0	ALT	REF	SEG	REF	REF	---	ENTH/VHS family protein /// ENTH/VHS family protein;(source:Araport11)	Epsin-like	Clathrin interactor EPSIN like
GRMZM2G379005	4	172790608	T	C	MODERATE	missense_variant	2018-01-01	2018-01-01	2018-01-01	0/0	0/0	./.	2018-01-01	2018-01-01	0/0	0/0	0/0	0/0	ALT	REF	ALT	REF	REF	C2C2-GATA-transcription factor 4	GATA transcription factor 9 /// Encodes a member of the GATA factor family of zinc finger transcription factors. /// GATA transcription factor 9;(source:Araport11)	GATA family protein	GATA transcription factor
GRMZM2G379005	4	172791256	C	A	MODERATE	missense_variant	2018-01-01	2018-01-01	2018-01-01	0/0	0/0	./.	./.	./.	0/0	./.	./.	./.	ALT	REF	NA	REF	NA	C2C2-GATA-transcription factor 4	GATA transcription factor 9 /// Encodes a member of the GATA factor family of zinc finger transcription factors. /// GATA transcription factor 9;(source:Araport11)	GATA family protein	GATA transcription factor
GRMZM2G162052	4	172862990	G	A	MODERATE	missense_variant&splice_region_variant	2018-01-01	2018-01-01	2018-01-01	1/0	0/0	0/0	2018-01-01	2018-01-01	0/0	0/0	0/0	0/0	ALT	SEG	ALT	REF	REF	---	---	---	ATP synthase subunit b like
GRMZM2G162052	4	172863004	G	T	MODERATE	missense_variant	2018-01-01	2018-01-01	2018-01-01	0/1	0/0	0/0	2018-01-01	./.	0/0	0/0	0/0	0/0	ALT	SEG	ALT	REF	REF	---	---	---	ATP synthase subunit b like
GRMZM2G162007	4	172864599	A	G	MODERATE	missense_variant	2018-01-01	2018-01-01	2018-01-01	0/1	0/0	./.	2018-01-01	./.	0/0	2018-01-01	0/1	./.	ALT	SEG	ALT	SEG	NA	---	oxidoreductase, zinc-binding dehydrogenase family protein /// oxidoreductase, zinc-binding dehydrogenase family protein;(source:Araport11)	Oxidoreductase family protein	NADPH-dependent quinone oxidoreductase
GRMZM2G162007	4	172864728	G	T	MODERATE	missense_variant	2018-01-01	2018-01-01	2018-01-01	0/0	0/0	./.	0/0	./.	0/0	2018-01-01	0/0	./.	ALT	REF	REF	SEG	NA	---	oxidoreductase, zinc-binding dehydrogenase family protein /// oxidoreductase, zinc-binding dehydrogenase family protein;(source:Araport11)	Oxidoreductase family protein	NADPH-dependent quinone oxidoreductase
GRMZM2G162007	4	172864980	G	T	MODERATE	missense_variant	2018-01-01	2018-01-01	2018-01-01	0/0	0/0	0/0	0/0	2018-01-01	0/0	0/0	0/0	./.	ALT	REF	SEG	REF	NA	---	oxidoreductase, zinc-binding dehydrogenase family protein /// oxidoreductase, zinc-binding dehydrogenase family protein;(source:Araport11)	Oxidoreductase family protein	NADPH-dependent quinone oxidoreductase
GRMZM2G162007	4	172865033	C	G	MODERATE	missense_variant	2018-01-01	2018-01-01	2018-01-01	2018-01-01	2018-01-01	2018-01-01	2018-01-01	2018-01-01	2018-01-01	0/0	2018-01-01	2018-01-01	ALT	ALT	ALT	SEG	ALT	---	oxidoreductase, zinc-binding dehydrogenase family protein /// oxidoreductase, zinc-binding dehydrogenase family protein;(source:Araport11)	Oxidoreductase family protein	NADPH-dependent quinone oxidoreductase
GRMZM2G108364	4	173022486	G	A	MODERATE	missense_variant	2018-01-01	2018-01-01	2018-01-01	0/0	./.	./.	./.	./.	0/0	./.	./.	./.	ALT	REF	NA	REF	NA	---	HAL2-like /// Encodes a 3'-phosphoadenosine-5'-phosphate (PAP) phosphatase that is sensitive to physiological concentrations of Na+. It does not also act as inositol polyphosphate 1-phosphatases, which other members of the HAL2-like family do. It is proposed that AHL acts in concert with sulphotransferases to prevent both the toxicity of PAP on RNA processing enzymes as well as the product inhibi…	Putative 3'(2',5'-bisphosphate nucleotidase)	PAP-specific phosphatase
GRMZM2G108364	4	173022511	A	G	MODERATE	missense_variant	2018-01-01	2018-01-01	2018-01-01	0/0	0/0	./.	./.	./.	0/0	./.	./.	./.	ALT	REF	NA	REF	NA	---	HAL2-like /// Encodes a 3'-phosphoadenosine-5'-phosphate (PAP) phosphatase that is sensitive to physiological concentrations of Na+. It does not also act as inositol polyphosphate 1-phosphatases, which other members of the HAL2-like family do. It is proposed that AHL acts in concert with sulphotransferases to prevent both the toxicity of PAP on RNA processing enzymes as well as the product inhibi…	Putative 3'(2',5'-bisphosphate nucleotidase)	PAP-specific phosphatase
GRMZM2G410487	4	173025738	T	G	MODERATE	missense_variant	2018-01-01	2018-01-01	2018-01-01	1/0	./.	./.	2018-01-01	2018-01-01	2018-01-01	0/0	0/0	./.	ALT	SEG	ALT	SEG	NA	---	Galactose oxidase/kelch repeat superfamily protein /// Galactose oxidase/kelch repeat superfamily protein;(source:Araport11)	---	Kelch-type beta propeller
GRMZM2G410487	4	173026216	T	A	MODERATE	missense_variant	2018-01-01	2018-01-01	2018-01-01	1/0	0/0	./.	2018-01-01	./.	0/0	0/0	./.	./.	ALT	SEG	ALT	REF	NA	---	Galactose oxidase/kelch repeat superfamily protein /// Galactose oxidase/kelch repeat superfamily protein;(source:Araport11)	---	Kelch-type beta propeller
GRMZM2G410487	4	173026222	A	T	MODERATE	missense_variant	2018-01-01	2018-01-01	2018-01-01	2018-01-01	0/0	./.	2018-01-01	./.	2018-01-01	0/0	./.	./.	ALT	SEG	ALT	SEG	NA	---	Galactose oxidase/kelch repeat superfamily protein /// Galactose oxidase/kelch repeat superfamily protein;(source:Araport11)	---	Kelch-type beta propeller
GRMZM2G410487	4	173026534	C	T	MODERATE	missense_variant	2018-01-01	2018-01-01	2018-01-01	0/0	0/0	./.	2018-01-01	./.	0/0	./.	./.	./.	ALT	REF	ALT	REF	NA	---	Galactose oxidase/kelch repeat superfamily protein /// Galactose oxidase/kelch repeat superfamily protein;(source:Araport11)	---	Kelch-type beta propeller
GRMZM2G410487	4	173026539	C	T	MODERATE	missense_variant	2018-01-01	2018-01-01	2018-01-01	0/0	0/0	./.	2018-01-01	./.	0/0	./.	./.	./.	ALT	REF	ALT	REF	NA	---	Galactose oxidase/kelch repeat superfamily protein /// Galactose oxidase/kelch repeat superfamily protein;(source:Araport11)	---	Kelch-type beta propeller
GRMZM2G410487	4	173026555	C	T	MODERATE	missense_variant	2018-01-01	2018-01-01	2018-01-01	0/0	0/0	./.	0/0	2018-01-01	0/0	./.	./.	./.	ALT	REF	SEG	REF	NA	---	Galactose oxidase/kelch repeat superfamily protein /// Galactose oxidase/kelch repeat superfamily protein;(source:Araport11)	---	Kelch-type beta propeller
GRMZM2G410487	4	173026615	T	C	MODERATE	missense_variant	2018-01-01	2018-01-01	2018-01-01	2018-01-01	0/0	2018-01-01	2018-01-01	2018-01-01	2018-01-01	2018-01-01	2018-01-01	./.	ALT	SEG	ALT	ALT	NA	---	Galactose oxidase/kelch repeat superfamily protein /// Galactose oxidase/kelch repeat superfamily protein;(source:Araport11)	---	Kelch-type beta propeller
GRMZM2G108284	4	173028006	A	G	MODERATE	missense_variant	2018-01-01	2018-01-01	2018-01-01	2018-01-01	0/0	2018-01-01	2018-01-01	2018-01-01	2018-01-01	2018-01-01	2018-01-01	./.	ALT	SEG	ALT	ALT	NA	---	hypothetical protein;(source:Araport11)	Hydroxyproline-rich glycoprotein	---
GRMZM2G108284	4	173028518	T	A	MODERATE	missense_variant	2018-01-01	2018-01-01	2018-01-01	1/0	2018-01-01	0/0	0/0	2018-01-01	0/0	2018-01-01	2018-01-01	2018-01-01	ALT	SEG	SEG	SEG	ALT	---	hypothetical protein;(source:Araport11)	Hydroxyproline-rich glycoprotein	---
GRMZM2G108284	4	173028749	T	C	MODERATE	missense_variant	2018-01-01	2018-01-01	2018-01-01	0/0	0/0	0/0	0/0	./.	0/0	0/0	0/0	./.	ALT	REF	REF	REF	NA	---	hypothetical protein;(source:Araport11)	Hydroxyproline-rich glycoprotein	---
GRMZM2G108284	4	173028812	C	T	MODERATE	missense_variant	2018-01-01	2018-01-01	2018-01-01	0/0	0/0	./.	2018-01-01	./.	0/0	0/0	0/0	0/0	ALT	REF	ALT	REF	REF	---	hypothetical protein;(source:Araport11)	Hydroxyproline-rich glycoprotein	---
GRMZM2G108284	4	173029001	G	A	MODERATE	missense_variant	2018-01-01	2018-01-01	2018-01-01	0/0	0/0	./.	0/0	./.	0/0	0/0	./.	./.	ALT	REF	REF	REF	NA	---	hypothetical protein;(source:Araport11)	Hydroxyproline-rich glycoprotein	---
GRMZM2G108284	4	173029025	T	G	MODERATE	missense_variant	2018-01-01	2018-01-01	2018-01-01	0/0	0/0	./.	./.	2018-01-01	0/0	0/0	0/0	./.	ALT	REF	ALT	REF	NA	---	hypothetical protein;(source:Araport11)	Hydroxyproline-rich glycoprotein	---
GRMZM2G108284	4	173029220	C	A	MODERATE	missense_variant	2018-01-01	2018-01-01	2018-01-01	0/0	0/0	./.	0/0	2018-01-01	0/0	0/0	./.	./.	ALT	REF	SEG	REF	NA	---	hypothetical protein;(source:Araport11)	Hydroxyproline-rich glycoprotein	---
GRMZM2G108284	4	173029511	A	G	MODERATE	missense_variant	2018-01-01	2018-01-01	2018-01-01	./.	0/0	./.	./.	./.	0/0	./.	./.	./.	ALT	REF	NA	REF	NA	---	hypothetical protein;(source:Araport11)	Hydroxyproline-rich glycoprotein	---
GRMZM2G108712	4	173064052	G	A	MODERATE	missense_variant	2018-01-01	2018-01-01	2018-01-01	0/0	0/0	0/0	2018-01-01	./.	0/0	0/0	2018-01-01	0/0	ALT	REF	ALT	SEG	REF	proliferating cell nuclear antigen2	proliferating cell nuclear antigen 2 /// Functionally interacts with POLH to repair DNA damaged by UVB damage. May be sumoylated. /// proliferating cell nuclear antigen 2;(source:Araport11)	Proliferating cell nuclear antigen	Proliferating cell nuclear antigen
GRMZM2G054007	4	173206799	A	G	MODERATE	missense_variant	2018-01-01	2018-01-01	2018-01-01	0/0	0/0	./.	./.	./.	0/0	0/0	./.	./.	ALT	REF	NA	REF	NA	---	---	---	---
GRMZM2G054007	4	173206853	A	T	MODERATE	missense_variant	2018-01-01	2018-01-01	2018-01-01	0/0	./.	./.	2018-01-01	./.	0/0	./.	0/0	./.	ALT	REF	ALT	REF	NA	---	---	---	---
GRMZM2G054007	4	173206898	A	G	MODERATE	missense_variant	2018-01-01	2018-01-01	2018-01-01	0/1	./.	2018-01-01	2018-01-01	./.	./.	2018-01-01	2018-01-01	./.	ALT	SEG	ALT	ALT	NA	---	---	---	---
GRMZM2G054007	4	173206904	A	G	MODERATE	missense_variant	2018-01-01	2018-01-01	2018-01-01	0/1	./.	2018-01-01	2018-01-01	./.	./.	2018-01-01	2018-01-01	./.	ALT	SEG	ALT	ALT	NA	---	---	---	---
GRMZM2G054007	4	173206934	C	G	MODERATE	missense_variant	2018-01-01	2018-01-01	2018-01-01	0/0	./.	0/0	./.	./.	0/0	0/0	0/0	./.	ALT	REF	NA	REF	NA	---	---	---	---
GRMZM2G054007	4	173207088	T	G	MODERATE	missense_variant	2018-01-01	2018-01-01	2018-01-01	0/0	./.	./.	./.	./.	./.	2018-01-01	./.	./.	ALT	REF	NA	ALT	NA	---	---	---	---
GRMZM2G054007	4	173207133	T	A	MODERATE	missense_variant	2018-01-01	2018-01-01	2018-01-01	1/0	./.	2018-01-01	2018-01-01	2018-01-01	2018-01-01	2018-01-01	2018-01-01	./.	ALT	SEG	ALT	ALT	NA	---	---	---	---
GRMZM2G054065	4	173211374	T	C	MODERATE	missense_variant	2018-01-01	2018-01-01	2018-01-01	0/0	0/0	0/0	2018-01-01	2018-01-01	2018-01-01	0/0	0/0	./.	ALT	REF	ALT	SEG	NA	---	---	---	Homoserine O-acetyltransferase
GRMZM2G054076	4	173212623	G	C	MODERATE	missense_variant	2018-01-01	2018-01-01	2018-01-01	0/0	0/0	0/0	2018-01-01	./.	0/0	0/0	2018-01-01	2018-01-01	ALT	REF	ALT	SEG	ALT	---	Molecular chaperone Hsp40/DnaJ family protein /// Molecular chaperone Hsp40/DnaJ family protein;(source:Araport11)	DNAJ heat shock family protein	Chaperone protein dnaJ
GRMZM2G054076	4	173219579	A	C	MODERATE	missense_variant	2018-01-01	2018-01-01	2018-01-01	0/0	0/0	0/0	0/0	0/0	0/0	0/0	0/0	2018-01-01	ALT	REF	REF	REF	ALT	---	Molecular chaperone Hsp40/DnaJ family protein /// Molecular chaperone Hsp40/DnaJ family protein;(source:Araport11)	DNAJ heat shock family protein	Chaperone protein dnaJ
GRMZM2G054076	4	173219590	T	C	MODERATE	missense_variant	2018-01-01	2018-01-01	2018-01-01	0/0	0/0	2018-01-01	2018-01-01	2018-01-01	0/0	2018-01-01	0/0	2018-01-01	ALT	SEG	ALT	SEG	ALT	---	Molecular chaperone Hsp40/DnaJ family protein /// Molecular chaperone Hsp40/DnaJ family protein;(source:Araport11)	DNAJ heat shock family protein	Chaperone protein dnaJ
GRMZM2G054076	4	173223529	A	G	MODERATE	missense_variant	2018-01-01	2018-01-01	2018-01-01	0/0	0/0	./.	./.	./.	0/0	./.	0/0	./.	ALT	REF	NA	REF	NA	---	Molecular chaperone Hsp40/DnaJ family protein /// Molecular chaperone Hsp40/DnaJ family protein;(source:Araport11)	DNAJ heat shock family protein	Chaperone protein dnaJ
GRMZM2G054210	4	173240857	T	C	MODERATE	missense_variant	2018-01-01	2018-01-01	2018-01-01	0/0	0/0	0/0	2018-01-01	2018-01-01	0/0	0/0	0/0	./.	ALT	REF	ALT	REF	NA	---	Adaptor protein complex AP-1, gamma subunit /// Adaptor protein complex AP-1, gamma subunit;(source:Araport11)	GAMMA-ADAPTIN 1 family protein	AP-1 complex subunit gamma
GRMZM2G054210	4	173240875	C	T	MODERATE	missense_variant	2018-01-01	2018-01-01	2018-01-01	0/0	0/0	0/0	2018-01-01	./.	0/0	0/0	0/0	./.	ALT	REF	ALT	REF	NA	---	Adaptor protein complex AP-1, gamma subunit /// Adaptor protein complex AP-1, gamma subunit;(source:Araport11)	GAMMA-ADAPTIN 1 family protein	AP-1 complex subunit gamma
GRMZM2G054210	4	173253780	C	T	MODERATE	missense_variant	2018-01-01	2018-01-01	2018-01-01	0/1	0/0	0/0	2018-01-01	./.	0/0	2018-01-01	2018-01-01	./.	ALT	SEG	ALT	SEG	NA	---	Adaptor protein complex AP-1, gamma subunit /// Adaptor protein complex AP-1, gamma subunit;(source:Araport11)	GAMMA-ADAPTIN 1 family protein	AP-1 complex subunit gamma
GRMZM2G178990	4	173324364	A	C	MODERATE	missense_variant	2018-01-01	2018-01-01	2018-01-01	0/0	0/0	0/0	./.	./.	0/0	./.	0/0	./.	ALT	REF	NA	REF	NA	---	---	---	---
GRMZM2G178990	4	173324436	A	G	MODERATE	missense_variant	2018-01-01	2018-01-01	2018-01-01	0/0	0/0	./.	./.	./.	0/0	2018-01-01	./.	./.	ALT	REF	NA	SEG	NA	---	---	---	---
GRMZM2G178990	4	173324488	T	C	MODERATE	missense_variant	2018-01-01	2018-01-01	2018-01-01	0/0	0/0	./.	2018-01-01	./.	0/0	./.	./.	./.	ALT	REF	ALT	REF	NA	---	---	---	---
GRMZM5G841309	4	173326238	C	G	MODERATE	missense_variant	2018-01-01	2018-01-01	2018-01-01	1/0	2018-01-01	0/0	2018-01-01	2018-01-01	2018-01-01	2018-01-01	./.	./.	ALT	SEG	ALT	ALT	NA	---	---	---	---
GRMZM2G479330	4	173327853	A	T	MODERATE	missense_variant	2018-01-01	2018-01-01	2018-01-01	0/0	0/0	./.	2018-01-01	./.	0/0	0/0	0/0	./.	ALT	REF	ALT	REF	NA	---	---	---	---
GRMZM2G178955	4	173337733	G	T	MODERATE	missense_variant	2018-01-01	2018-01-01	2018-01-01	0/0	0/0	./.	2018-01-01	./.	2018-01-01	0/0	./.	./.	ALT	REF	ALT	SEG	NA	---	ENTH/ANTH/VHS superfamily protein /// ENTH/ANTH/VHS superfamily protein;(source:Araport11)	Clathrin assembly family protein	Clathrin assembly protein, putative
GRMZM2G178955	4	173337830	A	C	MODERATE	missense_variant	2018-01-01	2018-01-01	2018-01-01	2018-01-01	2018-01-01	./.	2018-01-01	2018-01-01	2018-01-01	2018-01-01	0/0	./.	ALT	ALT	ALT	SEG	NA	---	ENTH/ANTH/VHS superfamily protein /// ENTH/ANTH/VHS superfamily protein;(source:Araport11)	Clathrin assembly family protein	Clathrin assembly protein, putative
GRMZM2G178955	4	173337862	C	T	MODERATE	missense_variant	2018-01-01	2018-01-01	2018-01-01	2018-01-01	2018-01-01	./.	2018-01-01	2018-01-01	2018-01-01	2018-01-01	./.	2018-01-01	ALT	ALT	ALT	ALT	ALT	---	ENTH/ANTH/VHS superfamily protein /// ENTH/ANTH/VHS superfamily protein;(source:Araport11)	Clathrin assembly family protein	Clathrin assembly protein, putative
GRMZM2G178955	4	173338180	G	A	MODERATE	missense_variant	2018-01-01	2018-01-01	2018-01-01	0/0	0/0	0/0	2018-01-01	1/0	0/0	2018-01-01	0/0	2018-01-01	ALT	REF	SEG	SEG	ALT	---	ENTH/ANTH/VHS superfamily protein /// ENTH/ANTH/VHS superfamily protein;(source:Araport11)	Clathrin assembly family protein	Clathrin assembly protein, putative
GRMZM2G178955	4	173338426	C	G	MODERATE	missense_variant	2018-01-01	2018-01-01	2018-01-01	0/0	0/0	0/0	2018-01-01	./.	0/0	2018-01-01	0/0	2018-01-01	ALT	REF	ALT	SEG	ALT	---	ENTH/ANTH/VHS superfamily protein /// ENTH/ANTH/VHS superfamily protein;(source:Araport11)	Clathrin assembly family protein	Clathrin assembly protein, putative
GRMZM2G178955	4	173338582	A	T	MODERATE	missense_variant	2018-01-01	2018-01-01	2018-01-01	0/1	0/0	0/0	2018-01-01	2018-01-01	2018-01-01	2018-01-01	0/0	2018-01-01	ALT	SEG	ALT	SEG	ALT	---	ENTH/ANTH/VHS superfamily protein /// ENTH/ANTH/VHS superfamily protein;(source:Araport11)	Clathrin assembly family protein	Clathrin assembly protein, putative
GRMZM2G178955	4	173338623	A	G	MODERATE	missense_variant	2018-01-01	2018-01-01	2018-01-01	0/1	0/0	0/0	2018-01-01	2018-01-01	2018-01-01	0/0	0/0	2018-01-01	ALT	SEG	ALT	SEG	ALT	---	ENTH/ANTH/VHS superfamily protein /// ENTH/ANTH/VHS superfamily protein;(source:Araport11)	Clathrin assembly family protein	Clathrin assembly protein, putative
GRMZM5G806771	4	173361231	T	G	MODERATE	missense_variant	2018-01-01	2018-01-01	2018-01-01	0/0	0/0	./.	2018-01-01	./.	0/0	0/0	2018-01-01	./.	ALT	REF	ALT	SEG	NA	---	S15/NS1, RNA-binding protein /// S15/NS1, RNA-binding protein;(source:Araport11)	Ribosomal protein S15-like	inverted formin-2
GRMZM5G806771	4	173361247	C	T	MODERATE	missense_variant	2018-01-01	2018-01-01	2018-01-01	0/0	0/0	0/0	2018-01-01	./.	0/0	0/0	2018-01-01	./.	ALT	REF	ALT	SEG	NA	---	S15/NS1, RNA-binding protein /// S15/NS1, RNA-binding protein;(source:Araport11)	Ribosomal protein S15-like	inverted formin-2
GRMZM5G806771	4	173361248	C	G	MODERATE	missense_variant	2018-01-01	2018-01-01	2018-01-01	0/0	0/0	0/0	2018-01-01	./.	0/0	0/0	2018-01-01	./.	ALT	REF	ALT	SEG	NA	---	S15/NS1, RNA-binding protein /// S15/NS1, RNA-binding protein;(source:Araport11)	Ribosomal protein S15-like	inverted formin-2
GRMZM5G806771	4	173361516	C	G	MODERATE	missense_variant	2018-01-01	2018-01-01	2018-01-01	0/0	0/0	./.	2018-01-01	./.	0/0	0/0	0/0	./.	ALT	REF	ALT	REF	NA	---	S15/NS1, RNA-binding protein /// S15/NS1, RNA-binding protein;(source:Araport11)	Ribosomal protein S15-like	inverted formin-2
GRMZM5G806771	4	173361628	G	A	MODERATE	missense_variant	2018-01-01	2018-01-01	2018-01-01	0/0	0/0	./.	./.	./.	0/0	0/0	./.	./.	ALT	REF	NA	REF	NA	---	S15/NS1, RNA-binding protein /// S15/NS1, RNA-binding protein;(source:Araport11)	Ribosomal protein S15-like	inverted formin-2
GRMZM5G806771	4	173361727	A	G	MODERATE	missense_variant	2018-01-01	2018-01-01	2018-01-01	0/0	0/0	./.	2018-01-01	./.	0/0	0/0	./.	./.	ALT	REF	ALT	REF	NA	---	S15/NS1, RNA-binding protein /// S15/NS1, RNA-binding protein;(source:Araport11)	Ribosomal protein S15-like	inverted formin-2
GRMZM5G806771	4	173361809	G	A	MODERATE	missense_variant	2018-01-01	2018-01-01	2018-01-01	0/0	0/0	./.	./.	2018-01-01	0/0	0/0	0/0	./.	ALT	REF	ALT	REF	NA	---	S15/NS1, RNA-binding protein /// S15/NS1, RNA-binding protein;(source:Araport11)	Ribosomal protein S15-like	inverted formin-2
GRMZM5G806771	4	173361905	T	C	MODERATE	missense_variant	2018-01-01	2018-01-01	2018-01-01	0/0	0/0	./.	./.	./.	0/0	./.	0/0	./.	ALT	REF	NA	REF	NA	---	S15/NS1, RNA-binding protein /// S15/NS1, RNA-binding protein;(source:Araport11)	Ribosomal protein S15-like	inverted formin-2
GRMZM5G806771	4	173361944	A	G	MODERATE	missense_variant	2018-01-01	2018-01-01	2018-01-01	0/0	0/0	./.	./.	./.	0/0	./.	./.	./.	ALT	REF	NA	REF	NA	---	S15/NS1, RNA-binding protein /// S15/NS1, RNA-binding protein;(source:Araport11)	Ribosomal protein S15-like	inverted formin-2
GRMZM2G344376	4	173587464	C	G	MODERATE	missense_variant	2018-01-01	2018-01-01	2018-01-01	0/0	0/0	./.	2018-01-01	./.	0/0	./.	./.	./.	ALT	REF	ALT	REF	NA	---	---	---	---
GRMZM2G344376	4	173587683	T	C	MODERATE	missense_variant	2018-01-01	2018-01-01	2018-01-01	0/0	0/0	./.	./.	./.	0/0	./.	./.	./.	ALT	REF	NA	REF	NA	---	---	---	---
AC200065.5_FG009	4	173591876	C	T	MODERATE	missense_variant	2018-01-01	2018-01-01	2018-01-01	2018-01-01	0/0	./.	2018-01-01	./.	2018-01-01	2018-01-01	0/0	./.	ALT	SEG	ALT	SEG	NA	---	---	---	---
GRMZM2G108147	4	173593895	A	G	MODERATE	missense_variant	2018-01-01	2018-01-01	2018-01-01	0/1	2018-01-01	./.	2018-01-01	2018-01-01	2018-01-01	2018-01-01	./.	./.	ALT	SEG	ALT	ALT	NA	DBP-transcription factor 1	DNA-binding protein phosphatase 1 /// Encodes DBP1, a member of the DBP factors (DNA-binding protein phosphatases) featuring sequence-specific DNA-binding and protein phosphatase activity. DBP1 is involved in plant-potyvirus interactions. Loss-of-function of DBP1 renders resistance to potyviruses. /// DNA-binding protein phosphatase 1;(source:Araport11)	Phosphatase 2C family protein	DBP transcription factor
GRMZM2G108147	4	173593937	G	C	MODERATE	missense_variant	2018-01-01	2018-01-01	2018-01-01	2018-01-01	2018-01-01	./.	./.	./.	2018-01-01	2018-01-01	0/0	./.	ALT	ALT	NA	SEG	NA	DBP-transcription factor 1	DNA-binding protein phosphatase 1 /// Encodes DBP1, a member of the DBP factors (DNA-binding protein phosphatases) featuring sequence-specific DNA-binding and protein phosphatase activity. DBP1 is involved in plant-potyvirus interactions. Loss-of-function of DBP1 renders resistance to potyviruses. /// DNA-binding protein phosphatase 1;(source:Araport11)	Phosphatase 2C family protein	DBP transcription factor
GRMZM2G108084	4	173627624	A	C	MODERATE	missense_variant	2018-01-01	2018-01-01	2018-01-01	2018-01-01	0/0	./.	./.	./.	2018-01-01	./.	2018-01-01	./.	ALT	SEG	NA	ALT	NA	---	RING/U-box superfamily protein /// RING/U-box superfamily protein;(source:Araport11)	---	E3 ubiquitin-protein ligase RNF12-B
GRMZM2G108084	4	173627625	A	T	MODERATE	missense_variant	2018-01-01	2018-01-01	2018-01-01	0/0	0/0	./.	./.	./.	0/0	./.	0/0	./.	ALT	REF	NA	REF	NA	---	RING/U-box superfamily protein /// RING/U-box superfamily protein;(source:Araport11)	---	E3 ubiquitin-protein ligase RNF12-B
GRMZM2G108084	4	173627650	T	G	MODERATE	missense_variant	2018-01-01	2018-01-01	2018-01-01	0/0	0/0	./.	2018-01-01	./.	0/0	./.	0/0	./.	ALT	REF	ALT	REF	NA	---	RING/U-box superfamily protein /// RING/U-box superfamily protein;(source:Araport11)	---	E3 ubiquitin-protein ligase RNF12-B
GRMZM2G108084	4	173627651	T	C	MODERATE	missense_variant	2018-01-01	2018-01-01	2018-01-01	0/0	0/0	./.	2018-01-01	./.	0/0	./.	0/0	./.	ALT	REF	ALT	REF	NA	---	RING/U-box superfamily protein /// RING/U-box superfamily protein;(source:Araport11)	---	E3 ubiquitin-protein ligase RNF12-B
GRMZM2G108084	4	173629504	G	A	MODERATE	missense_variant	2018-01-01	2018-01-01	2018-01-01	2018-01-01	0/0	2018-01-01	2018-01-01	2018-01-01	2018-01-01	2018-01-01	2018-01-01	2018-01-01	ALT	SEG	ALT	ALT	ALT	---	RING/U-box superfamily protein /// RING/U-box superfamily protein;(source:Araport11)	---	E3 ubiquitin-protein ligase RNF12-B
GRMZM2G108084	4	173630848	T	C	MODERATE	missense_variant	2018-01-01	2018-01-01	2018-01-01	2018-01-01	0/0	2018-01-01	2018-01-01	./.	2018-01-01	2018-01-01	2018-01-01	0/0	ALT	SEG	ALT	ALT	REF	---	RING/U-box superfamily protein /// RING/U-box superfamily protein;(source:Araport11)	---	E3 ubiquitin-protein ligase RNF12-B
GRMZM5G855924	4	173648775	T	C	MODERATE	missense_variant	2018-01-01	2018-01-01	2018-01-01	0/0	./.	./.	./.	./.	./.	2018-01-01	./.	./.	ALT	REF	NA	ALT	NA	---	---	---	---
GRMZM5G855924	4	173648826	G	A	MODERATE	missense_variant	2018-01-01	2018-01-01	2018-01-01	1/0	0/0	./.	2018-01-01	2018-01-01	./.	2018-01-01	./.	./.	ALT	SEG	ALT	ALT	NA	---	---	---	---
GRMZM2G084515	4	173658244	A	T	MODERATE	missense_variant	2018-01-01	2018-01-01	2018-01-01	2018-01-01	0/0	./.	2018-01-01	2018-01-01	2018-01-01	2018-01-01	2018-01-01	./.	ALT	SEG	ALT	ALT	NA	---	beta-1,2-N-acetylglucosaminyltransferase II /// beta-1,2-N-acetylglucosaminyltransferase II;(source:Araport11)	---	N-acetylglucosaminyltransferase II
GRMZM2G084515	4	173658316	T	G	MODERATE	missense_variant	2018-01-01	2018-01-01	2018-01-01	2018-01-01	0/0	./.	2018-01-01	./.	2018-01-01	2018-01-01	./.	2018-01-01	ALT	SEG	ALT	ALT	ALT	---	beta-1,2-N-acetylglucosaminyltransferase II /// beta-1,2-N-acetylglucosaminyltransferase II;(source:Araport11)	---	N-acetylglucosaminyltransferase II
GRMZM2G084515	4	173658397	A	T	MODERATE	missense_variant	2018-01-01	2018-01-01	2018-01-01	2018-01-01	0/0	./.	2018-01-01	./.	2018-01-01	./.	./.	./.	ALT	SEG	ALT	ALT	NA	---	beta-1,2-N-acetylglucosaminyltransferase II /// beta-1,2-N-acetylglucosaminyltransferase II;(source:Araport11)	---	N-acetylglucosaminyltransferase II
GRMZM2G084515	4	173658491	C	G	MODERATE	missense_variant	2018-01-01	2018-01-01	2018-01-01	0/0	0/0	./.	2018-01-01	./.	0/0	./.	./.	./.	ALT	REF	ALT	REF	NA	---	beta-1,2-N-acetylglucosaminyltransferase II /// beta-1,2-N-acetylglucosaminyltransferase II;(source:Araport11)	---	N-acetylglucosaminyltransferase II
GRMZM2G111521	4	173853311	T	C	MODERATE	missense_variant	2018-01-01	2018-01-01	2018-01-01	1/0	2018-01-01	./.	2018-01-01	2018-01-01	2018-01-01	2018-01-01	2018-01-01	./.	ALT	SEG	ALT	ALT	NA	---	alpha/beta-Hydrolases superfamily protein /// alpha/beta-Hydrolases superfamily protein;(source:Araport11)	---	Alpha/beta hydrolase fold
GRMZM2G066456	4	173889483	C	G	MODERATE	missense_variant	2018-01-01	2018-01-01	2018-01-01	0/0	0/0	./.	./.	./.	0/0	0/0	0/0	./.	ALT	REF	NA	REF	NA	---	Tetratricopeptide repeat (TPR)-like superfamily protein /// Tetratricopeptide repeat (TPR)-like superfamily protein;(source:Araport11)	Pentatricopeptide repeat-containing family protein	Pentatricopeptide repeat
GRMZM2G066456	4	173890306	A	C	MODERATE	missense_variant	2018-01-01	2018-01-01	2018-01-01	0/0	0/0	0/0	2018-01-01	./.	0/1	2018-01-01	2018-01-01	2018-01-01	ALT	REF	ALT	SEG	ALT	---	Tetratricopeptide repeat (TPR)-like superfamily protein /// Tetratricopeptide repeat (TPR)-like superfamily protein;(source:Araport11)	Pentatricopeptide repeat-containing family protein	Pentatricopeptide repeat
GRMZM2G110960	4	173938741	T	C	MODERATE	missense_variant	2018-01-01	2018-01-01	2018-01-01	0/0	0/0	0/0	2018-01-01	2018-01-01	0/0	0/0	./.	2018-01-01	ALT	REF	ALT	REF	ALT	---	Polynucleotidyl transferase, ribonuclease H-like superfamily protein /// Polynucleotidyl transferase, ribonuclease H-like superfamily protein;(source:Araport11)	Putative CCR4-NOT transcription complex subunit 7	mRNA deadenylase subunit
GRMZM2G110960	4	173938744	A	T	MODERATE	missense_variant	2018-01-01	2018-01-01	2018-01-01	0/0	0/0	0/0	2018-01-01	2018-01-01	0/0	0/0	./.	2018-01-01	ALT	REF	ALT	REF	ALT	---	Polynucleotidyl transferase, ribonuclease H-like superfamily protein /// Polynucleotidyl transferase, ribonuclease H-like superfamily protein;(source:Araport11)	Putative CCR4-NOT transcription complex subunit 7	mRNA deadenylase subunit
GRMZM2G110960	4	173939545	C	T	MODERATE	missense_variant	2018-01-01	2018-01-01	2018-01-01	0/0	0/0	./.	2018-01-01	2018-01-01	0/0	2018-01-01	2018-01-01	./.	ALT	REF	ALT	SEG	NA	---	Polynucleotidyl transferase, ribonuclease H-like superfamily protein /// Polynucleotidyl transferase, ribonuclease H-like superfamily protein;(source:Araport11)	Putative CCR4-NOT transcription complex subunit 7	mRNA deadenylase subunit
GRMZM2G110960	4	173939555	G	A	MODERATE	missense_variant	2018-01-01	2018-01-01	2018-01-01	0/0	0/0	./.	2018-01-01	./.	0/0	0/0	0/0	./.	ALT	REF	ALT	REF	NA	---	Polynucleotidyl transferase, ribonuclease H-like superfamily protein /// Polynucleotidyl transferase, ribonuclease H-like superfamily protein;(source:Araport11)	Putative CCR4-NOT transcription complex subunit 7	mRNA deadenylase subunit
GRMZM2G110960	4	173939564	T	C	MODERATE	missense_variant	2018-01-01	2018-01-01	2018-01-01	0/0	0/0	./.	2018-01-01	./.	0/0	0/0	0/0	./.	ALT	REF	ALT	REF	NA	---	Polynucleotidyl transferase, ribonuclease H-like superfamily protein /// Polynucleotidyl transferase, ribonuclease H-like superfamily protein;(source:Araport11)	Putative CCR4-NOT transcription complex subunit 7	mRNA deadenylase subunit
GRMZM2G316679	4	173952377	G	A	MODERATE	missense_variant	2018-01-01	2018-01-01	2018-01-01	1/0	0/0	./.	2018-01-01	0/0	0/0	0/0	./.	./.	ALT	SEG	SEG	REF	NA	---	lysyl-tRNA synthetase 1 /// lysyl-tRNA synthetase 1;(source:Araport11)	Lysine--tRNA ligase (6.1.1.6) (Lysyl-tRNA synthetase)	---
GRMZM2G316679	4	173952477	A	G	MODERATE	missense_variant	2018-01-01	2018-01-01	2018-01-01	0/0	0/0	./.	./.	0/1	0/0	0/0	0/0	./.	ALT	REF	SEG	REF	NA	---	lysyl-tRNA synthetase 1 /// lysyl-tRNA synthetase 1;(source:Araport11)	Lysine--tRNA ligase (6.1.1.6) (Lysyl-tRNA synthetase)	---
GRMZM2G316679	4	173956914	A	G	MODERATE	missense_variant	2018-01-01	2018-01-01	2018-01-01	0/1	0/0	./.	./.	2018-01-01	0/0	0/0	2018-01-01	2018-01-01	ALT	SEG	ALT	SEG	ALT	---	lysyl-tRNA synthetase 1 /// lysyl-tRNA synthetase 1;(source:Araport11)	Lysine--tRNA ligase (6.1.1.6) (Lysyl-tRNA synthetase)	---
GRMZM2G010439	4	173959851	T	C	MODERATE	missense_variant	2018-01-01	2018-01-01	2018-01-01	0/0	0/0	0/0	./.	./.	0/0	0/0	0/0	./.	ALT	REF	NA	REF	NA	---	Protein of unknown function (DUF594) /// transmembrane protein, putative (DUF594);(source:Araport11)	Expressed protein	---
GRMZM2G010439	4	173961269	A	G	MODERATE	missense_variant	2018-01-01	2018-01-01	2018-01-01	0/0	0/0	./.	./.	0/0	0/0	0/0	0/0	./.	ALT	REF	REF	REF	NA	---	Protein of unknown function (DUF594) /// transmembrane protein, putative (DUF594);(source:Araport11)	Expressed protein	---
GRMZM2G010439	4	173961446	A	G	MODERATE	missense_variant	2018-01-01	2018-01-01	2018-01-01	2018-01-01	0/0	2018-01-01	2018-01-01	2018-01-01	0/0	2018-01-01	0/0	./.	ALT	SEG	ALT	SEG	NA	---	Protein of unknown function (DUF594) /// transmembrane protein, putative (DUF594);(source:Araport11)	Expressed protein	---
GRMZM2G010439	4	173961452	C	G	MODERATE	missense_variant	2018-01-01	2018-01-01	2018-01-01	2018-01-01	0/0	2018-01-01	2018-01-01	2018-01-01	0/0	2018-01-01	0/0	2018-01-01	ALT	SEG	ALT	SEG	ALT	---	Protein of unknown function (DUF594) /// transmembrane protein, putative (DUF594);(source:Araport11)	Expressed protein	---
GRMZM2G010439	4	173961767	G	A	MODERATE	missense_variant	2018-01-01	2018-01-01	2018-01-01	0/0	0/0	0/0	2018-01-01	./.	0/0	0/0	0/0	./.	ALT	REF	ALT	REF	NA	---	Protein of unknown function (DUF594) /// transmembrane protein, putative (DUF594);(source:Araport11)	Expressed protein	---
GRMZM2G010439	4	173961810	T	A	MODERATE	missense_variant	2018-01-01	2018-01-01	2018-01-01	2018-01-01	0/0	2018-01-01	2018-01-01	2018-01-01	0/0	2018-01-01	0/0	2018-01-01	ALT	SEG	ALT	SEG	ALT	---	Protein of unknown function (DUF594) /// transmembrane protein, putative (DUF594);(source:Araport11)	Expressed protein	---
GRMZM2G010439	4	173962536	T	G	MODERATE	missense_variant	2018-01-01	2018-01-01	2018-01-01	./.	0/0	./.	2018-01-01	2018-01-01	0/0	2018-01-01	0/0	./.	ALT	REF	ALT	SEG	NA	---	Protein of unknown function (DUF594) /// transmembrane protein, putative (DUF594);(source:Araport11)	Expressed protein	---
GRMZM2G010439	4	173962545	C	A	MODERATE	missense_variant	2018-01-01	2018-01-01	2018-01-01	./.	0/0	./.	2018-01-01	./.	0/0	2018-01-01	0/0	./.	ALT	REF	ALT	SEG	NA	---	Protein of unknown function (DUF594) /// transmembrane protein, putative (DUF594);(source:Araport11)	Expressed protein	---
GRMZM2G010491	4	174019291	C	G	MODERATE	missense_variant	2018-01-01	2018-01-01	2018-01-01	2018-01-01	0/0	2018-01-01	2018-01-01	2018-01-01	0/0	2018-01-01	0/0	./.	ALT	SEG	ALT	SEG	NA	---	---	---	Thioredoxin H-type 2
GRMZM2G010491	4	174019324	A	C	MODERATE	missense_variant	2018-01-01	2018-01-01	2018-01-01	0/0	0/0	0/0	2018-01-01	./.	0/0	0/0	0/0	./.	ALT	REF	ALT	REF	NA	---	---	---	Thioredoxin H-type 2
GRMZM2G010491	4	174019325	A	G	MODERATE	missense_variant	2018-01-01	2018-01-01	2018-01-01	2018-01-01	0/0	2018-01-01	2018-01-01	2018-01-01	0/0	2018-01-01	0/0	./.	ALT	SEG	ALT	SEG	NA	---	---	---	Thioredoxin H-type 2
GRMZM2G010491	4	174019329	T	A	MODERATE	missense_variant	2018-01-01	2018-01-01	2018-01-01	2018-01-01	0/0	2018-01-01	2018-01-01	2018-01-01	0/0	2018-01-01	./.	./.	ALT	SEG	ALT	SEG	NA	---	---	---	Thioredoxin H-type 2
GRMZM2G010491	4	174019621	G	C	MODERATE	missense_variant	2018-01-01	2018-01-01	2018-01-01	0/0	0/0	0/0	0/0	0/0	0/0	0/0	0/0	./.	ALT	REF	REF	REF	NA	---	---	---	Thioredoxin H-type 2
GRMZM2G010491	4	174019625	A	G	MODERATE	missense_variant	2018-01-01	2018-01-01	2018-01-01	0/0	0/0	0/0	0/0	0/0	0/0	0/0	0/0	./.	ALT	REF	REF	REF	NA	---	---	---	Thioredoxin H-type 2
GRMZM2G010491	4	174020134	C	A	MODERATE	missense_variant	2018-01-01	2018-01-01	2018-01-01	0/0	0/0	./.	2018-01-01	./.	0/0	0/0	./.	./.	ALT	REF	ALT	REF	NA	---	---	---	Thioredoxin H-type 2
GRMZM2G010491	4	174020136	A	C	MODERATE	missense_variant	2018-01-01	2018-01-01	2018-01-01	0/0	0/0	./.	2018-01-01	./.	0/0	0/0	./.	./.	ALT	REF	ALT	REF	NA	---	---	---	Thioredoxin H-type 2
AC186287.7_FG005	4	174025062	T	C	MODERATE	missense_variant	2018-01-01	2018-01-01	2018-01-01	0/0	2018-01-01	2018-01-01	2018-01-01	2018-01-01	2018-01-01	2018-01-01	2018-01-01	2018-01-01	ALT	SEG	ALT	ALT	ALT	---	---	---	RNA polymerase II C-terminal domain phosphatase-like 4
AC186287.7_FG005	4	174025796	C	A	MODERATE	missense_variant	2018-01-01	2018-01-01	2018-01-01	0/0	0/0	./.	0/0	0/0	0/0	0/0	0/0	./.	ALT	REF	REF	REF	NA	---	---	---	RNA polymerase II C-terminal domain phosphatase-like 4
GRMZM2G316749	4	174030784	A	G	MODERATE	missense_variant	2018-01-01	2018-01-01	2018-01-01	0/0	2018-01-01	2018-01-01	2018-01-01	2018-01-01	0/0	2018-01-01	2018-01-01	./.	ALT	SEG	ALT	SEG	NA	---	---	---	---
GRMZM2G316749	4	174030826	G	A	MODERATE	missense_variant	2018-01-01	2018-01-01	2018-01-01	0/0	0/0	0/0	2018-01-01	./.	2018-01-01	0/0	2018-01-01	./.	ALT	REF	ALT	SEG	NA	---	---	---	---
GRMZM2G316749	4	174030880	A	G	MODERATE	missense_variant	2018-01-01	2018-01-01	2018-01-01	0/0	0/0	./.	2018-01-01	2018-01-01	0/0	0/0	2018-01-01	2018-01-01	ALT	REF	ALT	SEG	ALT	---	---	---	---
GRMZM2G316749	4	174031118	G	T	MODERATE	missense_variant	2018-01-01	2018-01-01	2018-01-01	0/0	0/0	0/0	0/0	2018-01-01	0/0	0/0	0/0	./.	ALT	REF	SEG	REF	NA	---	---	---	---
GRMZM2G316749	4	174031119	A	C	MODERATE	missense_variant	2018-01-01	2018-01-01	2018-01-01	0/0	0/0	0/0	0/0	2018-01-01	0/0	0/0	0/0	0/0	ALT	REF	SEG	REF	REF	---	---	---	---
GRMZM2G316758	4	174033643	G	A	MODERATE	missense_variant	2018-01-01	2018-01-01	2018-01-01	0/0	0/0	./.	0/0	./.	0/0	./.	./.	./.	ALT	REF	REF	REF	NA	bHLH-transcription factor 12	LJRHL1-like 3 /// Encodes a basic helix-loop-helix (bHLH) protein that regulates root hair development. One of the three Arabidopsis homologs of the Lotus japonicus ROOTHAIRLESS1 (LjRHL1) gene: At2g24260 (AtLRL1), At4g30980 (AtLRL2), and At5g58010 (AtLRL3). /// LJRHL1-like 3;(source:Araport11)	BHLH transcription factor PTF1-like	Putative HLH DNA-binding domain superfamily protein
GRMZM2G316758	4	174033679	C	G	MODERATE	missense_variant	2018-01-01	2018-01-01	2018-01-01	0/0	0/0	./.	./.	0/0	0/0	./.	./.	./.	ALT	REF	REF	REF	NA	bHLH-transcription factor 12	LJRHL1-like 3 /// Encodes a basic helix-loop-helix (bHLH) protein that regulates root hair development. One of the three Arabidopsis homologs of the Lotus japonicus ROOTHAIRLESS1 (LjRHL1) gene: At2g24260 (AtLRL1), At4g30980 (AtLRL2), and At5g58010 (AtLRL3). /// LJRHL1-like 3;(source:Araport11)	BHLH transcription factor PTF1-like	Putative HLH DNA-binding domain superfamily protein
GRMZM2G010912	4	174041130	T	C	MODERATE	missense_variant	2018-01-01	2018-01-01	2018-01-01	0/0	0/0	./.	2018-01-01	2018-01-01	2018-01-01	0/0	0/0	./.	ALT	REF	ALT	SEG	NA	---	---	---	Protein POLAR LOCALIZATION DURING ASYMMETRIC DIVISION AND REDISTRIBUTION
GRMZM2G010912	4	174041153	T	A	MODERATE	missense_variant	2018-01-01	2018-01-01	2018-01-01	0/0	0/0	0/0	./.	2018-01-01	2018-01-01	0/0	0/0	./.	ALT	REF	ALT	SEG	NA	---	---	---	Protein POLAR LOCALIZATION DURING ASYMMETRIC DIVISION AND REDISTRIBUTION
GRMZM2G010912	4	174041503	A	C	MODERATE	missense_variant	2018-01-01	2018-01-01	2018-01-01	2018-01-01	2018-01-01	2018-01-01	2018-01-01	2018-01-01	2018-01-01	0/0	2018-01-01	./.	ALT	ALT	ALT	SEG	NA	---	---	---	Protein POLAR LOCALIZATION DURING ASYMMETRIC DIVISION AND REDISTRIBUTION
GRMZM2G316778	4	174071814	A	C	MODERATE	missense_variant	2018-01-01	2018-01-01	2018-01-01	0/0	2018-01-01	0/0	2018-01-01	2018-01-01	0/0	2018-01-01	0/0	./.	ALT	SEG	ALT	SEG	NA	---	Nucleotide-diphospho-sugar transferases superfamily protein /// Encodes a putative nucleotide-diphospho-sugar transferase required for pollen germination and tube growth. /// Nucleotide-diphospho-sugar transferases superfamily protein;(source:Araport11)	---	Nucleotide-diphospho-sugar transferases superfamily protein
GRMZM2G316787	4	174073068	G	T	MODERATE	missense_variant	2018-01-01	2018-01-01	2018-01-01	0/0	0/0	./.	2018-01-01	./.	0/0	0/0	0/0	./.	ALT	REF	ALT	REF	NA	---	HXXXD-type acyl-transferase family protein /// HXXXD-type acyl-transferase family protein;(source:Araport11)	Anthocyanin acyltransferase family protein	Phenolic glucoside malonyltransferase 1
GRMZM2G316787	4	174073535	A	G	MODERATE	missense_variant	2018-01-01	2018-01-01	2018-01-01	0/0	0/0	./.	./.	./.	0/0	0/0	0/0	./.	ALT	REF	NA	REF	NA	---	HXXXD-type acyl-transferase family protein /// HXXXD-type acyl-transferase family protein;(source:Araport11)	Anthocyanin acyltransferase family protein	Phenolic glucoside malonyltransferase 1
GRMZM2G316787	4	174073724	C	G	MODERATE	missense_variant	2018-01-01	2018-01-01	2018-01-01	0/0	0/0	./.	./.	./.	0/0	./.	./.	./.	ALT	REF	NA	REF	NA	---	HXXXD-type acyl-transferase family protein /// HXXXD-type acyl-transferase family protein;(source:Araport11)	Anthocyanin acyltransferase family protein	Phenolic glucoside malonyltransferase 1
GRMZM2G011218	4	174082897	A	G	MODERATE	missense_variant	2018-01-01	2018-01-01	2018-01-01	0/1	0/0	0/0	2018-01-01	./.	2018-01-01	2018-01-01	2018-01-01	./.	ALT	SEG	ALT	ALT	NA	---	Family of unknown function (DUF566) /// QWRF motif protein (DUF566);(source:Araport11)	Putative streptococcal hemagglutinin	Mediator of RNA polymerase II transcription subunit 17
GRMZM2G011218	4	174084870	T	A	MODERATE	missense_variant	2018-01-01	2018-01-01	2018-01-01	0/0	0/0	0/0	0/0	0/0	2018-01-01	2018-01-01	2018-01-01	0/0	ALT	REF	REF	ALT	REF	---	Family of unknown function (DUF566) /// QWRF motif protein (DUF566);(source:Araport11)	Putative streptococcal hemagglutinin	Mediator of RNA polymerase II transcription subunit 17
GRMZM2G156415	4	174330676	A	C	MODERATE	missense_variant	2018-01-01	2018-01-01	2018-01-01	0/0	0/0	./.	2018-01-01	./.	2018-01-01	2018-01-01	2018-01-01	./.	ALT	REF	ALT	ALT	NA	---	---	---	Putative RING zinc finger domain superfamily protein isoform 1
GRMZM2G156415	4	174332514	A	G	MODERATE	missense_variant&splice_region_variant	2018-01-01	2018-01-01	2018-01-01	0/0	0/0	0/0	2018-01-01	2018-01-01	0/0	0/0	0/0	2018-01-01	ALT	REF	ALT	REF	ALT	---	---	---	Putative RING zinc finger domain superfamily protein isoform 1
GRMZM2G156415	4	174332561	G	T	MODERATE	missense_variant	2018-01-01	2018-01-01	2018-01-01	0/0	0/0	0/0	2018-01-01	./.	0/0	0/0	0/0	0/0	ALT	REF	ALT	REF	REF	---	---	---	Putative RING zinc finger domain superfamily protein isoform 1
GRMZM2G156415	4	174332709	G	A	MODERATE	missense_variant	2018-01-01	2018-01-01	2018-01-01	0/0	0/0	0/0	2018-01-01	2018-01-01	0/0	0/0	0/0	0/0	ALT	REF	ALT	REF	REF	---	---	---	Putative RING zinc finger domain superfamily protein isoform 1
GRMZM2G156415	4	174332820	C	T	MODERATE	missense_variant	2018-01-01	2018-01-01	2018-01-01	0/0	0/0	0/0	2018-01-01	2018-01-01	0/0	0/0	0/0	0/0	ALT	REF	ALT	REF	REF	---	---	---	Putative RING zinc finger domain superfamily protein isoform 1
GRMZM2G156415	4	174333002	A	T	MODERATE	missense_variant	2018-01-01	2018-01-01	2018-01-01	0/0	0/0	./.	2018-01-01	2018-01-01	0/0	0/0	0/0	2018-01-01	ALT	REF	ALT	REF	ALT	---	---	---	Putative RING zinc finger domain superfamily protein isoform 1
GRMZM2G156415	4	174333133	T	G	MODERATE	missense_variant	2018-01-01	2018-01-01	2018-01-01	0/0	0/0	0/0	2018-01-01	2018-01-01	0/0	0/0	0/0	2018-01-01	ALT	REF	ALT	REF	ALT	---	---	---	Putative RING zinc finger domain superfamily protein isoform 1
GRMZM2G422190	4	174493014	G	T	MODERATE	missense_variant	2018-01-01	2018-01-01	2018-01-01	0/0	0/0	0/0	2018-01-01	./.	0/0	0/0	0/0	0/0	ALT	REF	ALT	REF	REF	---	ATP-dependent DNA helicase;(source:Araport11)	---	---
GRMZM2G422190	4	174493068	T	C	MODERATE	missense_variant	2018-01-01	2018-01-01	2018-01-01	0/0	0/0	2018-01-01	2018-01-01	2018-01-01	2018-01-01	2018-01-01	0/0	2018-01-01	ALT	SEG	ALT	SEG	ALT	---	ATP-dependent DNA helicase;(source:Araport11)	---	---
GRMZM2G422190	4	174493124	C	A	MODERATE	missense_variant	2018-01-01	2018-01-01	2018-01-01	0/0	0/0	0/0	2018-01-01	2018-01-01	0/0	0/0	0/0	0/0	ALT	REF	ALT	REF	REF	---	ATP-dependent DNA helicase;(source:Araport11)	---	---
GRMZM2G422190	4	174493275	T	C	MODERATE	missense_variant	2018-01-01	2018-01-01	2018-01-01	0/0	0/0	./.	2018-01-01	2018-01-01	0/0	0/0	0/0	2018-01-01	ALT	REF	ALT	REF	ALT	---	ATP-dependent DNA helicase;(source:Araport11)	---	---
GRMZM2G155499	4	174875241	G	A	MODERATE	missense_variant	2018-01-01	2018-01-01	2018-01-01	0/0	0/0	./.	./.	./.	0/0	0/0	./.	./.	ALT	REF	NA	REF	NA	---	---	---	Putative HLH DNA-binding domain superfamily protein isoform 1
GRMZM2G155499	4	174875304	T	A	MODERATE	missense_variant	2018-01-01	2018-01-01	2018-01-01	0/0	0/0	0/0	./.	./.	./.	./.	./.	./.	ALT	REF	NA	NA	NA	---	---	---	Putative HLH DNA-binding domain superfamily protein isoform 1
GRMZM2G155499	4	174875328	G	C	MODERATE	missense_variant	2018-01-01	2018-01-01	2018-01-01	0/1	0/0	./.	2018-01-01	2018-01-01	2018-01-01	./.	./.	./.	ALT	SEG	ALT	ALT	NA	---	---	---	Putative HLH DNA-binding domain superfamily protein isoform 1
GRMZM2G155499	4	174875542	G	C	MODERATE	missense_variant	2018-01-01	2018-01-01	2018-01-01	2018-01-01	0/0	./.	2018-01-01	2018-01-01	0/0	0/0	2018-01-01	./.	ALT	SEG	ALT	SEG	NA	---	---	---	Putative HLH DNA-binding domain superfamily protein isoform 1
GRMZM2G155490	4	174878978	A	G	MODERATE	missense_variant	2018-01-01	2018-01-01	2018-01-01	0/0	0/0	0/0	2018-01-01	./.	0/0	0/0	0/0	./.	ALT	REF	ALT	REF	NA	---	---	---	---
GRMZM2G155490	4	174879046	G	C	MODERATE	missense_variant	2018-01-01	2018-01-01	2018-01-01	0/0	0/0	0/0	2018-01-01	0/0	0/0	0/0	0/0	./.	ALT	REF	SEG	REF	NA	---	---	---	---
GRMZM2G155490	4	174879208	C	G	MODERATE	missense_variant	2018-01-01	2018-01-01	2018-01-01	0/0	0/0	./.	2018-01-01	0/0	0/0	0/0	0/0	./.	ALT	REF	SEG	REF	NA	---	---	---	---
GRMZM2G070138	4	175161780	G	A	MODERATE	missense_variant	2018-01-01	2018-01-01	2018-01-01	0/0	0/0	0/0	0/0	0/0	0/0	0/0	0/0	0/0	ALT	REF	REF	REF	REF	---	Vacuolar import/degradation, Vid27-related protein /// Vacuolar import/degradation, Vid27-related protein;(source:Araport11)	Dem family protein	Vacuolar import and degradation protein VID27
GRMZM2G070138	4	175162816	G	T	MODERATE	missense_variant	2018-01-01	2018-01-01	2018-01-01	0/1	2018-01-01	./.	2018-01-01	./.	0/0	0/0	2018-01-01	2018-01-01	ALT	SEG	ALT	SEG	ALT	---	Vacuolar import/degradation, Vid27-related protein /// Vacuolar import/degradation, Vid27-related protein;(source:Araport11)	Dem family protein	Vacuolar import and degradation protein VID27
GRMZM2G070239	4	175163814	G	T	MODERATE	missense_variant	2018-01-01	2018-01-01	2018-01-01	0/0	0/0	0/0	2018-01-01	2018-01-01	0/0	0/0	0/0	0/0	ALT	REF	ALT	REF	REF	---	serine/arginine-rich 22 /// Encodes a Serine/arginine-rich (SR) protein RSZp22. SR proteins are splicing regulators that share a modular structure consisting of one or two N-terminal RNA recognition motif domains and a C-terminal RS-rich domain. RSZp22 is located in the nucleolus. It is a nucleocytoplasmic shuttling protein and an interacting partner to the Arabidopsis U1-70K. Barta et al (2010) …	Arginine/serine-rich splicing factor RSZ19 transcript II	Pre-mRNA processing factor
GRMZM2G377020	4	175254027	A	G	MODERATE	missense_variant	2018-01-01	2018-01-01	2018-01-01	0/0	0/0	0/0	./.	0/0	0/0	0/0	0/0	./.	ALT	REF	REF	REF	NA	---	RING/U-box superfamily protein /// C3H4 type zinc finger protein;(source:Araport11)	RING zinc finger protein-like (cDNA clone:J013061F22, full insert sequence)	---
GRMZM2G377020	4	175254030	T	A	MODERATE	missense_variant	2018-01-01	2018-01-01	2018-01-01	0/0	0/0	0/0	./.	2018-01-01	2018-01-01	0/0	./.	./.	ALT	REF	ALT	SEG	NA	---	RING/U-box superfamily protein /// C3H4 type zinc finger protein;(source:Araport11)	RING zinc finger protein-like (cDNA clone:J013061F22, full insert sequence)	---
GRMZM2G377020	4	175254079	C	G	MODERATE	missense_variant	2018-01-01	2018-01-01	2018-01-01	0/0	0/0	./.	./.	2018-01-01	0/0	0/0	2018-01-01	./.	ALT	REF	ALT	SEG	NA	---	RING/U-box superfamily protein /// C3H4 type zinc finger protein;(source:Araport11)	RING zinc finger protein-like (cDNA clone:J013061F22, full insert sequence)	---
GRMZM2G377020	4	175254096	T	G	MODERATE	missense_variant	2018-01-01	2018-01-01	2018-01-01	0/0	0/0	./.	2018-01-01	2018-01-01	0/0	0/0	2018-01-01	./.	ALT	REF	ALT	SEG	NA	---	RING/U-box superfamily protein /// C3H4 type zinc finger protein;(source:Araport11)	RING zinc finger protein-like (cDNA clone:J013061F22, full insert sequence)	---
GRMZM2G377020	4	175254313	G	T	MODERATE	missense_variant	2018-01-01	2018-01-01	2018-01-01	0/0	0/0	0/0	2018-01-01	0/0	0/0	0/0	./.	./.	ALT	REF	SEG	REF	NA	---	RING/U-box superfamily protein /// C3H4 type zinc finger protein;(source:Araport11)	RING zinc finger protein-like (cDNA clone:J013061F22, full insert sequence)	---
GRMZM2G314946	4	175361153	A	G	MODERATE	missense_variant	2018-01-01	2018-01-01	2018-01-01	0/1	2018-01-01	./.	2018-01-01	./.	2018-01-01	2018-01-01	2018-01-01	./.	ALT	SEG	ALT	ALT	NA	---	CAP (Cysteine-rich secretory proteins, Antigen 5, and Pathogenesis-related 1 protein) superfamily protein /// CAP (Cysteine-rich secretory proteins, Antigen 5, and Pathogenesis-related 1 protein) superfamily protein;(source:Araport11)	Pathogenesis-related family protein	Pathogenesis-related protein PR-1
GRMZM2G314946	4	175361168	T	A	MODERATE	missense_variant	2018-01-01	2018-01-01	2018-01-01	1/0	2018-01-01	./.	2018-01-01	./.	2018-01-01	2018-01-01	0/0	./.	ALT	SEG	ALT	SEG	NA	---	CAP (Cysteine-rich secretory proteins, Antigen 5, and Pathogenesis-related 1 protein) superfamily protein /// CAP (Cysteine-rich secretory proteins, Antigen 5, and Pathogenesis-related 1 protein) superfamily protein;(source:Araport11)	Pathogenesis-related family protein	Pathogenesis-related protein PR-1
GRMZM2G314946	4	175361528	A	G	MODERATE	missense_variant	2018-01-01	2018-01-01	2018-01-01	./.	./.	./.	2018-01-01	./.	0/0	./.	2018-01-01	./.	ALT	NA	ALT	SEG	NA	---	CAP (Cysteine-rich secretory proteins, Antigen 5, and Pathogenesis-related 1 protein) superfamily protein /// CAP (Cysteine-rich secretory proteins, Antigen 5, and Pathogenesis-related 1 protein) superfamily protein;(source:Araport11)	Pathogenesis-related family protein	Pathogenesis-related protein PR-1
GRMZM2G015021	4	175366320	A	C	MODERATE	missense_variant	2018-01-01	2018-01-01	2018-01-01	0/0	0/0	0/0	2018-01-01	./.	0/0	./.	./.	./.	ALT	REF	ALT	REF	NA	MYB-transcription factor 16	myb domain protein 36 /// MYB36 is a transcriptional regulator that acts to promote differentiation of the endodermis during root development. It promotes the development the Casparian band in part by regulating the expression of genes involved in localizing lignin biosynthetic machinery to the Casparian band. MYB36 binds to and regulates the expression of factors involved in producing the Caspar…	MYB transcription factor MYB71 (Fragment)	Transcription factor RAX3
GRMZM2G015021	4	175366335	A	C	MODERATE	missense_variant	2018-01-01	2018-01-01	2018-01-01	0/0	0/0	./.	2018-01-01	./.	0/0	./.	0/0	2018-01-01	ALT	REF	ALT	REF	ALT	MYB-transcription factor 16	myb domain protein 36 /// MYB36 is a transcriptional regulator that acts to promote differentiation of the endodermis during root development. It promotes the development the Casparian band in part by regulating the expression of genes involved in localizing lignin biosynthetic machinery to the Casparian band. MYB36 binds to and regulates the expression of factors involved in producing the Caspar…	MYB transcription factor MYB71 (Fragment)	Transcription factor RAX3
GRMZM2G015021	4	175366633	A	C	MODERATE	missense_variant	2018-01-01	2018-01-01	2018-01-01	2018-01-01	0/0	./.	2018-01-01	./.	2018-01-01	./.	0/0	./.	ALT	SEG	ALT	SEG	NA	MYB-transcription factor 16	myb domain protein 36 /// MYB36 is a transcriptional regulator that acts to promote differentiation of the endodermis during root development. It promotes the development the Casparian band in part by regulating the expression of genes involved in localizing lignin biosynthetic machinery to the Casparian band. MYB36 binds to and regulates the expression of factors involved in producing the Caspar…	MYB transcription factor MYB71 (Fragment)	Transcription factor RAX3
GRMZM2G015021	4	175366822	T	C	MODERATE	missense_variant	2018-01-01	2018-01-01	2018-01-01	1/0	2018-01-01	2018-01-01	2018-01-01	2018-01-01	2018-01-01	2018-01-01	2018-01-01	./.	ALT	SEG	ALT	ALT	NA	MYB-transcription factor 16	myb domain protein 36 /// MYB36 is a transcriptional regulator that acts to promote differentiation of the endodermis during root development. It promotes the development the Casparian band in part by regulating the expression of genes involved in localizing lignin biosynthetic machinery to the Casparian band. MYB36 binds to and regulates the expression of factors involved in producing the Caspar…	MYB transcription factor MYB71 (Fragment)	Transcription factor RAX3
GRMZM2G181336	4	175753071	C	T	MODERATE	missense_variant	2018-01-01	2018-01-01	2018-01-01	0/0	0/0	./.	2018-01-01	./.	0/0	0/0	0/0	./.	ALT	REF	ALT	REF	NA	---	Ribosomal protein L35Ae family protein /// Ribosomal protein L35Ae family protein;(source:Araport11)	60S ribosomal protein L35a	Ribosomal protein L35A
GRMZM2G181358	4	175763479	G	A	MODERATE	missense_variant	2018-01-01	2018-01-01	2018-01-01	0/0	0/0	./.	./.	./.	./.	2018-01-01	./.	./.	ALT	REF	NA	ALT	NA	---	Galactosyltransferase family protein /// Galactosyltransferase family protein;(source:Araport11)	Hexosyltransferase (2.4.1.-)	Hexosyltransferase
GRMZM2G181358	4	175763526	A	G	MODERATE	missense_variant	2018-01-01	2018-01-01	2018-01-01	0/0	0/0	./.	0/0	2018-01-01	0/0	2018-01-01	0/0	./.	ALT	REF	SEG	SEG	NA	---	Galactosyltransferase family protein /// Galactosyltransferase family protein;(source:Araport11)	Hexosyltransferase (2.4.1.-)	Hexosyltransferase
GRMZM2G181358	4	175763534	T	A	MODERATE	missense_variant	2018-01-01	2018-01-01	2018-01-01	1/0	0/0	./.	2018-01-01	2018-01-01	0/0	2018-01-01	2018-01-01	./.	ALT	SEG	ALT	SEG	NA	---	Galactosyltransferase family protein /// Galactosyltransferase family protein;(source:Araport11)	Hexosyltransferase (2.4.1.-)	Hexosyltransferase
GRMZM2G000610	4	175943164	G	C	MODERATE	missense_variant	2018-01-01	2018-01-01	2018-01-01	0/0	0/0	./.	2018-01-01	./.	2018-01-01	./.	./.	./.	ALT	REF	ALT	ALT	NA	mTERF protein domain21	Mitochondrial transcription termination factor family protein /// Mitochondrial transcription termination factor family protein;(source:Araport11)	Mitochondrial transcription termination factor-related family protein	Mitochondrial transcription termination factor
GRMZM2G472023	4	176006680	T	G	MODERATE	missense_variant	2018-01-01	2018-01-01	2018-01-01	1/0	0/0	./.	2018-01-01	./.	0/0	2018-01-01	2018-01-01	./.	ALT	SEG	ALT	SEG	NA	---	tetratricopeptide repeat (TPR)-containing protein /// Encodes a protein with an important role in cell division control and plant morphogenesis and may also play a role in genome maintenance. May be involved in mitosis through interaction with TSA1. In cells synchronized for cell division, TSA1 and TSK relocalize to ends of spindle microtubules that are ahead of separating chromatids during metap…	Putative BRUSHY1	Leucine-rich repeat, ribonuclease inhibitor subtype
GRMZM2G472023	4	176008151	C	T	MODERATE	missense_variant	2018-01-01	2018-01-01	2018-01-01	0/1	0/0	0/0	2018-01-01	2018-01-01	0/0	2018-01-01	2018-01-01	2018-01-01	ALT	SEG	ALT	SEG	ALT	---	tetratricopeptide repeat (TPR)-containing protein /// Encodes a protein with an important role in cell division control and plant morphogenesis and may also play a role in genome maintenance. May be involved in mitosis through interaction with TSA1. In cells synchronized for cell division, TSA1 and TSK relocalize to ends of spindle microtubules that are ahead of separating chromatids during metap…	Putative BRUSHY1	Leucine-rich repeat, ribonuclease inhibitor subtype
GRMZM2G472023	4	176008370	G	C	MODERATE	missense_variant	2018-01-01	2018-01-01	2018-01-01	0/1	0/0	0/0	2018-01-01	2018-01-01	0/0	2018-01-01	2018-01-01	2018-01-01	ALT	SEG	ALT	SEG	ALT	---	tetratricopeptide repeat (TPR)-containing protein /// Encodes a protein with an important role in cell division control and plant morphogenesis and may also play a role in genome maintenance. May be involved in mitosis through interaction with TSA1. In cells synchronized for cell division, TSA1 and TSK relocalize to ends of spindle microtubules that are ahead of separating chromatids during metap…	Putative BRUSHY1	Leucine-rich repeat, ribonuclease inhibitor subtype
GRMZM2G472023	4	176010903	C	T	MODERATE	missense_variant	2018-01-01	2018-01-01	2018-01-01	0/1	0/0	0/0	2018-01-01	./.	0/0	2018-01-01	2018-01-01	2018-01-01	ALT	SEG	ALT	SEG	ALT	---	tetratricopeptide repeat (TPR)-containing protein /// Encodes a protein with an important role in cell division control and plant morphogenesis and may also play a role in genome maintenance. May be involved in mitosis through interaction with TSA1. In cells synchronized for cell division, TSA1 and TSK relocalize to ends of spindle microtubules that are ahead of separating chromatids during metap…	Putative BRUSHY1	Leucine-rich repeat, ribonuclease inhibitor subtype
GRMZM2G018398	4	176068878	G	A	MODERATE	missense_variant	2018-01-01	2018-01-01	2018-01-01	0/0	0/0	0/0	0/0	2018-01-01	0/0	0/0	0/0	0/0	ALT	REF	SEG	REF	REF	AP2-EREBP-transcription factor 14	related to AP2 12 /// Encodes a member of the ERF (ethylene response factor) subfamily B-2 of ERF/AP2 transcription factor family (RAP2.12). The protein contains one AP2 domain. There are 5 members in this subfamily including RAP2.2 AND RAP2.12. Involved in oxygen sensing. It plays a key role in controlling root bending in response to hypoxia. /// related to AP2 12;(source:Araport11)	Transcription factor EREBP-like family protein	Ethylene-responsive transcription factor
GRMZM2G702716	4	176105542	G	T	MODERATE	missense_variant	2018-01-01	2018-01-01	2018-01-01	0/0	0/0	./.	./.	2018-01-01	0/0	2018-01-01	./.	./.	ALT	REF	ALT	SEG	NA	---	---	---	---
GRMZM2G032443	4	176106010	G	A	MODERATE	missense_variant	2018-01-01	2018-01-01	2018-01-01	0/0	0/0	2018-01-01	2018-01-01	2018-01-01	2018-01-01	2018-01-01	0/0	2018-01-01	ALT	SEG	ALT	SEG	ALT	---	---	Expressed protein	---
GRMZM2G032443	4	176106037	T	C	MODERATE	missense_variant	2018-01-01	2018-01-01	2018-01-01	0/0	0/0	2018-01-01	2018-01-01	2018-01-01	2018-01-01	2018-01-01	0/0	./.	ALT	SEG	ALT	SEG	NA	---	---	Expressed protein	---
GRMZM2G032443	4	176106077	C	T	MODERATE	missense_variant	2018-01-01	2018-01-01	2018-01-01	0/1	0/0	2018-01-01	2018-01-01	2018-01-01	0/0	2018-01-01	0/0	./.	ALT	SEG	ALT	SEG	NA	---	---	Expressed protein	---
GRMZM2G032443	4	176107082	C	G	MODERATE	missense_variant	2018-01-01	2018-01-01	2018-01-01	1/0	0/0	./.	2018-01-01	2018-01-01	2018-01-01	2018-01-01	0/0	./.	ALT	SEG	ALT	SEG	NA	---	---	Expressed protein	---
GRMZM2G032443	4	176107212	C	G	MODERATE	missense_variant	2018-01-01	2018-01-01	2018-01-01	0/0	0/0	./.	2018-01-01	./.	2018-01-01	0/0	0/0	./.	ALT	REF	ALT	SEG	NA	---	---	Expressed protein	---
GRMZM2G032443	4	176107354	C	T	MODERATE	missense_variant	2018-01-01	2018-01-01	2018-01-01	0/0	0/0	./.	2018-01-01	./.	2018-01-01	0/0	0/0	./.	ALT	REF	ALT	SEG	NA	---	---	Expressed protein	---
GRMZM2G032443	4	176107560	G	C	MODERATE	missense_variant	2018-01-01	2018-01-01	2018-01-01	0/0	0/0	./.	0/0	./.	2018-01-01	0/0	0/0	./.	ALT	REF	REF	SEG	NA	---	---	Expressed protein	---
GRMZM2G428188	4	176189373	C	T	MODERATE	missense_variant	2018-01-01	2018-01-01	2018-01-01	0/0	0/0	0/0	2018-01-01	./.	./.	0/0	0/0	./.	ALT	REF	ALT	REF	NA	---	---	Expressed protein	---
GRMZM2G428188	4	176189446	G	C	MODERATE	missense_variant	2018-01-01	2018-01-01	2018-01-01	0/0	0/0	0/0	2018-01-01	./.	./.	0/0	0/0	./.	ALT	REF	ALT	REF	NA	---	---	Expressed protein	---
GRMZM2G428188	4	176189693	C	T	MODERATE	missense_variant	2018-01-01	2018-01-01	2018-01-01	0/0	0/0	./.	2018-01-01	./.	./.	0/0	0/0	0/0	ALT	REF	ALT	REF	REF	---	---	Expressed protein	---
GRMZM2G428188	4	176189725	C	A	MODERATE	missense_variant	2018-01-01	2018-01-01	2018-01-01	0/0	./.	./.	2018-01-01	./.	./.	./.	./.	./.	ALT	REF	ALT	NA	NA	---	---	Expressed protein	---
GRMZM2G428188	4	176189760	T	G	MODERATE	missense_variant	2018-01-01	2018-01-01	2018-01-01	0/0	0/0	0/0	2018-01-01	./.	./.	0/0	0/0	./.	ALT	REF	ALT	REF	NA	---	---	Expressed protein	---
GRMZM2G428188	4	176189786	C	T	MODERATE	missense_variant	2018-01-01	2018-01-01	2018-01-01	0/0	0/0	0/0	2018-01-01	./.	./.	0/0	0/0	./.	ALT	REF	ALT	REF	NA	---	---	Expressed protein	---
GRMZM2G428188	4	176189922	T	C	MODERATE	missense_variant	2018-01-01	2018-01-01	2018-01-01	0/0	0/0	./.	./.	./.	./.	0/0	0/0	./.	ALT	REF	NA	REF	NA	---	---	Expressed protein	---
GRMZM2G003092	4	176288458	A	C	MODERATE	missense_variant	2018-01-01	2018-01-01	2018-01-01	0/1	0/0	0/0	2018-01-01	2018-01-01	2018-01-01	0/0	0/0	./.	ALT	SEG	ALT	SEG	NA	---	---	Expressed protein	---
GRMZM2G003092	4	176288757	A	C	MODERATE	missense_variant	2018-01-01	2018-01-01	2018-01-01	0/1	0/0	./.	2018-01-01	./.	2018-01-01	0/0	0/0	./.	ALT	SEG	ALT	SEG	NA	---	---	Expressed protein	---
GRMZM2G003092	4	176288860	G	C	MODERATE	missense_variant	2018-01-01	2018-01-01	2018-01-01	0/0	0/0	./.	2018-01-01	2018-01-01	2018-01-01	0/0	0/0	./.	ALT	REF	ALT	SEG	NA	---	---	Expressed protein	---
GRMZM2G521481	4	176375798	A	G	MODERATE	missense_variant	2018-01-01	2018-01-01	2018-01-01	0/0	0/0	0/0	./.	./.	2018-01-01	2018-01-01	2018-01-01	./.	ALT	REF	NA	ALT	NA	---	AINTEGUMENTA-like 5 /// Encodes a member of the AP2 family of transcriptional regulators. May be involved in germination and seedling growth. Mutants are resistant to ABA analogs and are resistant to high nitrogen concentrations.essential for the developmental transition between the embryonic and vegetative phases in plants. Overexpression results in the formation of somatic embryos on cotyledons…	Putative ovule development protein antitegumenta (ANT)	---
GRMZM2G521481	4	176375809	A	G	MODERATE	missense_variant	2018-01-01	2018-01-01	2018-01-01	2018-01-01	2018-01-01	2018-01-01	./.	2018-01-01	0/0	2018-01-01	2018-01-01	./.	ALT	ALT	ALT	SEG	NA	---	AINTEGUMENTA-like 5 /// Encodes a member of the AP2 family of transcriptional regulators. May be involved in germination and seedling growth. Mutants are resistant to ABA analogs and are resistant to high nitrogen concentrations.essential for the developmental transition between the embryonic and vegetative phases in plants. Overexpression results in the formation of somatic embryos on cotyledons…	Putative ovule development protein antitegumenta (ANT)	---
GRMZM2G091143	4	176496898	G	A	MODERATE	missense_variant	2018-01-01	2018-01-01	2018-01-01	0/0	0/0	0/0	2018-01-01	2018-01-01	0/0	0/0	0/0	0/0	ALT	REF	ALT	REF	REF	---	VIRE2 interacting protein 2 /// Encodes a nuclear-localized NOT (negative on TATA-less) domain-containing protein that interacts with the Agrobacterium VirE2 protein and is required for Agrobacterium-mediated plant transformation. It likely facilitates T-DNA integration into plant chromosomes and may play a role as a transcriptional regulator. The mRNA is cell-to-cell mobile. /// VIRE2 interactin…	NOT2/NOT3/NOT5 family protein, expressed	CCR4-NOT transcription complex subunit 2
GRMZM2G091143	4	176497354	A	C	MODERATE	missense_variant	2018-01-01	2018-01-01	2018-01-01	0/0	0/0	./.	2018-01-01	./.	0/0	0/0	0/0	2018-01-01	ALT	REF	ALT	REF	ALT	---	VIRE2 interacting protein 2 /// Encodes a nuclear-localized NOT (negative on TATA-less) domain-containing protein that interacts with the Agrobacterium VirE2 protein and is required for Agrobacterium-mediated plant transformation. It likely facilitates T-DNA integration into plant chromosomes and may play a role as a transcriptional regulator. The mRNA is cell-to-cell mobile. /// VIRE2 interactin…	NOT2/NOT3/NOT5 family protein, expressed	CCR4-NOT transcription complex subunit 2
GRMZM2G091143	4	176505502	T	G	MODERATE	missense_variant	2018-01-01	2018-01-01	2018-01-01	0/0	0/0	0/0	2018-01-01	2018-01-01	0/0	2018-01-01	2018-01-01	2018-01-01	ALT	REF	ALT	SEG	ALT	---	VIRE2 interacting protein 2 /// Encodes a nuclear-localized NOT (negative on TATA-less) domain-containing protein that interacts with the Agrobacterium VirE2 protein and is required for Agrobacterium-mediated plant transformation. It likely facilitates T-DNA integration into plant chromosomes and may play a role as a transcriptional regulator. The mRNA is cell-to-cell mobile. /// VIRE2 interactin…	NOT2/NOT3/NOT5 family protein, expressed	CCR4-NOT transcription complex subunit 2
GRMZM2G386088	4	176759993	C	G	MODERATE	missense_variant	2018-01-01	2018-01-01	2018-01-01	0/0	0/0	0/0	2018-01-01	./.	0/0	0/0	0/0	./.	ALT	REF	ALT	REF	NA	---	---	---	---
GRMZM2G386088	4	176760118	A	C	MODERATE	missense_variant	2018-01-01	2018-01-01	2018-01-01	0/1	0/0	0/0	2018-01-01	2018-01-01	2018-01-01	2018-01-01	2018-01-01	./.	ALT	SEG	ALT	ALT	NA	---	---	---	---
GRMZM2G386088	4	176760214	G	A	MODERATE	missense_variant	2018-01-01	2018-01-01	2018-01-01	0/0	0/0	0/0	2018-01-01	./.	0/0	0/0	0/0	./.	ALT	REF	ALT	REF	NA	---	---	---	---
GRMZM2G386088	4	176760226	C	G	MODERATE	missense_variant	2018-01-01	2018-01-01	2018-01-01	0/0	0/0	0/0	2018-01-01	2018-01-01	0/0	0/0	0/0	./.	ALT	REF	ALT	REF	NA	---	---	---	---
GRMZM2G386088	4	176761911	G	A	MODERATE	missense_variant	2018-01-01	2018-01-01	2018-01-01	0/0	0/0	0/0	0/0	./.	0/0	0/0	0/0	./.	ALT	REF	REF	REF	NA	---	---	---	---
GRMZM2G386088	4	176764898	C	T	MODERATE	missense_variant	2018-01-01	2018-01-01	2018-01-01	0/0	0/0	0/0	0/0	0/0	0/0	0/0	0/0	./.	ALT	REF	REF	REF	NA	---	---	---	---
GRMZM2G386088	4	176764927	G	A	MODERATE	missense_variant	2018-01-01	2018-01-01	2018-01-01	0/0	0/0	0/0	2018-01-01	./.	0/0	0/0	0/0	./.	ALT	REF	ALT	REF	NA	---	---	---	---
GRMZM2G386088	4	176765771	C	T	MODERATE	missense_variant	2018-01-01	2018-01-01	2018-01-01	0/0	0/0	0/0	./.	./.	0/0	0/0	0/0	./.	ALT	REF	NA	REF	NA	---	---	---	---
GRMZM2G386088	4	176765801	A	G	MODERATE	missense_variant	2018-01-01	2018-01-01	2018-01-01	0/0	0/0	./.	./.	./.	0/0	0/0	0/0	./.	ALT	REF	NA	REF	NA	---	---	---	---
GRMZM2G386088	4	176765992	T	C	MODERATE	missense_variant	2018-01-01	2018-01-01	2018-01-01	2018-01-01	0/0	./.	./.	./.	2018-01-01	./.	./.	./.	ALT	SEG	NA	ALT	NA	---	---	---	---
GRMZM2G315230	4	176835249	A	C	MODERATE	missense_variant	2018-01-01	2018-01-01	2018-01-01	./.	./.	0/0	2018-01-01	2018-01-01	./.	0/0	0/0	2018-01-01	ALT	REF	ALT	REF	ALT	---	Chalcone-flavanone isomerase family protein /// Encodes a plastid stroma localized fatty acid binding protein. /// Chalcone-flavanone isomerase family protein;(source:Araport11)	---	Fatty-acid-binding protein 2
GRMZM2G315230	4	176835258	C	A	MODERATE	missense_variant	2018-01-01	2018-01-01	2018-01-01	./.	./.	0/0	2018-01-01	2018-01-01	./.	2018-01-01	2018-01-01	2018-01-01	ALT	REF	ALT	ALT	ALT	---	Chalcone-flavanone isomerase family protein /// Encodes a plastid stroma localized fatty acid binding protein. /// Chalcone-flavanone isomerase family protein;(source:Araport11)	---	Fatty-acid-binding protein 2
GRMZM2G149281	4	176888379	A	G	MODERATE	missense_variant	2018-01-01	2018-01-01	2018-01-01	2018-01-01	2018-01-01	0/0	2018-01-01	2018-01-01	2018-01-01	2018-01-01	2018-01-01	2018-01-01	ALT	SEG	ALT	ALT	ALT	---	P-loop containing nucleoside triphosphate hydrolases superfamily protein /// encodes a uridine 5'-monophosphate (UMP)/cytidine 5'-monophosphate (CMP) kinase. The mRNA is cell-to-cell mobile. /// P-loop containing nucleoside triphosphate hydrolases superfamily protein;(source:Araport11)	UMP-CMP kinase (2.7.4.14) (Deoxycytidylate kinase) (CK) (dCMP kinase) (Uridine monophosphate/cytidine monophosphate kinase) (UMP/CMP kinase) (UMP/CMPK)	UMP-CMP kinase
GRMZM2G149281	4	176888738	C	G	MODERATE	missense_variant	2018-01-01	2018-01-01	2018-01-01	0/0	0/0	0/0	0/0	2018-01-01	0/0	0/0	0/0	0/0	ALT	REF	SEG	REF	REF	---	P-loop containing nucleoside triphosphate hydrolases superfamily protein /// encodes a uridine 5'-monophosphate (UMP)/cytidine 5'-monophosphate (CMP) kinase. The mRNA is cell-to-cell mobile. /// P-loop containing nucleoside triphosphate hydrolases superfamily protein;(source:Araport11)	UMP-CMP kinase (2.7.4.14) (Deoxycytidylate kinase) (CK) (dCMP kinase) (Uridine monophosphate/cytidine monophosphate kinase) (UMP/CMP kinase) (UMP/CMPK)	UMP-CMP kinase
GRMZM2G449909	4	176902396	C	G	MODERATE	missense_variant	2018-01-01	2018-01-01	2018-01-01	0/0	0/0	0/0	2018-01-01	./.	0/0	0/0	0/0	0/0	ALT	REF	ALT	REF	REF	opaque endosperm1	myosin, putative /// member of Myosin-like proteins /// myosin;(source:Araport11)	Putative myosin heavy chain	Myosin-J heavy chain
GRMZM2G449909	4	176923440	A	C	MODERATE	missense_variant	2018-01-01	2018-01-01	2018-01-01	0/0	2018-01-01	0/0	2018-01-01	2018-01-01	2018-01-01	2018-01-01	2018-01-01	2018-01-01	ALT	SEG	ALT	ALT	ALT	opaque endosperm1	myosin, putative /// member of Myosin-like proteins /// myosin;(source:Araport11)	Putative myosin heavy chain	Myosin-J heavy chain
GRMZM2G105335	4	177153207	T	A	MODERATE	missense_variant	2018-01-01	2018-01-01	2018-01-01	0/0	0/0	./.	0/0	2018-01-01	0/0	0/0	./.	./.	ALT	REF	SEG	REF	NA	GRF-transcription factor 10	growth-regulating factor 5 /// Growth regulating factor encoding transcription activator. One of the nine members of a GRF gene family, containing nuclear targeting domain. Involved in leaf development and expressed in root, shoot and flower. /// growth-regulating factor 5;(source:Araport11)	Putative growth-regulating factor 1	Growth-regulating factor
GRMZM2G105335	4	177153357	A	C	MODERATE	missense_variant	2018-01-01	2018-01-01	2018-01-01	0/1	2018-01-01	./.	./.	./.	0/0	2018-01-01	2018-01-01	./.	ALT	SEG	NA	SEG	NA	GRF-transcription factor 10	growth-regulating factor 5 /// Growth regulating factor encoding transcription activator. One of the nine members of a GRF gene family, containing nuclear targeting domain. Involved in leaf development and expressed in root, shoot and flower. /// growth-regulating factor 5;(source:Araport11)	Putative growth-regulating factor 1	Growth-regulating factor
GRMZM2G105335	4	177153475	A	C	MODERATE	missense_variant	2018-01-01	2018-01-01	2018-01-01	0/0	./.	./.	2018-01-01	./.	0/0	./.	./.	./.	ALT	REF	ALT	REF	NA	GRF-transcription factor 10	growth-regulating factor 5 /// Growth regulating factor encoding transcription activator. One of the nine members of a GRF gene family, containing nuclear targeting domain. Involved in leaf development and expressed in root, shoot and flower. /// growth-regulating factor 5;(source:Araport11)	Putative growth-regulating factor 1	Growth-regulating factor
GRMZM2G115013	4	177178094	A	T	MODERATE	missense_variant	2018-01-01	2018-01-01	2018-01-01	0/1	0/0	./.	2018-01-01	2018-01-01	0/0	2018-01-01	0/0	./.	ALT	SEG	ALT	SEG	NA	---	replication protein A 1A /// Encodes a homolog of Replication Protein A that is involved in meiosis I in pollen mother cells. rpa1a mutants have a reduced number of class I crossovers. The protein is located in chromatin-associated foci in early leptotene and can be detected in these foci until late pachytene of meiosis I. /// replication protein A 1A;(source:Araport11)	Replication protein A subunit	Replication protein A DNA-binding subunit A like
GRMZM2G115013	4	177178100	G	C	MODERATE	missense_variant	2018-01-01	2018-01-01	2018-01-01	0/1	0/0	./.	2018-01-01	2018-01-01	0/0	2018-01-01	0/0	./.	ALT	SEG	ALT	SEG	NA	---	replication protein A 1A /// Encodes a homolog of Replication Protein A that is involved in meiosis I in pollen mother cells. rpa1a mutants have a reduced number of class I crossovers. The protein is located in chromatin-associated foci in early leptotene and can be detected in these foci until late pachytene of meiosis I. /// replication protein A 1A;(source:Araport11)	Replication protein A subunit	Replication protein A DNA-binding subunit A like
GRMZM2G115013	4	177178242	T	A	MODERATE	missense_variant	2018-01-01	2018-01-01	2018-01-01	1/0	0/0	./.	2018-01-01	2018-01-01	0/0	2018-01-01	./.	./.	ALT	SEG	ALT	SEG	NA	---	replication protein A 1A /// Encodes a homolog of Replication Protein A that is involved in meiosis I in pollen mother cells. rpa1a mutants have a reduced number of class I crossovers. The protein is located in chromatin-associated foci in early leptotene and can be detected in these foci until late pachytene of meiosis I. /// replication protein A 1A;(source:Araport11)	Replication protein A subunit	Replication protein A DNA-binding subunit A like
GRMZM2G115013	4	177180036	T	C	MODERATE	missense_variant	2018-01-01	2018-01-01	2018-01-01	0/0	0/0	0/0	2018-01-01	./.	0/0	0/0	0/0	0/0	ALT	REF	ALT	REF	REF	---	replication protein A 1A /// Encodes a homolog of Replication Protein A that is involved in meiosis I in pollen mother cells. rpa1a mutants have a reduced number of class I crossovers. The protein is located in chromatin-associated foci in early leptotene and can be detected in these foci until late pachytene of meiosis I. /// replication protein A 1A;(source:Araport11)	Replication protein A subunit	Replication protein A DNA-binding subunit A like
GRMZM2G115013	4	177180131	A	G	MODERATE	missense_variant	2018-01-01	2018-01-01	2018-01-01	0/1	0/0	0/0	2018-01-01	./.	0/0	2018-01-01	0/0	2018-01-01	ALT	SEG	ALT	SEG	ALT	---	replication protein A 1A /// Encodes a homolog of Replication Protein A that is involved in meiosis I in pollen mother cells. rpa1a mutants have a reduced number of class I crossovers. The protein is located in chromatin-associated foci in early leptotene and can be detected in these foci until late pachytene of meiosis I. /// replication protein A 1A;(source:Araport11)	Replication protein A subunit	Replication protein A DNA-binding subunit A like
GRMZM2G115013	4	177180420	C	A	MODERATE	missense_variant	2018-01-01	2018-01-01	2018-01-01	1/0	0/0	0/0	2018-01-01	2018-01-01	0/0	0/0	0/0	0/0	ALT	SEG	ALT	REF	REF	---	replication protein A 1A /// Encodes a homolog of Replication Protein A that is involved in meiosis I in pollen mother cells. rpa1a mutants have a reduced number of class I crossovers. The protein is located in chromatin-associated foci in early leptotene and can be detected in these foci until late pachytene of meiosis I. /// replication protein A 1A;(source:Araport11)	Replication protein A subunit	Replication protein A DNA-binding subunit A like
GRMZM2G416024	4	177184380	T	C	MODERATE	missense_variant	2018-01-01	2018-01-01	2018-01-01	0/0	2018-01-01	./.	2018-01-01	./.	2018-01-01	./.	2018-01-01	./.	ALT	SEG	ALT	ALT	NA	---	---	---	---
GRMZM5G815154	4	177341831	G	A	MODERATE	missense_variant	2018-01-01	2018-01-01	2018-01-01	2018-01-01	0/0	./.	2018-01-01	2018-01-01	0/0	0/0	2018-01-01	./.	ALT	SEG	ALT	SEG	NA	---	---	---	---
GRMZM5G815154	4	177341833	T	C	MODERATE	missense_variant	2018-01-01	2018-01-01	2018-01-01	2018-01-01	0/0	./.	2018-01-01	2018-01-01	0/0	0/0	2018-01-01	./.	ALT	SEG	ALT	SEG	NA	---	---	---	---
GRMZM5G815154	4	177341846	G	A	MODERATE	missense_variant	2018-01-01	2018-01-01	2018-01-01	2018-01-01	0/0	./.	2018-01-01	2018-01-01	0/0	0/0	2018-01-01	./.	ALT	SEG	ALT	SEG	NA	---	---	---	---
GRMZM5G815154	4	177341920	G	A	MODERATE	missense_variant	2018-01-01	2018-01-01	2018-01-01	1/0	0/0	./.	2018-01-01	./.	0/0	0/0	2018-01-01	./.	ALT	SEG	ALT	SEG	NA	---	---	---	---
GRMZM2G121151	4	177358128	G	C	MODERATE	missense_variant	2018-01-01	2018-01-01	2018-01-01	0/0	0/0	./.	0/1	./.	./.	./.	./.	./.	ALT	REF	SEG	NA	NA	---	zinc finger protein 8 /// Encodes a zinc finger protein containing only a single zinc finger. /// zinc finger protein 8;(source:Araport11)	Putative zinc finger protein (Fragment)	Zinc finger protein 6
GRMZM2G139293	4	177375887	A	T	MODERATE	missense_variant	2018-01-01	2018-01-01	2018-01-01	./.	0/0	./.	./.	./.	0/0	0/0	./.	./.	ALT	REF	NA	REF	NA	---	---	---	---
GRMZM2G441144	4	177377244	C	G	MODERATE	missense_variant	2018-01-01	2018-01-01	2018-01-01	2018-01-01	2018-01-01	0/0	2018-01-01	2018-01-01	2018-01-01	0/0	2018-01-01	2018-01-01	ALT	SEG	ALT	SEG	ALT	---	WCRKC thioredoxin 2 /// Encodes a thioredoxin (WCRKC2) localized in chloroplast stroma. Contains a WCRKC motif. /// WCRKC thioredoxin 2;(source:Araport11)	Thioredoxin-like 5 mRNA family protein	Thioredoxin
GRMZM2G441144	4	177377780	G	C	MODERATE	missense_variant	2018-01-01	2018-01-01	2018-01-01	0/1	2018-01-01	2018-01-01	2018-01-01	2018-01-01	0/0	0/0	2018-01-01	2018-01-01	ALT	SEG	ALT	SEG	ALT	---	WCRKC thioredoxin 2 /// Encodes a thioredoxin (WCRKC2) localized in chloroplast stroma. Contains a WCRKC motif. /// WCRKC thioredoxin 2;(source:Araport11)	Thioredoxin-like 5 mRNA family protein	Thioredoxin
AC185501.3_FG006	4	177400308	C	T	MODERATE	missense_variant	2018-01-01	2018-01-01	2018-01-01	0/0	0/0	./.	2018-01-01	2018-01-01	0/0	0/0	0/0	./.	ALT	REF	ALT	REF	NA	---	---	---	---
AC185501.3_FG006	4	177400411	G	C	MODERATE	missense_variant	2018-01-01	2018-01-01	2018-01-01	0/0	0/0	./.	2018-01-01	2018-01-01	2018-01-01	0/0	2018-01-01	./.	ALT	REF	ALT	SEG	NA	---	---	---	---
GRMZM2G044670	4	177401942	A	G	MODERATE	missense_variant	2018-01-01	2018-01-01	2018-01-01	0/0	0/0	0/0	0/0	./.	0/0	0/0	0/0	./.	ALT	REF	REF	REF	NA	---	XRI1-like protein;(source:Araport11)	---	---
GRMZM2G044670	4	177402149	C	A	MODERATE	missense_variant	2018-01-01	2018-01-01	2018-01-01	0/0	0/0	./.	./.	./.	0/0	./.	0/0	./.	ALT	REF	NA	REF	NA	---	XRI1-like protein;(source:Araport11)	---	---
GRMZM2G044670	4	177402162	G	C	MODERATE	missense_variant	2018-01-01	2018-01-01	2018-01-01	0/0	0/0	./.	./.	./.	0/0	0/0	./.	./.	ALT	REF	NA	REF	NA	---	XRI1-like protein;(source:Araport11)	---	---
GRMZM2G331964	4	177414110	G	A	MODERATE	missense_variant	2018-01-01	2018-01-01	2018-01-01	0/0	0/0	./.	./.	0/0	0/0	0/0	0/0	./.	ALT	REF	REF	REF	NA	---	---	---	---
GRMZM2G331964	4	177414116	A	G	MODERATE	missense_variant	2018-01-01	2018-01-01	2018-01-01	0/0	0/0	./.	./.	0/0	0/0	0/0	0/0	./.	ALT	REF	REF	REF	NA	---	---	---	---
GRMZM2G331964	4	177414123	C	T	MODERATE	missense_variant	2018-01-01	2018-01-01	2018-01-01	0/0	0/0	./.	./.	2018-01-01	0/0	0/0	0/0	./.	ALT	REF	ALT	REF	NA	---	---	---	---
GRMZM2G165961	4	177461793	C	T	MODERATE	missense_variant	2018-01-01	2018-01-01	2018-01-01	0/0	0/0	./.	2018-01-01	./.	0/0	0/0	0/0	./.	ALT	REF	ALT	REF	NA	---	Plant protein of unknown function (DUF828) /// Encodes a member of the TBL (TRICHOME BIREFRINGENCE-LIKE) gene family containing a plant-specific DUF231 (domain of unknown function) domain. TBL gene family has 46 members, two of which (TBR/AT5G06700 and TBL3/AT5G01360) have been shown to be involved in the synthesis and deposition of secondary wall cellulose, presumably by influencing the esterifi…	Lustrin A-like	Protein trichome birefringence like
GRMZM2G165961	4	177461909	A	G	MODERATE	missense_variant	2018-01-01	2018-01-01	2018-01-01	0/1	2018-01-01	2018-01-01	2018-01-01	2018-01-01	2018-01-01	2018-01-01	2018-01-01	./.	ALT	SEG	ALT	ALT	NA	---	Plant protein of unknown function (DUF828) /// Encodes a member of the TBL (TRICHOME BIREFRINGENCE-LIKE) gene family containing a plant-specific DUF231 (domain of unknown function) domain. TBL gene family has 46 members, two of which (TBR/AT5G06700 and TBL3/AT5G01360) have been shown to be involved in the synthesis and deposition of secondary wall cellulose, presumably by influencing the esterifi…	Lustrin A-like	Protein trichome birefringence like
GRMZM2G165961	4	177462014	A	G	MODERATE	missense_variant	2018-01-01	2018-01-01	2018-01-01	0/0	0/0	2018-01-01	2018-01-01	2018-01-01	2018-01-01	0/0	2018-01-01	2018-01-01	ALT	SEG	ALT	SEG	ALT	---	Plant protein of unknown function (DUF828) /// Encodes a member of the TBL (TRICHOME BIREFRINGENCE-LIKE) gene family containing a plant-specific DUF231 (domain of unknown function) domain. TBL gene family has 46 members, two of which (TBR/AT5G06700 and TBL3/AT5G01360) have been shown to be involved in the synthesis and deposition of secondary wall cellulose, presumably by influencing the esterifi…	Lustrin A-like	Protein trichome birefringence like
GRMZM2G165961	4	177462054	C	T	MODERATE	missense_variant	2018-01-01	2018-01-01	2018-01-01	0/0	0/0	./.	2018-01-01	./.	0/0	0/0	0/0	0/0	ALT	REF	ALT	REF	REF	---	Plant protein of unknown function (DUF828) /// Encodes a member of the TBL (TRICHOME BIREFRINGENCE-LIKE) gene family containing a plant-specific DUF231 (domain of unknown function) domain. TBL gene family has 46 members, two of which (TBR/AT5G06700 and TBL3/AT5G01360) have been shown to be involved in the synthesis and deposition of secondary wall cellulose, presumably by influencing the esterifi…	Lustrin A-like	Protein trichome birefringence like
GRMZM2G165961	4	177462116	A	T	MODERATE	missense_variant	2018-01-01	2018-01-01	2018-01-01	0/0	0/0	2018-01-01	2018-01-01	2018-01-01	0/0	0/0	0/0	./.	ALT	SEG	ALT	REF	NA	---	Plant protein of unknown function (DUF828) /// Encodes a member of the TBL (TRICHOME BIREFRINGENCE-LIKE) gene family containing a plant-specific DUF231 (domain of unknown function) domain. TBL gene family has 46 members, two of which (TBR/AT5G06700 and TBL3/AT5G01360) have been shown to be involved in the synthesis and deposition of secondary wall cellulose, presumably by influencing the esterifi…	Lustrin A-like	Protein trichome birefringence like
GRMZM2G165961	4	177462180	T	C	MODERATE	missense_variant	2018-01-01	2018-01-01	2018-01-01	0/0	2018-01-01	2018-01-01	2018-01-01	2018-01-01	2018-01-01	0/0	0/0	2018-01-01	ALT	SEG	ALT	SEG	ALT	---	Plant protein of unknown function (DUF828) /// Encodes a member of the TBL (TRICHOME BIREFRINGENCE-LIKE) gene family containing a plant-specific DUF231 (domain of unknown function) domain. TBL gene family has 46 members, two of which (TBR/AT5G06700 and TBL3/AT5G01360) have been shown to be involved in the synthesis and deposition of secondary wall cellulose, presumably by influencing the esterifi…	Lustrin A-like	Protein trichome birefringence like
GRMZM2G165961	4	177462209	A	G	MODERATE	missense_variant	2018-01-01	2018-01-01	2018-01-01	0/0	2018-01-01	2018-01-01	2018-01-01	2018-01-01	2018-01-01	0/0	0/0	2018-01-01	ALT	SEG	ALT	SEG	ALT	---	Plant protein of unknown function (DUF828) /// Encodes a member of the TBL (TRICHOME BIREFRINGENCE-LIKE) gene family containing a plant-specific DUF231 (domain of unknown function) domain. TBL gene family has 46 members, two of which (TBR/AT5G06700 and TBL3/AT5G01360) have been shown to be involved in the synthesis and deposition of secondary wall cellulose, presumably by influencing the esterifi…	Lustrin A-like	Protein trichome birefringence like
GRMZM2G165961	4	177462300	T	C	MODERATE	missense_variant	2018-01-01	2018-01-01	2018-01-01	0/0	2018-01-01	./.	2018-01-01	2018-01-01	2018-01-01	0/0	0/0	2018-01-01	ALT	SEG	ALT	SEG	ALT	---	Plant protein of unknown function (DUF828) /// Encodes a member of the TBL (TRICHOME BIREFRINGENCE-LIKE) gene family containing a plant-specific DUF231 (domain of unknown function) domain. TBL gene family has 46 members, two of which (TBR/AT5G06700 and TBL3/AT5G01360) have been shown to be involved in the synthesis and deposition of secondary wall cellulose, presumably by influencing the esterifi…	Lustrin A-like	Protein trichome birefringence like
GRMZM2G165961	4	177462377	T	A	MODERATE	missense_variant	2018-01-01	2018-01-01	2018-01-01	1/0	2018-01-01	2018-01-01	2018-01-01	2018-01-01	2018-01-01	0/0	2018-01-01	2018-01-01	ALT	SEG	ALT	SEG	ALT	---	Plant protein of unknown function (DUF828) /// Encodes a member of the TBL (TRICHOME BIREFRINGENCE-LIKE) gene family containing a plant-specific DUF231 (domain of unknown function) domain. TBL gene family has 46 members, two of which (TBR/AT5G06700 and TBL3/AT5G01360) have been shown to be involved in the synthesis and deposition of secondary wall cellulose, presumably by influencing the esterifi…	Lustrin A-like	Protein trichome birefringence like
GRMZM2G165961	4	177463852	G	C	MODERATE	missense_variant	2018-01-01	2018-01-01	2018-01-01	2018-01-01	0/0	2018-01-01	2018-01-01	2018-01-01	2018-01-01	2018-01-01	0/0	2018-01-01	ALT	SEG	ALT	SEG	ALT	---	Plant protein of unknown function (DUF828) /// Encodes a member of the TBL (TRICHOME BIREFRINGENCE-LIKE) gene family containing a plant-specific DUF231 (domain of unknown function) domain. TBL gene family has 46 members, two of which (TBR/AT5G06700 and TBL3/AT5G01360) have been shown to be involved in the synthesis and deposition of secondary wall cellulose, presumably by influencing the esterifi…	Lustrin A-like	Protein trichome birefringence like
GRMZM2G165991	4	177470075	C	T	MODERATE	missense_variant	2018-01-01	2018-01-01	2018-01-01	0/1	0/0	0/0	2018-01-01	2018-01-01	2018-01-01	0/0	0/0	./.	ALT	SEG	ALT	SEG	NA	---	WRC protein;(source:Araport11)	---	---
GRMZM2G165991	4	177470206	G	C	MODERATE	missense_variant	2018-01-01	2018-01-01	2018-01-01	0/0	0/0	0/0	2018-01-01	./.	0/0	0/0	./.	./.	ALT	REF	ALT	REF	NA	---	WRC protein;(source:Araport11)	---	---
GRMZM2G165991	4	177470212	A	T	MODERATE	missense_variant	2018-01-01	2018-01-01	2018-01-01	0/0	0/0	0/0	2018-01-01	./.	0/0	0/0	./.	./.	ALT	REF	ALT	REF	NA	---	WRC protein;(source:Araport11)	---	---
GRMZM2G166005	4	177474303	T	C	MODERATE	missense_variant	2018-01-01	2018-01-01	2018-01-01	1/0	0/0	2018-01-01	2018-01-01	./.	2018-01-01	0/0	2018-01-01	./.	ALT	SEG	ALT	SEG	NA	---	---	---	---
GRMZM5G894868	4	177474518	C	A	MODERATE	missense_variant	2018-01-01	2018-01-01	2018-01-01	0/0	0/0	./.	2018-01-01	2018-01-01	0/0	0/0	0/0	./.	ALT	REF	ALT	REF	NA	---	---	---	---
GRMZM2G126646	4	177615005	G	A	MODERATE	missense_variant	2018-01-01	2018-01-01	2018-01-01	1/0	0/0	./.	2018-01-01	2018-01-01	0/0	./.	2018-01-01	./.	ALT	SEG	ALT	SEG	NA	Homeobox-transcription factor 83	homeodomain GLABROUS 11 /// Encodes a homeobox-leucine zipper family protein belonging to the HD-ZIP IV family. It is involved in trichome branching. The transcription factor directly upregulates the expression of several cell-wall-loosening protein genes and reveals the important role that these target genes play in coordinating cell-wall extensibility with root development. /// homeodomain GLAB…	Homeobox-leucine zipper family protein	Octamer-binding transcription factor
AC194980.3_FG002	4	177635485	A	G	MODERATE	missense_variant	2018-01-01	2018-01-01	2018-01-01	2018-01-01	0/0	./.	2018-01-01	2018-01-01	2018-01-01	2018-01-01	2018-01-01	./.	ALT	SEG	ALT	ALT	NA	---	---	---	---
AC194980.3_FG002	4	177635656	A	T	MODERATE	missense_variant	2018-01-01	2018-01-01	2018-01-01	0/0	0/0	./.	2018-01-01	2018-01-01	0/0	0/0	0/0	./.	ALT	REF	ALT	REF	NA	---	---	---	---
AC194980.3_FG002	4	177635667	A	C	MODERATE	missense_variant	2018-01-01	2018-01-01	2018-01-01	0/0	0/0	./.	2018-01-01	2018-01-01	0/0	0/0	./.	./.	ALT	REF	ALT	REF	NA	---	---	---	---
AC194980.3_FG002	4	177635671	G	A	MODERATE	missense_variant	2018-01-01	2018-01-01	2018-01-01	0/0	0/0	./.	2018-01-01	2018-01-01	0/0	0/0	./.	./.	ALT	REF	ALT	REF	NA	---	---	---	---
AC194980.3_FG005	4	177656966	G	C	MODERATE	missense_variant	2018-01-01	2018-01-01	2018-01-01	0/0	./.	./.	2018-01-01	2018-01-01	./.	0/0	./.	./.	ALT	REF	ALT	REF	NA	---	---	---	---
GRMZM2G126732	4	177658089	C	T	MODERATE	missense_variant	2018-01-01	2018-01-01	2018-01-01	0/0	0/0	./.	2018-01-01	0/0	2018-01-01	0/0	0/0	./.	ALT	REF	SEG	SEG	NA	1-aminocyclopropane-1-carboxylate oxidase20	ethylene-forming enzyme /// Encodes 1-aminocyclopropane-1-carboxylate oxidase /// ethylene-forming enzyme;(source:Araport11)	1-aminocyclopropane-1-carboxylate oxidase family protein	Oxoglutarate/iron-dependent dioxygenase
GRMZM2G126732	4	177658651	G	C	MODERATE	missense_variant	2018-01-01	2018-01-01	2018-01-01	0/0	0/0	0/0	./.	./.	0/0	0/0	0/0	./.	ALT	REF	NA	REF	NA	1-aminocyclopropane-1-carboxylate oxidase20	ethylene-forming enzyme /// Encodes 1-aminocyclopropane-1-carboxylate oxidase /// ethylene-forming enzyme;(source:Araport11)	1-aminocyclopropane-1-carboxylate oxidase family protein	Oxoglutarate/iron-dependent dioxygenase
GRMZM2G126765	4	177672569	G	A	MODERATE	missense_variant	2018-01-01	2018-01-01	2018-01-01	2018-01-01	0/0	./.	2018-01-01	2018-01-01	2018-01-01	2018-01-01	2018-01-01	./.	ALT	SEG	ALT	ALT	NA	---	Phosphotyrosine protein phosphatases superfamily protein /// Encodes an atypical dual-speci&#64257;city phosphatase. /// Phosphotyrosine protein phosphatases superfamily protein;(source:Araport11)	Tyrosine specific protein phosphatase	Tyrosine-protein phosphatase
GRMZM2G126765	4	177672818	G	C	MODERATE	missense_variant	2018-01-01	2018-01-01	2018-01-01	0/1	0/0	2018-01-01	2018-01-01	2018-01-01	2018-01-01	2018-01-01	2018-01-01	2018-01-01	ALT	SEG	ALT	ALT	ALT	---	Phosphotyrosine protein phosphatases superfamily protein /// Encodes an atypical dual-speci&#64257;city phosphatase. /// Phosphotyrosine protein phosphatases superfamily protein;(source:Araport11)	Tyrosine specific protein phosphatase	Tyrosine-protein phosphatase
GRMZM2G126765	4	177673791	G	C	MODERATE	missense_variant	2018-01-01	2018-01-01	2018-01-01	0/0	0/0	0/0	2018-01-01	./.	0/0	0/0	0/0	./.	ALT	REF	ALT	REF	NA	---	Phosphotyrosine protein phosphatases superfamily protein /// Encodes an atypical dual-speci&#64257;city phosphatase. /// Phosphotyrosine protein phosphatases superfamily protein;(source:Araport11)	Tyrosine specific protein phosphatase	Tyrosine-protein phosphatase
GRMZM2G126765	4	177674156	C	G	MODERATE	missense_variant	2018-01-01	2018-01-01	2018-01-01	0/0	0/0	./.	0/0	./.	0/0	0/0	0/0	./.	ALT	REF	REF	REF	NA	---	Phosphotyrosine protein phosphatases superfamily protein /// Encodes an atypical dual-speci&#64257;city phosphatase. /// Phosphotyrosine protein phosphatases superfamily protein;(source:Araport11)	Tyrosine specific protein phosphatase	Tyrosine-protein phosphatase
GRMZM2G126795	4	177676506	C	T	MODERATE	missense_variant	2018-01-01	2018-01-01	2018-01-01	0/0	0/0	./.	./.	./.	0/0	./.	./.	./.	ALT	REF	NA	REF	NA	---	Transducin/WD40 repeat-like superfamily protein /// Represses photomorphogenesis and induces skotomorphogenesis in the dark. Contains a ring finger zinc-binding motif, a coiled-coil domain, and several WD-40 repeats, similar to G-beta proteins. The C-terminus has homology to TAFII80, a subunit of the TFIID component of the RNA polymerase II of Drosophila. Nuclear localization in the dark and cyto…	COP1	Constitutive photomorphogenic 1
GRMZM2G126795	4	177676608	C	G	MODERATE	missense_variant	2018-01-01	2018-01-01	2018-01-01	0/0	./.	./.	./.	./.	0/0	./.	0/0	./.	ALT	REF	NA	REF	NA	---	Transducin/WD40 repeat-like superfamily protein /// Represses photomorphogenesis and induces skotomorphogenesis in the dark. Contains a ring finger zinc-binding motif, a coiled-coil domain, and several WD-40 repeats, similar to G-beta proteins. The C-terminus has homology to TAFII80, a subunit of the TFIID component of the RNA polymerase II of Drosophila. Nuclear localization in the dark and cyto…	COP1	Constitutive photomorphogenic 1
GRMZM2G126795	4	177677584	C	A	MODERATE	missense_variant	2018-01-01	2018-01-01	2018-01-01	0/0	0/0	./.	2018-01-01	./.	0/0	0/0	0/0	0/0	ALT	REF	ALT	REF	REF	---	Transducin/WD40 repeat-like superfamily protein /// Represses photomorphogenesis and induces skotomorphogenesis in the dark. Contains a ring finger zinc-binding motif, a coiled-coil domain, and several WD-40 repeats, similar to G-beta proteins. The C-terminus has homology to TAFII80, a subunit of the TFIID component of the RNA polymerase II of Drosophila. Nuclear localization in the dark and cyto…	COP1	Constitutive photomorphogenic 1
GRMZM2G126795	4	177678753	G	C	MODERATE	missense_variant	2018-01-01	2018-01-01	2018-01-01	0/0	0/0	0/0	2018-01-01	./.	0/0	0/0	0/0	0/0	ALT	REF	ALT	REF	REF	---	Transducin/WD40 repeat-like superfamily protein /// Represses photomorphogenesis and induces skotomorphogenesis in the dark. Contains a ring finger zinc-binding motif, a coiled-coil domain, and several WD-40 repeats, similar to G-beta proteins. The C-terminus has homology to TAFII80, a subunit of the TFIID component of the RNA polymerase II of Drosophila. Nuclear localization in the dark and cyto…	COP1	Constitutive photomorphogenic 1
GRMZM2G126795	4	177678827	G	A	MODERATE	missense_variant	2018-01-01	2018-01-01	2018-01-01	0/0	0/0	0/0	2018-01-01	./.	0/0	0/0	0/0	0/0	ALT	REF	ALT	REF	REF	---	Transducin/WD40 repeat-like superfamily protein /// Represses photomorphogenesis and induces skotomorphogenesis in the dark. Contains a ring finger zinc-binding motif, a coiled-coil domain, and several WD-40 repeats, similar to G-beta proteins. The C-terminus has homology to TAFII80, a subunit of the TFIID component of the RNA polymerase II of Drosophila. Nuclear localization in the dark and cyto…	COP1	Constitutive photomorphogenic 1
GRMZM2G126795	4	177678947	C	T	MODERATE	missense_variant	2018-01-01	2018-01-01	2018-01-01	0/0	0/0	./.	./.	2018-01-01	0/0	0/0	0/0	0/0	ALT	REF	ALT	REF	REF	---	Transducin/WD40 repeat-like superfamily protein /// Represses photomorphogenesis and induces skotomorphogenesis in the dark. Contains a ring finger zinc-binding motif, a coiled-coil domain, and several WD-40 repeats, similar to G-beta proteins. The C-terminus has homology to TAFII80, a subunit of the TFIID component of the RNA polymerase II of Drosophila. Nuclear localization in the dark and cyto…	COP1	Constitutive photomorphogenic 1
GRMZM2G126795	4	177679469	C	T	MODERATE	missense_variant	2018-01-01	2018-01-01	2018-01-01	0/0	2018-01-01	0/0	2018-01-01	2018-01-01	2018-01-01	2018-01-01	0/0	2018-01-01	ALT	SEG	ALT	SEG	ALT	---	Transducin/WD40 repeat-like superfamily protein /// Represses photomorphogenesis and induces skotomorphogenesis in the dark. Contains a ring finger zinc-binding motif, a coiled-coil domain, and several WD-40 repeats, similar to G-beta proteins. The C-terminus has homology to TAFII80, a subunit of the TFIID component of the RNA polymerase II of Drosophila. Nuclear localization in the dark and cyto…	COP1	Constitutive photomorphogenic 1
GRMZM2G126795	4	177680642	A	G	MODERATE	missense_variant	2018-01-01	2018-01-01	2018-01-01	0/0	2018-01-01	0/0	2018-01-01	./.	2018-01-01	2018-01-01	0/0	2018-01-01	ALT	SEG	ALT	SEG	ALT	---	Transducin/WD40 repeat-like superfamily protein /// Represses photomorphogenesis and induces skotomorphogenesis in the dark. Contains a ring finger zinc-binding motif, a coiled-coil domain, and several WD-40 repeats, similar to G-beta proteins. The C-terminus has homology to TAFII80, a subunit of the TFIID component of the RNA polymerase II of Drosophila. Nuclear localization in the dark and cyto…	COP1	Constitutive photomorphogenic 1
GRMZM2G126795	4	177680692	G	C	MODERATE	missense_variant	2018-01-01	2018-01-01	2018-01-01	0/0	0/0	0/0	2018-01-01	./.	0/0	0/0	0/0	./.	ALT	REF	ALT	REF	NA	---	Transducin/WD40 repeat-like superfamily protein /// Represses photomorphogenesis and induces skotomorphogenesis in the dark. Contains a ring finger zinc-binding motif, a coiled-coil domain, and several WD-40 repeats, similar to G-beta proteins. The C-terminus has homology to TAFII80, a subunit of the TFIID component of the RNA polymerase II of Drosophila. Nuclear localization in the dark and cyto…	COP1	Constitutive photomorphogenic 1
GRMZM2G126795	4	177682774	A	G	MODERATE	missense_variant	2018-01-01	2018-01-01	2018-01-01	0/0	2018-01-01	2018-01-01	2018-01-01	2018-01-01	2018-01-01	2018-01-01	0/0	2018-01-01	ALT	SEG	ALT	SEG	ALT	---	Transducin/WD40 repeat-like superfamily protein /// Represses photomorphogenesis and induces skotomorphogenesis in the dark. Contains a ring finger zinc-binding motif, a coiled-coil domain, and several WD-40 repeats, similar to G-beta proteins. The C-terminus has homology to TAFII80, a subunit of the TFIID component of the RNA polymerase II of Drosophila. Nuclear localization in the dark and cyto…	COP1	Constitutive photomorphogenic 1
GRMZM2G428027	4	177685771	G	C	MODERATE	missense_variant	2018-01-01	2018-01-01	2018-01-01	0/1	0/0	./.	./.	2018-01-01	2018-01-01	./.	0/0	./.	ALT	SEG	ALT	SEG	NA	nitrate reductase5	nitrate reductase 1 /// Encodes the cytosolic minor isoform of nitrate reductase (NR). Involved in the first step of nitrate assimilation, it contributes about 15% of the nitrate reductase activity in shoots. Similar to molybdopterin oxidoreductases at the N-terminus, and to FAD/NAD-binding cytochrome reductases at the C-terminus. Cofactors: FAD, heme iron (cytochrome B-557), and molybdenum-pteri…	Nitrate reductase	Nitrate reductase
GRMZM2G428027	4	177686538	G	A	MODERATE	missense_variant	2018-01-01	2018-01-01	2018-01-01	0/0	2018-01-01	./.	./.	2018-01-01	2018-01-01	2018-01-01	2018-01-01	./.	ALT	SEG	ALT	ALT	NA	nitrate reductase5	nitrate reductase 1 /// Encodes the cytosolic minor isoform of nitrate reductase (NR). Involved in the first step of nitrate assimilation, it contributes about 15% of the nitrate reductase activity in shoots. Similar to molybdopterin oxidoreductases at the N-terminus, and to FAD/NAD-binding cytochrome reductases at the C-terminus. Cofactors: FAD, heme iron (cytochrome B-557), and molybdenum-pteri…	Nitrate reductase	Nitrate reductase
GRMZM2G428027	4	177687854	T	C	MODERATE	missense_variant	2018-01-01	2018-01-01	2018-01-01	2018-01-01	2018-01-01	./.	2018-01-01	./.	2018-01-01	./.	./.	./.	ALT	ALT	ALT	ALT	NA	nitrate reductase5	nitrate reductase 1 /// Encodes the cytosolic minor isoform of nitrate reductase (NR). Involved in the first step of nitrate assimilation, it contributes about 15% of the nitrate reductase activity in shoots. Similar to molybdopterin oxidoreductases at the N-terminus, and to FAD/NAD-binding cytochrome reductases at the C-terminus. Cofactors: FAD, heme iron (cytochrome B-557), and molybdenum-pteri…	Nitrate reductase	Nitrate reductase
GRMZM2G428027	4	177687882	A	C	MODERATE	missense_variant	2018-01-01	2018-01-01	2018-01-01	2018-01-01	2018-01-01	2018-01-01	2018-01-01	./.	2018-01-01	2018-01-01	0/0	2018-01-01	ALT	ALT	ALT	SEG	ALT	nitrate reductase5	nitrate reductase 1 /// Encodes the cytosolic minor isoform of nitrate reductase (NR). Involved in the first step of nitrate assimilation, it contributes about 15% of the nitrate reductase activity in shoots. Similar to molybdopterin oxidoreductases at the N-terminus, and to FAD/NAD-binding cytochrome reductases at the C-terminus. Cofactors: FAD, heme iron (cytochrome B-557), and molybdenum-pteri…	Nitrate reductase	Nitrate reductase
GRMZM2G428027	4	177687981	G	A	MODERATE	missense_variant	2018-01-01	2018-01-01	2018-01-01	1/0	0/0	./.	2018-01-01	./.	2018-01-01	2018-01-01	0/0	./.	ALT	SEG	ALT	SEG	NA	nitrate reductase5	nitrate reductase 1 /// Encodes the cytosolic minor isoform of nitrate reductase (NR). Involved in the first step of nitrate assimilation, it contributes about 15% of the nitrate reductase activity in shoots. Similar to molybdopterin oxidoreductases at the N-terminus, and to FAD/NAD-binding cytochrome reductases at the C-terminus. Cofactors: FAD, heme iron (cytochrome B-557), and molybdenum-pteri…	Nitrate reductase	Nitrate reductase
GRMZM2G300624	4	177902193	A	G	MODERATE	missense_variant	2018-01-01	2018-01-01	2018-01-01	0/1	2018-01-01	./.	2018-01-01	2018-01-01	2018-01-01	./.	2018-01-01	./.	ALT	SEG	ALT	ALT	NA	---	homolog of separase /// Encodes a separase (ESP), homologous to human and mouse separase protein. Separase is a capase family protease required for the release of sister chromatid cohesion during meiosis and mitosis. Arabidopsis separase contains a predicted 2Fe2S-ferredoxin domain that is not present in the proteins of other organisms. Also contains a putative EF-hand calcium binding domain. Mut…	Separase, cell cycle protease	---
GRMZM2G300624	4	177902388	C	T	MODERATE	missense_variant	2018-01-01	2018-01-01	2018-01-01	0/0	0/0	./.	2018-01-01	./.	0/0	0/0	./.	./.	ALT	REF	ALT	REF	NA	---	homolog of separase /// Encodes a separase (ESP), homologous to human and mouse separase protein. Separase is a capase family protease required for the release of sister chromatid cohesion during meiosis and mitosis. Arabidopsis separase contains a predicted 2Fe2S-ferredoxin domain that is not present in the proteins of other organisms. Also contains a putative EF-hand calcium binding domain. Mut…	Separase, cell cycle protease	---
GRMZM2G300624	4	177902577	A	G	MODERATE	missense_variant	2018-01-01	2018-01-01	2018-01-01	0/1	2018-01-01	2018-01-01	2018-01-01	2018-01-01	2018-01-01	2018-01-01	2018-01-01	./.	ALT	SEG	ALT	ALT	NA	---	homolog of separase /// Encodes a separase (ESP), homologous to human and mouse separase protein. Separase is a capase family protease required for the release of sister chromatid cohesion during meiosis and mitosis. Arabidopsis separase contains a predicted 2Fe2S-ferredoxin domain that is not present in the proteins of other organisms. Also contains a putative EF-hand calcium binding domain. Mut…	Separase, cell cycle protease	---
GRMZM2G300624	4	177902856	A	C	MODERATE	missense_variant	2018-01-01	2018-01-01	2018-01-01	0/1	2018-01-01	2018-01-01	2018-01-01	2018-01-01	2018-01-01	2018-01-01	2018-01-01	2018-01-01	ALT	SEG	ALT	ALT	ALT	---	homolog of separase /// Encodes a separase (ESP), homologous to human and mouse separase protein. Separase is a capase family protease required for the release of sister chromatid cohesion during meiosis and mitosis. Arabidopsis separase contains a predicted 2Fe2S-ferredoxin domain that is not present in the proteins of other organisms. Also contains a putative EF-hand calcium binding domain. Mut…	Separase, cell cycle protease	---
GRMZM2G300624	4	177903024	C	G	MODERATE	missense_variant	2018-01-01	2018-01-01	2018-01-01	0/0	0/0	0/0	2018-01-01	2018-01-01	0/0	0/0	0/0	2018-01-01	ALT	REF	ALT	REF	ALT	---	homolog of separase /// Encodes a separase (ESP), homologous to human and mouse separase protein. Separase is a capase family protease required for the release of sister chromatid cohesion during meiosis and mitosis. Arabidopsis separase contains a predicted 2Fe2S-ferredoxin domain that is not present in the proteins of other organisms. Also contains a putative EF-hand calcium binding domain. Mut…	Separase, cell cycle protease	---
GRMZM2G300624	4	177905246	C	A	MODERATE	missense_variant	2018-01-01	2018-01-01	2018-01-01	0/0	0/0	./.	2018-01-01	./.	0/0	0/0	0/0	0/0	ALT	REF	ALT	REF	REF	---	homolog of separase /// Encodes a separase (ESP), homologous to human and mouse separase protein. Separase is a capase family protease required for the release of sister chromatid cohesion during meiosis and mitosis. Arabidopsis separase contains a predicted 2Fe2S-ferredoxin domain that is not present in the proteins of other organisms. Also contains a putative EF-hand calcium binding domain. Mut…	Separase, cell cycle protease	---
GRMZM2G300624	4	177905946	C	A	MODERATE	missense_variant	2018-01-01	2018-01-01	2018-01-01	0/0	0/0	0/0	2018-01-01	2018-01-01	0/0	0/0	0/0	2018-01-01	ALT	REF	ALT	REF	ALT	---	homolog of separase /// Encodes a separase (ESP), homologous to human and mouse separase protein. Separase is a capase family protease required for the release of sister chromatid cohesion during meiosis and mitosis. Arabidopsis separase contains a predicted 2Fe2S-ferredoxin domain that is not present in the proteins of other organisms. Also contains a putative EF-hand calcium binding domain. Mut…	Separase, cell cycle protease	---
GRMZM2G300624	4	177906036	G	A,T	MODERATE	missense_variant	2018-01-01	2018-01-01	2018-01-01	2018-02-02	2018-02-02	2018-02-02	2018-01-01	./.	2018-02-02	2018-02-02	2018-02-02	./.	ALT	NA	ALT	NA	NA	---	homolog of separase /// Encodes a separase (ESP), homologous to human and mouse separase protein. Separase is a capase family protease required for the release of sister chromatid cohesion during meiosis and mitosis. Arabidopsis separase contains a predicted 2Fe2S-ferredoxin domain that is not present in the proteins of other organisms. Also contains a putative EF-hand calcium binding domain. Mut…	Separase, cell cycle protease	---
GRMZM2G300624	4	177906437	A	G	MODERATE	missense_variant	2018-01-01	2018-01-01	2018-01-01	0/0	0/0	0/0	2018-01-01	./.	0/0	0/0	0/0	0/0	ALT	REF	ALT	REF	REF	---	homolog of separase /// Encodes a separase (ESP), homologous to human and mouse separase protein. Separase is a capase family protease required for the release of sister chromatid cohesion during meiosis and mitosis. Arabidopsis separase contains a predicted 2Fe2S-ferredoxin domain that is not present in the proteins of other organisms. Also contains a putative EF-hand calcium binding domain. Mut…	Separase, cell cycle protease	---
GRMZM2G300624	4	177906728	A	C	MODERATE	missense_variant	2018-01-01	2018-01-01	2018-01-01	0/0	0/0	./.	2018-01-01	./.	0/0	0/0	0/0	0/0	ALT	REF	ALT	REF	REF	---	homolog of separase /// Encodes a separase (ESP), homologous to human and mouse separase protein. Separase is a capase family protease required for the release of sister chromatid cohesion during meiosis and mitosis. Arabidopsis separase contains a predicted 2Fe2S-ferredoxin domain that is not present in the proteins of other organisms. Also contains a putative EF-hand calcium binding domain. Mut…	Separase, cell cycle protease	---
GRMZM2G300624	4	177907586	G	C	MODERATE	missense_variant	2018-01-01	2018-01-01	2018-01-01	0/0	0/0	0/0	2018-01-01	2018-01-01	0/0	0/0	0/0	2018-01-01	ALT	REF	ALT	REF	ALT	---	homolog of separase /// Encodes a separase (ESP), homologous to human and mouse separase protein. Separase is a capase family protease required for the release of sister chromatid cohesion during meiosis and mitosis. Arabidopsis separase contains a predicted 2Fe2S-ferredoxin domain that is not present in the proteins of other organisms. Also contains a putative EF-hand calcium binding domain. Mut…	Separase, cell cycle protease	---
GRMZM2G300624	4	177907987	C	G	MODERATE	missense_variant	2018-01-01	2018-01-01	2018-01-01	0/0	0/0	0/0	2018-01-01	2018-01-01	0/0	0/0	0/0	0/0	ALT	REF	ALT	REF	REF	---	homolog of separase /// Encodes a separase (ESP), homologous to human and mouse separase protein. Separase is a capase family protease required for the release of sister chromatid cohesion during meiosis and mitosis. Arabidopsis separase contains a predicted 2Fe2S-ferredoxin domain that is not present in the proteins of other organisms. Also contains a putative EF-hand calcium binding domain. Mut…	Separase, cell cycle protease	---
GRMZM2G300624	4	177908656	T	G	MODERATE	missense_variant	2018-01-01	2018-01-01	2018-01-01	0/0	0/0	0/0	2018-01-01	2018-01-01	0/0	0/0	0/0	2018-01-01	ALT	REF	ALT	REF	ALT	---	homolog of separase /// Encodes a separase (ESP), homologous to human and mouse separase protein. Separase is a capase family protease required for the release of sister chromatid cohesion during meiosis and mitosis. Arabidopsis separase contains a predicted 2Fe2S-ferredoxin domain that is not present in the proteins of other organisms. Also contains a putative EF-hand calcium binding domain. Mut…	Separase, cell cycle protease	---
GRMZM2G300624	4	177908675	A	G	MODERATE	missense_variant	2018-01-01	2018-01-01	2018-01-01	0/1	2018-01-01	2018-01-01	2018-01-01	2018-01-01	2018-01-01	2018-01-01	2018-01-01	2018-01-01	ALT	SEG	ALT	ALT	ALT	---	homolog of separase /// Encodes a separase (ESP), homologous to human and mouse separase protein. Separase is a capase family protease required for the release of sister chromatid cohesion during meiosis and mitosis. Arabidopsis separase contains a predicted 2Fe2S-ferredoxin domain that is not present in the proteins of other organisms. Also contains a putative EF-hand calcium binding domain. Mut…	Separase, cell cycle protease	---
GRMZM2G300624	4	177909030	A	G	MODERATE	missense_variant	2018-01-01	2018-01-01	2018-01-01	0/0	0/0	0/0	2018-01-01	./.	0/0	0/0	0/0	0/0	ALT	REF	ALT	REF	REF	---	homolog of separase /// Encodes a separase (ESP), homologous to human and mouse separase protein. Separase is a capase family protease required for the release of sister chromatid cohesion during meiosis and mitosis. Arabidopsis separase contains a predicted 2Fe2S-ferredoxin domain that is not present in the proteins of other organisms. Also contains a putative EF-hand calcium binding domain. Mut…	Separase, cell cycle protease	---
GRMZM2G300624	4	177909089	G	T	MODERATE	missense_variant	2018-01-01	2018-01-01	2018-01-01	0/0	0/0	./.	2018-01-01	2018-01-01	0/0	0/0	0/0	2018-01-01	ALT	REF	ALT	REF	ALT	---	homolog of separase /// Encodes a separase (ESP), homologous to human and mouse separase protein. Separase is a capase family protease required for the release of sister chromatid cohesion during meiosis and mitosis. Arabidopsis separase contains a predicted 2Fe2S-ferredoxin domain that is not present in the proteins of other organisms. Also contains a putative EF-hand calcium binding domain. Mut…	Separase, cell cycle protease	---
GRMZM2G300624	4	177909131	G	A	MODERATE	missense_variant	2018-01-01	2018-01-01	2018-01-01	0/0	0/0	./.	2018-01-01	2018-01-01	0/0	0/0	0/0	0/0	ALT	REF	ALT	REF	REF	---	homolog of separase /// Encodes a separase (ESP), homologous to human and mouse separase protein. Separase is a capase family protease required for the release of sister chromatid cohesion during meiosis and mitosis. Arabidopsis separase contains a predicted 2Fe2S-ferredoxin domain that is not present in the proteins of other organisms. Also contains a putative EF-hand calcium binding domain. Mut…	Separase, cell cycle protease	---
GRMZM2G300624	4	177911289	A	T	MODERATE	missense_variant	2018-01-01	2018-01-01	2018-01-01	0/0	0/0	./.	2018-01-01	0/1	0/0	0/0	0/0	2018-01-01	ALT	REF	SEG	REF	ALT	---	homolog of separase /// Encodes a separase (ESP), homologous to human and mouse separase protein. Separase is a capase family protease required for the release of sister chromatid cohesion during meiosis and mitosis. Arabidopsis separase contains a predicted 2Fe2S-ferredoxin domain that is not present in the proteins of other organisms. Also contains a putative EF-hand calcium binding domain. Mut…	Separase, cell cycle protease	---
GRMZM2G300624	4	177912501	A	G	MODERATE	missense_variant	2018-01-01	2018-01-01	2018-01-01	0/1	2018-01-01	2018-01-01	2018-01-01	2018-01-01	2018-01-01	2018-01-01	2018-01-01	2018-01-01	ALT	SEG	ALT	ALT	ALT	---	homolog of separase /// Encodes a separase (ESP), homologous to human and mouse separase protein. Separase is a capase family protease required for the release of sister chromatid cohesion during meiosis and mitosis. Arabidopsis separase contains a predicted 2Fe2S-ferredoxin domain that is not present in the proteins of other organisms. Also contains a putative EF-hand calcium binding domain. Mut…	Separase, cell cycle protease	---
GRMZM2G300624	4	177921210	A	G	MODERATE	missense_variant	2018-01-01	2018-01-01	2018-01-01	0/0	0/0	0/0	2018-01-01	2018-01-01	0/0	0/0	0/0	./.	ALT	REF	ALT	REF	NA	---	homolog of separase /// Encodes a separase (ESP), homologous to human and mouse separase protein. Separase is a capase family protease required for the release of sister chromatid cohesion during meiosis and mitosis. Arabidopsis separase contains a predicted 2Fe2S-ferredoxin domain that is not present in the proteins of other organisms. Also contains a putative EF-hand calcium binding domain. Mut…	Separase, cell cycle protease	---
GRMZM2G041269	4	178032519	C	T	MODERATE	missense_variant	2018-01-01	2018-01-01	2018-01-01	0/0	0/0	./.	0/0	0/0	0/0	0/0	0/0	0/0	ALT	REF	REF	REF	REF	---	Protein of unknown function (DUF1644) /// zinc finger/BTB domain protein, putative (DUF1644);(source:Araport11)	cDNA clone:J013073D14, full insert sequence	Small nuclear ribonucleoprotein-associated protein B
GRMZM2G158811	4	178070386	G	A	MODERATE	missense_variant	2018-01-01	2018-01-01	2018-01-01	1/0	2018-01-01	2018-01-01	2018-01-01	2018-01-01	2018-01-01	0/0	2018-01-01	2018-01-01	ALT	SEG	ALT	SEG	ALT	---	CPR5 protein, putative /// Regulator of expression of pathogenesis-related (PR) genes. Participates in signal transduction pathways involved in plant defense (systemic acquired resistance -SAR). /// CPR5 protein;(source:Araport11)	Putative HYS1	---
GRMZM2G158811	4	178070525	A	C	MODERATE	missense_variant	2018-01-01	2018-01-01	2018-01-01	2018-01-01	2018-01-01	2018-01-01	2018-01-01	2018-01-01	2018-01-01	0/0	2018-01-01	2018-01-01	ALT	ALT	ALT	SEG	ALT	---	CPR5 protein, putative /// Regulator of expression of pathogenesis-related (PR) genes. Participates in signal transduction pathways involved in plant defense (systemic acquired resistance -SAR). /// CPR5 protein;(source:Araport11)	Putative HYS1	---
GRMZM2G158811	4	178070548	A	G	MODERATE	missense_variant	2018-01-01	2018-01-01	2018-01-01	2018-01-01	0/0	0/0	2018-01-01	2018-01-01	0/0	2018-01-01	0/0	0/0	ALT	SEG	ALT	SEG	REF	---	CPR5 protein, putative /// Regulator of expression of pathogenesis-related (PR) genes. Participates in signal transduction pathways involved in plant defense (systemic acquired resistance -SAR). /// CPR5 protein;(source:Araport11)	Putative HYS1	---
GRMZM2G158839	4	178072785	G	A	MODERATE	missense_variant	2018-01-01	2018-01-01	2018-01-01	0/0	0/0	./.	2018-01-01	./.	0/0	0/0	0/0	./.	ALT	REF	ALT	REF	NA	---	Tetratricopeptide repeat (TPR)-like superfamily protein /// Encodes a pentatricopeptide repeat protein required for editing of rpoA and clpP chloroplast transcripts. /// Tetratricopeptide repeat (TPR)-like superfamily protein;(source:Araport11)	Pentatricopeptide repeat-containing family protein	Pentatricopeptide repeat-containing protein chloroplastic
GRMZM2G158839	4	178072892	G	T	MODERATE	missense_variant	2018-01-01	2018-01-01	2018-01-01	0/0	0/0	./.	0/0	0/0	0/0	0/0	0/0	./.	ALT	REF	REF	REF	NA	---	Tetratricopeptide repeat (TPR)-like superfamily protein /// Encodes a pentatricopeptide repeat protein required for editing of rpoA and clpP chloroplast transcripts. /// Tetratricopeptide repeat (TPR)-like superfamily protein;(source:Araport11)	Pentatricopeptide repeat-containing family protein	Pentatricopeptide repeat-containing protein chloroplastic
GRMZM2G158839	4	178072938	G	A	MODERATE	missense_variant	2018-01-01	2018-01-01	2018-01-01	0/0	0/0	./.	2018-01-01	./.	0/0	0/0	0/0	./.	ALT	REF	ALT	REF	NA	---	Tetratricopeptide repeat (TPR)-like superfamily protein /// Encodes a pentatricopeptide repeat protein required for editing of rpoA and clpP chloroplast transcripts. /// Tetratricopeptide repeat (TPR)-like superfamily protein;(source:Araport11)	Pentatricopeptide repeat-containing family protein	Pentatricopeptide repeat-containing protein chloroplastic
GRMZM2G158839	4	178072986	C	A	MODERATE	missense_variant	2018-01-01	2018-01-01	2018-01-01	0/0	0/0	0/0	2018-01-01	./.	0/0	0/0	0/0	./.	ALT	REF	ALT	REF	NA	---	Tetratricopeptide repeat (TPR)-like superfamily protein /// Encodes a pentatricopeptide repeat protein required for editing of rpoA and clpP chloroplast transcripts. /// Tetratricopeptide repeat (TPR)-like superfamily protein;(source:Araport11)	Pentatricopeptide repeat-containing family protein	Pentatricopeptide repeat-containing protein chloroplastic
GRMZM2G158839	4	178072989	C	G	MODERATE	missense_variant	2018-01-01	2018-01-01	2018-01-01	0/0	2018-01-01	./.	2018-01-01	./.	0/0	0/0	2018-01-01	./.	ALT	SEG	ALT	SEG	NA	---	Tetratricopeptide repeat (TPR)-like superfamily protein /// Encodes a pentatricopeptide repeat protein required for editing of rpoA and clpP chloroplast transcripts. /// Tetratricopeptide repeat (TPR)-like superfamily protein;(source:Araport11)	Pentatricopeptide repeat-containing family protein	Pentatricopeptide repeat-containing protein chloroplastic
GRMZM2G158860	4	178081366	A	C	MODERATE	missense_variant	2018-01-01	2018-01-01	2018-01-01	0/0	0/0	0/0	2018-01-01	2018-01-01	0/0	0/0	0/0	./.	ALT	REF	ALT	REF	NA	---	MAPK/ERK kinase kinase 1 /// Encodes a member of the A1 subgroup of the MEKK (MAPK/ERK kinase kinase) family. MEKK is another name for Mitogen-Activated Protein Kinase Kinase Kinase (MAPKKK or MAP3K). This subgroup has four members: At4g08500 (MEKK1, also known as ARAKIN, MAP3Kb1, MAPKKK8), At4g08480 (MEKK2, also known as MAP3Kb4, MAPKKK9), At4g08470 (MEKK3, also known as MAP3Kb3, MAPKKK10) and A…	Putative mitogen-activated protein kinase 1	Mitogen-activated protein kinase kinase kinase 1
GRMZM2G158860	4	178082913	C	T	MODERATE	missense_variant	2018-01-01	2018-01-01	2018-01-01	0/0	0/0	0/0	2018-01-01	2018-01-01	0/0	0/0	0/0	0/0	ALT	REF	ALT	REF	REF	---	MAPK/ERK kinase kinase 1 /// Encodes a member of the A1 subgroup of the MEKK (MAPK/ERK kinase kinase) family. MEKK is another name for Mitogen-Activated Protein Kinase Kinase Kinase (MAPKKK or MAP3K). This subgroup has four members: At4g08500 (MEKK1, also known as ARAKIN, MAP3Kb1, MAPKKK8), At4g08480 (MEKK2, also known as MAP3Kb4, MAPKKK9), At4g08470 (MEKK3, also known as MAP3Kb3, MAPKKK10) and A…	Putative mitogen-activated protein kinase 1	Mitogen-activated protein kinase kinase kinase 1
GRMZM2G158860	4	178092035	G	A	MODERATE	missense_variant	2018-01-01	2018-01-01	2018-01-01	0/0	0/0	./.	2018-01-01	2018-01-01	2018-01-01	2018-01-01	2018-01-01	2018-01-01	ALT	REF	ALT	ALT	ALT	---	MAPK/ERK kinase kinase 1 /// Encodes a member of the A1 subgroup of the MEKK (MAPK/ERK kinase kinase) family. MEKK is another name for Mitogen-Activated Protein Kinase Kinase Kinase (MAPKKK or MAP3K). This subgroup has four members: At4g08500 (MEKK1, also known as ARAKIN, MAP3Kb1, MAPKKK8), At4g08480 (MEKK2, also known as MAP3Kb4, MAPKKK9), At4g08470 (MEKK3, also known as MAP3Kb3, MAPKKK10) and A…	Putative mitogen-activated protein kinase 1	Mitogen-activated protein kinase kinase kinase 1
GRMZM2G158860	4	178092135	G	C	MODERATE	missense_variant	2018-01-01	2018-01-01	2018-01-01	0/1	0/0	0/0	2018-01-01	2018-01-01	2018-01-01	2018-01-01	2018-01-01	2018-01-01	ALT	SEG	ALT	ALT	ALT	---	MAPK/ERK kinase kinase 1 /// Encodes a member of the A1 subgroup of the MEKK (MAPK/ERK kinase kinase) family. MEKK is another name for Mitogen-Activated Protein Kinase Kinase Kinase (MAPKKK or MAP3K). This subgroup has four members: At4g08500 (MEKK1, also known as ARAKIN, MAP3Kb1, MAPKKK8), At4g08480 (MEKK2, also known as MAP3Kb4, MAPKKK9), At4g08470 (MEKK3, also known as MAP3Kb3, MAPKKK10) and A…	Putative mitogen-activated protein kinase 1	Mitogen-activated protein kinase kinase kinase 1
GRMZM2G158860	4	178092500	G	T	MODERATE	missense_variant	2018-01-01	2018-01-01	2018-01-01	0/0	0/0	./.	./.	./.	0/0	0/0	0/0	./.	ALT	REF	NA	REF	NA	---	MAPK/ERK kinase kinase 1 /// Encodes a member of the A1 subgroup of the MEKK (MAPK/ERK kinase kinase) family. MEKK is another name for Mitogen-Activated Protein Kinase Kinase Kinase (MAPKKK or MAP3K). This subgroup has four members: At4g08500 (MEKK1, also known as ARAKIN, MAP3Kb1, MAPKKK8), At4g08480 (MEKK2, also known as MAP3Kb4, MAPKKK9), At4g08470 (MEKK3, also known as MAP3Kb3, MAPKKK10) and A…	Putative mitogen-activated protein kinase 1	Mitogen-activated protein kinase kinase kinase 1
GRMZM5G845891	4	178168678	C	T	MODERATE	missense_variant	2018-01-01	2018-01-01	2018-01-01	0/1	0/0	./.	2018-01-01	2018-01-01	2018-01-01	0/0	0/0	./.	ALT	SEG	ALT	SEG	NA	---	---	---	---
GRMZM2G475583	4	178262006	C	T	MODERATE	missense_variant	2018-01-01	2018-01-01	2018-01-01	0/0	0/1	./.	2018-01-01	2018-01-01	0/0	0/1	0/1	./.	ALT	SEG	ALT	SEG	NA	---	PHD finger family protein /// PHD finger family protein;(source:Araport11)	PHD finger protein-like	Putative PHD-finger domain containing protein family
GRMZM2G475583	4	178262404	C	A	MODERATE	missense_variant	2018-01-01	2018-01-01	2018-01-01	2018-01-01	2018-01-01	./.	2018-01-01	2018-01-01	2018-01-01	1/0	2018-01-01	./.	ALT	ALT	ALT	SEG	NA	---	PHD finger family protein /// PHD finger family protein;(source:Araport11)	PHD finger protein-like	Putative PHD-finger domain containing protein family
GRMZM2G475583	4	178268039	A	G	MODERATE	missense_variant	2018-01-01	2018-01-01	2018-01-01	0/0	0/0	0/0	2018-01-01	./.	0/0	0/0	0/0	0/0	ALT	REF	ALT	REF	REF	---	PHD finger family protein /// PHD finger family protein;(source:Araport11)	PHD finger protein-like	Putative PHD-finger domain containing protein family
GRMZM2G475583	4	178268129	T	C	MODERATE	missense_variant	2018-01-01	2018-01-01	2018-01-01	0/0	0/0	0/0	2018-01-01	0/0	0/0	0/0	0/0	0/0	ALT	REF	SEG	REF	REF	---	PHD finger family protein /// PHD finger family protein;(source:Araport11)	PHD finger protein-like	Putative PHD-finger domain containing protein family
GRMZM2G475583	4	178268195	T	A	MODERATE	missense_variant	2018-01-01	2018-01-01	2018-01-01	0/0	0/0	0/0	2018-01-01	2018-01-01	0/0	0/0	0/0	./.	ALT	REF	ALT	REF	NA	---	PHD finger family protein /// PHD finger family protein;(source:Araport11)	PHD finger protein-like	Putative PHD-finger domain containing protein family
GRMZM2G473016	4	178499492	G	A	MODERATE	missense_variant	2018-01-01	2018-01-01	2018-01-01	0/0	0/0	0/0	2018-01-01	0/0	0/0	0/0	0/0	./.	ALT	REF	SEG	REF	NA	---	RING-H2 finger C1A /// Encodes an E3 ubiquitin ligase for the GA-receptor GID1 that functions as a negative regulator of GA signaling in seedlings and seeds by inducing ubiquitin-dependent proteolysis of GID1s. Tyr321 phosphorylation of GARU by TAGK2 inactivates GARU. /// RING-H2 finger C1A;(source:Araport11)	Zinc finger-like	Ubiquitin--protein ligase
GRMZM2G473016	4	178499540	A	G	MODERATE	missense_variant	2018-01-01	2018-01-01	2018-01-01	0/1	2018-01-01	2018-01-01	2018-01-01	2018-01-01	0/0	2018-01-01	0/0	2018-01-01	ALT	SEG	ALT	SEG	ALT	---	RING-H2 finger C1A /// Encodes an E3 ubiquitin ligase for the GA-receptor GID1 that functions as a negative regulator of GA signaling in seedlings and seeds by inducing ubiquitin-dependent proteolysis of GID1s. Tyr321 phosphorylation of GARU by TAGK2 inactivates GARU. /// RING-H2 finger C1A;(source:Araport11)	Zinc finger-like	Ubiquitin--protein ligase
GRMZM2G473016	4	178499733	G	A	MODERATE	missense_variant	2018-01-01	2018-01-01	2018-01-01	1/0	2018-01-01	2018-01-01	2018-01-01	./.	0/0	2018-01-01	0/0	./.	ALT	SEG	ALT	SEG	NA	---	RING-H2 finger C1A /// Encodes an E3 ubiquitin ligase for the GA-receptor GID1 that functions as a negative regulator of GA signaling in seedlings and seeds by inducing ubiquitin-dependent proteolysis of GID1s. Tyr321 phosphorylation of GARU by TAGK2 inactivates GARU. /// RING-H2 finger C1A;(source:Araport11)	Zinc finger-like	Ubiquitin--protein ligase
GRMZM2G473016	4	178499746	G	C	MODERATE	missense_variant	2018-01-01	2018-01-01	2018-01-01	0/0	0/0	./.	2018-01-01	2018-01-01	0/0	0/0	0/0	./.	ALT	REF	ALT	REF	NA	---	RING-H2 finger C1A /// Encodes an E3 ubiquitin ligase for the GA-receptor GID1 that functions as a negative regulator of GA signaling in seedlings and seeds by inducing ubiquitin-dependent proteolysis of GID1s. Tyr321 phosphorylation of GARU by TAGK2 inactivates GARU. /// RING-H2 finger C1A;(source:Araport11)	Zinc finger-like	Ubiquitin--protein ligase
GRMZM2G473016	4	178499958	G	T	MODERATE	missense_variant	2018-01-01	2018-01-01	2018-01-01	0/0	0/0	./.	2018-01-01	./.	0/0	2018-01-01	0/0	./.	ALT	REF	ALT	SEG	NA	---	RING-H2 finger C1A /// Encodes an E3 ubiquitin ligase for the GA-receptor GID1 that functions as a negative regulator of GA signaling in seedlings and seeds by inducing ubiquitin-dependent proteolysis of GID1s. Tyr321 phosphorylation of GARU by TAGK2 inactivates GARU. /// RING-H2 finger C1A;(source:Araport11)	Zinc finger-like	Ubiquitin--protein ligase
GRMZM2G473016	4	178500028	C	T	MODERATE	missense_variant	2018-01-01	2018-01-01	2018-01-01	0/0	0/0	./.	2018-01-01	2018-01-01	0/0	2018-01-01	./.	./.	ALT	REF	ALT	SEG	NA	---	RING-H2 finger C1A /// Encodes an E3 ubiquitin ligase for the GA-receptor GID1 that functions as a negative regulator of GA signaling in seedlings and seeds by inducing ubiquitin-dependent proteolysis of GID1s. Tyr321 phosphorylation of GARU by TAGK2 inactivates GARU. /// RING-H2 finger C1A;(source:Araport11)	Zinc finger-like	Ubiquitin--protein ligase
GRMZM2G060554	4	178530798	G	T	MODERATE	missense_variant	2018-01-01	2018-01-01	2018-01-01	0/1	2018-01-01	2018-01-01	2018-01-01	2018-01-01	2018-01-01	2018-01-01	2018-01-01	./.	ALT	SEG	ALT	ALT	NA	---	Remorin family protein /// Remorin family protein;(source:Araport11)	Remorin	Remorin, C-terminal protein isoform 2
GRMZM2G060554	4	178530804	C	T	MODERATE	missense_variant	2018-01-01	2018-01-01	2018-01-01	0/1	2018-01-01	2018-01-01	2018-01-01	2018-01-01	2018-01-01	2018-01-01	2018-01-01	./.	ALT	SEG	ALT	ALT	NA	---	Remorin family protein /// Remorin family protein;(source:Araport11)	Remorin	Remorin, C-terminal protein isoform 2
GRMZM2G356046	4	178535902	A	G	MODERATE	missense_variant	2018-01-01	2018-01-01	2018-01-01	0/0	./.	./.	./.	2018-01-01	0/0	0/0	0/0	./.	ALT	REF	ALT	REF	NA	---	Glycosyl hydrolase superfamily protein /// Encodes a endo-beta-mannanase involved in seed germination. /// Glycosyl hydrolase superfamily protein;(source:Araport11)	Endo-1,4-beta-mannanase	Mannan endo-14-beta-mannosidase 1
GRMZM2G356046	4	178536196	A	G	MODERATE	missense_variant	2018-01-01	2018-01-01	2018-01-01	./.	./.	./.	2018-01-01	./.	./.	0/0	./.	./.	ALT	NA	ALT	REF	NA	---	Glycosyl hydrolase superfamily protein /// Encodes a endo-beta-mannanase involved in seed germination. /// Glycosyl hydrolase superfamily protein;(source:Araport11)	Endo-1,4-beta-mannanase	Mannan endo-14-beta-mannosidase 1
[truncated: 712 more rows]
